# Supplementary material for: The trans-omics landscape of COVID-19
Source: Nat Commun. 2021 Jul 27;12:4543. doi: 10.1038/s41467-021-24482-1 (PMC8316550; doi:10.1038/s41467-021-24482-1)
Supplement: Supplementary file 4 — Supplementary Data 1 [file 41467_2021_24482_MOESM4_ESM.xlsx]

## Sheet: Supplementary Data1
Supplementary Data1. Baseline characteristics of enrolled patients
	Asymptomatic	Mild	Severe	Critical
Age (y, mean, [SD])	42.8(13.6)	43.4(13.3)	46.8(11.1)	60.5(8.7)
Sex
Male	32 (50.0%)	51 (56.7%)	30 (54.5%)	12 (54.5%)
Female	32 (50.0%)	39 (43.3%)	25 (45.5%)	10 (45.5%)
Onset of symptom to (d, median, [IQR])
Hospital admission	-	28(13-38)	10(7-16)	12(8-18)
Death	-	-	-	32(29-38)
Discharge	-	42(34-48)	41(34-49)	56(32-81)
All the signs and symptoms
Fever	-	75(83.3%)	48(87.3%)	17(77.3%)
Dry cough	-	39(43.3%)	28(50.9%)	14(63.6%)
Dyspnea	-	16(17.8%)	20(36.4%)	13(59.1%)
Expectoration	-	9(10.0%)	12(21.8%)	8(36.4%)
Diarrhea	-	14(15.6%)	10(18.2%)	5(22.7%)
Fatigue	-	17(18.9%)	6(10.9%)	4(18.2%)
Myalgia	-	8(8.9%)	2(3.6%)	0(0.0%)
Headache	-	5(5.6%)	4(7.3%)	1(4.5%)
Nausea	-	5(5.6%)	1(1.8%)	0(0.0%)
Dizziness	-	2(2.2%)	0(0.0%)	3(13.6%)
Vomiting	-	1(1.1%)	2(3.6%)	0(0.0%)
Stomachache	-	1(1.1%)	1(1.8%)	0(0.0%)
Pharyngalgia	-	2(2.2%)	0(0.0%)	0(0.0%)
Abbreviations: IQR, interquartile range; SD, Standard Deviation; ECMO, extracorporeal membrane oxygenation.
