# Supplementary material for: The trans-omics landscape of COVID-19
Source: Nat Commun. 2021 Jul 27;12:4543. doi: 10.1038/s41467-021-24482-1 (PMC8316550; doi:10.1038/s41467-021-24482-1)
Supplement: Supplementary file 5 — Supplementary Data 2 [file 41467_2021_24482_MOESM5_ESM.xlsx]

## Sheet: Supplementary Data2
Supplementary Data2. Biochemical and immunological parameters associated with disease severity
Laboratory findings (normal range)	Asymptomatic	Mild	Severe	Critical	P value*
White blood cell count (×109/L, 3.5-9.5)	6.7(5.60-7.54)	5.95(4.72-7.48)	6.26(5.12-7.56)	12.84(8.89-14.56)	<0.0001
Lymphocyte count (×109/L, 1.1–3.2)	1.86(1.45-2.26)	1.77(1.47-2.13)	1.61(1.14-1.99)	0.46(0.3-0.83)	<0.0001
Neutrophil count (×109/L, 1.8-6.3)	4.1(3.58-4.7)	3.48(2.45-4.30)	3.72(2.85-5.36)	11.55(7.98-13.11)	<0.0001
Platelet count (×109/L, 125–350)	246(190-274)	223(182-273)	223(169-266)	126(76-179)	<0.0001
Haemoglobin (g/L, 130-175)	161(149-175)	134(122.5-144.5)	131(122-140)	91(72-114)	<0.0001
Alanine aminotransferase (U/L, ≤41)	33(21-60)	23(15-43)	43(21-72)	42.5(23-60)	0.0077
Aspartate aminotransferase (U/L, ≤40)	20(16.9-46)	24.5(20-33)	23(16-45)	40(23.5-83)	0.0124
Total bilirubin (mmol/L, ≤26)	12.65(10.15-17.55)	9.25(7-12.2)	8.7(6-13.5)	11.55(6.75-24.4)	0.027
Albumin (g/L, 35.0-52.0)	43.2(37.3-48.45)	38.4(34.5-42.8)	37.5(33.1-41.3)	33(29.3-38.55)	0.0019
Globin (g/L, 20-35)	31.7(29.05-36.6)	29(27.2-32.5)	28.7(26.3-32.9)	29.35(27.4-32.75)	0.2558
Interleukin 6 (pg/mL, <7)	1.5(1.5-1.73)	1.5(1.5-2.88)	2.91(1.5-6.51)	44.17(20.96-178.70)	<0.0001
Interleukin 10 (pg/mL, <9.1)	<5	<5	<5	7.45(5-10.10)	<0.0001
Interleukin 8 (pg/mL, <62)	7.70(6.10-10.55)	7.90(5-12.1)	5.15(5-7.65)	28.40(20.2-109)	<0.0001
TNFα(pg/mL, <8.1)	6.1(4.9-7.0)	5.9(4.0-7.6)	5.5(4.0-8.1)	8.3(4-17.3)	0.5386
Interleukin 2 receptor (U/mL, 223-710)	290(205-366.5)	295(218-454)	346.5(251-534)	1339(678-2063)	<0.0001
Erythrocyte sedimentation rate (mm/h, 0–15)	10(3-17)	8(5-20)	17(9-37)	27(18-50)	0.0073
Procalcitonin (ng/mL, <0.5)	0.01(0.01-0.025)	0.03(0.01-0.04)	0.04(0.025-0.06)	1.09(0.07-2.52)	<0.0001
D-Dimer (μg/mL, <0.5)	0.21(0.11-0.29)	0.24(0.11-0.43)	0.555(0.29-1.02)	4.44(2.3-7.9)	<0.0001
IgM against SARS-CoV-2 (AU/ml, ≤10)	10.95(6.18-39.55)	27.76(9.82-91.1)	64.045(34.58-149.04)	2.71(0.805-137.68)	0.0085
IgG against SARS-CoV-2 (AU/ml, ≤10)	173.29(163.98-186.31)	177.71(132.35-220.93)	173.105(153.59-202.05)	67.095(28.51-164.53)	0.4313
Data are presented as median (IQR)，two-sided Kruskal-Wallis test was applied.
Abbreviations: IQR, interquartile range; TNF, tumor necrosis factor; IgM, immunoglobulin M; IgG, immunoglobulin G; SARS-CoV-2, severe acute respiratory syndrome coronavirus 2.
*Significant at P < 0.05.
