# Supplementary material for: The trans-omics landscape of COVID-19
Source: Nat Commun. 2021 Jul 27;12:4543. doi: 10.1038/s41467-021-24482-1 (PMC8316550; doi:10.1038/s41467-021-24482-1)
Supplement: Supplementary file 6 — Supplementary Data 3 [file 41467_2021_24482_MOESM6_ESM.xlsx]

## Sheet: Supplementary Data3.1
Supplementary Data3.1 All analytes included in the analysis
mRNA		miRNA		lncRNA		Protein		Lipid		Metabolites
A1BG		hsa-miR-451a		XR_001752314.1,XR_001752315.1,XR_001752316.1,XR_001752317.1,XR_933901.2,XR_933902.2		A1BG		LPI(20:4)		Spermidine
NAT2		hsa-let-7i-5p		NR_047679.1		A2M		LPI(20:4)(rep)		L-lysine
ADA		hsa-miR-16-5p		XR_001752350.1		AAT		LPI(18:2)		Pipecolate
CDH2		hsa-miR-92a-3p		XR_947132.2		ABRACL		LPI(18:2)(rep)		D-ornithine
AKT3		hsa-let-7f-5p		XR_001741945.1		ACAA2		LPC(16:2)		Nepsilon,nepsilon,nepsilon-trimethyllysine
MED6		hsa-let-7g-5p		XR_001744945.1		ACTA2		LPC(20:5)		Choline
NR2E3		hsa-miR-126-3p		XR_001745384.1		ACTB		LPI(20:3)		L-histidine
NAALAD2		hsa-let-7a-5p		NR_102705.1,NR_102706.1		ACTG1		LPE(20:5)		L-arginine
DDTL		hsa-miR-25-3p		NR_038883.2,NR_134558.1,NR_134559.1		ACTN3		LPC(18:3)		1-methylnicotinamide
NAALADL1		hsa-miR-191-5p		NR_026812.1		ADA2		LPA(20:4)		Guanidinoacetate
SIGLEC14		hsa-miR-26a-5p		XR_001753818.1,XR_001753819.1,XR_001753820.1,XR_001753821.1,XR_001753822.1,XR_001753823.1,XR_001753824.1,XR_001753825.1,XR_936217.2,XR_936218.2,XR_936220.2		ADAMTSL4		LPC(18:3)(rep)		Β-alanine
ACOT8		hsa-miR-93-5p		NR_130931.1		ADH1A		LPC(14:0)(rep)		1-methyl-l-histidine
ABI1		hsa-miR-22-3p		XR_001753450.1,XR_935469.2		ADIPOQ		LPC(14:0)		Betaine
GNPDA1		hsa-miR-15b-5p		NR_126435.1		ADIRF		LPI(16:0)		L-allo-threonine
KCNE3		hsa-miR-652-3p		XR_924398.2,XR_924399.2,XR_924400.2		AFG3L2		LPA(18:2)		Dl-carnitine
ZBTB33		hsa-let-7b-5p		XR_001740669.1		AFM		LPC(22:6)(rep)		L-glutamine
CDH3		hsa-miR-151a-5p		XR_001756192.1,XR_001756193.1,XR_001756194.1,XR_001756195.1,XR_001756196.1,XR_001756197.1,XR_001756198.1,XR_001756199.1,XR_001756200.1,XR_001756201.1,XR_001756202.1,XR_001756203.1,XR_001756204.1,XR_001756205.1,XR_001756206.1,XR_001756207.1,XR_001756208.1,XR_001756209.1,XR_934794.2,XR_952492.2		AGT		LPC(22:6)		Creatinine
TANK		hsa-miR-3529-3p		NR_037901.1		AHSG		LPI(18:1)		N-alpha-acetyl-l-asparagine
POM121C		hsa-miR-181a-5p		NR_024368.1		AHSP		LPC(16:1)		Creatine
ZSCAN30		hsa-let-7d-5p		NR_028272.1,NR_131012.1		ALAD		LPC(16:1)(rep)		Ll-2,6-diaminoheptanedioate
SRA1		hsa-miR-144-3p		NR_027158.1,NR_027159.1,NR_027160.1,NR_027161.1,NR_027162.1,NR_027163.1,NR_027164.1,NR_027165.1,NR_027166.1,NR_027167.1,NR_027168.2,NR_027169.1,NR_027170.1,NR_027171.1,NR_027172.2,NR_027173.1,NR_027174.1,NR_027175.1,NR_027176.1,NR_027177.1,NR_027178.1,NR_027179.1,NR_027667.1,NR_045021.1,NR_045022.1,NR_045023.1,NR_045024.1,NR_045025.1,NR_045026.1,NR_045027.1,NR_045028.1,NR_045029.1		ALB		LPC(18:4)		Acetylcholine
TMEM170B		hsa-miR-185-5p		XR_001750763.1,XR_943839.2		AMBP		LPE(22:6)		Prolinamide
ZGLP1		hsa-miR-26b-5p		XR_922103.2		AMY1C		LPC(20:4)		L-proline
LOC100126447		hsa-miR-486-5p		XR_001749184.1		ANG		LPC(20:4)(rep)		Methylimidazoleacetic acid
KIAA1024L		hsa-miR-7-5p		NR_037600.1,NR_037601.1,NR_037602.1		ANGPTL8		LPC(17:4)		Dl-stachydrine
C10orf131		hsa-miR-30d-5p		XR_001744049.1,XR_427897.3		ANK1		LPE(20:4)		N-acetylornithine
C8orf88		hsa-miR-21-5p		NR_024451.1		ANXA1		LdMePE(18:2)		5-oxo-d-proline
FAM229A		hsa-miR-15a-5p		NR_015395.2,NR_024373.2,NR_136161.1,NR_136162.1,NR_136163.1,NR_136164.1,NR_136165.1,NR_136166.1		ANXA3		LPC(18:2)(rep)		N2-acetyl-l-lysine
LOC100128108		hsa-miR-223-3p		XR_927951.2,XR_927952.2,XR_927953.2,XR_927954.2,XR_927955.2		AOC3		LPC(18:2)		Leucine
HGC6.3		hsa-miR-24-3p		XR_924588.2		APCS		LPC(22:5)		O-acetylcarnitine
TRAPPC3L		hsa-miR-363-3p		XR_001742993.1		APMAP		LPC(22:5)(rep)		Prolylleucine
CTAGE4		hsa-miR-98-5p		XR_001742909.1,XR_001742910.1		APOA1		LPC(15:0)(rep)		L(-)-carnitine
C19orf71		hsa-miR-454-3p		NR_038970.1,NR_038971.1		APOA2		LPC(15:0)		N-acetyl-l-cysteine
OST4		hsa-miR-532-5p		XR_001746009.1,XR_001746010.1,XR_001746011.1,XR_928440.2		APOA4		LPC(17:3)		Valine
ZBTB42		hsa-miR-19b-3p		XR_001740630.1,XR_001740631.1		APOB		LPA(16:0)		Valylproline
LOC100128988		hsa-miR-196b-5p		XR_001748086.1,XR_001748087.1		APOC1		LPC(15:2)		Adipate
LOC100129083		hsa-miR-192-5p		NR_027406.1		APOC2		LPE(18:2)		3-[(4-methylpyrimidin-2-yl)thio]-1-phenylprop-2-en-1-one
BTNL10		hsa-miR-183-5p		NR_109828.1		APOC3		LPC(19:5)		N-acetyl-l-alanine
KHDC1L		hsa-miR-182-5p		XR_001750805.1		APOC4		LPE(22:5)		Ethylenediaminetetraacetic acid (edta)
C1orf68		hsa-miR-96-5p		XR_949578.2		APOC4-APOC2		LPC(17:1)(rep)		4-guanidinobutyric acid
TDRD15		hsa-miR-194-5p		XR_001742445.1,XR_001742446.1,XR_427744.3,XR_948592.2,XR_948593.2		APOD		LPC(17:1)		D-(+)-proline
LOC100129307		hsa-miR-423-3p		XR_244865.3		APOE		LPC(20:3)(rep)		1-aminocyclohexanecarboxylic acid
SMIM10L1		hsa-miR-30b-5p		XR_001747447.1		APOF		LPC(20:3)		Dihydrobiopterin
C9orf92		hsa-miR-17-5p		XR_001742417.1,XR_001756565.1		APOH		LPE(20:3)		Pyrrole-2-carboxylic acid
MKRN2OS		hsa-miR-320a-3p		NR_037717.1		APOL1		LPC(18:1p)		Uric acid
TEX13C		hsa-miR-150-5p		XR_923752.2		APOM		LPC(18:3)(rep)(rep)		Methionine sulfoxide
ZNF730		hsa-miR-27a-3p		XR_001742939.1		ARF3		LdMePE(16:0)		L-methionine
FAM47E		hsa-miR-146a-5p		NR_103734.1		ARHGAP45		LPC(16:1p)		Acetoacetate
TCF24		hsa-miR-20a-5p		NR_026928.1		ARHGDIB		LPC(16:0)(rep)		Nicotinamide
LOC100129697		hsa-miR-23a-3p		XR_001751660.1		ARPC3		LPC(16:0)		Hypoxanthine
CCDC152		hsa-miR-425-5p		XR_001746758.1		ARPC4		LPI(18:0)		N-methyl-l-glutamate
COL4A2-AS2		hsa-miR-142-5p		XR_001756588.1,XR_932062.2		ASAP2		LPC(22:4)(rep)		L-tyrosine
ZNF737		hsa-miR-374c-3p		XR_001750902.1		ATP6		LPC(22:4)		Pyroglutamate
LOC100129924		hsa-miR-374b-5p		XR_001750762.1		AZGP1		LPI(18:0)(rep)		2-hydroxycinnamic acid
LOC100129940		hsa-miR-20b-5p		NR_024618.1		B2M		LdMePE(18:1)		Ofloxacin impurity a
FAM205C		hsa-miR-144-5p		XR_001745883.1,XR_001745884.1,XR_949706.2,XR_949707.2,XR_949708.2		B3GNT8		LPE(16:0)		Uracil
HDAC6		hsa-miR-590-3p		NR_134302.1,NR_134303.1		BASP1		LPC(18:1)(rep)		D-alanine
HSFX2		hsa-miR-27b-3p		NR_027451.1		BAZ1B		LPC(18:1)		L-norleucine
CCDC166		hsa-miR-126-5p		XR_932423.2		BCHE		LPC(20:4)(rep)(rep)		4-hydroxybutyric acid (ghb)
C8orf89		hsa-miR-374a-5p		XR_923511.2		BID		LPE(18:1)		Cotinine
SUPT20HL1		hsa-miR-4732-3p		XR_001747529.1		BIN2		LPC(15:1)		Cytosine
C17orf107		hsa-miR-142-3p		XR_001737690.1		BLVRA		LPC(20:2)		L-isoleucine
TMEM262		hsa-miR-143-3p		XR_001752723.1,XR_001752724.1,XR_001752725.1,XR_001752726.1,XR_001752727.1,XR_001752728.1,XR_001752729.1,XR_001752730.1,XR_001752731.1,XR_001752732.1,XR_001752733.1,XR_001752734.1,XR_001752735.1,XR_001752736.1,XR_001752737.1,XR_001752738.1,XR_001752739.1,XR_001752740.1,XR_001752741.1,XR_001752742.1,XR_001756462.1,XR_001756463.1,XR_001756464.1,XR_001756465.1,XR_001756466.1,XR_001756467.1,XR_001756…		BLVRB		LPC(16:0p)		Dihydrothymine
LOC100130357		hsa-miR-576-5p		NR_038311.1,NR_038312.1,NR_038313.1,NR_038314.1,NR_038315.1,NR_038316.1		BMP1		LPC(20:2)(rep)		Propionylcarnitine
CXorf49		hsa-miR-378a-3p		NR_002765.2		BOLA2		LPC(22:5)(rep)(rep)		Adenosine
LOC100130451		hsa-miR-222-3p		XR_001750901.1		BPGM		LPC(18:2p)		Glutarylcarnitine
TMEM221		hsa-miR-199a-3p,hsa-miR-199b-3p		XR_001756566.1		BRCA1		LPC(16:0e)		Guanine
LOC100130520		hsa-miR-3074-5p		NR_002909.2,NR_036473.1		BRL		LPC(18:1p)(rep)		L-5-hydroxytryptophan
PRR32		hsa-miR-103b		NR_026808.1		BTD		LPC(17:0)(rep)		Docosahexaenoic acid methyl ester
LOC100130705		hsa-miR-103a-3p		XR_001751794.1		C12orf39		LPC(19:3)		Nervonic acid methyl ester
LRRC70		hsa-miR-106b-5p		NR_038271.1,NR_038272.1		C1QA		LPC(17:0)		Methyl-2-aminobenzoate
LRRC69		hsa-miR-30c-5p		XR_001738200.1		C1QB		LPC(18:0p)		Docosapentaenoic acid methyl ester
SBK3		hsa-miR-148a-3p		NR_003930.2,NR_110920.1,NR_110921.1,NR_110922.1,NR_110923.1,NR_110924.1,NR_110925.1,NR_110926.1,NR_110927.1,NR_110928.1,NR_110929.1		C1QC		LPC(19:1)		Methanandamide
TSTD3		hsa-miR-484		XR_925966.2		C1R		LPC(18:0)		Methyl palmitate
SMIM6		hsa-miR-181c-5p		XR_944148.2,XR_944149.2		C1RL		LPC(18:0)(rep)		Cis-12-octadecenoic acid methyl ester
SYCE1L		hsa-miR-127-3p		XR_001745833.1		C1S		LPC(20:1p)		Alpha-tocopherol
C6orf99		hsa-miR-7-1-3p		NR_040662.1		C2		LPC(20:1)(rep)		Cholecalciferol
C7orf72		hsa-miR-32-5p		XR_935131.2		C3		LPC(15:0)(rep)(rep)		Cholest-4-en-3-one
ZNF316		hsa-miR-186-5p		XR_001749201.1		C3orf85		LdMePE(18:0)		Alpha-tocopherol
DPP9-AS1		hsa-miR-34a-5p		NR_046251.1,NR_046252.1,NR_046253.1,NR_046254.1,NR_046255.1		C4A		LPC(20:3)(rep)(rep)		Palmitoyl sphingomyelin
LOC100131107		hsa-miR-139-5p		NR_038410.1,NR_038411.1,NR_038412.1,NR_038413.1,NR_038414.1,NR_038415.1,NR_038416.1,NR_038417.1,NR_038418.1		C4B		LPC(18:1p)(rep)(rep)		Dl-dipalmitoylphosphatidylcholine
TSTD1		hsa-miR-324-5p		NR_046837.1		C4BPB		LPC(22:4)(rep)(rep)		C-8 ceramide-1-phosphate
NEMP2		hsa-miR-30e-3p		XR_001739723.1		C5		LPC(22:2)		Indole-3-acetamide
ANKRD63		hsa-miR-3613-5p		XR_001740978.1		C8A		LPC(19:0)		4-pyridoxate
LOC100131303		hsa-miR-584-5p		XR_001752717.1,XR_001752718.1,XR_001752719.1,XR_001752720.1,XR_001752721.1,XR_001752722.1,XR_001756460.1,XR_001756461.1,XR_942196.2,XR_942198.2,XR_942199.2,XR_952113.2,XR_952115.2,XR_952116.1,XR_952117.1,XR_952120.1,XR_952121.2,XR_952122.2		C8B		LPC(19:0)(rep)		Inosine
C11orf91		hsa-miR-100-5p		XR_934918.2		C8G		LPC(18:0p)(rep)		3-methoxytyrosine
SP9		hsa-miR-3615		NR_026829.1		C9		Co(Q10)		3-methylglutaric acid
CD300LD		hsa-miR-660-5p		NR_024388.1		CA1		TG(16:0/10:0/16:0)		Tetramethylene sulfoxide
ZNF705E		hsa-miR-942-5p		NR_026544.1		CA2		TG(16:0/10:0/18:1)		6-aminonicotinic acid
PRR23D1		hsa-miR-1180-3p		XR_938320.2		CA6		TG(15:0/18:2/22:6)		7-methylxanthine
ARMCX4		hsa-miR-101-3p		XR_001752091.1		CALD1		TG(16:0/14:1/16:0)		1-methyluric acid
PET100		hsa-miR-582-5p		NR_027330.1		CALM1		TG(15:0/18:2/18:3)		Isoxanthopterin
ZNF717		hsa-miR-99a-5p		NR_125382.1		CAMP		TG(10:0/18:1/18:1)		Pyrrole-2-carboxylate
FAM196B		hsa-miR-340-5p		NR_132751.1		CAP1		TG(16:0/16:1/16:1)		4-methyl-5-thiazoleethanol
ZNF705G		hsa-miR-190a-5p		XR_930332.2		CAPN1		TG(18:3/17:1/18:2)		Tyrosylalanine
FOXO6		hsa-miR-624-5p		XR_001741452.1,XR_001741453.1,XR_001741454.1,XR_001741455.1,XR_001741456.1,XR_001741457.1,XR_001741458.1,XR_244756.4		CAPNS1		TG(16:0/14:0/18:3)		1-methylguanine
LOC100132146		hsa-miR-151a-3p		XR_159169.4		CAVIN2		TG(18:2/18:2/20:4)		Ophthalmic acid
NPIPB5		hsa-miR-106a-5p		XR_001756095.1,XR_001756096.1,XR_949079.2,XR_949081.2,XR_949082.2,XR_949084.2		CC2D2B		TG(18:1/18:2/22:5)		Nipecotic acid
KIR2DS2		hsa-miR-28-3p		NR_024031.1		CCDC73		TG(16:1/16:1/18:1)		5-hydroxyindoleacetate
KRTAP4-9		hsa-miR-223-5p		NR_027468.3,NR_104014.2		CCDC80		TG(16:0/16:1/18:3)		8-hydroxyquinoline
ZNF705B		hsa-miR-140-3p		NR_029434.1,NR_029435.1		CCL14		TG(16:0/18:2/18:2)		5-valerolactone
FAM157B		hsa-miR-548k		NR_111950.1,NR_111951.1,NR_111952.1,NR_111953.1		CCL15		TG(15:0/12:0/16:0)		L-kynurenine
NBPF10		hsa-miR-18a-5p		XR_001744400.1		CCL18		TG(18:2/18:2/18:2)		3-methylxanthine
CLDN24		hsa-miR-140-5p		NR_040071.1		CCL5		TG(16:0/18:2/18:3)		2-{2-[5-(ethoxycarbonyl)-2-morpholinoanilino]-2-oxoethoxy}acetic acid
LOC100132813		hsa-miR-151b		NR_003491.3,NR_033319.2,NR_033320.2,NR_033321.2		CD14		TG(19:2/19:2/19:2)		6-methyl-2-pyridinemethanol
DPH3P1		hsa-miR-411-5p		XR_001752780.1		CD59		TG(18:1/18:2/18:2)		4-imidazoleacetic acid
FAM159B		hsa-miR-30e-5p		NR_024425.1		CD5L		TG(20:2/18:2/18:2)		2'-o-methylguanosine
SMIM9		hsa-miR-3184-3p		XR_001750782.1		CD99		TG(17:0/10:0/18:1)		3-methoxytyramine
CXorf49B		hsa-miR-574-3p		XR_001748138.1		CDC42		TG(15:1/14:0/18:1)		2-aminooctanedioic acid
GOLGA6L3		hsa-miR-423-5p		XR_001737912.1		CDH1		TG(18:2/17:1/20:4)		L-phenylalanine
PRR23D2		hsa-miR-301a-3p		XR_001740400.1		CDK3		TG(24:5/18:2/18:2)		Ecgonine
FAM231B		hsa-let-7a-3p		NR_024204.1,NR_024205.1,NR_024206.1		CDK5RAP2		TG(15:1/16:0/18:2)		Biotin
CD24		hsa-miR-2110		NR_002578.2		CELSR2		TG(15:1/18:1/18:2)		Pyridoxamine
LOC100134391		hsa-miR-221-3p		NR_015431.2,NR_024153.2,NR_034120.1,NR_109850.1,NR_109851.1,NR_109852.1,NR_109853.1,NR_109854.1,NR_109855.1,NR_110472.1,NR_110473.1		CEP290		ZyE(18:3)		3-hydroxy-5-(hydroxymethyl)-2-methylisonicotinaldehyde oxime
KCNJ18		hsa-miR-664a-3p		NR_002612.1		CFD		TG(18:1/17:2/18:1)		1-methyladenosine
TEN1		hsa-miR-342-3p		NR_036569.1,NR_036570.1		CFH		TG(19:1/17:3/19:1)		Isovanillic acid
UPK3BL		hsa-miR-625-5p		XR_938098.2		CFHR2		TG(18:2/17:1/18:2)		4-acetamidobutanoate
JMJD7		hsa-miR-181b-5p		NR_024013.1		CFHR5		TG(18:1/18:2/21:5)		5-aminonicotinic acid
PLA2G4B		hsa-miR-1307-3p		NR_037608.1		CFI		TG(24:5/18:1/18:2)		Indole-3-acetyl-l-aspartic acid
HDAC5		hsa-miR-146b-5p		NR_125837.1		CFL1		TG(18:1/18:1/22:6)		Perillartine
C17orf99		hsa-miR-128-3p		NR_040023.1		CGGBP1		TG(18:1/22:5/22:5)		Hypoglycin a
CTAGE8		hsa-miR-374a-3p		NR_046084.1		CHGA		TG(20:3/18:2/18:2)		Cathine
LOC100144595		hsa-miR-651-5p		NR_039980.1		CHI3L1		TG(18:1/18:1/22:5)		4-hydroxyindole
KLLN		hsa-miR-99b-5p		XR_944031.2		CLEC3B		TG(16:0/14:0/14:0)		Theobromine
PDCD6IP		hsa-miR-148b-3p		XR_944033.2		CLIC1		TG(16:0/12:0/18:1)		Ornithine
PDCD6		hsa-miR-425-3p		NR_015451.1		CLSTN1		ChE(20:5)(rep)		Glycyl-l-leucine
PATE3		hsa-miR-424-5p		XR_001738393.1,XR_001738394.1,XR_001738395.1,XR_001738396.1,XR_001738397.1,XR_001738398.1,XR_001738399.1,XR_001738400.1,XR_001738401.1,XR_001738402.1,XR_001738403.1,XR_001738404.1,XR_001738405.1,XR_001738406.1,XR_001738407.1,XR_001738408.1,XR_001738409.1,XR_001738410.1,XR_001738411.1,XR_922453.2		CLU		TG(16:0/14:0/18:2)		N-acetylproline
BCL2L10		hsa-miR-28-5p		XR_001737760.1		CNN2		TG(16:0/16:0/18:3)		Noradrenaline
SRRM5		hsa-miR-197-3p		XR_937308.2		CNTN1		TG(18:0/16:1/16:1)		Pantothenic acid
ERICH4		hsa-miR-598-3p		NR_108060.1,NR_108061.1		COL15A1		TG(16:0/18:1/18:3)		Phosphocholine
C17orf96		hsa-miR-4306		XR_001737813.1,XR_001737814.1		COL18A1		TG(16:0/18:1/18:2)		Phloroglucinol
BCL2L11		hsa-miR-18a-3p		XR_001752320.1		COL1A1		TG(18:1/18:2/18:2)(rep)		N-acetyltyramine
TOMM6		hsa-miR-29b-3p		XR_001755083.1		COL1A2		TG(19:2/18:2/18:2)		Sulfamethoxazole hydroxylamine
SH2B3		hsa-miR-589-5p		NR_110028.1,NR_110030.1		COL4A2		ChE(22:6)		Tert-butyl n-[1-(aminocarbonyl)-3-methylbutyl]carbamate
C5orf52		hsa-miR-324-3p		NR_045116.1		COL6A3		TG(15:0/14:0/16:0)		Cytidine 5'-monophosphate
C2CD4D		hsa-miR-17-3p		NR_135276.1,NR_135277.1,NR_135278.1		COMP		TG(15:1/16:0/16:0)		4-coumaric acid
CDH4		hsa-miR-15b-3p		XR_001745785.1,XR_001745786.1,XR_001745787.1,XR_001745788.1,XR_001745789.1,XR_001745790.1,XR_001745791.1,XR_001745792.1,XR_948914.2,XR_948915.2,XR_948916.2,XR_948917.2,XR_948920.2		COPB1		TG(18:1/20:4/22:4)		Diacetyl
GNE		hsa-miR-542-5p		XR_001753553.1		CORO1A		TG(15:1/16:0/18:1)		Minocycline
HCN4		hsa-miR-1255b-5p		XR_158845.5		CORO1C		TG(15:1/18:1/18:1)		Pyridoxine
FRAT1		hsa-miR-199b-5p		XR_001744956.1		CP		TG(18:1/18:1/21:5)		Indole
TROAP		hsa-miR-629-5p		XR_001746731.1,XR_001746732.1,XR_929950.2		CPB2		TG(24:5/18:1/18:2)(rep)		6-methylquinoline
MED16		hsa-miR-92b-3p		NR_033908.1		CPN1		TG(24:5/18:1/18:1)		4-indolecarbaldehyde
PIGK		hsa-miR-26b-3p		XR_001756246.1		CPN2		TG(18:1/18:1/19:2)		Dl-tryptophan
ARHGEF33		hsa-miR-19a-3p		XR_001742454.1		CRISP3		TG(18:1/18:1/22:5)(rep)		Indole-3-acrylic acid
ERVV-2		hsa-let-7g-3p		NR_130699.1,NR_130700.1,NR_130701.1,NR_130702.1		CRKL		ChE(18:3)(rep)		L-tryptophan
MEF2B		hsa-miR-339-5p		XR_001752820.1		CRP		ZyE(18:2)(rep)		Homogentisate
RASA4B		hsa-miR-155-5p		XR_001745685.1		CSF1		ChE(20:3)		Trimethoprim impurity c
CMC4		hsa-miR-29c-5p		XR_001754998.1,XR_001754999.1		CSH1		TG(17:0/18:2/18:2)		4-aminobenzoate
LOC100287036		hsa-miR-4732-5p		XR_001741072.1,XR_001741073.1,XR_001741074.1,XR_427449.3,XR_924835.2,XR_924836.2,XR_924837.2		CST3		TG(19:1/18:2/18:2)		2-hydroxyhippuric acid
USP17L10		hsa-miR-449a		NR_003584.3,NR_034010.1,NR_034011.1		CST6		TG(16:0/14:0/16:0)		3-methoxybenzaldehyde
WASH1		hsa-miR-499a-5p		NR_111954.1,NR_111955.1,NR_111956.1,NR_111957.1,NR_111958.1		CSTB		TG(16:0/16:0/16:1)		Paraxanthine
USP17L11		hsa-miR-1294		NR_026891.1		CTSA		ChE(20:4)(rep)		Isobutyraldehyde
USP17L12		hsa-miR-29c-3p		NR_026757.1		CTSB		ChE(20:4)		Coumarin
ZNF729		hsa-miR-23b-3p		XR_001741020.1		CTSD		TG(16:0/16:0/18:2)		Sulfisoxazole
USP17L13		hsa-miR-362-5p		XR_001740442.1,XR_001740443.1		CTSH		TG(16:0/18:1/18:2)(rep)		2-oxindole
MANSC4		hsa-let-7i-3p		XR_943243.2,XR_943244.2,XR_943245.2,XR_943246.2,XR_943248.2		CTTN		TG(16:0/18:1/18:1)		2-{2-oxo-2-[4-(1h-pyrrol-1-yl)piperidino]ethoxy}acetic acid
USP17L17		hsa-miR-3688-3p		NR_046285.1		CTTNBP2		TG(18:1/18:1/18:2)		5'-methylthioadenosine
PRSS46		hsa-miR-379-5p		XR_001752923.1,XR_001756635.1		CUTA		TG(18:0/20:4/22:4)		N-acetyl-l-tyrosine
USP17L18		hsa-miR-941		XR_001749276.1		CXCL12		ChE(22:5)		Nicotinuric acid
POTEB2		hsa-miR-374b-3p		XR_001750038.1		CXCL2		TG(15:0/16:0/16:0)		Theophylline
USP17L19		hsa-miR-337-3p		XR_001751664.1,XR_001751665.1		CYB5R3		TG(18:0/18:1/20:3)		Α-aspartylphenylalanine
USP17L20		hsa-miR-335-5p		NR_024277.1		CYCS		TG(24:4/18:1/18:2)		Leucylproline
USP17L21		hsa-miR-3200-3p		XR_929381.2		DBI		TG(18:1/18:1/22:4)		Caprolactam
SMKR1		hsa-miR-579-5p		XR_926412.2		DBN1		TG(15:0/16:0/18:1)		2-methoxyresorcinol
USP17L22		hsa-miR-500a-5p		XR_001746665.1		DCD		TG(16:0/17:1/18:1)		Aniline-2-sulfonate
ANKRD66		hsa-miR-199a-5p		NR_110257.1		DDT		TG(19:0/17:3/19:0)		2-(1-adamantylcarbonyl)hydrazine-1-carbothioamide
LOC100287896		hsa-miR-29a-3p		NR_037804.1		DEFA1B		ChE(16:1)		Isoferulic acid
TTC34		hsa-miR-122-5p		XR_001747541.1		DEFB1		TG(18:1/17:1/18:1)		Ofloxacin methyl ester
TIMM23		hsa-miR-181a-3p		XR_001755801.1		DHX29		TG(19:1/18:1/18:2)		Xanthurenic acid
NBPF20		hsa-miR-10a-5p		XR_001746781.1		DIAPH1		StE(18:2)		N-acetyldopamine
NPIPA5		hsa-miR-450a-5p		NR_003604.2,NR_003605.1,NR_003606.2,NR_036658.1,NR_036659.1		DKFZp686C15213		ChE(18:2)(rep)		Nadoxolol
ERVMER34-1		hsa-miR-135a-5p		XR_001755463.1		DKFZp686E23209		ChE(18:2)		7-(β-hydroxyethyl)theophylline
MTRNR2L7		hsa-miR-132-5p		NR_103718.1		DKFZp686G11190		SiE(18:3)		Salsolinol
USP17L15		hsa-let-7d-3p		NR_034137.1		DKFZp686H20196		ChE(20:2)		N-acetylhistamine
DUX4		hsa-let-7e-5p		NR_029408.1,NR_135292.1		DKFZp686I04196		StE(18:1)		Sinapine
TMEM239		hsa-miR-342-5p		NR_103844.1		DKFZp686I15196		ChE(20:3)(rep)		Trans-3-hydroxycotinine
FRG2C		hsa-miR-4659a-3p		NR_027387.1		DKFZp686K03196		SiE(20:4)		4-hydroxybenzoate
CLDN34		hsa-miR-532-3p		XR_001738505.1		DKFZp686K18196		TG(16:0/16:0/18:1)		Syringic acid
TSPY10		hsa-miR-12136		XR_948993.2		DKFZp686L19235		TG(16:0/18:1/18:1)(rep)		4-methylumbelliferyl glucuronide
GS1-259H13.2		hsa-miR-1-3p		NR_046262.1		DKFZp686M0562		TG(16:0/16:0/16:0)		2-quinolinecarboxylic acid
LOC100289561		hsa-miR-33a-5p		NR_040677.1		DKFZp686M08189		TG(18:1/18:1/18:1)		4-hydroxy-2-quinolinecarboxylic acid
ZNF605		hsa-miR-145-5p		XR_928449.2		DKFZp686M24218		TG(18:0/18:1/20:3)(rep)		2-aminobenzothiazole
ZNF783		hsa-miR-22-5p		XR_001742456.1		DKFZp686N02209		TG(18:1/18:1/21:1)		N-acetyl-l-phenylalanine
ZNF587B		hsa-miR-3187-3p		XR_001742882.1		DKFZp686O16217		TG(16:0e/16:0/20:4)		Hippurate
C4B_2		hsa-miR-378a-5p		NR_033991.1,NR_033992.2,NR_102376.1,NR_102377.1		DKFZp779H1622		SiE(16:1)		Allyl 2-(1h-benzimidazol-2-yl)-2-cyano-n-phenylethanimidothioate
CDH5		hsa-miR-345-5p		NR_038337.2,NR_038338.2,NR_038339.2		DKFZp781M0386		TG(18:1/18:2/23:1)		Methyl 3-(isonicotinoylamino)-4-methylbenzoate
GPR75-ASB3		hsa-miR-130a-3p		XR_001746464.1		DMKN		TG(18:2/18:2/23:1)		Ethyl 4-(2-methoxyphenyl)piperazine-1-carboxylate
TMED7-TICAM2		hsa-miR-744-5p		XR_001756151.1		DMTN		TG(16:0/16:0/17:0)		D-tryptophan
PET117		hsa-miR-190b-5p		XR_001740413.1		DNAJB11		TG(18:1/18:2/21:1)		4-hydroxyphenylacetic acid
SPDYE2B		hsa-miR-326		NR_024321.1		DNM1L		TG(16:0/17:0/18:1)		L(+)-ornithine
ANKRD61		hsa-miR-502-3p		XR_001753826.1,XR_001753827.1		DPM3		TG(17:0/18:1/18:1)		Galactose 1-phosphate
SAP25		hsa-miR-1843		NR_015442.1,NR_024412.1		DPT		TG(16:0/18:1/21:1)		4-oxo-4-[(3-oxo-2-decanyl)amino]butanoic acid
TRPC5OS		hsa-miR-30a-5p		XR_001745431.1,XR_001745432.1		DSC3		TG(19:1/18:1/18:1)		Pipecolic acid
CHAF1A		hsa-miR-487b-3p		XR_001753101.1,XR_001753102.1,XR_001753103.1,XR_001753104.1,XR_001753105.1,XR_001753106.1,XR_001753107.1,XR_001753108.1,XR_001753109.1,XR_001753110.1,XR_001753111.1,XR_001753112.1,XR_001753113.1,XR_001753114.1,XR_001753115.1,XR_001753116.1,XR_001753117.1,XR_001753118.1,XR_001753119.1,XR_001753120.1,XR_001753121.1,XR_001753122.1,XR_001753123.1,XR_001753124.1,XR_001753125.1,XR_243711.4,XR_934805.2		ECM1		TG(24:1/18:2/18:2)		Ofloxacin impurity e
PARP2		hsa-miR-548ap-3p		XR_929661.2		EEF1A1		SiE(20:2)		N-acetyl-l-leucine
ZBED6		hsa-miR-548ad-5p,hsa-miR-548ae-5p		NR_027715.1		EIF5A		TG(16:0e/18:1/18:2)		2-methyl-5-propionylfuran
PARP3		hsa-miR-942-3p		XR_001739613.1,XR_923108.2		ELANE		TG(18:0p/16:0/18:2)		Caffeine
CDH6		hsa-miR-361-5p		XR_001750778.1,XR_001750779.1,XR_001750780.1,XR_001750781.1		EMILIN2		TG(18:0p/18:1/18:2)		L-pyroglutamic acid
TOM1L1		hsa-miR-103a-2-5p		XR_001738028.1,XR_001738029.1		ENPP2		SiE(18:2)		N-phenylacetylglutamine
HMGXB4		hsa-miR-376c-3p		XR_928434.2		ERH		ChE(20:2)(rep)		4-hydroxybenzaldehyde
IGLL5		hsa-miR-93-3p		XR_001738122.1		ERVW-1		TG(16:0p/16:0/18:1)		N-benzylformamide
TOM1		hsa-miR-328-3p		NR_024157.1		EXTL2		TG(16:0e/16:0/18:2)		N-acetylmethionine
KLRF2		hsa-miR-5695		NR_003672.2,NR_024542.1,NR_024543.1		F10		SiE(20:3)		Methyl picolinate
SH2D3C		hsa-miR-15a-3p		NR_135479.1		F12		ChE(20:4)(rep)(rep)		Trans-3-hexenoic acid
SH2D3A		hsa-miR-200c-3p		XR_925212.2		F13A1		ChE(18:1)		Cytidine 5'-monophosphate (hydrate)
MAMLD1		hsa-miR-501-5p		XR_001739401.1		F2		ChE(16:0)		Pyridoxal
MTRNR2L1		hsa-miR-320c		XR_001753097.1		F5		TG(18:0/16:0/16:0)		Esculetin
MTRNR2L2		hsa-miR-18b-5p		XR_001745168.1,XR_001745169.1,XR_242157.3,XR_927171.2,XR_927172.2		F5-20		TG(18:0/16:0/18:1)		Piperonylonitrile
MTRNR2L3		hsa-miR-3200-5p		NR_034085.1,NR_034086.1,NR_104649.1,NR_104650.1,NR_104651.1		F7		TG(18:0/18:0/18:2)		Cysteinylglycine
MTRNR2L4		hsa-miR-27a-5p		NR_027046.1		F9		TG(20:0/16:0/18:1)		4-{[(3-methyl-2-thienyl)methyl]amino}-4-oxobutanoic acid
MTRNR2L5		hsa-miR-628-3p		NR_040058.1		FAH		TG(20:1/18:1/18:1)		Methyl 2-cyano-3-(dimethylamino)acrylate
MTRNR2L6		hsa-miR-6842-3p		NR_045112.1		FAM221B		TG(18:1/18:2/18:2)(rep)(rep)		Indole-3-ethanol
MTRNR2L8		hsa-let-7c-5p		NR_110204.1,NR_110205.1,NR_110206.1		FAM3C		TG(20:0/18:1/18:1)		Ferulate
MTRNR2L9		hsa-miR-218-5p		NR_028408.1		FBLN1		TG(18:1/18:1/18:2)(rep)		Scopoletin
CST8		hsa-miR-6513-3p		XR_948416.2,XR_948417.2		FCGBP		TG(16:0/18:1/23:1)		3-[1-(2-carboxyethyl)-1h-benzo[d]imidazol-2-yl]propanoic acid
RANBP9		hsa-miR-369-5p		XR_938956.2		FCN2		TG(18:1/18:2/22:1)		L-dopa
DNAJB6		hsa-miR-590-5p		NR_003697.1		FCN3		TG(18:1/18:2/22:0)		17α-ethynylestradiol
CCDC180		hsa-miR-376a-3p		NR_045385.1		FERMT3		TG(18:1/22:0/22:6)		Methyl n-(4-methoxyphenyl)-[3-(trifluoromethyl)anilino]methanimidothioate
CDH7		hsa-miR-331-3p		XR_001750767.1		FETUB		TG(24:0/18:2/20:4)		Phenylacetylglycine
SLC17A4		hsa-miR-409-3p		NR_110133.1		FGA		TG(16:0/18:1/21:0)		Scoparone
IQCJ-SCHIP1		hsa-miR-424-3p		XR_001750946.1,XR_943742.2		FGB		TG(18:1/18:2/23:1)(rep)		Myristicin
LOC100505478		hsa-miR-154-5p		XR_001741564.1		FGFBP2		TG(16:0e/18:0/20:4)		Trans-anethole
LOC100505549		hsa-miR-196a-5p		XR_242051.3		FGG		TG(18:0/16:0/17:0)		2-amino-4-cresol
INAFM2		hsa-miR-125b-5p		XR_430717.3,XR_951893.2		FGL1		TG(18:1/18:1/21:1)(rep)		Anthranilic acid
LRRC3C		hsa-miR-1537-3p		XR_924571.2,XR_924572.2		FGL2		TG(18:0e/16:0/18:2)		Resorcinol monoacetate
UBE2Q2L		hsa-miR-548j-5p		XR_938576.1		FKBP1A		TG(18:0p/16:0/18:1)		D-(+)-camphor
SPATA1		hsa-miR-4659b-3p		XR_001737772.1		FN1		TG(18:0/17:0/18:1)		5-methyl-n-(pyridin-3-ylmethyl)isoxazol-3-amine
KRTAP16-1		hsa-miR-584-3p		XR_001746934.1		FTL		TG(19:0/18:1/18:1)		Sulfamethoxazole
CEBPZOS		hsa-miR-664b-3p		NR_135839.1,NR_135840.1		FUCA1		TG(25:2/18:1/18:2)		Sinapinic acid
TMEM210		hsa-miR-505-3p		NR_104133.1		FXYD2		TG(18:0p/16:0/16:0)		Fenethylline
PPP5D1		hsa-miR-1468-5p		XR_001746469.1,XR_001746470.1		G6PD		TG(16:0e/16:0/18:1)		4-anisic acid
APELA		hsa-miR-491-5p		XR_001750050.1		GAL		TG(18:0p/18:1/18:1)		Kojic acid
ARL17B		hsa-miR-550a-3-5p		NR_022011.1		GALNT2		TG(20:0p/18:1/18:2)		Salicylic acid
LINC01272		hsa-miR-181a-2-3p		XR_936020.2		GANAB		TG(18:0e/18:1/18:2)		Norfentanyl
LOC100506127		hsa-miR-320b		XR_001756126.1		GAPDH		SiE(18:1)		Α-hydroxyhippuric acid
TMEM35B		hsa-miR-153-3p		XR_001744977.1,XR_001744978.1,XR_001744979.1,XR_242326.3,XR_927834.2,XR_927835.2		GC		TG(16:0/18:1/18:2)(rep)(rep)		Retrorsine
HSFX1		hsa-miR-5010-3p		NR_103812.1		GCA		TG(30:5/16:0/18:1)		L-glutamic acid
KRBOX1		hsa-miR-1307-5p		XR_001745214.1		GCC2		TG(18:1/18:1/22:0)		Quinoline
LOC100506422		hsa-miR-338-5p		XR_001739600.1,XR_109916.4		GGH		TG(18:0/18:0/18:1)		N-methylcaprolactam
THEGL		hsa-miR-636		XR_001747368.1		GIP		TG(16:0/18:1/22:1)		Indole-3-acetate
C16orf95				XR_243184.3		GLIPR2		TG(18:0/18:1/20:0)		Lidocaine n-oxide
DCDC5				NR_038446.1,NR_038447.1		GLO1		TG(18:1/18:1/23:0)		Methylhippuric acid
OCLN				NR_039983.2		GLRX		ChE(22:2)		Glycine anhydride
SLFN12L				XR_937215.2		GNG12		TG(16:0e/17:0/18:1)		Formyl-l-methionyl peptide
CASP12				XR_001749338.1		GOT1		TG(18:0/16:0/18:0)		Ethyl malonate
TCEB3CL2				XR_001754583.1,XR_936692.2,XR_936693.2		GP1BA		TG(18:0/18:0/18:0)		Dimethyl succinate
GFY				NR_110291.1		GPI		TG(18:1/18:2/22:0)(rep)		4-coumarate
MRLN				XR_001746684.1,XR_001746685.1,XR_948994.2		GPLD1		TG(18:1/18:2/24:1)		Hexanoylcarnitine
TPBGL				XR_933884.2		GPX3		TG(25:0/18:1/18:2)		Arecoline
CT47A12				NR_120611.1,NR_120612.1,NR_120613.1		GRK6		TG(18:0/22:6/24:1)		N-acetyl-dl-tryptophan
SMLR1				XR_933786.1		GRN		ChE(18:0)		Laudanosine
ZNF865				NR_126496.1,NR_126497.1,NR_126498.1,NR_126499.1,NR_126500.1		GSN		TG(18:1/18:1/23:1)		N-(2-morpholinophenyl)-n'-phenylurea
SMIM18				NR_024413.1		GSTO1		ChE(26:4)		Quercetin-3β-d-glucoside
TMEM178B				XR_001751654.1		GSTP1		TG(18:0/16:0/19:0)		Dl-α-aminocaprylic acid
MICA				XR_936316.1		GUCA2A		TG(18:1/18:1/21:0)		Kynurenic acid
GVQW2				NR_046213.1		H1-2		TG(16:0/18:2/18:2)(rep)		Epinephrine
LOC100507507				NR_110867.1		H1-3		TG(18:2/18:2/18:2)(rep)		6-phenoxynicotinic acid
TGFBR3L				NR_027034.1		H1-5		TG(18:1/18:1/18:2)(rep)(rep)		Sitagliptin
NPIPB9				XR_001749009.1		H1FX		TG(16:0/18:1/21:0)(rep)		4-hydroxy-2-methylbenzoic acid
RNF212B				NR_047519.1,NR_047521.1,NR_047523.1,NR_047524.1,NR_047525.1,NR_047526.1		H2AC4		TG(18:0e/18:1/18:1)		Violacerol ii
MUC22				XR_001744907.1		H2AZ1		TG(20:0p/16:0/18:1)		Cyclo(leucylprolyl)
SMC4				XR_001748135.1		H3C12		TG(18:0p/18:1/20:1)		D-cysteine
GJC1				NR_033874.1		H4C13		TG(18:0p/16:0/18:0)		Proline
LY75-CD302				XR_001746556.1,XR_001746557.1,XR_001746558.1,XR_001746559.1,XR_930319.2		H6PD		TG(18:0e/16:0/18:1)		Trans-cinnamate
ARPC4-TTLL3				NR_015432.1		HABP2		TG(20:0e/18:1/18:2)		Ethyl-2-amino-1-cyclohexene-1-carboxylate
MSANTD3-TMEFF1				XR_950153.2,XR_950154.2		HAUS1		TG(16:0e/16:0/18:0)		N2-phenyl-3-methylbenzo[b]thiophene-2-carbothioamide
RBM14-RBM4				XR_001753939.1		HBA1		TG(26:1/18:1/18:2)		8-hydroxymirtazapine
APITD1-CORT				XR_001755856.1		HBA2		ChE(30:5)		Isoliquiritigenin
ATP5J2-PTCD1				XR_940723.2		HBB		TG(16:0/16:0/22:0)		Indole-3-lactic acid
ABHD14A-ACY1				NR_024333.1		HBD		TG(16:0/18:1/22:0)		Aloe-emodin
CCDC169-SOHLH2				XR_001755593.1		HBD/HBB		TG(18:1/18:1/22:0)(rep)		Cantharidin
RNF103-CHMP3				NR_024510.2,NR_024511.2,NR_024584.2,NR_109754.2		HBG1		TG(26:1/16:0/18:1)		Noscapine
TMEM110-MUSTN1				NR_037642.1		HBG2		TG(18:1/18:2/24:0)		Veratrole
C15orf38-AP3S2				NR_026664.1		HBQ1		TG(26:0/18:1/18:2)		N-acetyl-d-tryptophan
NT5C1B-RDH14				XR_934703.2,XR_951969.2,XR_952429.2		HEL-213		ChE(24:2)		Amisulpride n-oxide
PHOSPHO2-KLHL23				NR_037611.1,NR_037612.1		HEL-214		TG(20:0p/18:0/18:1)		4-methoxybenzaldehyde
FPGT-TNNI3K				XR_947770.2		HEL-S-51		TG(20:0e/18:1/18:1)		4-(benzyloxy)-n'-hydroxybenzenecarboximidamide
RPL17-C18orf32				XR_001747689.1,XR_001747690.1		HEXB		TG(20:0e/16:0/18:1)		6-methylbenzoxazole
TGIF2-C20orf24				NR_037701.1		HGFAC		TG(18:0e/16:0/18:0)		4-ethynylaniline
GIMAP1-GIMAP5				XR_001746985.1,XR_001746986.1		HIST1H2BD		TG(28:1/18:1/18:2)		5-methoxyindoleacetic acid
PMF1-BGLAP				NR_046240.1		HLA-A		TG(16:0/18:2/18:2)(rep)(rep)		Pilocarpine
TMEM56-RWDD3				XR_001739736.1,XR_241333.3,XR_923473.2,XR_923474.2		HLA-B		TG(16:0/18:1/24:0)		Ferulic acid
ST20-MTHFS				XR_001742742.1		HLA-C		TG(18:1/18:1/24:0)		Ethyl 2-cyano-2-[2-(3-phenyl-1h-pyrazol-5-yl)hydrazono]acetate
POC1B-GALNT4				XR_927810.1		HMFT1766		TG(26:0/18:1/18:2)(rep)		2-hydroxyphenylalanine
KLRC4-KLRK1				XR_001746688.1		HNRNPK		TG(16:0/16:0/24:0)		Cynaroside
ARMCX5-GPRASP2				XR_001748363.1,XR_001748364.1,XR_001748365.1,XR_947991.2,XR_947992.2,XR_947993.2		HP		TG(25:0/18:1/18:1)		5-methoxyindole
NEDD8-MDP1				XR_001749430.1		HPR		TG(27:0/18:1/18:2)		Azelaic acid
BCL2L2-PABPN1				XR_948787.2		HPSE		TG(25:0/16:0/18:1)		Isorhamnetin
RPL36A-HNRNPH2				NR_024476.1,NR_024477.1		HPX		TG(18:0p/16:0/22:0)		Trans-3-indoleacrylic acid
CORO7-PAM16				XR_001753551.1,XR_001753552.1		HRG		TG(29:0/18:2/18:2)		Nictoflorin
ZNF559-ZNF177				NR_028502.1,NR_028503.1,NR_028504.1,NR_028505.1		HSPA6		TG(26:0/18:1/18:1)		4-methoxysalicylic acid
RPS10-NUDT3				XR_931347.2		HSPB1		TG(28:0/18:1/18:2)		Cyclo(phenylalanyl-prolyl)
ZNF816-ZNF321P				XR_246196.3		HSPE1		TG(26:0/16:0/18:1)		Melatonin
HSPE1-MOB4				NR_024172.1,NR_024173.1		HYAL1		TG(25:0/18:0/18:1)		Kaempferol-7-o-glucoside
CKLF-CMTM1				XR_001754996.1,XR_937647.2		IGF2		TG(29:0/18:1/18:2)		Ambroxol
SYNJ2BP-COX16				NR_046216.1		IGFALS		TG(29:0/16:0/18:2)		7-hydroxy-3-[4-hydroxy-3-(3-methyl-2-buten-1-yl)phenyl]-8-(3-methyl-2-buten-1-yl)-4h-chromen-4-one
CHURC1-FNTB				XR_936243.1		IGFBP2		TG(26:0/18:0/18:1)		1-phenylethanol
AP1M2				NR_027047.1,NR_027048.1		IGFBP3		TG(30:0/18:1/18:2)		Isoquinoline
NDUFC2-KCTD14				NR_125368.1		IGFBP4		TG(28:0/18:1/18:1)		Indole-3-acetic acid
COMMD3-BMI1				XR_922012.2		IGFBP5		TG(16:0/18:1/18:1)(rep)(rep)		1-ethoxynaphthalene
MINOS1-NBL1				XR_001752130.1		IGFBP6		TG(29:0/16:0/18:1)		Naringenin
C8orf44-SGK3				NR_028393.1,NR_028394.1,NR_028395.1,NR_028396.1,NR_028397.1,NR_028398.1,NR_028399.1,NR_028400.1		IgH		TG(18:1/24:0/24:1)		4-dimethylaminocinnamaldehyde
ZHX1-C8orf76				XR_938283.2		IGH@		TG(8:0/8:0/10:0)(rep)(rep)		2-amino-3-methoxybenzoic acid
KRTAP29-1				XR_924772.2		IGHG2		LPC(18:0e)		Indole-3-acetaldehyde
FXYD6-FXYD2				XR_001751591.1		IGHM		MG(18:1)		4-hydroxy-6-methyl-2-pyrone
BIVM-ERCC5				NR_109904.1		IGHV1-2		LPC(20:0p)		4-ethoxybenzaldehyde
TVP23C-CDRT4				XR_952426.2		IGHV1-24		LPC(20:3)(rep)(rep)(rep)		4-propylbenzoic acid
RBAK-RBAKDN				XR_001738522.1,XR_001738523.1		IGHV1-46		LPC(21:3)		5-methoxysalicylic acid
TNFAIP8L2-SCNM1				NR_015378.3		IGHV1-58		LPC(18:3)(rep)(rep)(rep)		Tropinone
URGCP-MRPS24				XR_949348.2		IGHV1-69D		LPE(18:0e)		Methylparaben
ISY1-RAB43				XR_001752929.1		IGHV1OR15-1		LPC(20:0)(rep)		Afzelin
UBA2				NR_027251.1		IGHV2-26		LPC(20:0)		3-methyl-2-quinoxalinol
SAE1				XR_001752380.1		IGHV2-5		LPC(22:3)		Chrysin
FARSB				NR_047469.1,NR_104153.1		IGHV3-13		LPC(22:1)		7-aminonimetazepam
ABCC5				XR_001738039.1,XR_947301.2,XR_947303.2		IGHV3-20		LPC(22:1)(rep)		Phloretin
ABCB6				XR_001752927.1,XR_001752928.1		IGHV3-38		LPC(18:2)(rep)(rep)		Hesperetin
DNM1L				XR_950219.2		IGHV3-7		LPC(20:0p)(rep)		Genistein
CDH8				NR_103776.1		IGHV3-72		LPC(20:0e)		Heptanophenone
ABCC9				XR_001756564.1		IGHV3-73		LPC(22:0)		N-oleoyl dopamine
ABCF2				XR_001748420.1,XR_001748421.1,XR_948110.2		IGHV4-39		LPC(24:1)		N'-cyano-n-[2-(trifluoromethyl)phenyl]pyrrolidine-1-carboximidamide
NR1H3				XR_001739436.1,XR_001739437.1,XR_001739438.1,XR_001739439.1,XR_001739440.1,XR_001739441.1,XR_001739442.1,XR_109976.2,XR_940021.2,XR_940022.2,XR_940023.2,XR_940024.2,XR_940025.2		IGHV5-51		LPC(26:2)		N-acetylserotonin
COX17				XR_939850.2,XR_939851.2		IGK@		PE(18:1/22:6)		Mearnsitrin
FAM47E-STBD1				XR_001744490.1,XR_001756264.1		IGKV1-16		PI(16:1/18:2)		2-(propylthio)nicotinic acid
TIMM23B				NR_003038.2		IGKV1-37		PI(16:0/20:5)		3-succinoylpyridine
KIAA2012				XR_927604.2,XR_927605.2		IGKV1D-13		PE(18:1/20:4)		Ethyl 3-cyano-6-methyl-2-({2-[(2-thienylcarbonyl)amino]phenyl}thio)isonicotinate
CEP295NL				XR_001752889.1		IGKV1D-16		PI(18:2/18:2)		Matairesinol
SCAMP2				NR_023921.2,NR_023922.2,NR_023923.2,NR_023924.2		IGKV1D-8		PA(18:2p/24:2)		Isorhapontigenin
SCAMP3				XR_935968.2		IGKV1OR2-108		PC(14:0/20:5)		4-hydroxycoumarin
IL18BP				XR_001741859.1		IGKV2-29		PI(16:0/18:3)		4-phenyl-3-buten-2-one
RWDD2B				XR_001739505.1,XR_001739506.1,XR_001739507.1,XR_940178.2,XR_940180.2		IGKV2-40		PE(18:1/18:2)		Quercetin
CDH9				XR_001743911.1,XR_001743912.1,XR_926358.2,XR_926360.2		IGKV2D-24		PC(14:0/18:3)		Sulfamerazine
MUC12				XR_950598.1		IGKV2D-30		PC(16:1/20:5)		Columbianetin
DPP3				NR_027122.1		IGKV3-7		PI(16:0/22:6)		N1-[2-({[3-chloro-5-(trifluoromethyl)-2-pyridyl]methyl}thio)ethyl]benzamide
SNUPN				NR_103546.1		IGKV6-21		PC(16:0e/8:0)		6-hydroxymelatonin
HUWE1				XR_001755475.1,XR_001755476.1,XR_001755477.1,XR_001755478.1,XR_001755479.1,XR_001755480.1,XR_244419.4,XR_430435.3,XR_430436.3,XR_938130.2,XR_938131.2,XR_938132.2,XR_938134.2,XR_938136.2		IGKV6D-21		PI(18:1/22:6)		Apocynin
PTPRU				NR_134635.1		IGL@		PI(16:0/16:1)		Valsartan metabolite
TSPAN32				XR_001739303.1,XR_001739304.1,XR_001739305.1,XR_001739306.1,XR_001739307.1,XR_001739308.1,XR_001739309.1,XR_001739310.1,XR_001739311.1,XR_001739312.1,XR_001739313.1,XR_427002.3,XR_939776.2		IGLC7		PC(16:1/22:6)		Fisetin
TSSC4				XR_001753549.1		IGLL1		CerG3(d18:2/16:0)		6 β-hydroxycortisol
ATP9A				NR_120459.1,NR_120460.1,NR_120461.1		IGLV1-50		PC(14:0/22:6)		2-mercaptobenzothiazole
CDH10				XR_929683.2		IGLV2-18		PE(18:1/22:5)		1-naphthol
PDCD7				XR_001743790.1		IGLV2-33		CerG2(d16:1/16:0)		Methysticin
GPC6				XR_933049.2		IGLV3-1		PC(16:0/12:0)		Norlichexanthone
MYZAP				XR_001752909.1,XR_001752910.1,XR_001752911.1,XR_001752912.1,XR_001752913.1,XR_001752914.1,XR_001756624.1,XR_001756625.1,XR_001756626.1,XR_001756627.1		IGLV3-19		PC(18:3/18:2)		Taxifolin
PQBP1				NR_105014.1		IGLV5-48		PC(15:0/20:5)		Dehydroepiandrosterone (dhea)
EDIL3				XR_938114.2		IGLV6-57		PI(16:0/22:5)		Omeprazole sulphone
HHLA1				NR_024341.1		IGLV7-43		PE(16:0/16:0)		3-tert-butyladipic acid
FSBP				XR_001740453.1,XR_001740454.1		IGLV8-61		PC(20:4/22:6)		3-hydroxyphenylacetate
NARR				XR_933590.2		IGLV9-49		PE(16:0/18:1)		4-methoxycinnamaldehyde
CYP3A7-CYP3A51P				NR_024407.1		IHH		PC(16:1/22:6)(rep)		3-(4-methylbenzoyl)acrylic acid
TMEM265				XR_001755491.1		ILK		PI(18:1/20:3)		Vindoline
COL4A3BP				NR_028324.1		INHBC		PI(18:1/22:5)		Pulegone
MED14OS				XR_241998.4,XR_430978.3,XR_431047.3,XR_952243.2,XR_953040.2		INHBE		PS(18:1/20:4)		Rivaroxaban
PTGES3L				NR_026880.1		ITGA7		CerG2(d18:2/16:0)		Hispidulin
PTGES3L-AARSD1				XR_001751630.1,XR_001751631.1,XR_001751632.1		ITIH1		PC(16:1/14:0)		Indole-3-methyl acetate
KCNK7				XR_001748490.1,XR_001748491.1		ITIH2		PG(16:0/20:4)		Aflatoxin g2
CDH11				NR_028327.1		ITIH3		PI(16:0e/22:6)		6-hydroxycaproic acid
UST				XR_001748313.1		ITIH4		PI(16:0/20:4)		Dl-metanephrine
APOBEC3A_B				XR_947764.2		ITM2B		PC(15:0/18:3)		Pinocembrin
ARPC5				XR_001754735.1		ITPR1		PI(16:0/20:3)		Nootkatone
ARPC4				XR_001750660.1,XR_001750661.1,XR_001750662.1,XR_001750663.1,XR_001750664.1,XR_943620.1		JCHAIN		PC(14:0/20:4)		Sakuranetin
ARPC3				XR_944957.2		KCNN3		PE(18:0/20:4)		4-ethylbenzaldehyde
ARPC1B				NR_024586.1		KIF5C		PE(18:3/18:2)		Melicopidine
ACTR3				NR_026961.1		KLKB1		PE(16:1/22:6)		Trans-cinnamaldehyde
ACTR2				XR_930807.2		KNG1		PC(20:4/20:4)		4-methoxycinnamic acid
TSPAN5				XR_001751795.1		KRT14		PG(16:0/18:2)		Sorbicillin
TSPAN3				NR_110102.1		KRT77		PC(16:1/20:4)		Coenzyme q1
POTEB				NR_040091.1,NR_040092.1		KRT8		PI(16:1/17:0)		Piperanine
C5orf66				XR_430278.3		KRT9		PC(16:1/22:6)(rep)(rep)		Indole-3-butyric acid
LOC100996634				XR_001744052.1		KRTDAP		PC(14:0/18:2)		Cortisone
TCP11X2				NR_024374.1		LAMA3		PI(16:0/20:3)(rep)		Genistein 4'-o-glucuronide
LOC100996693				NR_026790.1		LAMB4		PE(18:1/18:1)		6-o-methylscutellarin
LOC100996842				XR_001751436.1		LASP1		PC(22:5/20:4)		Methyldienolone
C7orf55-LUC7L2				XR_001754051.1,XR_936418.2,XR_936420.2,XR_936421.2,XR_936422.2,XR_936423.2,XR_936424.2		LBP		PI(17:0/20:4)		Isophorone
PYURF				XR_001739781.1,XR_001739782.1,XR_001739783.1,XR_001739784.1,XR_001739785.1,XR_001739786.1,XR_001739787.1,XR_001739788.1,XR_001739789.1,XR_001739790.1,XR_001739791.1,XR_001739792.1		LCAT		PC(15:0/22:6)		Sebacic acid
ADAM8				XR_001745246.1,XR_001745247.1,XR_001745248.1,XR_001745249.1,XR_927695.2		LCN2		PI(16:0e/20:4)		Piceatannol
CDH12				XR_001737759.1		LCP1		PA(26:5/18:2)		Desoxycortone
TSPAN2				XR_938518.1,XR_938519.2		LDHA		PC(16:1/18:2)		11-α-hydroxy-17-methyltestosterone
NUBP2				NR_015370.2		LDHB		PE(18:2/22:6)		Β-asarone
TSFM				XR_001738341.1		LEAP2		PI(18:0p/20:4)		L-aspartic acid β-benzyl ester
TSPAN1				XR_001755901.1,XR_001755902.1,XR_001755903.1		LEP		dMePE(16:0/20:5)		Phenyl acetate
PPIF				XR_001747643.1		LGALS1		PC(18:2/20:4)		Cortisol
LOC101059915				NR_027058.1		LGALS3		PC(16:0/20:5)		(-)-caryophyllene oxide
GOLGA8R				XR_001753073.1,XR_001756366.1		LGALS3BP		PI(17:0/18:2)		Baicalin
NPIPA7				NR_110695.1		LGALSL		PI(18:0/18:3)		3-(benzylamino)-5-(4-chlorophenyl)cyclohex-2-en-1-one
NPIPA8				NR_126344.1		LIMS1		PE(16:1/20:4)		Tetrahydrocortisone
CTDSP2				XR_001739693.1,XR_001739694.1		LMAN2		PC(22:5/18:2)		Thc
ZNF891				XR_001752904.1		LOX		PE(16:1/20:4)(rep)		3-{4-[(4-fluorophenyl)sulfonyl]piperazino}-4h-chromen-4-one
CT45A7				NR_125409.1		LOXL1		CerG1(d18:1/16:0		Daidzein
OPN1MW3				XR_940701.2		LRG1		phSM(d18:0/16:1)		Epitestosterone glucuronide
TBC1D3G				XR_001743787.1		LRMP		PI(16:0/22:4)		Methyl jasmonate
TBC1D3K				XR_930774.2,XR_930775.2,XR_930776.2		LRRC4C		PC(15:0/16:1)		10-hda
TBC1D3L				XR_001756341.1		LRRC74A		PI(17:0/20:4)(rep)		4'-methoxyacetophenone
LOC101060389				XR_001746463.1		LTBP1		PI(18:0/22:6)		12-aminododecanoic acid
TRIM10				NR_037869.1		LTBP2		PC(16:0/18:3)		Salicylate
ARPC2				XR_001752947.1		LTF		dMePE(18:2/18:2)		Decanamide
SGK2				NR_002599.1		LUM		PG(18:1/18:1)		Coumestrol
RAD50				XR_941434.2		LYZ		PC(16:0/20:4)		Kaempferol
KIF20A				XR_001748110.1		MAN1A1		PI(16:0/16:0)		Carvone
PREB				XR_001752788.1,XR_243587.3,XR_429846.3		MAN2A1		PC(15:0/20:4)		Dehydrocholic acid
HIPK3				NR_026971.1		MAPK10		PC(22:5/20:4)(rep)		9-nitrooleate
FEM1B				NR_038303.1,NR_038304.1,NR_038305.1,NR_038306.1,NR_038307.1,NR_038308.1		MAPRE1		PE(16:1/18:2)		5α-dihydrotestosterone
ENAM				NR_026951.1		MARCKS		PS(18:0/22:6)		Decanoylcarnitine
IFNL4				XR_001744224.1,XR_001744225.1,XR_001744227.1,XR_001744228.1		MASP2		PC(14:0e/20:4)		4-phenylbutyric acid
CDH13				XR_001753464.1,XR_935524.2		MB		PE(18:1/20:5)		Wogonin
ACTR1B				NR_029405.1		MBL2		PC(20:3/20:4)		Isokaempferide
ACTR1A				NR_026845.1		MEP1A		CerG3(d18:1/16:0)		Scrophulein
ARL4C				NR_134654.1		MGAT1		PE(16:0/20:5)		Sulfamethazine
ARL4A				XR_001752981.1,XR_001752982.1,XR_001752983.1,XR_934937.2		MGP		PE(18:1/20:5)(rep)		Acetophenone
RASGRP1				XR_001753993.1,XR_936050.2,XR_936051.2,XR_936052.2		MIA3		PC(17:4/18:2)		Valerophenone
DNAL4				XR_001742653.1,XR_001742654.1,XR_001742655.1,XR_925975.2		MIF		PE(16:0/20:5)(rep)		Cannabidiolic acid
ZNF263				NR_132103.1,NR_132104.1		MINDY1		PI(16:0/18:1)		4'-hydroxydiclofenac
LRPPRC				NR_015367.2		MINPP1		PC(15:0/22:5)		Nordiazepam
FRY				XR_001755850.1,XR_001755851.1,XR_001755852.1,XR_001755853.1,XR_001755854.1		MLN		PI(17:0/20:3)		Emodin
CDH15				NR_110665.1,NR_110666.1		MMAA		PC(15:0/18:2)		Levothyroxine
PDIA6				NR_130929.1		MMP14		PI(18:0/22:6)(rep)		Triphenylphosphine oxide
TRAP1				NR_121630.1,NR_121631.1,NR_121632.1,NR_121633.1		MMP2		PI(18:0/20:4)		Geranyl pyrophosphate
OPTN				XR_949295.2		MMRN1		PC(16:0/22:6)		Bilirubin
BCAP31				NR_040079.2		MPO		PC(18:1/20:4)		3-dehydroshikimate
NAMPT				XR_940185.2		MSN		PE(16:0/18:3)(rep)		Schisandrin
RBM12				NR_134570.1,NR_134571.1,NR_134572.1,NR_134573.1		MSTN		PE(16:0/18:3)		Phenylacetic acid
YAF2				XR_001742616.1,XR_001742617.1		MT2A		PE(18:2/18:2)		Dihydromethysticin
ARFRP1				NR_104183.1,NR_104184.1		MYH14		PE(18:2p/22:6)		Benzyl alcohol
CDH16				XR_946381.1		MYL6		PI(18:0/22:5)		Butyl butyrate
TOB1				NR_024349.1		MYL9		PG(16:0/16:0)		Sulcatol
AKAP9				XR_001751786.1		NAGLU		PI(18:0/20:5)(rep)		Testosterone
CLEC3A				NR_002605.2,NR_109973.1,NR_109974.1		NAP1L4		PE(16:1p/20:4)		(-)-camphor
FAM13A				NR_024569.1		NEDD8-MDP1		PI(18:0/16:1)		4-chlorobenzophenone
G3BP1				XR_925056.2		NEXN		PI(18:1/20:2)		Progesterone
SUGP2				XR_001737717.1,XR_001737718.1		NME1		PS(18:0/20:4)		(+/-)-c75
EBI3				XR_001739590.1,XR_001739591.1		NME1-NME2		PC(16:0/14:0)		17α-hydroxyprogesterone
ADGRG2				NR_001459.2,NR_003138.3		NME3		CerG2(d18:1/16:0)		N-[3-(aminosulfonyl)phenyl]-2-phenoxynicotinamide
CDH17				XR_001755515.1,XR_001755516.1,XR_001755517.1,XR_001755518.1,XR_001755519.1,XR_001755520.1,XR_001755521.1,XR_001755522.1,XR_001755523.1,XR_001755524.1,XR_001755525.1,XR_001755526.1,XR_001755528.1,XR_430441.3		NOTCH2		PE(18:0/18:1)		Piperine
MBNL2				XR_001752903.1,XR_243706.3		NRP1		PC(18:1/22:6)		Shogaol
ABI2				NR_027401.2		NUTF2		PC(17:0/20:5)		Bialaphos
CEBPZ				NR_027402.1		OAF		PC(18:0p/20:5)		Coenzyme q2
PLXNC1				XR_926612.2		OGN		PC(20:2/22:6)		Lauroylcarnitine
TRIM28				XR_001742920.1,XR_001742921.1		OMD		PC(16:0e/20:5)		Ingenol-3-angelate
RASA4				NR_024124.2,NR_024125.2,NR_024126.1,NR_027645.1,NR_027646.1		OR14A2		PC(16:0p/20:4)		Corticosterone
AASS				NR_026984.1		ORM1		PI(18:0/22:4)		Psilocybin
PDZK1IP1				NR_038958.1		ORM2		PS(18:0/18:2)		Jasmonic acid
ATP6AP2				NR_135114.1,NR_135115.1		OTC		PI(18:0/20:4)(rep)		Ethyl 3-[2-(diphenylmethylidene)hydrazino]but-2-enoate
CDH18				NR_036539.1		PCM1		PC(16:0/16:1)		Cuminaldehyde
FARP1				XR_001751633.1		PCOLCE		PE(18:1/18:3)		Betulin
LPAR6				XR_001748245.1		PCSK1N		PE(18:0/18:1)(rep)		18-β-glycyrrhetinic acid
LPCAT3				XR_946815.1,XR_946816.1		PCSK9		PE(16:0/22:6)(rep)		Deoxyuridine
WASF2				XR_001742401.1,XR_001742402.1		PCYOX1		dMePE(16:0/20:4)		Glycocholate
CHST4				NR_026878.1		PDCD6		PE(16:0/22:6)(rep)(rep)		Pregnenolone
SLC25A13				XR_430888.3		PDGFA		PC(16:0/20:4)(rep)		Α-pinene-2-oxide
SLC25A15				XR_001740444.1,XR_001740445.1,XR_001740446.1,XR_001740447.1,XR_001740448.1,XR_001740449.1,XR_001740450.1		PDIA6		PE(18:2p/20:4)		Sedanolide
ZNF197				XR_426677.3		PDLIM1		PE(16:0p/20:5)		Taurocholic acid
SERF2				XR_001751446.1		PDLIM5		PE(18:2p/20:4)(rep)		Senkyunolide h
CDK2				XR_949714.2		PDLIM7		PE(16:0p/20:5)(rep)		Methyl 4-(aminocarbonyl)-n-cyanotetrahydropyridine-1(2h)-carbimidothioate
DHRS9				XR_242929.3,XR_931465.2		PEF1		PC(16:0p/18:2)		4-(methylthio) aniline
RCL1				NR_121667.1		PEPD		PC(18:1/20:4)(rep)		Manidipine
ZNF256				NR_034170.1,NR_034171.1		PF4		PE(18:1/22:6)(rep)		D-sphingosine
SORBS3				XR_001742412.1		PF4V1		PI(18:0/22:5)(rep)		Glycochenodeoxycholate
CNIH1				NR_036521.1,NR_036522.1		PFN1		PG(18:0/18:2)		Cholate
TENM1				XR_936365.1		PGD		PI(17:0/18:1)		Epitestosterone
RBM7				XR_001744968.1,XR_001744969.1,XR_001744970.1		PGLYRP1		PI(18:0/20:3)		Lopinavir
CDK3				NR_047498.1		PGLYRP2		PC(16:0p/22:6)		Tofa
RBM6				XR_001742889.1,XR_001742890.1,XR_001742891.1,XR_948802.2		PGRMC1		dMePE(16:0/18:2)		Prostaglandin b1
RBM5				XR_001743047.1,XR_001743048.1		PIP		PC(16:0/18:2)		Diosgenin
LHFPL2				XR_001750048.1		PLA2G7		CerG1(d18:1/16:0)		Artemisinin
LHFP				NR_004431.3,NR_024144.2,NR_024145.2,NR_073566.1,NR_073567.1,NR_073568.1		PLG		PE(16:0e/20:5)		7α-hydroxytestosterone
TNK2				NR_024616.1		PLTP		PE(18:2p/18:2)		7-hydroxycoumarine
ALYREF				XR_001746639.1		PNP		PE(16:0/16:1)		Caffeic acid
CDK4				XR_001752967.1		PON1		PS(18:0/20:3)		Monobutyl phthalate
TXNDC9				NR_036485.1		PON3		PC(18:1p/22:6)		Gamma-linolenic acid
LOC101927322				NR_024101.1		PPBP		PC(17:0/22:6)(rep)		Kahweol
PANO1				XR_001746646.1,XR_929550.2		PPIA		dMePE(18:1/18:2)		Palmitoylcarnitine
LOC101927503				NR_002806.2		PPIB		MGDG(18:1/22:5)		Lagochilin
LOC101927572				XR_001738189.1,XR_001738190.1,XR_947710.1,XR_947711.2		PRDX1		PE(16:0/20:4)		N-[2-(trifluoromethyl)phenyl]pyrrolidine-1-carbothioamide
CCDC182				XR_001745422.1,XR_001745423.1,XR_001745424.1,XR_001745425.1,XR_928162.2,XR_928163.1,XR_928164.2,XR_928165.2,XR_928166.2		PRDX2		PC(18:1/18:2)		Cafestol
ZASP				XR_001747519.1		PRDX6		PE(16:0/20:4)(rep)		19-nortestosterone
LOC101927844				XR_001739535.1		PRG2		PC(16:0e/22:6)		Tris(2-butoxyethyl) phosphate
LOC101928120				NR_126411.1		PRG4		PC(15:0/16:0)		Trans-aconitic acid
C21orf140				NR_038448.1,NR_038449.1,NR_120377.1		PROC		PE(18:1/20:4)(rep)		Deoxycholate
LOC101928436				XR_001747418.1,XR_001747419.1		PROS1		dMePE(16:1/16:1)		Docosahexaenoic acid ethyl ester
C5orf67				XR_001741423.1,XR_001741424.1,XR_001741425.1,XR_001741426.1,XR_001741427.1,XR_001741428.1,XR_001741429.1,XR_427592.3,XR_939137.2,XR_939142.2,XR_939160.1		PRSS1		PE(18:1/20:4)(rep)(rep)		Retinoate
PIGBOS1				NR_102759.1,NR_102760.1,NR_102761.1,NR_102762.1		PRTN3		PC(18:1/22:5)		Α-linolenic acid
MEI4				NR_026857.1		PSAP		PC(17:4/18:1)		Deoxycorticosterone acetate
C6orf229				NR_045215.1		PSMA5		PI(18:0/20:3)(rep)		(9cis)-retinal
LOC101928841				XR_940058.2		PSMB1		PC(16:0/22:5)		Eicosapentaenoic acid
LOC101928917				XR_938955.2		PSMB2		PC(18:0p/22:6)		5-hydroxy-3-(hydroxymethyl)-6-isopropyl-2-oxo-3-cyclohexen-1-yl 3-methylpentanoate
LOC101929372				XR_001740608.1		PSMB3		PI(18:0/22:4)(rep)		Monoolein
LOC101929726				XR_001752367.1,XR_001752368.1,XR_001752369.1,XR_001752370.1,XR_001752371.1		PSMB5		PC(18:1/20:3)		Zerumbone
PRAMEF27				NR_037945.1		PSMC2		PA(28:2/15:0)		(+/-)12(13)-dihome
RNF41				NR_037173.1,NR_037174.1,NR_037175.1,NR_037176.1		PSMD14		PC(17:0/20:4)		D-erythro-sphingosine 1-phosphate
TSHZ1				XR_001752857.1,XR_001752858.1,XR_001752859.1,XR_001756369.1,XR_001756370.1,XR_001756610.1,XR_001756611.1,XR_001756612.1,XR_430789.3		PSME1		PC(16:0p/16:1)		Palmitelaidic acid methyl ester
ALG3				NR_109831.1		PTGDS		PS(18:2/18:2)		Ethyl palmitoleate
PRMT3				NR_026885.1		QPCT		PE(16:0p/22:6)		Arachidonic acid methyl ester
PSME3				NR_027033.2,NR_110479.1		QSOX1		PC(16:0p/20:4)(rep)		Tetranor-12(s)-hete
MPHOSPH9				XR_001747517.1,XR_246145.3,XR_946117.2,XR_946118.2		RAB11B		MGDG(18:1/22:5)(rep)		Caprylic acid (octanoic acid)
MPHOSPH10				NR_046548.1		RAB27B		PE(16:0/18:2)(rep)		Methyl 2-hydroxy-4-{3-[(4-oxo-3-phenyl-4h-chromen-7-yl)oxy]propoxy}-3-propylbenzoate
ADAM10				NR_024127.1		RAB6A		dMePE(16:0/20:3)		Anacardic acid
CDK5				NR_134561.1		RAB6B		PC(18:0/18:3)		Rac-glycerol 1-myristate
MPHOSPH6				XR_001741431.1		RAC2		PE(16:0p/22:6)(rep)		Isotretinoin
NME6				XR_001737738.1		RAD23B		PC(15:0/18:1)		Δ2-trans-hexadecenoic acid
DHRS2				NR_036527.1,NR_036528.1,NR_036529.1		RAI1		PC(16:0/22:6)(rep)		3-methyl-2-oxindole
CALCRL				XR_430616.3,XR_951424.2,XR_951425.2,XR_951426.2,XR_951428.2		RAN		PE(17:0/22:6)		Muscone
NUTF2				NR_037849.1		RAP1B		PC(18:1p/20:4)		Ethyl oleate
MPZL2				NR_134624.1		RARRES2		PE(18:1p/22:6)		Glycerophospho-n-palmitoyl ethanolamine
TRIM13				XR_001749193.1,XR_945055.2		RBP4		PC(18:1/22:5)(rep)		Terpestacin
PATJ				NR_003098.1		REG1A		PS(18:1/20:4)(rep)		2-arachidonoyl glycerol
USPL1				NR_038996.1		RETN		PC(17:0/20:4)(rep)		1-linoleoyl glycerol
EIF1				NR_103821.1		RHOA		PE(18:1/18:2)(rep)		Α-eleostearic acid
CDK6				XR_001748219.1		RNASE1		PC(17:0/18:2)		Palmitoleic acid
TOPORS				NR_038286.1		RNASE3		PC(18:1/20:3)(rep)		Docosahexaenoic acid
FLOT1				XR_001755980.1		RNASE4		PC(17:0/22:5)		Arachidonic acid
DDX39A				XR_001750868.1,XR_001750869.1,XR_001750870.1,XR_001750871.1,XR_944185.2,XR_944186.2		RPL7A		PC(18:1p/18:2)		1-oleoyl-rac-glycerol
PSMD14				NR_015380.2		RPS28		PI(18:0/18:1)		Docosapentaenoic acid
SSX3				XR_001738139.1		RPS5		PC(16:0e/20:4)		Eicosapentaenoic acid methyl ester
OLIG2				XR_001756170.1,XR_001756171.1		RSU1		PE(16:0e/22:6)		Citral
AK6				XR_001748290.1		S100A11		PC(16:0p/18:2)(rep)		3-acetyl-11-keto-β-boswellic acid
PRG4				XR_928090.2		S100A12		dMePE(16:0/20:5)(rep)		Oleate
CTDSPL				XR_001746442.1		S100A4		PE(18:0/20:5)		Citric acid
ANGPTL7				NR_015439.1		S100A6		PE(20:2/18:2)		Oxoglutaric acid
KLRG1				XR_242293.4,XR_927626.2,XR_927627.2,XR_927631.2,XR_927633.2,XR_927634.2		S100A8		dMePE(18:2p/22:6)		L-ascorbic acid 2-sulfate
CDK7				XR_001741731.1,XR_001741732.1,XR_001741733.1,XR_001741734.1,XR_001741735.1,XR_938907.2		S100A9		PC(16:0e/22:5)		Oxalic acid
GDF11				NR_040599.1		S100P		PE(18:0/20:5)(rep)		Trans-aconitic acid
TRIB1				XR_001742998.1,XR_941230.1,XR_941231.1,XR_941232.2,XR_941233.2,XR_941234.2,XR_941235.2		SAA1		PE(18:0p/22:6)		3-hydroxy-3-(methoxycarbonyl)pentanedioic acid
GPA33				XR_001752348.1,XR_950914.2		SAA2		PC(16:0/19:5)		D-psicose
ZNF443				NR_037665.1		SAA2-SAA4		PC(18:0p/20:4)		Succinate
CD96				XR_001738563.1,XR_001738564.1,XR_001738565.1,XR_949343.2,XR_949344.2		SAR1A		dMePE(16:0/18:3)		D-α-hydroxyglutaric acid
PLIN3				NR_132417.1,NR_132418.1		scFv		PE(16:0/20:3)		Pyruvic acid
MFSD10				NR_103860.1		SCG2		PC(17:0/18:2)(rep)		L-aspartate
STX6				NR_038967.1		SCGB1A1		PI(20:0/20:4)		L-glutamic acid
C11orf98				XR_001747366.1		SCGB3A1		PS(18:0/18:1)		Succinic semialdehyde
COQ7				NR_036530.1		SDF2L1		PC(20:1p/20:4)		Δ-gluconic acid δ-lactone
RCAN2				NR_015381.1		SDF4		PI(18:0/20:2)		L-cystine
MSLN				XR_934190.2,XR_934191.2		SEC22B		PC(18:0e/22:6)		D-(-)-quinic acid
LRRC23				XR_244126.3,XR_430330.2		SELENOF		PE(16:0p/20:4)		Gluconic acid
LRRC17				NR_026900.1		SELENOP		PC(16:0/22:4)		L-threonic acid
RASGRP2				XR_001747613.1		SERPINA1		PAF(38:6)		D-(-)-lyxose
HNRNPR				XR_001754039.1,XR_001754040.1,XR_001754041.1,XR_001754042.1,XR_001754043.1,XR_001754044.1,XR_001754045.1,XR_001754046.1		SERPINA10		PE(16:0p/20:4)(rep)		Ascorbic acid
SLC35B1				NR_121627.1,NR_121628.1		SERPINA11		PC(16:0/20:3)		Taurine
DCAF7				XR_928075.2		SERPINA3		PC(18:1/22:5)(rep)(rep)		4-oxoproline
AP3S2				XR_001741543.1		SERPINA4		PC(19:1/18:2)		L-glutamine
CDK8				NR_026677.1		SERPINA5		PC(24:5/16:0)		D-tagatose
MRPS31				NR_047662.2		SERPINA6		PC(18:1p/16:0)		Dl-lactic acid
CALCOCO2				NR_024091.1		SERPINA7		PE(17:0/20:4)		L-threonine
KCNMB2				XR_001748143.1		SERPINB1		PC(16:0e/18:2)		Acrylic acid
GPHN				XR_930251.2		SERPINC1		PA(29:5/18:2)		Mannitol
RABEPK				NR_046564.2		SERPIND1		PC(20:1/22:6)		Xylitol
TIMM17B				XR_001755748.1,XR_001755749.1,XR_001755750.1,XR_001755751.1,XR_001755752.1,XR_001755753.1,XR_001755754.1,XR_001755755.1,XR_001755756.1,XR_001755757.1,XR_001755758.1,XR_001755759.1,XR_001755760.1,XR_001755761.1,XR_001755762.1,XR_001756017.1,XR_001756018.1,XR_001756019.1,XR_001756020.1,XR_001756021.1,XR_001756022.1,XR_001756023.1,XR_001756024.1,XR_001756025.1,XR_001756026.1,XR_001756027.1,XR_001756…		SERPINE1		PC(16:0p/22:5)		D-(+)-maltose
SLC17A2				XR_001753034.1		SERPINF1		PE(18:1p/20:4)		Β-alanine
RIDA				XR_949335.2,XR_951619.2		SERPINF2		PE(18:1p/20:4)(rep)		Uric acid
POP7				XR_940239.2		SERPING1		PC(16:0/16:0)		L-histidine
GLYAT				XR_001742884.1,XR_001742885.1,XR_427772.3,XR_948788.2,XR_948789.2,XR_948790.2		SFTPB		PC(18:0p/18:2)		Pyridoxamine 5-phosphate
CDK9				XR_001749867.1,XR_001749868.1,XR_001749869.1		SH3BGRL		PE(18:0p/22:6)(rep)		3-hydroxybutyric acid
SRRM1				NR_125406.1		SH3BGRL3		dMePE(18:2p/20:4)		4-acetamidobutanoic acid
SPRY3				XR_001756803.1		SHBG		PC(16:0p/20:3)		Ornithine
SPRY1				NR_038461.1,NR_038462.1		SIGLEC16		PE(18:0/18:3)		5-aminovaleric acid
SPRY2				NR_029411.1		SLC9A3R1		PE(18:1p/18:2)(rep)		N-acetylornithine
STAM2				XR_001738292.1,XR_001738293.1,XR_001738294.1,XR_001738295.1,XR_922283.2,XR_922284.2,XR_922285.2		SLPI		PE(16:0p/18:2)(rep)		Pseudouridine
CNKSR1				XR_001738017.1,XR_001738018.1		SNAP23		PE(16:0e/20:4)		D-(-)-fructose
ABCC4				XR_001746830.1,XR_108974.4,XR_930119.2,XR_930120.2,XR_930121.2		SNAPC2		PE(18:1p/18:2)		L-tyrosine
CDKN1A				XR_001751485.1,XR_001751486.1		SNCA		PE(16:0p/18:2)		Adenosine-monophosphate
DENND4A				XR_001750827.1,XR_001750828.1,XR_944035.2		SOD1		PC(17:0/20:3)		3-(4-chlorophenyl)-1-(4-fluorophenyl)-1h-pyrazol-5-amine
IGSF6				XR_001745378.1,XR_001745379.1,XR_001745380.1,XR_928027.2,XR_928028.2,XR_928029.2,XR_928030.2,XR_928031.2,XR_928032.2		SOD2		PE(17:0/18:2)		Hypoxanthine
SF3B4				NR_046273.1		SPARC		dMePE(16:0/18:1)		Dl-α-methoxyphenylacetic acid
CDK2AP2				XR_001749058.1		SPINK1		PE(16:0e/22:5)		(-)-corey lactone
IRX5				XR_923785.2		SPINK5		PC(16:0/18:1)		3-coumaric acid
RAMP2				XR_001749194.1,XR_945059.2		SPP1		PE(18:0p/20:4)		Xanthine
RAMP1				XR_001737775.1		SPP2		PC(16:0e/22:5)(rep)		1-methyluric acid
RAMP3				XR_001744496.1		SPTA1		PE(18:0p/20:4)(rep)		2-amino-3-methoxybenzoic acid
ZMPSTE24				NR_126335.1		SRGN		PE(18:0/22:6)		Suberic acid
CDKN1B				XR_001752892.1		SRI		dMePE(18:0/20:4)		Caffeic acid
AKAP8				XR_001744343.1,XR_001744344.1,XR_942996.2,XR_942997.2		ST3GAL6		PC(16:0e/20:3)		2-hydroxycinnamic acid
FSTL3				XR_001756620.1		STAT3		PC(18:0/20:4)		Dl-4-hydroxyphenyllactic acid
KCNE1B				XR_932615.2		STXBP5		Cer(d18:1/16:0)		4-hydroxy-3- methoxyphenylglycol sulfate
SMIM11B				XR_001754025.1		SULF2		PE(16:0e/18:2)		1-(carboxymethyl)cyclohexanecarboxylic acid
CT45A10				NR_037909.1		SUMO4		DG(14:0/18:2)		6-aminonicotinic acid
CT45A9				XR_940335.2,XR_940336.2,XR_940337.1		TAGLN2		PE(16:0p/22:5)		Dl-β-leucine
TBC1D3E				NR_026793.1		TCEAL4		PC(18:0p/20:3)		N-acetyl-dl-glutamic acid
TP53TG3E				XR_001741776.1,XR_939019.2		TF		PE(16:0p/22:5)(rep)		Uridine
TP53TG3F				XR_001744200.1		TFRC		PE(18:0p/18:2)		N-isobutyrylglycine
LOC102724265				XR_933085.2		TGFB1		PC(18:0p/22:6)(rep)		Pantothenic acid
LOC102724279				NR_038889.1		TGFBI		DG(18:2/20:4)		Methyl acetoacetate
LOC102724428				XR_936069.2		THBS1		dMePE(18:0/18:2)		2-anisic acid
GAGE10				NR_038237.1		TMEM198		PC(18:0/22:5)		Dihydroxymandelic acid
CBSL				NR_023918.2,NR_023919.2,NR_109759.1,NR_109760.1,NR_109761.1,NR_109762.1		TMEM40		PC(18:1/18:1)		3-hydroxymandelic acid
U2AF1L5				XR_001739490.1		TMSB4X		PC(16:0/17:0)		N-formylmethionine
POTEB3				XR_001740907.1		TNC		PE(16:0/18:1)(rep)		5-hydroxytryptophan
LOC102724652				XR_001747388.1		TNFRSF17		PC(16:0e/22:5)(rep)(rep)		Dl-mandelic acid
TBC1D3I				NR_040089.1		TPM1		PE(18:0/20:4)(rep)		Linoleic acid
LOC102724957				XR_930968.2		TPM2		PC(16:0p/16:0)		Docosapentaenoic acid
STUB1				XR_001748275.1,XR_001748276.1,XR_950233.2,XR_950234.2,XR_950235.2,XR_950237.2		TPM3		PE(18:0/20:4)(rep)(rep)		Ethyl myristate
STAG1				NR_033967.1		TPM4		dMePE(16:0/22:5)		Oleic acid
NET1				XR_931426.2		TREML1		PC(20:1p/20:4)(rep)		Adrenic acid
UBE4B				NR_026962.1,NR_026963.1		TTC7A		phSM(d22:1/18:0)		14(z)-eicosenoic acid
EFS				XR_927722.1		TTR		PC(18:0/24:6)		(-)-camphanic acid
PRSS16				XR_001752304.1,XR_001752305.1		TUBA1B		PC(16:0p/18:1)		Inosine
CDKN1C				XR_001752049.1,XR_001752050.1		TUBA1C		DG(18:2/18:2)		Α-aspartylphenylalanine
SIGMAR1				XR_932375.2		TUBA4A		PC(18:0/20:3)		N'2-[3-(trifluoromethyl)benzoyl]-3-aminopyrazine-2-carbohydrazide
LOC400927-CSNK1E				XR_001744059.1,XR_001744060.1,XR_001744061.1,XR_001744062.1,XR_001744063.1,XR_001744064.1,XR_001744066.1,XR_001744067.1,XR_926620.2,XR_926621.2,XR_926624.2,XR_926627.2,XR_926628.2		TUBA8		PE(18:0/18:2)		5-hydroxyindole-3-acetic acid
BET1				NR_135834.1		TUBB		dMePE(18:2p/20:4)(rep)		L-kynurenine
CWC27				XR_001740695.1		TUBB1		PE(18:0p/22:6)(rep)(rep)		Neochlorogenic acid
SAP18				XR_930788.2		TXLNB		PS(20:2/18:2)		N-acetyl-l-methionine
SMNDC1				XR_001743012.1		TXN		PC(16:0e/16:0)		N-acetylhistamine
BCAS2				XR_001740532.1		U43		dMePE(18:0/20:3)		4-aminohippuric acid
RGS19				NR_026998.1		UBB		PE(20:1p/22:6)		Tyrosylalanine
LILRB2				XR_947298.2		UBE2L3		PC(17:0/18:1)		7-methylxanthine
EIF1B				NR_028090.1		UBE2L6		PE(18:0/22:5)		L-phenylalanine
CDKN2A				XR_926684.1		UBE2N		PE(16:0e/22:5)(rep)		Trans-cinnamic acid
SPEG				XR_001748988.1		UFM1		PC(18:0p/16:0)		Nicotinuric acid
SF3A1				XR_001741039.1		V2-15		PC(19:0/20:4)		N-tigloylglycine
TRAIP				XR_001738073.1,XR_001738074.1,XR_001738075.1,XR_001738076.1		V2-19		PC(16:0e/18:1)		Lamiide
DNAJA2				XR_936128.2		V4-2		phSM(d22:0/20:3)		Phenylglyoxylic acid
BCKDK				NR_120685.1,NR_120686.1		V4-3		PC(18:0p/18:2)(rep)		Xanthurenic acid
MAEA				NR_130784.1		V4-4		PC(18:0p/20:3)(rep)		2-hydroxyphenylalanine
APC2				XR_001742814.1,XR_001742815.1,XR_001742816.1,XR_246553.4,XR_948600.2,XR_948601.2,XR_948602.2,XR_948603.2,XR_948604.2,XR_948607.2,XR_948608.2,XR_948609.2,XR_948610.2,XR_948611.2,XR_948612.2,XR_948613.2		VASN		PC(18:0e/20:4)		Azelaic acid
PAK4				XR_001752210.1,XR_001752211.1,XR_001752212.1,XR_001752213.1,XR_001752214.1,XR_001752215.1,XR_001752216.1,XR_001752217.1,XR_001752218.1,XR_001752219.1,XR_001752220.1		VASP		PC(18:0e/22:5)		Mussaenosidic acid
MARCH6				XR_001753507.1,XR_935663.1,XR_935664.1,XR_935666.1,XR_935667.1		VCP		PC(20:0p/20:4)		2'-o-methylguanosine
ADAR				XR_001749285.1,XR_001749286.1,XR_001749287.1,XR_001749288.1		VH		PC(18:0p/18:1)		Ferulate
CDKN2B				NR_037926.1		VH3		PC(18:0e/18:2)		2'-o-methylinosine
KATNB1				XR_001739404.1,XR_001739405.1,XR_001739406.1,XR_001739407.1,XR_001739408.1,XR_939961.2,XR_939962.2,XR_939963.2,XR_939964.2,XR_939967.2,XR_939968.2		VH6DJ		PC(18:0e/20:3)		2-aminooctanedioic acid
SNAPC5				XR_001742638.1,XR_001742639.1		VH87-2		DG(18:1/22:6)		4-aminotetrahydro-2h-thiopyran-4-carboxylic acid
APBB3				NR_036511.1,NR_036512.1		VHCH1		PE(18:0/20:3)		Caffeine
ZNF267				XR_935958.2		VK3		PE(18:0e/22:6)		N-isovalerylglycine
CCNO				XR_001755844.1,XR_001755845.1,XR_001755846.1,XR_001755847.1,XR_001755848.1		VKA17		PE(16:0p/18:1)(rep)		Phenol
CDKN2C				XR_001749005.1,XR_001749006.1,XR_001749007.1,XR_001749008.1,XR_429044.3		V-kappa-1		PE(16:0p/18:1)		Hippurate
DSCR3				XR_001738173.1		V-kappa-3		PE(17:0/18:1)		Salicylic acid
TCIRG1				XR_940594.2		VL6		PC(18:0/17:3)		4-pyridoxic acid
RTN3				XR_944963.2,XR_944964.2		VTN		PC(20:0p/18:2)		2-hydroxyphenylacetic acid
LANCL1				XR_001748229.1,XR_001748230.1		WASHC2A		PC(20:0/20:4)		Asperulosidic acid
NMUR1				XR_001755449.1,XR_430421.3		WFDC2		PE(18:0p/20:4)(rep)(rep)(rep)		L-(-)-3-phenyllactic acid
B3GALT5				NR_023389.1,NR_023390.1		YWHAE		PE(18:0e/20:4)		3-chloro-n'-(pyridin-3-ylcarbonyl)benzohydrazide
TNIP1				XR_001739837.1		YWHAH		PE(18:0p/20:3)(rep)		Citrate
LAMC3				XR_935432.2		YWHAQ		PE(18:0e/20:4)(rep)		L-tryptophan
CDKN2D				XR_001746022.1		YWHAZ		PE(18:0p/20:3)		Ciliatine
IKZF1				XR_001746931.1		ZBED1		PC(24:5/18:0)		3-indoxyl sulphate
CRISP3				XR_001754620.1,XR_001754622.1,XR_001754623.1,XR_001754624.1,XR_001754625.1,XR_001754626.1,XR_001754627.1,XR_001754628.1,XR_936752.2,XR_936753.2,XR_936756.2,XR_936759.2		ZNF197		PE(16:0e/18:1)		N-(3-cyano-2-thienyl)acetamide
SMYD5				XR_001738230.1		ZYX		SM(d18:1/20:0)		5-hydroxyindole
KLHL41				XR_001749807.1,XR_941833.2,XR_941835.2				DG(18:1/18:3)		(e)-2-phenylethenesulfonamide
RRAGB				XR_927809.2				PE(18:0p/18:2)(rep)(rep)		4-anisic acid
SIRPB1				NR_015447.1				DG(16:0/16:1)		Cyclopentylacetic acid
AKR1A1				XR_001752056.1,XR_001752057.1,XR_933016.2,XR_933017.2				PE(18:0p/18:2)(rep)		2-hydroxy-4-(4-hydroxyphenyl)butanoic acid
EMC8				NR_135657.1,NR_135658.1				PC(18:0/18:1)		Kynurenic acid
TMEM5				XR_924597.2,XR_951649.2				PE(18:0/22:4)		Salsolinol
CDKN3				NR_110940.1,NR_110941.1,NR_110942.1				SM(d18:1/24:4)		Mandelate
CNPY2				XR_936894.1				SM(d18:1/24:2)		Indole-3-lactic acid
B3GNT3				XR_942843.1				DG(20:3/18:2)		2-{2-[5-(ethoxycarbonyl)-2-morpholinoanilino]-2-oxoethoxy}acetic acid
CLEC4M				NR_110163.1,NR_110164.1				DG(18:1/22:5)		Indole-3-acetic acid
TLR6				XR_001749110.1,XR_001749111.1,XR_001749112.1,XR_001749113.1,XR_944898.2,XR_944900.2,XR_944901.2,XR_944902.2				PE(18:0e/18:2)		Geniposidic acid
HOTS				NR_134476.1				PC(18:0/20:2)		Methyl 2-[(methylsulfonyl)amino]benzoate
MRVI1				XR_001741394.1				PE(18:0/16:0)(rep)		4-hydroxybenzoic acid
PCGF3				XR_001738520.1				Cer(d18:1/18:0)		4-methylcatechol
TFG				NR_038378.4,NR_103527.2				PC(22:1/18:2)		N-acetyl-l-cysteine
PKDREJ				XR_001750948.1,XR_001750949.1,XR_001750950.1,XR_001750951.1,XR_001750952.1,XR_001750953.1,XR_001750954.1,XR_001750955.1,XR_001750956.1,XR_001750957.1,XR_001750958.1,XR_110279.5,XR_943744.2				DG(16:0/18:2)		N-phenylacetylglutamine
CCL26				NR_037928.1				PE(18:0/18:1)(rep)(rep)		N'-(2-furylmethylene)-2-(10h-phenothiazin-10-yl)acetohydrazide
TRDN				NR_130914.1				DG(18:1/18:2)		2-hydroxyhippuric acid
TRIM22				NR_126441.1				PE(20:0/18:2)		Cycloheximide
ABCA7				XR_001740659.1,XR_001740660.1,XR_940742.2				CerG1(d18:2/24:1)		N-acetyl-d-alloisoleucine
ABCA10				XR_001742438.1				PC(18:0p/18:1)(rep)		2-amino-3-(4-hydroxy-3-methoxyphenyl)propanoic acid
ABCA9				NR_125952.1,NR_125953.1				PA(30:4/20:3)		2'-deoxyinosine 5'-monophosphate
ABCA8				XR_923909.2				PC(20:0e/22:6)		Indole-3-acrylic acid
WARS2				NR_038366.1,NR_038367.1				PE(20:0p/22:6)		4-hydroxyphenylpyruvic acid
CDO1				XR_001742691.1,XR_948392.2				PC(20:0p/20:4)(rep)		1-(2-furylmethyl)-5-oxopyrrolidine-3-carboxylic acid
NPM3				NR_110153.1,NR_110154.1				DG(18:1/20:3)		Phenylpyruvic acid
NPM2				NR_120634.1				SM(d18:1/23:1)		4-hydroxycoumarin
HMG20B				XR_001753847.1				PC(18:0e/16:0)		Theophylline
HMG20A				NR_135251.1				CerG3(d18:1/24:1)		Methyl 2-{[2-o-(6-deoxy-α-l-mannopyranosyl)-β-d-glucopyranosyl]oxy}benzoate
KLF2				NR_104116.1				dMePE(16:0p/22:4)		6-hydroxycaproic acid
MICU1				NR_037596.1				PE(18:0p/22:4)(rep)		3-(2-hydroxyphenyl)propanoate
CACNG3				NR_004846.3				Cer(d18:0/18:0)		Ferulic acid
CACNG2				XR_001737995.1,XR_001737996.1,XR_001737997.1,XR_001737998.1,XR_001737999.1,XR_001738000.1,XR_001738001.1,XR_001738002.1				DG(17:0/18:2)		4-acetyl-3-hydroxy-5-methylphenyl β-d-glucopyranoside
CITED2				NR_045680.1				PC(20:0e/22:5)		Sulfamethoxazole
SEMA3A				NR_046817.1,NR_110056.1				PE(18:0p/22:4)		Phenylacetylglycine
TUBA1B				XR_001741630.1				PC(18:0e/18:1)		N-acetyl-l-phenylalanine
IRF9				NR_103784.1				PE(18:1/22:2)		3-hydroxydetomidine
CDR1				XR_001737899.1,XR_001737900.1,XR_241209.3,XR_946987.2,XR_946988.2,XR_946989.2,XR_946990.2				dMePE(20:1p/20:4)		N-acetyl-dl-tryptophan
BPNT1				XR_001738460.1				PE(18:0e/22:4)		Epinephrine
TUBB3				XR_001737894.1				PC(18:1/18:1)(rep)(rep)		D-saccharic acid
TUBB4A				XR_928021.2				PE(20:0p/22:5)(rep)		3-tert-butyladipic acid
TUBB4B				XR_001737975.1				PE(20:0p/22:5)		N-acetyl-l-tyrosine
BTN3A3				XR_930370.2				DG(18:1/22:4)		Quercetin-3β-d-glucoside
BTN2A2				XR_001740902.1,XR_001740903.1,XR_001740904.1,XR_924474.2,XR_924475.2				PE(18:0p/18:1)		Syringic acid
SYCP2				NR_125434.1				dMePE(16:0e/22:4)		5-amino-3-(4-methoxyphenyl)-5-oxopentanoic acid
SCML2				NR_132750.1				CerG2(d18:1/24:1)		3-anisic acid
CDR2				NR_029401.1				SM(d18:1/24:1)		4-acetamidobenzoic acid
CEPT1				XR_001753074.1,XR_001756364.1,XR_001756365.1,XR_001756636.1,XR_001756637.1,XR_951951.2,XR_952506.2				PC(20:0e/20:3)		Hexanoylglycine
CORO2B				NR_024492.1				DG(16:0/16:0)		N'-cyano-n-[2-(trifluoromethyl)phenyl]pyrrolidine-1-carboximidamide
MYL12B				XR_001751605.1				PE(20:0p/18:2)		Tyrosol
NOD1				XR_001739628.1				SM(d18:1/24:3)		Α-cyano-4-hydroxycinnamic acid
ANAPC10				XR_001746124.1,XR_001746125.1,XR_928710.2,XR_928711.1				DG(16:0/18:1)		Methyl indole-3-acetate
PRG3				NR_109994.1				SM(d18:1/21:1)		Irisxanthone
DLC1				XR_001741890.1,XR_001741891.1				DG(18:1/18:1)		Acetochlor esa
ATP8A1				NR_038847.1				PC(22:0/18:2)		Fraxin
NDRG1				NR_135631.1				CerG1(d18:1/24:1)		O1-[(5-nitro-2-furyl)carbonyl]-3-chloro-4-[(4-chlorobenzyl)oxy]benzene-1-carbohydroximamide
MYL9				XR_001739495.1				SM(d18:1/26:3)		Cinnamoylglycine
RACK1				NR_029383.1				DG(18:0/20:3)		Picrotoxinin
ADARB1				XR_001741442.1				Cer(d18:1/20:0)		Pha-543613
CDS1				XR_001749318.1				CerG1(d18:1/22:0)		Citrinin
PEMT				NR_130143.1,NR_130144.1,NR_130145.1				Cer(d18:1/22:1)		N-acetyl-d-tryptophan
PIAS3				NR_102752.1				Cer(d18:1/24:2)		Chlorogenic acid
ST3GAL6				XR_001739508.1,XR_001739509.1				DG(17:0/18:1)		4-chlorophenol
NDC80				NR_046173.1				CerG3(d18:1/24:0)		2-(6-hydroxyhexyl)-3-methylenesuccinic acid
CPQ				XR_424067.3,XR_424068.3,XR_424069.3,XR_950608.2,XR_950609.2				Cer(d18:0/22:1)		Oregonin
WFDC2				NR_110434.1,NR_110435.1				Cer(d18:0/20:0)		2-phenylethyl 3-o-(4-carboxy-3-hydroxy-3-methylbutanoyl)-β-d-glucopyranoside
MYCNOS				XR_001752292.1,XR_001752293.1,XR_001752294.1,XR_933826.2,XR_933827.2,XR_933828.2				Cer(d22:0/18:0		2-iodo-n-[2-(trifluoromethyl)phenyl]benzamide
BASP1				XR_001746074.1,XR_001746075.1				PE(20:0p/18:1)		Gentisic acid
CDSN				XR_946467.2				CerG1(d17:0/24:1)		4-[(2-cyclohex-1-enylethyl)amino]-4-oxobut-2-enoic acid
IFITM3				XR_001738226.1,XR_001738227.1,XR_001738228.1,XR_001738229.1				dMePE(20:0p/20:4)		Dihydroroseoside
RAPGEF3				NR_038826.1				PE(20:0p/22:4)		Picrotin
NSA2				XR_001753325.1,XR_001753326.1				Cer(d17:1/22:0)		4-ethylphenol
YAP1				NR_033797.2				CerG2(d18:1/24:0)		4-indolecarbaldehyde
SPON2				XR_109334.1				DG(18:0/16:0)		Ingliforib
SPON1				NR_109769.1				PC(24:0/18:2)		Kaempferol-7-o-glucoside
PRMT5				XR_931560.2,XR_931561.2,XR_931562.2,XR_931564.2,XR_931565.2				dMePE(30:1/20:4)		Apigenin
TESK2				XR_001756106.1,XR_001756107.1,XR_001756108.1,XR_001756109.1,XR_001756110.1,XR_001756111.1,XR_001756112.1,XR_001756113.1,XR_001756114.1,XR_001756115.1,XR_001756116.1,XR_001756117.1,XR_001756118.1				CerG1(d18:1/24:1)(rep)		Melatonin
CD2BP2				NR_024490.1				DG(18:0/18:1)		Cycloolivil
UBAC1				XR_922007.2				DG(20:1/18:1)		Hexanoic acid
CDIPT				NR_110952.1,NR_110953.1				SM(d18:1/21:0)		Isoferulic acid
PGRMC2				NR_102400.1				DG(22:1/18:2)		N1-(4-nitrophenyl)-2-amino-3-(benzylthio)propanamide
ARIH2				XR_001738325.1,XR_001738326.1,XR_922356.1				Cer(d18:1/24:1)		3-allyl-2-hydroxybenzoic acid
TUBGCP3				XR_948873.1				CerG1(d18:1/24:0)		Cinnamyl alcohol
SEC24B				XR_943904.2				Cer(d18:1/22:0)		Monobutyl phthalate
CFDP1				XR_001743811.1,XR_942874.2				Cer(d18:1/26:2)		2-(acetylamino)-4-phenylbutanoic acid
CD52				XR_922334.2				Cer(d18:0/24:1)		4-(4-ethoxyphenyl)-4-oxobutanoic acid
TMEM147				XR_931369.2				Cer(d18:0/22:0)		Indole-3-pyruvic acid
RBM14				NR_026932.1				Cer(d18:2/24:1)		2-mercaptobenzothiazole
LYPLA1				NR_033839.1				Cer(d24:0/18:0		(±)-abscisic acid
CDC42EP2				XR_001753928.1				dMePE(32:1/20:4)		Ethyl 2-cyano-3-[(6-methoxy-8-quinolyl)amino]acrylate
EMG1				NR_002323.2,NR_110492.1,NR_110493.1				dMePE(34:2/20:4)		4-(3-hydroxybutyl)phenyl β-d-glucopyranoside
IFI30				XR_926812.2				PC(18:1/24:0)		Matairesinol
C1D				XR_001755765.1,XR_001755766.1,XR_001755767.1,XR_001755768.1,XR_001755769.1,XR_001756035.1,XR_001756036.1,XR_001756037.1,XR_001756038.1,XR_001756039.1,XR_001756040.1,XR_001756041.1,XR_950580.1,XR_951291.2,XR_951292.1				DG(18:0/18:0)		Dodecanedioic acid
OLFM1				XR_001749751.1,XR_001749752.1				ZyE(18:2)		6-thioinosine-phosphate
CDX1				XR_938055.2,XR_938056.2				DG(22:0/18:2)		Cmpf
TIMM17A				XR_241794.1				DG(20:0/18:1)		3-(4-chlorophenyl)-2-{2-[3-(2-methylpyrimidin-4-yl)phenyl]hydrazono}-3-oxopropanenitrile
N4BP2L2				NR_038923.1				PC(26:0/18:2)		Scutellarioside ii
ZER1				XR_931176.2				ChE(20:5)		Cp-114271
MCRS1				XR_001739760.1,XR_001739761.1,XR_923551.2				Cer(d18:1/26:1)		4'-hydroxydiclofenac
LRRN2				XR_001747430.1,XR_001747431.1,XR_242758.3,XR_930833.1,XR_930834.1,XR_930835.1,XR_930837.1,XR_930838.1,XR_930839.2				ChE(18:3)		Β-d-glucopyranuronic acid
FAM3C				XR_001748257.1,XR_428944.3,XR_950191.2,XR_950194.2				Cer(d18:1/24:0)		Naringenin
ACAA2				NR_108066.1				dMePE(34:1/20:4)		2-cyclopentylphenol
CDX2				NR_024447.1				Co(Q9)		Capryloylglycine
PPIE				XR_001741736.1				Cer(d18:0/24:0)		Hispidulin
VAV3				XR_001745776.1				DG(18:1/22:0)		Dantron
TOMM40				XR_001751615.1				DG(24:0/18:2)		Equol
TAB1				XR_949586.1				SM(d18:1/28:2)		L-saccharopine
ECI2				NR_134673.1,NR_134674.1,NR_134675.1				Cer(d18:1/26:0)		Jasmonic acid
HAX1				NR_134927.1,NR_134928.1,NR_134929.1,NR_134930.1						Genistein
GPNMB				XR_930957.2						Estrone sulfate
BAIAP2				XR_001745299.1,XR_001745300.1						Chrysin
MAD2L2				XR_001745427.1						Sepiapterin
CDX4				NR_131185.1,NR_131186.1						Perillic acid
TACC3				XR_254459.3,XR_254460.3,XR_430735.3,XR_942193.2,XR_942194.2,XR_942195.2						Daidzein
MERTK				XR_001752280.1,XR_001752281.1,XR_001752282.1,XR_001752283.1,XR_001752284.1,XR_001752285.1,XR_933789.2,XR_933790.2,XR_933794.2,XR_933795.2						4-tert-amylphenol
CLEC10A				XR_243740.3						Dehydrocholic acid
SLC30A9				XR_001754097.1						10-hda
PIBF1				NR_036533.1						Aldosterone
PPIH				XR_952427.2						Caprylic acid
COG5				NR_036504.1						Cannabidiolic acid
ZNHIT1				XR_934222.2						4-cyclopentylphenol
FST				XR_001747398.1,XR_001747399.1,XR_001747400.1,XR_930766.2						Testosterone sulfate
TIMM44				NR_027455.5						Monomethyl phthalate
CLGN				XR_001738236.1,XR_922145.2,XR_922146.2,XR_922147.2,XR_922148.2						(-)-spiculisporic acid
PFDN6				NR_126359.1						3-o-β-d-glucopyranosylandrographolide
ZBTB18				NR_121682.1						Propylparaben
HMGN4				XR_001745836.1,XR_001745837.1						3-hydroxydecanoic acid
TADA3				NR_037846.1						N'2-(2-thienylcarbonyl)-5-(1-hexynyl)-2-furancarbohydrazide
TRIM38				XR_001744919.1						Rifampicin
ATP5H				NR_110054.1,NR_110055.1						10-hydroxydecanoic acid
UBE2E3				NR_104124.1,NR_104125.1						Nor-9-carboxy-δ9-thc
SLC25A17				XR_940649.2						Androsterone glucuronide
SLC9A6				XR_001752089.1,XR_001756351.1						Tetradecanedioic acid
CEACAM5				XR_939097.2						Butylparaben
EIF3M				NR_125879.1						Oleoyl-l-α-lysophosphatidic acid
HOXB13				NR_026800.2						Levothyroxine
NXF1				XR_001750982.1						N-(4-cyano-1-phenyl-1h-pyrazol-5-yl)-2-(4-methylpiperazino)acetamide
SEC23B				NR_134942.1,NR_134943.1						6β-prostaglandin i1
SEC23A				NR_036466.1						Glycitein
C1orf61				XR_001742668.1						Taurolithocholic acid 3-sulfate
CAP2				NR_033374.1						(2e)-4-hydroxy-4-{4-hydroxy-2-[(1e)-6-hydroxy-1-hepten-1-yl]cyclopentyl}-2-butenoic acid
CAP1				NR_135029.1						Prostaglandin e2
CREB3				XR_929531.2						Glycocholic acid
LRRC41				XR_001753094.1						12-hydroxydodecanoic acid
VTI1B				XR_934178.2						Mono(2-ethylhexyl) phthalate (mehp)
CRHR1-IT1-CRHR1				XR_001739138.1						Corchorifatty acid f
CRTAP				XR_928043.2						Hexadecanedioic acid
SYNCRIP				XR_001741772.1,XR_001741773.1,XR_001741774.1,XR_001741775.1,XR_939016.2						Cannabigerolic acid
VAT1				NR_028138.1						Taurochenodeoxycholic acid
STK25				NR_103792.1						Decanoic acid
ENOX2				XR_001754466.1,XR_001754467.1,XR_001754468.1						Cholic acid
UNC13B				NR_038956.1,NR_038957.1						Glycochenodeoxycholate
CARM1				XR_001752968.1						Prostaglandin f2α 1-11-lactone
NCOA2				NR_125961.1,NR_125962.1						Glycoursodeoxycholic acid
ADARB2				NR_135480.1						10-propoxydecanoic acid
CEBPA				XR_929612.2						Tofa
SEMA6C				XR_941387.2						1-dodecanesulfonic acid
SEMA6B				NR_024158.1						Chenodeoxycholate
SEMA4F				XR_941767.2						(r)-3-hydroxy myristic acid
SEMA4D				XR_001756311.1,XR_001756312.1,XR_001756313.1,XR_001756314.1,XR_941355.2,XR_941356.2						14(s)-hdha
SEMA4B				XR_001741759.1,XR_001741760.1,XR_001741761.1,XR_001741762.1,XR_427567.3,XR_938965.2,XR_938966.2,XR_938969.2,XR_938970.2,XR_938971.1,XR_938972.2,XR_938974.2,XR_938975.2,XR_938976.2						11-deoxy prostaglandin f2β
CEBPB				XR_001753042.1						Prostaglandin a1 ethyl ester
SEMA3C				XR_001745834.1						Gw 9508
APPBP2				NR_135098.1						Manidipine
MYBBP1A				NR_110175.1,NR_110176.1,NR_110177.1						Lauric acid
FBLN5				NR_037904.1						Bilirubin
FBXW10				XR_001745202.1,XR_001745203.1						18-β-glycyrrhetinic acid
CIB2				XR_001754453.1,XR_001754454.1,XR_937184.2						N-arachidonoyl taurine
CIB1				XR_001740955.1,XR_924567.2						(+/-)12(13)-dihome
CEBPD				XR_001738377.1,XR_001738378.1,XR_001738379.1,XR_001738380.1,XR_001738381.1,XR_001738382.1,XR_001738383.1,XR_001738384.1,XR_922429.2						16-hydroxyhexadecanoic acid
ZNF211				XR_934156.2						Glycerophospho-n-palmitoyl ethanolamine
DDX17				XR_001747348.1						Tretinoin
DEAF1				XR_001754944.1,XR_001754945.1,XR_001754946.1,XR_001754947.1,XR_001754948.1,XR_001754949.1						Deoxycholic acid
CHERP				XR_001739455.1,XR_001739456.1						Eicosapentaenoic acid
KAT5				NR_024567.1						Myristic acid
HYOU1				NR_130935.1						Α-eleostearic acid
IPO8				NR_033897.1						Labdanolic acid
IPO7				XR_001754056.1,XR_001754057.1,XR_001754058.1,XR_001754059.1,XR_001754060.1,XR_001754061.1						Δ2-trans-hexadecenoic acid
NOP56				XR_001756098.1,XR_001756099.1,XR_001756100.1,XR_001756101.1,XR_001756102.1,XR_949095.2,XR_949096.2,XR_949100.2						Docosahexaenoic acid
NEBL				NR_024344.1						Arachidonic acid
CEBPE				XR_922296.2
PITRM1				XR_925227.1,XR_925228.1,XR_925229.1
ATG7				XR_001753558.1,XR_001753559.1,XR_001753560.1,XR_935422.2
SSSCA1				XR_001748291.1,XR_950287.2
RNASEH2A				NR_027696.1,NR_027697.1
P3H3				NR_034108.1,NR_034109.1,NR_034110.1,NR_034111.1
UBD				NR_046502.1
LOC105372280				XR_947046.2
LOC105375396				NR_038108.1,NR_038109.1,NR_038110.1,NR_038111.1
LOC105375787				NR_109833.1
LOC105376731				XR_001752881.1,XR_001752882.1
BATF				XR_001745170.1,XR_927182.1
GLRX3				XR_001742759.1,XR_001742760.1
CEBPG				NR_133566.1
DCTN2				XR_001747531.1,XR_001747532.1,XR_001747533.1,XR_946175.2
ANP32B				NR_029378.1
LAMTOR5				NR_040085.1
PROCR				NR_125803.1
TM9SF1				XR_001746012.1,XR_001746013.1,XR_928450.2
PRDX4				NR_132345.1,NR_132346.1
ARL6IP5				XR_001755763.1,XR_001756032.1
ARPC1A				XR_001737933.1,XR_001737934.1,XR_001737935.1,XR_001737936.1,XR_001737937.1,XR_001737938.1,XR_001737939.1,XR_001737940.1,XR_001737941.1,XR_947088.2,XR_947089.2
HTATIP2				XR_001745818.1
AGPAT1				XR_001756069.1,XR_001756070.1,XR_001756071.1,XR_001756072.1,XR_001756073.1,XR_001756074.1,XR_001756075.1,XR_938631.2,XR_938633.2,XR_938635.2,XR_938636.2,XR_938637.2
AGPAT2				XR_001747623.1,XR_001747624.1,XR_001747625.1,XR_001747626.1,XR_001747627.1,XR_001747628.1,XR_001747629.1,XR_001747630.1
RPP30				NR_001545.2
RPP38				XR_950984.2
SPTLC1				XR_001738421.1
SLC35A1				XR_001746734.1,XR_001746735.1,XR_001746736.1,XR_001746737.1,XR_929954.2,XR_929955.2
CEL				XR_001754063.1,XR_001754064.1,XR_001754065.1,XR_001754066.1,XR_001754067.1,XR_001754068.1,XR_936406.2
SLC19A2				XR_001739615.1,XR_001739616.1
IFI44				XR_001740871.1,XR_241556.3,XR_427403.3,XR_924414.2,XR_924415.2,XR_924416.2,XR_924417.2,XR_924418.2,XR_924419.1
OLFM4				NR_047492.1
ARFGEF2				XR_242753.3,XR_930808.2
ARFGEF1				XR_928631.2
AKAP3				XR_001753852.1
RABAC1				XR_001739932.1,XR_001739933.1,XR_001739934.1
SLC34A2				XR_001739359.1,XR_001739360.1,XR_001739361.1,XR_001739362.1,XR_001739363.1,XR_001739364.1,XR_001739365.1,XR_001739366.1,XR_001739367.1,XR_939879.2,XR_939880.2,XR_939881.2,XR_939882.2,XR_939883.2,XR_939884.2,XR_939886.2,XR_939887.2,XR_939888.2,XR_939892.2,XR_939893.2,XR_939894.2,XR_939895.2,XR_939896.2
SLU7				XR_001737769.1
DPYSL4				XR_001754034.1
SIVA1				XR_949167.2
MRPL28				XR_001741861.1
CCT7				XR_935610.2
CCT4				XR_001746738.1,XR_001746739.1,XR_001746740.1,XR_001746741.1,XR_001746742.1,XR_001746743.1,XR_001746744.1,XR_001746745.1,XR_001746746.1,XR_001746747.1,XR_001746748.1,XR_001746749.1,XR_001746750.1,XR_001746751.1,XR_001746752.1,XR_001746753.1,XR_001746754.1,XR_001746755.1,XR_001746756.1,XR_001746757.1
CCT2				NR_037934.1
NPC2				XR_001749359.1,XR_001749360.1,XR_001749361.1
GNLY				NR_038935.1
TACC2				XR_001741550.1
CENPA				XR_001742922.1
SORBS1				NR_027686.1,NR_027687.1
IFITM2				NR_026809.1
COLEC10				XR_949374.2
POMT1				NR_125727.1,NR_125728.1,NR_125729.1,NR_132994.1,NR_132995.1,NR_132996.1
MAB21L2				NR_108036.1
TXNRD2				XR_933895.2
MTHFS				XR_001749906.1,XR_001749907.1,XR_001749908.1,XR_001749909.1,XR_001749910.1,XR_001749911.1,XR_001749912.1,XR_001749913.1,XR_001749914.1,XR_001749915.1,XR_001749916.1,XR_942084.2,XR_942085.2
DRAP1				NR_003189.2
CENPB				XR_001755105.1,XR_001755106.1,XR_001755107.1,XR_001755108.1,XR_001755109.1,XR_001755110.1,XR_001755111.1,XR_001755112.1,XR_001755113.1,XR_001755114.1,XR_001755115.1,XR_001755116.1,XR_951131.2
SCGN				XR_001740547.1
DNPH1				XR_001737836.1
SMC2				NR_038862.1
PRPF8				NR_040047.1,NR_040048.1,NR_040049.1
ERN2				XR_001739578.1,XR_245037.3,XR_940332.2
AHSA1				XR_428245.3,XR_428246.3,XR_927946.2,XR_927947.2,XR_927948.2
SLCO1B1				XR_933083.2
CENPC				XR_243327.2
USP16				NR_130765.1,NR_130766.1
CDC42EP3				XR_942858.2,XR_942859.2
SH2B2				XR_950141.1,XR_950142.1
PAIP1				NR_033928.1
PAICS				NR_132791.1
TBL3				XR_001740856.1,XR_001740857.1
MXD4				XR_930580.2
P3H4				XR_938337.2
ST6GALNAC2				XR_001740973.1,XR_001740974.1,XR_924592.2
PDLIM5				XR_001740658.1,XR_245208.3,XR_940728.1,XR_940729.2,XR_940730.2,XR_940731.1,XR_940732.2,XR_940733.1
TRIM3				XR_001755912.1,XR_938461.2
ERLIN1				NR_028326.1
HEXIM1				NR_125415.1
SPAG5				XR_001747593.1
RBCK1				NR_046687.1
STAMBP				NR_027928.2
TGOLN2				XR_001738510.1
CENPE				XR_927988.2
ARID3B				NR_135566.1,NR_135567.1
POLR3F				XR_001737973.1,XR_001737974.1
POLR3G				XR_001745897.1,XR_928872.2,XR_928874.2
POLR3C				XR_001746900.1
IVNS1ABP				NR_038926.1
TRIM16				NR_119377.1
MYL12A				NR_029409.1
TXNIP				XR_001745353.1
TAF6L				NR_049718.1
CENPF				XR_001742409.1
PDPN				XR_001755904.1,XR_001755905.1,XR_938451.2
POSTN				XR_001746655.1,XR_001746656.1,XR_001746657.1,XR_001746658.1,XR_001746659.1,XR_001746660.1,XR_001746661.1
ATP5L				XR_244991.4,XR_427021.3,XR_939982.2,XR_939983.2
RASL10A				NR_027055.1
GAS2L1				XR_427154.3
RAD51AP1				XR_001741071.1,XR_924833.2
RGS14				XR_001747280.1
LEFTY1				XR_001751765.1,XR_932048.2,XR_952376.2
SPHAR				XR_001739163.1
EXOC5				XR_926868.1
NPRL2				XR_001751732.1,XR_001751733.1
IGF2BP1				XR_001741554.1,XR_001741555.1,XR_001741556.1,XR_001741557.1,XR_001741558.1
IGF2BP3				XR_001742825.1,XR_001742826.1
IGF2BP2				XR_001749297.1,XR_001749298.1,XR_001749299.1,XR_945299.2,XR_945300.2,XR_945301.2,XR_945302.2,XR_945304.2
CAMKK2				NR_001564.2
SCGB1D1				XR_001740548.1
PRELID3A				XR_001742795.1,XR_001742796.1,XR_001742797.1,XR_001742799.1,XR_001742800.1
MTX2				NR_015389.1
YKT6				NR_131917.1
SPINT2				XR_001756190.1,XR_001756191.1,XR_951561.2,XR_951565.2
PMVK				XR_001746879.1
DMRT2				XR_001738546.1
KHDRBS3				XR_001752984.1
KHDRBS1				NR_040415.1
CELF1				XR_001745633.1,XR_001756321.1
CELF2				XR_001752779.1,XR_934210.2,XR_934211.2
CES1				NR_135626.1
LBX1				XR_942860.2
KLF1				XR_001745964.1,XR_001745965.1,XR_001745966.1,XR_001745967.1,XR_001745968.1,XR_001745969.1,XR_001745970.1,XR_001745971.1
CXCR6				NR_122035.1,NR_122036.1
CTCF				NR_033982.1
C6orf10				XR_001738223.1
CD226				NR_125940.1,NR_125941.1,NR_125942.1
FARS2				XR_924637.2,XR_924638.1
CGRRF1				XR_001743968.1
CGREF1				XR_246185.3,XR_946305.1
RRAGA				XR_936978.2,XR_936979.2
PRH1-TAS2R14				NR_104662.1
DCTN6				XR_944410.2
GNA13				XR_930234.1
TNFSF13B				XR_922188.1
CSPG5				NR_034127.1
AVIL				XR_924477.2,XR_924478.2
B3GNT2				NR_024484.1
CETN1				XR_932371.2,XR_932372.1,XR_932373.1
GNB5				NR_034172.1
EBP				XR_001756125.1
BUB1B-PAK6				XR_001738547.1,XR_001738548.1,XR_001738549.1,XR_001738550.1,XR_949304.2
DLL3				XR_247232.3
CLDN16				XR_001739208.1
WRB-SH3BGR				XR_936407.2
PNMA2				NR_073154.1,NR_073155.1
CETN2				NR_027285.1,NR_027286.1
FUT9				XR_001748220.1,XR_001748221.1,XR_001748222.1,XR_001748223.1,XR_001748224.1,XR_001748225.1,XR_001748226.1,XR_001748227.1,XR_001748228.1,XR_950132.2
GMEB1				NR_135128.1
RRH				NR_027418.1
CCT6B				NR_121586.1
CCT8				XR_949265.2
CNPY3				XR_001745955.1,XR_929049.2
CORIN				XR_001752351.1
ADCY1				XR_001744177.1,XR_926895.2
CETN3				XR_001740622.1
TBC1D7-LOC100130357				XR_001737895.1
CNPY3-GNMT				NR_029373.1,NR_029374.1
CETP				XR_001739530.1
FAM189B				NR_110730.1
USP39				XR_001748268.1,XR_001748269.1,XR_950207.2,XR_950208.2
POLD3				NR_135056.1,NR_135057.1,NR_135058.1,NR_135059.1
CERS1				NR_135196.1,NR_135197.1
TBR1				XR_001745073.1,XR_001745074.1
AP4B1				NR_046322.1
NRG3				XR_001741088.1
POP3				NR_037882.1
CFL1				XR_001739589.1,XR_427062.3
UGT2B11				NR_024464.2
POLQ				NR_026784.1
SLC12A7				XR_001752860.1,XR_001752861.1,XR_001752862.1,XR_001752863.1,XR_001752864.1,XR_001752865.1,XR_001752866.1,XR_001756371.1,XR_001756372.1,XR_001756373.1,XR_001756374.1,XR_001756375.1,XR_001756376.1,XR_001756377.1,XR_001756613.1,XR_001756614.1,XR_001756615.1,XR_001756616.1,XR_001756617.1,XR_001756618.1,XR_001756619.1,XR_243796.4,XR_430788.3,XR_430894.3
MGEA5				NR_110647.1
NFAT5				XR_940804.2,XR_940805.2
NUDC				XR_927653.2
PTGES3				XR_931096.1
BOLA2-SMG1P6				NR_134505.1
CFL2				NR_110837.1
YME1L1				NR_033872.1
SETDB2-PHF11				XR_950578.1,XR_951290.1
TCFL5				XR_926535.2,XR_926536.2,XR_926537.2,XR_926542.2
PLK4				NR_123725.1
STAG3				XR_001753958.1
STAG2				XR_001750880.1,XR_001750881.1
SIX2				XR_001754932.1
RFPL3				XR_001752340.1,XR_001752341.1,XR_001752342.1,XR_001756356.1,XR_001756357.1,XR_001756358.1,XR_933131.2,XR_933132.2,XR_951920.2,XR_951921.2
RFPL2				NR_036534.1
RBBP9				XR_001756121.1
RAI2				NR_104091.1
RAI1				XR_944875.2
PTTG2				XR_926571.2
PHTF1				NR_038444.1,NR_134320.1,NR_134321.1,NR_134322.1
MAP3K2				XR_927004.2,XR_927005.2
MASP2				XR_001745635.1,XR_001745636.1,XR_001745637.1,XR_001745638.1,XR_001745639.1,XR_001745640.1,XR_001745641.1,XR_001745642.1,XR_001745643.1,XR_246650.4,XR_948967.2,XR_948969.2
KIF1C				XR_923804.2
CTSC				XR_001755547.1
GRAP				XR_001749774.1,XR_001749775.1,XR_001749777.1,XR_001749778.1
CHL1				XR_001746915.1,XR_001746916.1
CAPN9				XR_938875.2,XR_938876.2
GIPC1				XR_001739973.1,XR_001756247.1
TRAF3IP2				XR_001752116.1
PLAC1				XR_001742634.1,XR_001742635.1,XR_001742636.1,XR_001742637.1,XR_925919.2
NUP50				NR_028308.1
NES				XR_001753050.1
KDM5B				XR_001755770.1,XR_001755771.1,XR_001755772.1,XR_001755773.1,XR_001756042.1,XR_001756043.1,XR_001756044.1,XR_001756045.1
TOB2				XR_001755878.1
HBS1L				NR_046824.1
AHCYL1				XR_001752849.1
PLK2				XR_929898.2,XR_929899.2,XR_929900.2
ZMYND11				XR_936239.2
SRSF10				XR_001745185.1,XR_001745186.1
ZBTB6				XR_001752103.1
POP4				XR_949603.2
ARPP19				NR_037856.1,NR_037857.1,NR_037858.1
ARPP21				NR_125377.1,NR_125378.1,NR_125379.1,NR_125380.1,NR_125381.1
ZNF234				NR_034003.1
ZNF266				XR_001742434.1,XR_001742435.1
ZNF274				NR_038320.1
NEK6				NR_134616.1,NR_134618.1
WDR4				XR_924470.2,XR_924471.2,XR_924472.2,XR_924473.2
SLC17A3				XR_001751466.1,XR_001756589.1
NCKAP1				XR_243769.2
IQGAP2				NR_110587.1,NR_110588.1
VAMP5				XR_001754469.1,XR_001754470.1,XR_001754471.1
ZNF273				XR_001755776.1,XR_001755777.1,XR_001755778.1,XR_001755779.1,XR_001756048.1,XR_001756049.1,XR_001756050.1,XR_001756051.1,XR_950503.2,XR_950583.2
ZNF460				XR_001741808.1,XR_939167.2
ZNF268				NR_049729.1,NR_049730.1
MTHFD2				XR_001746076.1,XR_001746077.1,XR_001746078.1,XR_001746079.1,XR_001746080.1
OR5I1				XR_001749188.1,XR_945051.2,XR_945052.2,XR_945053.2,XR_945054.2
RPP40				XR_001754003.1,XR_001754004.1,XR_001754005.1
ADCY2				NR_033339.1
CFTR				NR_026813.1
CYSLTR1				NR_038452.1
SEPT9				XR_001737740.1,XR_922051.2,XR_922052.2
SEC24A				XR_926566.2
CCR9				XR_945343.2
GJB6				XR_937200.2
SDCCAG8				NR_119378.1
SDCCAG3				XR_926795.2,XR_926797.2
HSPH1				NR_110174.1
STARD10				XR_001755486.1,XR_001755487.1,XR_001755488.1,XR_001755489.1,XR_938154.2
WASF3				XR_001740535.1,XR_001756248.1,XR_001756552.1,XR_001756686.1,XR_001756725.1,XR_001756741.1,XR_001756761.1,XR_001756783.1
NOXA1				XR_001739186.1,XR_939873.2
UTP14A				NR_125936.1
CPLX2				NR_121587.1
CPLX1				NR_135133.1
FRS3				NR_038951.1,NR_038952.1
FRS2				XR_001743856.1,XR_001743858.1,XR_001743859.1,XR_001743860.1,XR_001743861.1,XR_001743862.1,XR_001743863.1,XR_001743864.1
CGB3				NR_015401.2,NR_072981.1,NR_072982.1
NEU3				XR_001749921.1
FAXDC2				NR_015419.2
FAM114A2				XR_001748098.1,XR_001748099.1
ZNF275				XR_001746632.1
CEACAM3				NR_034002.1
ALDH1L1				NR_015360.1
FTCD				XR_938352.1
PPP1R17				XR_001745136.1
TUBGCP2				NR_037867.1,NR_132989.1
CLPX				XR_001752117.1,XR_243383.4
PDE10A				NR_125373.1
SRCAP				XR_001750635.1,XR_001750636.1
PPP1R13L				NR_002768.2
CD3EAP				NR_102756.1
CCL27				XR_001750731.1,XR_943773.2
HPSE				XR_001741432.1
RUVBL2				NR_135646.1
PGRMC1				NR_046757.1
CYP46A1				NR_109832.1
LILRB1				XR_001746839.1,XR_001746840.1,XR_001746841.1
SLC26A1				NR_001542.1
ADAM28				NR_047499.1
SLC22A7				XR_941127.2,XR_941128.2
ARID5A				NR_029407.1
TSPAN9				NR_103840.1,NR_103841.1
USP20				XR_001738282.1
USP19				NR_038280.1
CEACAM7				XR_001753859.1
HCST				XR_927962.2
CD300C				XR_001747437.1,XR_001747438.1
ME3				XR_001744106.1,XR_926755.2,XR_926756.2,XR_926757.2
NMU				NR_028337.1
FGL2				NR_104643.1
EDDM3A				XR_001756184.1,XR_951451.2
CFHR3				NR_033853.2
CEACAM8				XR_001752868.1,XR_001756379.1,XR_001756622.1
ACTL7B				NR_134664.1,NR_134665.1
ACTL7A				NR_109879.1
C1QL1				XR_922183.2
MRPS30				XR_001755455.1,XR_001756414.1
WDR3				XR_001745037.1,XR_001756574.1
NPFFR2				NR_130726.1,XR_001756778.1
PROKR1				NR_026849.1
GPR83				NR_103833.1
CEACAM4				NR_037929.1,NR_037930.1
RAB10				NR_110537.1
PPARGC1A				XR_923737.1
MALT1				XR_001744099.1,XR_001744100.1,XR_001744101.1,XR_001744102.1,XR_001744103.1
MMP24				NR_038845.1
LYVE1				NR_033841.1
OCLM				NR_110096.1,NR_110097.1,NR_110098.1,NR_110099.1,NR_110100.1
YIF1A				NR_027254.1
CPSF4				XR_242320.4,XR_428220.3,XR_428221.3,XR_927811.2,XR_927812.2,XR_927813.2
JTB				XR_001753444.1
ADCY3				XR_254221.3,XR_952101.2
RUNDC3A				XR_430055.3,XR_430056.3
DHRS4				XR_001743795.1
BRD8				XR_922473.2
MTMR11				NR_027447.1
BLCAP				NR_038942.1
MAN1A2				NR_136149.1,NR_136150.1
TRAFD1				XR_429862.3,XR_934333.2,XR_934334.2,XR_934335.2,XR_934336.2,XR_934337.2
TXNL4A				XR_001739147.1,XR_923673.2
PNPLA6				XR_947456.2,XR_947457.2
SUGT1				NR_130736.1
UTS2				XR_001756753.1
GADD45G				XR_430484.3
EDAR				NR_135519.1,NR_135520.1,NR_135521.1
PAPOLA				XR_001743031.1,XR_001743032.1
TCERG1				XR_939085.2,XR_939086.1
MAGED2				NR_125801.1
BTNL3				XR_001756076.1,XR_001756077.1,XR_001756078.1
EHMT2				XR_936967.1
COPS8				NR_026865.1
RNPS1				XR_001738058.1
FASTK				NR_135024.1
SUB1				XR_001737773.1
SMPDL3A				XR_001745885.1
DBF4				NR_024061.1
SPIN1				XR_001747482.1,XR_946030.2
RALBP1				NR_038402.1
SRSF8				XR_922210.2,XR_922211.2,XR_922212.1,XR_922213.1
APOBEC2				NR_120604.1
MORF4L1				XR_934224.2
PRDX3				NR_038269.1
GPR75				XR_001742801.1
EHD1				NR_039991.1
AFG3L2				XR_928234.2
POP1				NR_131907.1
UGT2A1				NR_136252.1,NR_136253.1
PRSS21				XR_001744218.1,XR_001744219.1,XR_001744220.1,XR_001744221.1,XR_001744222.1,XR_001744223.1,XR_241866.3
MSL3				XR_923330.2
C11orf58				NR_126375.1
KDELR1				XR_001742582.1,XR_001742583.1,XR_001742584.1,XR_001742585.1,XR_001742586.1,XR_001742587.1,XR_241729.4,XR_925722.2,XR_925725.2
SF3A3				XR_001751721.1,XR_001751722.1,XR_001751723.1,XR_001751724.1,XR_001751725.1,XR_001751726.1,XR_001751727.1,XR_932735.2,XR_932737.2
AP3M2				XR_001746503.1,XR_001746504.1
STARD3				NR_026914.1
HNRNPA0				XR_001745388.1,XR_001745389.1,XR_001745390.1,XR_001745391.1,XR_001756285.1,XR_001756286.1,XR_001756287.1
BTG3				NR_046764.1
CBX1				XR_001744462.1,XR_001744463.1,XR_001756274.1,XR_001756275.1
SEC61B				XR_430494.3,XR_430565.3
TOMM34				NR_028325.1
PDIA5				XR_001753929.1,XR_001753930.1,XR_001753931.1,XR_430235.3,XR_935940.1,XR_935941.2,XR_935942.2,XR_935943.2,XR_935944.2,XR_935945.2,XR_935946.2,XR_935947.2,XR_935948.1
SERINC3				XR_001756175.1,XR_001756176.1,XR_001756177.1,XR_001756178.1,XR_001756179.1,XR_001756180.1,XR_001756181.1,XR_001756182.1,XR_001756183.1
OS9				XR_001744434.1,XR_001744435.1,XR_943179.2
PNRC1				XR_001744105.1,XR_427918.3,XR_427919.3,XR_926750.2,XR_926752.2,XR_926753.2,XR_926754.1
TMED2				XR_001739344.1
LMAN2				NR_111907.1
ERP29				XR_001740854.1,XR_001740855.1
MLLT11				NR_027051.1,NR_027052.1
STIP1				XR_001739444.1
IFI44L				NR_134270.1,NR_134271.1
ACOT2				XR_001753466.1,XR_430106.2,XR_935531.2,XR_935532.2
RAB40B				XR_001749054.1
EBNA1BP2				XR_001752063.1,XR_001752064.1,XR_001752065.1,XR_933028.2
CKAP4				XR_001752899.1
YWHAQ				XR_001750073.1
TMED10				NR_027007.3,NR_132780.1,NR_132781.1
ASCC3				NR_037593.1
ADIRF				XR_945919.1,XR_945920.1,XR_945921.2
UQCR11				NR_120564.1
CLP1				XR_943100.2
FERMT2				NR_046873.1
COPS6				XR_001754479.1
RAB32				XR_947544.2
MAPRE2				XR_001752318.1
CCNI				XR_926607.2
GCN1				XR_001751523.1
COPS5				NR_110011.1,NR_110012.1
METAP2				XR_950507.1
IMMT				NR_131982.1
LILRB5				XR_001748386.1
SLC38A3				XR_001741516.1
SF3B2				NR_121647.1
SDS				XR_001756779.1,XR_926693.1,XR_953042.2
ILVBL				XR_001746689.1
SLC27A5				XR_001748126.1,XR_001748127.1,XR_001748128.1,XR_001748129.1,XR_001748130.1,XR_931029.2
SLC27A4				NR_038842.1
SLC27A3				NR_110861.1
SLC27A2				XR_941875.2
KIF2C				NR_120386.1
SPINK5				NR_110065.1,NR_110066.1,NR_110067.1,NR_110068.1,NR_110069.1,NR_110070.1
LILRB4				NR_121625.1
CCDC85B				XR_001740542.1,XR_001740543.1,XR_001740544.1,XR_001740545.1,XR_001740546.1
IL24				XR_001747527.1,XR_001747528.1
CHAD				NR_027422.1
GLIPR1				NR_034004.1
TLK2				NR_034005.1
KLK11				NR_110225.1,NR_110226.1
TMSB15A				NR_037644.1
KDELR2				XR_001742403.1
KDELR3				XR_001751430.1
ATF7				XR_001751431.1
SNRNP27				NR_015453.2
TMED1				XR_949580.2
LIAS				XR_937735.2
RCBTB2				XR_001749094.1,XR_001749095.1
IFT27				NR_024278.1
RAB35				NR_047502.1,NR_104136.1
TDRKH				NR_015430.1
VAX1				NR_038933.1
LILRA1				NR_135307.1
LILRB3				NR_132785.1
LILRA3				XR_001740531.1,XR_924707.2
LILRA2				XR_001748372.1
CHAT				XR_001741657.1,XR_925191.2
RBPMS				NR_136267.1
RAB31				XR_001745394.1,XR_001756283.1
ADAP1				XR_001741551.1
DSTN				XR_001752246.1,XR_001752247.1,XR_001752248.1,XR_001752249.1,XR_001752250.1,XR_933690.2,XR_933691.2,XR_933692.2
RIPK3				XR_001754939.1,XR_001754940.1
GTF2A1L				XR_001749444.1
STON1				XR_001749117.1,XR_001749118.1,XR_001749119.1,XR_001749120.1,XR_001749121.1,XR_001749122.1,XR_001749123.1,XR_001749124.1,XR_944911.2,XR_944912.2,XR_944918.2,XR_944919.2,XR_944921.2,XR_944922.2
RCC1				NR_033368.1
PIM2				XR_001755588.1
B4GAT1				XR_948339.2
MID2				NR_024456.1
PAPD7				NR_024420.1
UPK1A				XR_933105.2,XR_951904.2
SLC35D2				NR_125872.1
ADRM1				XR_001749922.1,XR_001749923.1,XR_001749924.1,XR_001749925.1,XR_001749927.1,XR_942096.2,XR_942097.2
CHD1				NR_045180.1,NR_045181.1
NUDT21				NR_126059.1
CPSF6				NR_034182.1
OGFR				NR_036540.1
ZPBP				XR_945898.2
DDX52				XR_001741883.1
ABHD2				NR_033186.1
WWP1				NR_110555.1
CHD2				NR_037868.1
WWP2				XR_001739426.1
LECT1				XR_001741494.1
DUS4L				NR_135551.1
SOX30				NR_131972.1
CNTRL				NR_110438.1,NR_110439.1
UBE2C				XR_001738036.1
SNRNP35				NR_136255.1
C10orf10				XR_001755576.1
CYB561D2				XR_001752229.1,XR_001752230.1,XR_001752231.1,XR_933654.2
RAPGEF4				NR_103767.1
CHD3				XR_941357.2,XR_951769.2
TMEM115				XR_932500.2
DUSP14				XR_927656.2
TOPBP1				NR_126465.1,NR_126466.1,NR_126467.1
TRIM31				XR_427903.3
STMN2				NR_120339.1,NR_120340.1,NR_120341.1,NR_120342.1
TPPP				XR_934639.1
HSF2BP				NR_036500.1
TRIOBP				NR_135837.1,NR_135838.1
RER1				XR_933625.2,XR_933626.2,XR_933627.2
CHD4				NR_120420.1
DNAJB4				XR_949271.2
KERA				NR_120306.1
ESM1				NR_040059.1,NR_040060.1,NR_040061.1,NR_040062.1
DIDO1				XR_001749149.1,XR_001749150.1,XR_001749151.1,XR_944962.2
ADAM30				NR_037658.1
ADAM29				NR_045375.2
AKR1C4				NR_027231.1,NR_027232.1
WDR5				XR_928608.2
SPACA9				XR_936090.2
ADAMTS13				NR_034135.1
CACFD1				XR_001753032.1
ADAMTS8				NR_034089.1
ADAMTS5				XR_930659.2,XR_930660.1,XR_930661.2
NUPL2				XR_001751461.1,XR_001756459.1,XR_001756581.1
PRSS23				NR_037166.1
PTPN21				NR_120682.1,NR_120683.1
ADCY5				XR_001748997.1
HNRNPUL1				NR_024092.1
ATE1				NR_024454.1
RPP14				XR_001747632.1,XR_946426.2,XR_946427.2,XR_946428.2
KRR1				NR_104634.2
KATNA1				NR_110882.1,NR_110883.1,NR_110884.1
PRDM7				NR_102279.1
PRDM5				XR_939869.1,XR_939870.1
PRDM4				XR_943841.2
CHEK1				XR_001740428.1,XR_940727.2
HIBADH				XR_001751533.1
CIT				XR_951367.2
FGFR1OP				XR_001737967.1,XR_001737968.1,XR_001737969.1,XR_001737970.1,XR_001737971.1,XR_947174.2,XR_947179.2
EMILIN1				NR_021487.2,NR_027328.1,NR_027329.1
BTN3A2				XR_001750878.1
BTN3A1				NR_110802.1
FOXN3				XR_001749085.1,XR_001749086.1,XR_429125.3,XR_944864.2
BTN2A1				XR_001739643.1,XR_427158.3,XR_923207.2
PTPRT				NR_028335.1
RCAN3				XR_001738315.1
FAF1				XR_001753013.1
CD160				NR_131202.1
KIF3A				NR_121657.1
POLR3A				XR_001755542.1,XR_001755543.1,XR_001755544.1,XR_001755545.1,XR_938258.2
CLASRP				XR_935468.1
CHGA				NR_108081.1
ZWINT				NR_120458.1
CAPN11				NR_034012.2,NR_034013.2,NR_109857.1
CAPN10				NR_109817.1
KPTN				XR_001755619.1,XR_938033.1,XR_938034.1
CDC42EP1				XR_001748408.1,XR_001748409.1,XR_948067.2,XR_948068.2,XR_948069.2,XR_948070.2,XR_948071.2
SLC7A9				NR_110995.1
PWP1				XR_930956.1
TBC1D8				XR_001751729.1,XR_001751730.1
CHGB				NR_126418.1
CDC37				NR_109930.1
IL1RAPL1				XR_943166.2
PKIG				XR_001754632.1,XR_936769.2,XR_936770.2,XR_936771.2
KAT7				XR_924813.2
DMC1				NR_033651.1,NR_033652.1
PLA2G16				XR_001750004.1
GLMN				XR_001744053.1,XR_001744055.1,XR_926613.2
HHLA3				NR_110281.1
HHLA2				XR_001756482.1
BVES				XR_944204.2
CORO1A				XR_001739603.1
WDR45				XR_001749185.1,XR_945040.2
FICD				XR_001751524.1,XR_001751525.1,XR_001751526.1,XR_001751527.1,XR_001751528.1,XR_001751529.1,XR_001751530.1,XR_001751531.1,XR_001751532.1,XR_932203.2,XR_932204.2
AP4S1				XR_001742588.1,XR_001742589.1
LDB3				NR_110542.1
PTP4A3				NR_027345.1,NR_027346.1
LSM6				XR_927615.2,XR_927616.2
RABL2B				XR_940088.2
RABL2A				NR_001450.3,NR_002596.2,NR_104232.1
CHI3L1				XR_947342.2
ERLIN2				NR_003108.1
C14orf1				XR_001751666.1,XR_001751667.1
NUDT6				XR_001748411.1
NUDT4				NR_046414.1
NUDT5				XR_934153.2
NUDT3				XR_241416.2,XR_923908.1
SOX21				NR_038429.1,NR_038430.1,NR_038431.1
FSTL1				NR_038974.1
PSIP1				XR_926698.2,XR_952248.2,XR_952711.1,XR_952892.2,XR_952973.2,XR_953047.2,XR_953116.1
WDHD1				XR_947099.2
CHI3L2				NR_126022.1
FAM107A				XR_001740905.1
STRAP				NR_024233.1
INSL6				XR_930122.2
ADAMTS7				NR_046706.1
ADAMTS6				NR_131238.1
BAZ2A				XR_001753967.1,XR_001753968.1,XR_001753969.1
BAZ1A				XR_943848.2
LZTS1				XR_001756120.1
ZNF277				XR_001744125.1
CHIT1				XR_935971.2,XR_952020.2
WDR6				XR_001753834.1
TREH				XR_945538.2
SLC2A6				XR_001748987.1
MAP4K5				XR_001744911.1
MAP4K1				XR_001749437.1,XR_001756515.1,XR_001756579.1
INMT				XR_930188.2,XR_930189.2
RASSF1				XR_001746121.1,XR_001746122.1,XR_001746123.1,XR_242439.3,XR_428409.3,XR_428410.3,XR_928713.2,XR_928715.2,XR_928716.2,XR_928717.2,XR_928718.2
PKP3				XR_947064.2,XR_947065.2
NISCH				XR_001738140.1
CELF3				XR_001744989.1,XR_001744990.1,XR_928049.1,XR_928050.2
CHKA				XR_936066.2
CEP250				NR_026919.1
WBP4				NR_136191.1
ABCB8				XR_246327.3
SEC23IP				XR_001741563.1
WIF1				XR_001749025.1,XR_001749026.1,XR_001749027.1,XR_931391.2
SUPT16H				NR_038854.1
ANXA10				XR_929578.2,XR_929579.2
ADCY6				XR_001739545.1,XR_001739546.1
CHKB				XR_001749874.1,XR_001749875.1,XR_001749876.1,XR_001749877.1
CHEK2				NR_102429.1
POLI				NR_135173.1
CHM				NR_135540.1
FZD10				XR_001738496.1,XR_001738497.1
PROSC				XR_001748261.1,XR_001748262.1,XR_001748263.1
IRAK3				NR_109996.1,NR_109997.1
AKAP13				XR_001745387.1
AKAP11				XR_001739539.1,XR_001739540.1
AKAP10				XR_001755419.1
AKAP2				XR_938259.2,XR_938260.2,XR_938261.2,XR_938262.2
DDX20				XR_001755472.1
TREX2				XR_001741947.1,XR_001741948.1,XR_939564.2
CHML				XR_930078.1,XR_930079.1
DUSP10				XR_001754062.1
MRPL3				NR_037791.1
MST1L				XR_001738279.1,XR_001738280.1,XR_001738281.1
RPL35				XR_001738133.1,XR_947562.2,XR_947564.2
GALNT6				XR_001756580.1
GALNT5				XR_001748267.1
RASSF8				XR_001753014.1
CHN1				NR_110543.1
PRAF2				XR_001748981.1
SEC63				XR_948965.1,XR_948966.2
POLG2				XR_001751746.1
HPS5				XR_945027.2
PDCD10				NR_073170.1,NR_073171.1,NR_073172.1
RNF139				NR_046816.1
RNF24				XR_001750876.1,XR_001750877.1,XR_944193.2
CA5B				NR_045262.1
EGLN2				XR_242681.3,XR_428600.3
EGLN3				XR_001745757.1,XR_001756692.1,XR_941352.2,XR_952739.2
CHN2				NR_038955.1
PADI2				XR_427768.3
BIRC8				XR_001752188.1
PMF1				NR_134451.1,NR_134452.1,NR_134453.1,NR_134454.1
ZHX1				XR_001741577.1,XR_001741578.1,XR_001741579.1,XR_001741580.1,XR_001741581.1,XR_001741582.1,XR_001741583.1,XR_001741584.1,XR_001741585.1,XR_001741586.1,XR_001741587.1
GPR176				XR_001744971.1,XR_927823.2
PRKCDBP				NR_110199.1,NR_110200.1
NXPH4				NR_136614.1
PRRT2				XR_001749079.1
ERI2				XR_929989.2
NXPH3				XR_001746615.1,XR_001746616.1,XR_929458.2
SAT2				NR_033937.1
DTD2				NR_125945.1
NXPH2				XR_001753873.1,XR_001753874.1
GTF3C6				XR_001755575.1,XR_244440.3
GPR45				XR_245000.3
PTGDR2				NR_002329.1
PACSIN2				XR_001755978.1,XR_001755979.1
MAN1B1				NR_023915.1
SLC6A14				XR_946431.2,XR_946432.2
HRH3				NR_103838.1
SNX18				NR_110703.1,NR_110704.1,NR_110705.1,NR_110706.1
DCTN3				XR_923107.2
FILIP1L				NR_135084.1
XPOT				NR_038966.1
MRAP2				XR_944187.2
CHP1				NR_122070.1
RWDD2A				NR_135595.1
CMTM7				XR_001752055.1
SP140				XR_929599.2
PXMP4				NR_135192.1
DUSP12				NR_026764.1
SNF8				XR_001748385.1
DDX19B				NR_033880.3,NR_111963.1
NRM				XR_001749451.1,XR_945062.2
FAM71E1				XR_001748277.1
TUBA3E				NR_033904.1
PRR4				XR_001754704.1,XR_936981.1
RDH13				XR_001751018.1,XR_001751019.1,XR_001751020.1,XR_001751021.1,XR_001751022.1,XR_001751023.1,XR_001751024.1,XR_944075.2
ATXN2L				NR_120646.1
USP18				XR_109493.4
IL17F				NR_024348.1
KLHL2				XR_001750865.1
IFT43				XR_001740762.1,XR_001740763.1,XR_001740764.1,XR_001740765.1,XR_001740766.1,XR_001740767.1,XR_001740768.1,XR_001740769.1,XR_001740770.1,XR_001740771.1,XR_001740772.1,XR_001740773.1,XR_001740774.1,XR_001740775.1,XR_001740776.1,XR_001740777.1,XR_001740778.1,XR_001740779.1,XR_001740780.1,XR_001740781.1,XR_001740782.1,XR_001740783.1,XR_001740784.1,XR_001740785.1,XR_001740786.1,XR_001740787.1,XR_001740…
STX1B				NR_103743.1,NR_103744.1
SYNRG				XR_001751427.1,XR_948846.2
TREX1				NR_110220.1
GLMP				XR_001753881.1,XR_936363.2
KLF12				NR_002812.3
KLF8				XR_001738338.1,XR_426878.3
CHRM1				NR_003142.2
SCN11A				XR_928448.2
KRT71				XR_001751535.1
POU6F2				XR_001744248.1,XR_001744250.1,XR_001744251.1,XR_001744252.1,XR_001744253.1,XR_001744254.1,XR_001744255.1,XR_942759.2
FDX1L				XR_939842.2
HOGA1				XR_001751476.1
MGAT4B				XR_001745761.1,XR_001745762.1,XR_001756318.1,XR_951771.2,XR_951772.2
CYP4F8				XR_001756162.1,XR_001756163.1,XR_001756164.1
PNKP				NR_135761.1
WDR89				XR_001741786.1
L3HYPDH				NR_135170.1
B4GALT7				XR_001746561.1,XR_929411.1,XR_929412.1
TP53RK				XR_001752793.1
SGF29				XR_001746663.1,XR_001746664.1,XR_929591.2
PHF21B				XR_001739532.1
CHRM2				XR_936359.2,XR_936360.2
VPS26B				NR_130728.1,NR_130729.1
GLB1L3				XR_001754587.1
NACC1				NR_038975.1
CFAP36				NR_036505.1
MED8				NR_028443.1,NR_134914.1,NR_134915.1
KTI12				XR_001751763.1,XR_001751764.1,XR_243135.4
ADCY7				XR_001746475.1,XR_001746476.1,XR_001746477.1
LYST				XR_001748472.1
RPUSD1				XR_001751609.1,XR_001751610.1,XR_001751611.1,XR_001751612.1
PLCD3				NR_038911.1
SLCO2B1				XR_428739.2
PTH2				XR_925412.1,XR_925413.1
CHRM3				XR_001739097.1,XR_001739098.1
VPS45				XR_001756052.1
MTFR2				XR_001756645.1
LYPLA2				NR_126447.1
CDCA5				XR_243034.4,XR_945461.2
CD300A				NR_024628.1,NR_024629.1,NR_027708.1,NR_027709.1
AHNAK2				XR_922360.2
PARK7				NR_036549.1
COPE				NR_122121.1
RBPJL				NR_110165.1,NR_110166.1
SAAL1				XR_943964.2,XR_943965.2
IZUMO4				XR_001755117.1,XR_001755118.1,XR_001755119.1
SCAMP4				XR_001746881.1,XR_001746882.1
ADAT3				XR_001746052.1,XR_001746053.1,XR_001746054.1,XR_001746055.1,XR_001746056.1,XR_001746057.1,XR_001746058.1,XR_001746059.1,XR_001746060.1,XR_001746061.1,XR_001746062.1,XR_001746063.1,XR_928584.2
GPR182				XR_001741588.1
CHST14				XR_001739443.1,XR_940018.2,XR_940019.2
ECD				NR_121640.1,NR_121641.1
CHRM4				NR_038937.1,NR_038938.1
MGAT4A				XR_001754538.1,XR_001754539.1,XR_001754540.1,XR_001754541.1,XR_001754542.1,XR_001754543.1,XR_937352.1,XR_937362.1
CASC4				NR_038373.1,NR_134458.1,NR_134459.1,NR_134460.1
GPN1				XR_001739866.1
TMC6				XR_937583.2
KIF12				NR_110386.1
MISP3				XR_001747560.1,XR_946220.2
SLC46A1				NR_111942.1
C12orf57				NR_110062.1
DDX42				XR_001741514.1
LARP4				XR_926747.2,XR_926748.2
VSIG4				NR_024440.1
GLCCI1				NR_037646.1
TMEM106A				XR_001738239.1,XR_922161.2,XR_922162.2
SLC52A3				NR_036497.1
FKBP9				XR_928895.2,XR_928896.2
STK38				NR_130933.1
CHRM5				XR_001744425.1
CTRC				XR_001742433.1
PHB2				NR_108108.1,NR_108109.1,NR_108110.1
ACOT7				NR_040108.1
PDAP1				XR_001747305.1,XR_946233.2
TUSC2				XR_001749274.1,XR_001749275.1,XR_945236.2,XR_945237.2
CBX3				XR_001737801.1
EXOC3				XR_001743913.1
GABARAP				NR_046368.1
U2AF2				XR_001744471.1
OIP5				XR_936787.2,XR_936788.2,XR_936789.2,XR_936790.2,XR_936793.2,XR_936795.2
CHRNA1				XR_001741694.1,XR_001741695.1,XR_001741696.1,XR_001741697.1,XR_001741698.1,XR_941066.2,XR_941067.2,XR_941068.2,XR_941069.2,XR_941070.2
EXOSC8				NR_109967.1
SFT2D1				NR_033708.1,NR_033709.1,NR_033710.1,NR_033711.1,NR_033712.1
SCRG1				XR_001738003.1,XR_001738004.1,XR_001738005.1,XR_001738006.1,XR_001738007.1
TEX261				NR_037888.1
RNF13				XR_001738025.1,XR_001738026.1,XR_947277.2,XR_947278.2,XR_947280.2,XR_947282.2
MGLL				NR_110078.1
TWF2				XR_001755604.1
SMIM12				NR_038458.1
GABARAPL2				XR_926438.2
AZIN2				XR_001752090.1
TMEM54				XR_001753853.1
TUBA3D				XR_001748304.1,XR_001748305.1,XR_001748306.1,XR_001748307.1,XR_001748308.1,XR_950323.2
SYNPO				NR_033890.1
CHRNA2				XR_001738012.1,XR_001738013.1,XR_001738014.1,XR_001738015.1,XR_001738016.1
HELQ				XR_001744342.1
CMTM1				XR_001746946.1,XR_001746947.1,XR_001746948.1,XR_001746949.1,XR_001746950.1
CHRNA3				XR_001753128.1,XR_001753129.1,XR_001753130.1
CYP2U1				XR_937664.1
ADPRHL1				NR_120599.1,NR_120600.1
MFSD3				NR_125821.1
SDSL				XR_001739414.1,XR_001739415.1
CHRNA4				XR_001741631.1,XR_001741632.1,XR_001741633.1,XR_925500.2,XR_925502.2
KLHDC7B				XR_001740536.1
ODF3				XR_001738266.1
ZBED6CL				XR_001753830.1
PIK3IP1				XR_001749220.1,XR_945113.2,XR_945114.2
CHRNA5				XR_001744118.1
HENMT1				NR_134920.1,NR_134921.1
FAM83F				XR_933813.2
SLC35A4				XR_001738304.1
ZNF257				XR_001744972.1,XR_001744973.1,XR_001744974.1,XR_001744975.1,XR_001744976.1,XR_001756278.1,XR_927826.2,XR_927827.2,XR_951711.2
DTX2				XR_936126.2
CHRNA7				XR_001739354.1,XR_001739355.1,XR_001739356.1,XR_001739357.1,XR_001739358.1
ADCY8				XR_931366.2
CHRNB1				NR_026597.1
ZIM3				NR_037616.1
TOE1				XR_001750964.1,XR_001750965.1,XR_001750966.1,XR_943870.2
WBSCR22				NR_037918.2
TRIM9				XR_001751510.1
CHRNB2				NR_034093.2,NR_034094.2,NR_046374.1,NR_046375.1
TXNRD3				XR_927102.2
UCN3				XR_001750969.1,XR_001750970.1,XR_001750971.1,XR_001750972.1,XR_001750973.1,XR_001750974.1,XR_001750975.1,XR_001750976.1,XR_943876.2,XR_943877.2,XR_943879.2
SIGLEC11				XR_001752319.1
SLC2A13				NR_109834.1
CHRNB3				XR_001747500.1
LACTB				XR_001751474.1
PALM2				XR_001749144.1
CHRNB4				XR_001741608.1
EFHC1				XR_001738536.1
CGB1				XR_001754007.1,XR_001754008.1,XR_001754009.1,XR_001754010.1,XR_001756521.1,XR_001756522.1,XR_001756523.1,XR_001756524.1,XR_001756793.1,XR_001756794.1,XR_001756795.1,XR_001756796.1,XR_001756808.1,XR_001756809.1,XR_001756810.1,XR_001756811.1
CGB2				XR_001746964.1
CHRND				NR_038332.1
CHRNE				XR_934881.2
NLRP3				XR_001740682.1,XR_001740683.1,XR_001740684.1,XR_001740685.1,XR_001740686.1,XR_940807.1,XR_940810.1,XR_940811.1,XR_940812.1
MAL2				XR_001749011.1
SLC22A9				NR_027252.1
CHRNG				XR_001739457.1,XR_427030.3,XR_940075.2
TIRAP				XR_001739285.1
ERMAP				NR_038913.1
LRRC37B				XR_001748093.1,XR_930973.2,XR_930975.2
CHUK				XR_922813.1
CYGB				XR_001746147.1,XR_001746148.1
CARD16				XR_001744396.1,XR_001744397.1,XR_001744398.1,XR_001744399.1
PGLYRP2				NR_110184.1
PGLYRP3				XR_001748366.1
PKD1L2				XR_950123.1
BTBD9				XR_001739705.1,XR_923313.2
LMTK3				XR_936013.2,XR_936014.2,XR_936015.2,XR_936016.2
CSMD2				XR_001741050.1,XR_924795.2
MBD6				XR_001739137.1
XKR4				XR_001756707.1
GPRIN1				XR_001744287.1
CSMD3				XR_001743926.1,XR_926393.2
SLC25A25				XR_001750942.1,XR_001750943.1
STK11IP				NR_109985.1
TUBGCP5				XR_936223.2,XR_936224.1,XR_936225.2
KLHL32				XR_001749125.1,XR_944931.2
FMNL2				XR_923761.2
ELFN2				XR_001756294.1
TMEM132B				XR_929015.2
SLITRK1				NR_051989.1
ESCO1				NR_126049.1
CCDC85A				NR_040245.1
TMEM200A				NR_028330.1
MYSM1				NR_015434.1
RNF157				XR_931344.1
GALNT13				NR_015353.1
SORCS1				NR_135006.1
KLHL29				XR_001746680.1,XR_001746681.1,XR_428496.3,XR_428498.3,XR_950672.2,XR_950674.2,XR_950675.2
ZBED9				XR_942856.1
RHPN1				NR_026804.1
LENG8				XR_001740603.1
PNMA5				NR_110862.1,NR_110863.1
PWWP2A				NR_037605.1
SMYD4				XR_244663.4
FHAD1				XR_923917.2
SLAMF6				XR_929655.2,XR_929656.2
OSBPL1A				XR_001753408.1,XR_001753409.1,XR_001753410.1
OSBPL5				XR_951316.2,XR_951317.2
OSBPL6				XR_951883.2,XR_951884.2
OSBPL7				XR_001745820.1
OSBPL8				XR_001752254.1,XR_001752255.1,XR_933748.2
OSBPL9				NR_038361.1,NR_134251.1,NR_134253.1,NR_134254.1
OSBPL10				NR_027266.1,NR_027267.1
OSBPL11				XR_001748990.1,XR_001748991.1
C1QTNF1				XR_942229.2,XR_942230.2
C1QTNF2				NR_104113.1
C1QTNF3				XR_001746607.1,XR_001746608.1,XR_001746609.1
C1QTNF4				NR_102684.1
C1QTNF5				XR_001746954.1,XR_001746955.1,XR_930381.2,XR_930382.2
C1QTNF6				NR_103548.1,NR_103549.1
C1QTNF7				XR_001748065.1,XR_001748066.1,XR_931234.2
FBXO32				XR_001745946.1
TMEM123				XR_940976.2
SMIM19				NR_036501.1
GPRASP2				XR_001740477.1,XR_001740478.1,XR_001740479.1,XR_241549.4,XR_924351.2
MRFAP1L1				NR_102751.1
TSGA13				XR_948003.2
PTPMT1				XR_001746979.1,XR_001746980.1
FLYWCH2				XR_933070.2,XR_933071.2,XR_933072.2,XR_933073.2,XR_933074.2,XR_933075.2
WDR31				NR_132991.1,NR_132992.1
VASN				XR_001750777.1,XR_943901.2
ZNF618				XR_947470.2
ADCY9				NR_033690.1,NR_033691.1
MB21D1				XR_925257.2,XR_925258.2
SLC26A9				NR_015352.1
NT5C3B				NR_024391.1
CCDC124				NR_110064.1
HAUS1				NR_131923.1
SLC26A7				NR_110032.1
MARCH3				XR_001745072.1,XR_926994.2
ZNF554				NR_022008.1
CKB				XR_001741788.1,XR_001741789.1,XR_001741790.1,XR_939060.2
ATG4A				NR_135047.1
KCTD12				NR_015427.2
OMA1				XR_952137.2
DDIT4L				XR_001746984.1
RAB42				NR_135535.1
SLC25A26				XR_001753055.1
FBXO17				XR_001740805.1
PCMTD1				NR_110616.1
CIRBP				XR_001737839.1
GPR146				XR_001755432.1
FCRL1				XR_934158.2,XR_934159.2,XR_934160.2,XR_934161.2,XR_934162.2,XR_934163.2
FCRL3				XR_001746837.1
LRRC42				XR_001750732.1
GBP4				NR_110687.1,NR_110688.1,NR_110689.1,NR_110690.1,NR_110691.1
GBP5				XR_001748177.1,XR_001748178.1,XR_931182.2,XR_931183.1,XR_931184.1,XR_931185.2
LRRC56				NR_046242.1
CISH				XR_244329.4
MALSU1				XR_001747342.1
UHRF2				XR_932425.2
TBCB				NR_110803.1
ZNF689				NR_038357.1
FCHO2				XR_001747350.1
ARHGEF25				XR_930006.2
ZNF501				XR_001738132.1,XR_947557.2
FAM46B				XR_001739834.1,XR_001739835.1,XR_001739836.1
SLC5A11				XR_001743796.1
TNFRSF13C				XR_001748442.1
KIR3DL3				XR_245820.3
NOSTRIN				XR_943770.1
ALPK2				NR_125960.1
ARHGAP33				XR_001738535.1
EVI5L				XR_935004.2,XR_935005.2
TRMT61A				XR_001743989.1,XR_001743990.1,XR_001743991.1,XR_001743992.1,XR_001743993.1,XR_241980.3,XR_926516.2
RASGRP4				XR_927131.2
C12orf56				XR_001744247.1,XR_942755.2,XR_942757.2,XR_942758.2
DIS3L				XR_001753938.1
ARL11				NR_109909.1
FANCD2OS				XR_001754016.1
CKM				XR_931423.2,XR_931424.2
IQCD				NR_038383.1
DHRS1				NR_036531.1,NR_036532.1
WDFY2				XR_001743034.1
RAB3C				XR_938224.2
NXNL1				NR_135584.1
CTHRC1				XR_001738141.1
TSR3				NR_135833.1
CCDC151				XR_949047.2
ZNF653				XR_001740415.1,XR_001740416.1,XR_001740417.1,XR_001740418.1
RNF166				XR_001749863.1,XR_001749864.1
ADCYAP1				XR_001739869.1
CKMT2				XR_941763.2
RMI2				XR_924075.1
OSR2				XR_001747585.1
LRRC58				XR_930402.2
LYSMD3				XR_922805.2
BATF2				NR_034161.1
SLC22A12				NR_134263.1
DNTTIP1				XR_001750879.1,XR_944198.2
ERCC8				NR_028371.1
FOXP4				NR_136167.1
ZNF526				XR_938280.2
LRRC3B				XR_952421.1
KLHDC3				XR_001751534.1
WDR92				XR_001743994.1,XR_001743995.1,XR_001743996.1,XR_001743997.1,XR_001743998.1,XR_001743999.1
NUS1				NR_104031.1,NR_109940.1,NR_109941.1,NR_136217.1,NR_136218.1,NR_136219.1,NR_136220.1,NR_136221.1,NR_136222.1
FAM210B				XR_001756251.1,XR_951656.2
PHACTR3				NR_110251.1
CYYR1				XR_001738209.1
CMTM5				XR_944987.2
TGM7				XR_948344.1
TM4SF19				NR_027423.1
FAM122A				XR_001752971.1,XR_001752972.1,XR_934912.2,XR_934913.2,XR_934914.2
ZMYND19				NR_109859.1
COX20				NR_136407.1
ABHD15				XR_923471.2
TLCD1				NR_119383.1
GINM1				XR_001742414.1
MOGAT1				XR_001755548.1
ACSM1				NR_120534.1
CKS1B				XR_001741780.1,XR_001741781.1,XR_939025.2,XR_939026.2
C8orf34				XR_001752207.1,XR_001752208.1,XR_001752209.1
RBP7				XR_001751639.1,XR_001751640.1,XR_001751641.1,XR_001751642.1,XR_932527.2,XR_932528.2
SLC26A8				NR_110562.1
LYPD1				XR_001748247.1,XR_001748248.1,XR_001748249.1,XR_001748250.1,XR_001748251.1,XR_001748252.1,XR_001748253.1,XR_001748254.1
IL22RA2				XR_943739.1
CKS2				XR_924896.2
ZNF837				XR_001743793.1,XR_001743794.1
TM4SF18				XR_001744998.1,XR_928093.2,XR_928094.1
RAB39B				XR_427054.3
GRIN3A				NR_026774.1
GRIN3B				NR_024279.1
TOP1MT				XR_949372.2,XR_951617.2,XR_952254.2
OLIG1				NR_134628.1
CLNK				XR_922181.1,XR_922182.2
TSEN15				XR_001746071.1
FAM129A				XR_001742463.1,XR_001742464.1,XR_001742465.1,XR_427770.3
APOA5				XR_001737913.1
MRGPRE				XR_001753871.1
MRGPRF				XR_928390.2,XR_928392.2,XR_928393.2,XR_928394.2,XR_928395.2,XR_928396.2,XR_928397.2,XR_928398.2,XR_928399.2
MRPL53				NR_038387.1
MRPL54				NR_027435.1
PPP1R27				XR_001741792.1
RPL39L				NR_047493.1
HSPA12B				XR_925195.2
CNTROB				XR_001749804.1,XR_001749805.1,XR_941825.2
SNAP47				XR_001744078.1,XR_001756540.1,XR_001756676.1,XR_001756716.1,XR_001756736.1,XR_001756750.1,XR_001756773.1
LEAP2				XR_941938.2,XR_941939.2
SLC18B1				XR_928599.2
LRG1				XR_001748264.1
MED12L				XR_941947.1
WDR17				XR_245321.2
ART5				NR_034124.1
ACAP3				NR_126041.1
ARAP2				XR_001751584.1
ARAP1				XR_001740663.1
AGAP2				NR_120424.1
AGAP1				XR_001746507.1,XR_001746508.1
AGAP3				XR_001756127.1,XR_001756128.1,XR_001756129.1,XR_001756130.1,XR_001756131.1
ADCYAP1R1				XR_940059.2
TADA1				NR_136203.1
CATSPER1				NR_034096.1
THEM4				NR_034150.1,NR_034151.1
DACH2				XR_933830.2,XR_933831.2,XR_933832.2
CATSPER2				XR_925102.2
SCGB3A2				NR_109992.1,NR_109993.1
SH2D1B				NR_120674.1
WFIKKN1				XR_934194.2
RAB3IP				XR_001745381.1,XR_001745382.1
SSX2IP				NR_037946.1
MRGPRX2				XR_001744005.1,XR_926519.2
MRGPRX3				XR_001753973.1,XR_001753974.1
MRGPRX4				XR_001744070.1
HRASLS5				XR_001740744.1,XR_001740745.1,XR_001740746.1,XR_001740747.1,XR_940951.2,XR_940952.2,XR_940955.2
FTSJ3				XR_001739651.1,XR_001739652.1
SLC16A10				XR_001742416.1
GALNT15				XR_948830.2,XR_948831.2,XR_948832.2
IP6K3				XR_001745393.1,XR_001756284.1,XR_928061.2,XR_928062.2,XR_951717.2,XR_951718.2
DEFB118				XR_001749257.1,XR_001749258.1,XR_001749259.1,XR_945205.2
CIB3				NR_024009.1
TAGAP				NR_026947.1
AP2M1				XR_942770.2
AP1S1				XR_947082.2
AP2S1				XR_001750026.1,XR_001750027.1,XR_001750028.1,XR_001750029.1,XR_931730.2
TMC1				NR_133638.1,NR_133639.1,NR_133640.1
TMC2				NR_037853.1
RLN3				NR_135320.1
TWIST2				NR_037903.3,NR_125914.1,NR_125915.1,NR_125916.1
PARD3B				XR_001747440.1
RFFL				XR_001739256.1,XR_001739257.1,XR_001739258.1
AP3S1				NR_073584.1
ZNF354B				NR_120311.1
CLC				XR_001744072.1
TRIM6				XR_946985.2
CLCA1				XR_938356.2,XR_938357.2
ADD1				XR_927855.2,XR_927858.2,XR_927859.2,XR_927860.2
CLCN1				NR_046653.1
CLCN2				NR_028514.1
CLCN3				XR_931503.1
CLCN4				XR_001741091.1,XR_001756254.1
CLCN5				NR_120429.1
UBE2J2				NR_027183.2,NR_045678.1,NR_045679.1
BORCS5				XR_001739477.1
OLFM3				XR_001746568.1
ANTXR2				XR_001748379.1
MUCL1				NR_040535.1
GPR62				XR_001746594.1,XR_001746595.1,XR_001746596.1
EXOSC6				NR_037661.1
C10orf71				NR_015406.2
PRAP1				XR_001752109.1
ZNF511				XR_001749296.1
CHCHD1				XR_001753869.1
MSS51				XR_001744393.1,XR_943079.2
CFAP70				XR_001747449.1,XR_001747450.1,XR_945961.2,XR_945962.2
CLCN6				NR_047495.1
CLCN7				XR_927293.2,XR_927294.1
C10orf90				XR_001747677.1
BTBD16				XR_244333.2,XR_244335.3
FAM24A				NR_046696.1
PSTK				XR_922024.2
CLCNKA				XR_922043.2
ZNF488				NR_026856.1
PIK3AP1				XR_001738127.1
CLCNKB				XR_001752096.1,XR_001752097.1,XR_001752098.1,XR_001752099.1,XR_950884.2,XR_950885.2,XR_950886.2,XR_950888.2,XR_950891.2
MORN4				NR_109890.1
ZFYVE27				XR_001750017.1
MMP21				NR_022009.1
COMTD1				XR_001748179.1,XR_001748180.1,XR_001748181.1,XR_001748182.1,XR_001748183.1,XR_931192.2
FRA10AC1				NR_036508.1
ANKRD22				NR_027045.1
SFXN2				XR_951149.2
PDZD8				XR_951150.2
ADD2				XR_943946.2
AGAP4				XR_001752046.1
BORCS7				XR_001753960.1,XR_001753961.1,XR_935987.2,XR_935988.2
CLU				NR_040051.1,NR_040052.1,NR_040054.1,NR_040055.1,NR_040056.1
CLIC1				NR_126419.1
CLIC2				XR_001745831.1
AGAP11				XR_001751804.1,XR_001751805.1,XR_932482.2,XR_932483.2
GSTO2				NR_102739.1,NR_102740.1,NR_102741.1
SFR1				NR_103831.1
CALHM3				XR_927015.2
CLRN3				XR_001738082.1,XR_001738083.1,XR_001738084.1,XR_001738085.1,XR_001738086.1,XR_001738087.1,XR_001738088.1,XR_001738089.1,XR_001738090.1,XR_947417.2
CLK1				XR_934749.2
ANAPC16				XR_001738572.1
PNLIPRP3				XR_001744984.1,XR_927976.2,XR_927977.2,XR_927978.2
SFXN4				XR_923137.2,XR_923138.2
CPXM2				XR_001745798.1,XR_001745799.1,XR_001745800.1,XR_948931.2
CLK2				XR_001742817.1
OR52E2				XR_001750630.1,XR_001750631.1,XR_001750632.1,XR_001750633.1,XR_943599.2
OR52J3				NR_125429.1,NR_125430.1
OR51A7				XR_001752302.1,XR_001752303.1
OR51S1				XR_001742803.1,XR_948561.2
OR52R1				XR_001754726.1,XR_001754727.1
C11orf74				NR_028483.2,NR_028484.2
OR4C46				XR_936690.2
OR4X2				XR_001745697.1
OR4B1				XR_001745984.1
OR52M1				XR_001755084.1
OR52K2				XR_001742450.1,XR_948596.2
CLK3				XR_001744402.1,XR_001744403.1,XR_943084.2,XR_943085.2,XR_943086.2,XR_943087.2,XR_943088.2
SERPINA3				NR_026594.1
ADD3				NR_026595.2
TPP1				XR_001740537.1,XR_001740538.1,XR_001740539.1,XR_001740540.1,XR_924882.1,XR_924883.1,XR_924886.1,XR_924887.1
OR5P3				XR_244325.4,XR_937767.2,XR_937768.2,XR_937769.2,XR_937770.2
LARGE2				XR_001748412.1
CLN3				NR_026770.1
SLC36A4				NR_037861.1
FAT3				XR_001743942.1,XR_001743943.1,XR_001743944.1,XR_001743945.1,XR_001743946.1,XR_001743947.1,XR_001743948.1,XR_926420.2,XR_926424.2,XR_926425.2
TRIM64				NR_125886.1
TMEM45B				XR_001740716.1,XR_001740717.1,XR_001740718.1
CYP2R1				XR_001754053.1,XR_001754054.1,XR_001754055.1,XR_936379.2,XR_936383.2
DBX1				XR_945316.2
CLN5				XR_926706.2
COLCA2				XR_936129.2
PIH1D2				XR_933621.2
NXPE1				NR_109756.1
NXPE2				XR_001752085.1,XR_933077.2
JAML				XR_929611.2
DNAJC24				XR_950634.2
ARL14EP				XR_001742411.1
OR8I2				XR_001739086.1
CLNS1A				XR_001754952.1,XR_001754953.1,XR_001754954.1,XR_951164.2,XR_951170.2,XR_951171.2,XR_951172.1,XR_951173.2,XR_951174.2
OR2D2				XR_001756103.1
OR52W1				XR_001745360.1
OR56A4				XR_001745243.1
OR56A1				NR_039988.1
CLPS				XR_001739575.1,XR_940310.2
DEPDC4				XR_001754576.1,XR_001754577.1
LRRK2				XR_001747427.1
CLPTM1				NR_132373.1
CCDC38				NR_039978.1
TMEM52B				NR_110155.1
FAM186A				XR_947931.2
C12orf45				XR_001746961.1
CLTA				XR_001748094.1
OR10P1				XR_933129.2,XR_933130.2,XR_951924.2,XR_951925.2
CLTB				XR_001739543.1,XR_001739544.1,XR_940251.2
SDR9C7				NR_122038.1
LRIG3				XR_001737587.1
TMEM132D				XR_001746856.1,XR_001746857.1,XR_930164.2
SLC15A4				NR_136278.1
RHEBL1				XR_001752943.1
C12orf54				NR_027037.1,NR_027038.1
ZNF641				XR_001748145.1
OR10AD1				XR_934990.2
TPH2				XR_001738462.1,XR_426897.3,XR_922580.2
CLTC				XR_001752345.1,XR_001752346.1,XR_950907.2
SP7				NR_038892.1,NR_038893.1,NR_038894.1
GTSF1				XR_929129.2
KRT74				XR_001746085.1,XR_001746086.1
NEDD1				NR_003141.3,NR_036536.1
IKBIP				XR_949106.2
CMA1				XR_001752363.1
HIST4H4				XR_001755981.1,XR_001756086.1
ERP27				NR_135681.1
FGD4				NR_110540.1
AEBP2				XR_001752299.1,XR_001752300.1
ASCL4				XR_944191.2,XR_944192.2
BTBD11				XR_931072.2,XR_931073.2,XR_931075.2
SPIC				XR_001740625.1
ANO4				XR_001748950.1,XR_001748951.1,XR_429020.3,XR_931541.2
ALKBH2				XR_001746014.1
FOXN4				XR_001739342.1,XR_001739343.1,XR_244976.3,XR_427012.3,XR_939844.2,XR_939845.2
SPPL3				NR_130924.1,NR_130925.1
TEX29				XR_001756105.1
CSNK1A1L				XR_932739.2,XR_932740.2,XR_932741.2
SLAIN1				XR_001741793.1
PRR20A				XR_001738562.1
TDRD9				XR_001754000.1,XR_001754001.1,XR_001754002.1,XR_001756517.1,XR_001756518.1,XR_001756641.1,XR_001756642.1,XR_001756702.1,XR_001756703.1,XR_001756704.1,XR_001756726.1,XR_001756727.1,XR_001756728.1,XR_001756742.1,XR_001756743.1,XR_001756744.1,XR_001756762.1,XR_001756763.1,XR_001756764.1,XR_001756786.1,XR_001756787.1,XR_001756788.1,XR_001756789.1,XR_001756797.1,XR_001756798.1,XR_001756799.1,XR_001756…
ANKRD9				XR_001741854.1
AK7				XR_001740752.1,XR_001740753.1
IFI27L1				XR_001753349.1,XR_935144.1
C14orf28				XR_939560.2
TRAPPC6B				NR_110584.1
C14orf79				NR_126342.1,NR_126343.1
PLD4				NR_126522.1
ADSSL1				NR_024237.1
RNASE11				NR_122111.1,NR_122112.1
TPPP2				XR_001749294.1,XR_001749295.1
MRPL52				NR_120586.1
PSMB11				NR_120661.1
OR4K14				XR_001742942.1
OR4L1				XR_935986.1
LRR1				NR_038903.1
KLHDC1				XR_001746908.1
FRMD6				XR_948004.1
SOCS4				XR_001747568.1
NAA30				XR_001741378.1
GPHB5				XR_001753445.1
NOXRED1				NR_135665.1
JDP2				XR_001739409.1
ISCA2				XR_001741699.1
ACOT4				XR_001755474.1
PLIN2				XR_001747380.1
CCR1				XR_001741741.1,XR_001741742.1
TTC8				XR_001752716.1
TC2N				NR_034097.1
SLC24A4				NR_027042.1
SLC25A29				XR_430558.3,XR_430559.3,XR_938540.2
DEGS2				XR_926658.2
KLHL33				XR_922576.2,XR_922577.2
LEO1				XR_001748994.1,XR_001748995.1,XR_001748996.1
CCR3				XR_001750733.1,XR_001750734.1,XR_943784.2,XR_943785.2
C15orf40				NR_047651.1
SENP8				NR_033878.1
[truncated: 16,626 more rows]

## Sheet: Supplementary Data3.2
Supplementary Data3.2 Differentially expressed mRNAs
Group	Gene Symbol	BaseMean	FoldChange	Log2FoldChange	LfcSE	Stat	Pvalue	Padj	Up/Down Regulation		P values for mRNAs were calculated using Wald test (two-sided). Multiple comparisons adjustment was performed using Benjamini-Hochberg (BH) method.
Mild VS Asymptomatic	CDH2	24.5657914414759	0.101025015487688	-3.30721552219292	0.352065542643613	-9.39374951993167	5.7901493186133e-21	1.15019500820903e-19	Down
Mild VS Asymptomatic	SIGLEC14	331.735330045039	0.323305744050948	-1.6290289553782	0.569245053299694	-2.86173581296024	0.00421327944168282	0.0102160852529162	Down
Mild VS Asymptomatic	C8orf88	67.0332107051121	2.29992643040207	1.20158771326024	0.224868190116329	5.34352018681981	9.11586720500552e-08	4.40120893371082e-07	Up
Mild VS Asymptomatic	BTNL10	15.5904953728594	2.29416461612535	1.19796891460875	0.266994511345763	4.48686719652208	7.22780958227517e-06	2.68323514858435e-05	Up
Mild VS Asymptomatic	C17orf107	744.76939836004	0.0748495524193275	-3.73986250040282	0.25646652128841	-14.5822639212903	3.64234572120655e-48	8.22122958597834e-46	Down
Mild VS Asymptomatic	CD300LD	2.18252673338088	0.0878518708714946	-3.50878317994076	0.556821301739212	-6.30145285207515	2.94868481880579e-10	1.99866373022433e-09	Down
Mild VS Asymptomatic	PET100	1.98646697110848	0.462311703070717	-1.11306221111865	0.40144206876874	-2.77265961321023	0.00556002450314836	0.0131806961340882	Down
Mild VS Asymptomatic	FAM196B	2.11648158968855	0.0645298244569527	-3.95389008890794	0.444903407553195	-8.88707531069019	6.27384861215816e-19	1.06073861788146e-17	Down
Mild VS Asymptomatic	FOXO6	9.8981488869392	0.35236735702399	-1.50484781433195	0.209109392209409	-7.19646209303187	6.17949575502303e-13	5.8635394034919e-12	Down
Mild VS Asymptomatic	FAM157B	11.118862985283	0.403799593351687	-1.30828863709019	0.333295120872841	-3.92531589920673	8.66159934595526e-05	0.000276427181671817	Down
Mild VS Asymptomatic	C17orf99	33.5335225846522	2.16248475716944	1.11268996357777	0.267820301335544	4.15461396327725	3.25837186448974e-05	0.000110886582655656	Up
Mild VS Asymptomatic	KLLN	93.8340522217476	0.232309000558746	-2.10588304401262	0.205729480290138	-10.2361753942251	1.36527144580707e-24	3.67950843237884e-23	Down
Mild VS Asymptomatic	ERICH4	1.37577370735799	0.355830644853834	-1.4907373311209	0.556483237171292	-2.67885397356908	0.00738746032011028	0.0170844481301526	Down
Mild VS Asymptomatic	FRAT1	782.075863503501	0.372626189713088	-1.42419901845708	0.122206515577771	-11.6540350710739	2.18845389229398e-31	9.80568534321398e-30	Down
Mild VS Asymptomatic	LINC01272	522.869447809658	0.35499743124126	-1.49411950956273	0.167140039806141	-8.93932723299397	3.9154678544256e-19	6.72707926235614e-18	Down
Mild VS Asymptomatic	APITD1-CORT	4.77235032238369	2.22428510867569	1.15334172444164	0.390572592064539	2.95295099521744	0.00314751925132464	0.0078284786668277	Up
Mild VS Asymptomatic	FPGT-TNNI3K	19.5746682402787	2.01964068122182	1.01409864271451	0.179651782922053	5.64480143876169	1.65371996240478e-08	8.86352667294243e-08	Up
Mild VS Asymptomatic	TGIF2-C20orf24	171.469906301278	0.390764755125334	-1.35562774502968	0.503945482366701	-2.69002856948571	0.00714459022146841	0.0165758532222864	Down
Mild VS Asymptomatic	GIMAP1-GIMAP5	17.6019565453382	7.0827503557721	2.82430969281196	0.972430380012434	2.9043824122153	0.00367978399716121	0.0090181677031406	Up
Mild VS Asymptomatic	TMEM56-RWDD3	10718.5052135052	2.00231177993904	1.00166663368971	0.203156130075877	4.93052625739422	8.200839237169e-07	3.46149027829735e-06	Up
Mild VS Asymptomatic	NDUFC2-KCTD14	1.64024212020128	0.298676003176224	-1.74334676446792	0.679087959812382	-2.56718844632376	0.0102526876735227	0.0230924799558614	Down
Mild VS Asymptomatic	ISY1-RAB43	57.5615357784465	0.39561423603798	-1.33783375298685	0.4673848437575	-2.86238154885695	0.00420470394067961	0.0101994007330537	Down
Mild VS Asymptomatic	CEP295NL	67.3583307089517	0.465591284136001	-1.10286404362455	0.171973747225166	-6.41297908209543	1.42703106878378e-10	1.01568387895265e-09	Down
Mild VS Asymptomatic	KCNK7	126.944922019867	0.241011708119467	-2.05282486197733	0.214989231306223	-9.54850086911266	1.31586545597893e-21	2.74688815475277e-20	Down
Mild VS Asymptomatic	APOBEC3A_B	1091.43036255661	0.284149407722862	-1.81527838662879	0.227281797948131	-7.98690613598129	1.38367362576894e-15	1.76198833995132e-14	Down
Mild VS Asymptomatic	TSPAN5	13318.1253016566	2.67457865934217	1.41931163396042	0.199045049047628	7.13060506026857	9.99286669339191e-13	9.3058893183382e-12	Up
Mild VS Asymptomatic	ADAM8	3974.85098673768	0.331420162842513	-1.59326671940091	0.117289028328732	-13.5841070738125	4.97562923429178e-42	5.58043087475818e-40	Down
Mild VS Asymptomatic	TSPAN2	308.065746082723	0.380906997949707	-1.39248930182833	0.123981930886232	-11.2313890570563	2.85947392539007e-29	1.08931478208373e-27	Down
Mild VS Asymptomatic	PPIF	606.320355691285	0.376879043622254	-1.40782651878349	0.142009134683358	-9.91363352732599	3.63192096133802e-23	8.68630421177227e-22	Down
Mild VS Asymptomatic	ARL4A	2408.85691259934	2.17971382649246	1.1241387367448	0.171396753988911	6.55869326917082	5.4281323359825e-11	4.09593755080802e-10	Up
Mild VS Asymptomatic	FRY	3640.38265137452	0.402587424939499	-1.31262598537217	0.104094676081205	-12.6099242995691	1.8617175238383e-36	1.31831503246856e-34	Down
Mild VS Asymptomatic	OPTN	10232.2701003199	2.13924219290054	1.0970998255215	0.195683647361558	5.60649722301233	2.06462286576091e-08	1.09168067604816e-07	Up
Mild VS Asymptomatic	NAMPT	14452.0641710415	0.0599800241547653	-4.05937408657519	0.261801792917724	-15.5055243943685	3.18307256963689e-54	1.36849384261746e-51	Down
Mild VS Asymptomatic	TOB1	2005.65294512416	0.444772662090067	-1.16885997921614	0.110820332269536	-10.5473423087494	5.22542843416485e-26	1.56217816615422e-24	Down
Mild VS Asymptomatic	PLXNC1	6623.85883249805	0.332712522791743	-1.58765192680442	0.141325042704734	-11.2340452648682	2.77477141803278e-29	1.0592821880638e-27	Down
Mild VS Asymptomatic	PDZK1IP1	6310.39978081639	2.3648190332784	1.24172978619424	0.213351249759642	5.82011958023755	5.88055402094757e-09	3.3475776783181e-08	Up
Mild VS Asymptomatic	SERF2	11984.5407584275	2.13421354698439	1.09370453781259	0.133640043550943	8.18395825646138	2.74669257686901e-16	3.69575468409267e-15	Up
Mild VS Asymptomatic	DHRS9	159.718360128964	0.387058169856544	-1.36937769374481	0.205274693492648	-6.6709523246413	2.54148780961504e-11	2.00400198158161e-10	Down
Mild VS Asymptomatic	ZASP	23.1124964362857	0.123993000221745	-3.01166941645599	0.686778860993125	-4.38520983610493	1.15874024092331e-05	4.19558302192744e-05	Down
Mild VS Asymptomatic	C5orf67	2.46478031454352	0.149199834564266	-2.74468215898218	0.599716223065368	-4.57663483731207	4.72515194607604e-06	1.80346794948837e-05	Down
Mild VS Asymptomatic	TOPORS	695.958621266764	0.47107789429106	-1.08596246091788	0.0884787900986441	-12.2737037849089	1.2538376662613e-34	7.52177632547519e-33	Down
Mild VS Asymptomatic	FLOT1	928.071911839451	0.443621503899079	-1.1725987951753	0.0976702427982672	-12.0056914120428	3.31680277866835e-33	1.74103220274461e-31	Down
Mild VS Asymptomatic	OLIG2	7.23442244992566	0.0648350001430387	-3.94708335041476	0.455112022842757	-8.67277319056563	4.21721437229065e-18	6.65067597558535e-17	Down
Mild VS Asymptomatic	TRIB1	3770.01147620085	0.129784015659456	-2.9458153844999	0.210210486503385	-14.0136461957737	1.28627757835654e-44	1.84335827241143e-42	Down
Mild VS Asymptomatic	PLIN3	683.718736094295	0.469336220247581	-1.09130629261798	0.0941531747732223	-11.5907540584426	4.59073059830207e-31	2.00229039646233e-29	Down
Mild VS Asymptomatic	IGSF6	467.380681794819	0.284557309482135	-1.8132088561366	0.158337496741491	-11.4515442864234	2.30993224463457e-30	9.43675261116887e-29	Down
Mild VS Asymptomatic	LILRB2	3406.65123734875	0.45454229974206	-1.13751353690695	0.143095961587526	-7.94930565675806	1.87559765632717e-15	2.34540629364956e-14	Down
Mild VS Asymptomatic	RTN3	3774.65185814486	0.374857742536983	-1.41558489414388	0.104032179466444	-13.6071829063284	3.62966953109901e-42	4.25590537162693e-40	Down
Mild VS Asymptomatic	CRISP3	52.3054733376593	0.0930990144083824	-3.42509029498384	0.366126014286656	-9.35494928339669	8.36398336411458e-21	1.63627787221903e-19	Down
Mild VS Asymptomatic	SIRPB1	1646.07613403324	0.277547929875456	-1.84919116226184	0.178628536502972	-10.352159842227	4.09149797946258e-25	1.13313157998705e-23	Down
Mild VS Asymptomatic	TLR6	1557.13493355982	0.353554315017624	-1.49999622783795	0.151385777344443	-9.90843561495909	3.8258959413714e-23	9.11401095162841e-22	Down
Mild VS Asymptomatic	MRVI1	779.861155228176	0.153081523269	-2.70762793286488	0.206085669751757	-13.1383610327025	1.98479195147943e-39	1.79527999942039e-37	Down
Mild VS Asymptomatic	KLF2	8951.0148841109	0.41451812450091	-1.27049291100489	0.0985211263655708	-12.8956393199426	4.76296673472081e-38	3.82243957017127e-36	Down
Mild VS Asymptomatic	CPQ	841.142581714215	0.357354401625463	-1.4845725364612	0.122597119389175	-12.1093590441432	9.42275873160382e-34	5.26770137512601e-32	Down
Mild VS Asymptomatic	BASP1	1593.44866439948	0.0646767191921402	-3.95060969162605	0.210215324982461	-18.7931574063673	8.59124687863573e-79	1.93915181109407e-75	Down
Mild VS Asymptomatic	IFITM3	2874.30106981949	0.268609631385589	-1.89641705928393	0.182622839520672	-10.3843367251404	2.92193205459945e-25	8.18005071471353e-24	Down
Mild VS Asymptomatic	CDC42EP2	371.555784882737	0.138212012221045	-2.8550450868412	0.187907120219521	-15.1939164599288	3.88026669840574e-52	1.25117813880558e-49	Down
Mild VS Asymptomatic	ZER1	12417.9183191428	2.07976622007092	1.05642136870313	0.169100412466806	6.24730214014411	4.17602773565563e-10	2.78767219307703e-09	Up
Mild VS Asymptomatic	LRRN2	23.6615684592288	2.36829282926559	1.24384747505906	0.2458056418284	5.06028855077054	4.18622470844659e-07	1.84142897832936e-06	Up
Mild VS Asymptomatic	CEACAM5	3.10970721984993	0.119743446437254	-3.06198139551212	0.363792860494532	-8.41682651866705	3.86819841487312e-17	5.58784470218912e-16	Down
Mild VS Asymptomatic	VTI1B	1033.11483028091	2.09685490636337	1.06822703639297	0.148473731219625	7.19472076048815	6.25887238014389e-13	5.93573837018163e-12	Up
Mild VS Asymptomatic	CARM1	4755.81246177949	2.33241831653246	1.22182655743415	0.198530338309332	6.15435690000396	7.53827534140792e-10	4.84752983759982e-09	Up
Mild VS Asymptomatic	ADARB2	30.0122137171911	0.373973002508305	-1.41899397063873	0.512260217162632	-2.77006475048644	0.00560451498360767	0.0132670066936292	Down
Mild VS Asymptomatic	CEBPB	3704.84582094948	0.183733338883024	-2.44431466398951	0.173034710730374	-14.1261522250196	2.62077901083459e-45	4.30212787260365e-43	Down
Mild VS Asymptomatic	CEBPD	1853.85370283989	0.460820805507928	-1.11772224068199	0.147644913283385	-7.57034032413074	3.72247728370968e-14	4.07127633627775e-13	Down
Mild VS Asymptomatic	CEBPE	24.2852914116822	0.389616814082243	-1.35987215599473	0.201674352492505	-6.74291073301089	1.55244598616344e-11	1.24922090784997e-10	Down
Mild VS Asymptomatic	LOC105375787	1.23104616586425	0.0956242935397702	-3.38647900549185	0.484613848185553	-6.98799470582857	2.78842908769121e-12	2.46938028624032e-11	Down
Mild VS Asymptomatic	OLFM4	107.799645970625	0.112856309924954	-3.14744101137802	0.394755093092106	-7.97314858365525	1.54682018084713e-15	1.95731829050852e-14	Down
Mild VS Asymptomatic	IFITM2	2117.66694745273	0.145412267441255	-2.78177911015458	0.179098472292971	-15.5321208190102	2.10307777565929e-54	9.2622622914829e-52	Down
Mild VS Asymptomatic	TXNRD2	822.478174044361	2.11809382310618	1.08276649638032	0.136196751988312	7.95001702003324	1.86485892869573e-15	2.33359374050304e-14	Up
Mild VS Asymptomatic	MTHFS	162.428311414205	0.438794278912185	-1.18838337917093	0.149359011522518	-7.95655626705704	1.76893708142143e-15	2.2259022215489e-14	Down
Mild VS Asymptomatic	SH2B2	252.380167738534	0.410089558485173	-1.2859890840031	0.130684142100539	-9.84043712827646	7.53825884933479e-23	1.74959305967144e-21	Down
Mild VS Asymptomatic	ST6GALNAC2	346.746897046147	0.147753669878331	-2.75873413064688	0.234768626481408	-11.7508636992658	6.99007068610374e-32	3.27843393192144e-30	Down
Mild VS Asymptomatic	IGF2BP2	6590.67629069374	2.02651339209337	1.01899970938073	0.203375811339162	5.01042726109341	5.43093232486558e-07	2.34664620698966e-06	Up
Mild VS Asymptomatic	KLF1	1181.81945343125	2.40690184382141	1.26717730827708	0.23433813328125	5.40747376679076	6.39199014526315e-08	3.14839514601791e-07	Up
Mild VS Asymptomatic	CXCR6	79.6803751244176	2.06893816774956	1.04889052948306	0.190702229835921	5.50014821738328	3.79472126280023e-08	1.93399045561343e-07	Up
Mild VS Asymptomatic	TNFSF13B	853.142429576809	0.427808757081513	-1.22496208066686	0.12952097504961	-9.45763479774356	3.14987242548463e-21	6.34083014347558e-20	Down
Mild VS Asymptomatic	AVIL	65.9541254886617	0.228039381431069	-2.13264510168535	0.234128686075493	-9.10885862571193	8.32531802171402e-20	1.49731342149492e-18	Down
Mild VS Asymptomatic	CORIN	16.700561253898	0.162626200083583	-2.62036839168298	0.341536829619873	-7.67228645472709	1.68957099994062e-14	1.90797895846953e-13	Down
Mild VS Asymptomatic	POLQ	396.657911355657	2.07365834803041	1.05217821806406	0.187701475697939	5.60559374481046	2.07542252030323e-08	1.09642786568506e-07	Up
Mild VS Asymptomatic	RFPL2	14.8774053413961	2.4447540348946	1.28968932387365	0.243148006922784	5.30413282097442	1.1320986463285e-07	5.37955401493519e-07	Up
Mild VS Asymptomatic	PLK2	80.27387206349	0.245714491656209	-2.02494514795647	0.212678757619254	-9.52114433347221	1.71282408892663e-21	3.52260416557496e-20	Down
Mild VS Asymptomatic	ARPP21	1.58117031636512	0.382985841843479	-1.38463703506023	0.461241064606415	-3.00198126600407	0.00268228682079335	0.00676075560065125	Down
Mild VS Asymptomatic	GJB6	15.7574840461573	0.151566298421825	-2.72197909668762	0.326864407413348	-8.32754816661773	8.25338271825783e-17	1.15977690072826e-15	Down
Mild VS Asymptomatic	STARD10	88.7312116540229	0.389941330516959	-1.35867101844947	0.129581649285819	-10.4850573050868	1.01184303705933e-25	2.95720067649732e-24	Down
Mild VS Asymptomatic	CPLX2	0.993507548743107	0.175846153752331	-2.50761431535845	0.586681181416655	-4.27423683388536	1.91793086869011e-05	6.75484253870437e-05	Down
Mild VS Asymptomatic	FAXDC2	8163.3823267063	2.08229646752643	1.05817548736014	0.21179124512149	4.99631364248859	5.84365918278912e-07	2.51775122556963e-06	Up
Mild VS Asymptomatic	CEACAM3	198.255470010336	0.0760496797291074	-3.71691401748835	0.271817135968823	-13.6743182295714	1.44555778539629e-42	1.7878381459521e-40	Down
Mild VS Asymptomatic	FGL2	4935.31405708398	0.412611633684127	-1.27714359595627	0.144346886333665	-8.84773914003309	8.93101106139357e-19	1.48496562371624e-17	Down
Mild VS Asymptomatic	CEACAM8	83.5906208063524	0.156548302578672	-2.67532022917417	0.302345767854812	-8.84854532000218	8.86674261594532e-19	1.47563844623156e-17	Down
Mild VS Asymptomatic	CEACAM4	246.521015832722	0.234936826449249	-2.08965522073919	0.24455941235941	-8.54457082873664	1.29014818223488e-17	1.94784328817853e-16	Down
Mild VS Asymptomatic	LYVE1	13.9462703259181	0.154926282081016	-2.69034618761208	0.439709739117834	-6.11845940235386	9.44843461534211e-10	5.97793916780773e-09	Down
Mild VS Asymptomatic	GADD45G	23.448449662339	0.200780478265988	-2.31630909092727	0.259878573871351	-8.91304372046434	4.96503931448603e-19	8.47388609656656e-18	Down
Mild VS Asymptomatic	BTNL3	39.0481980241632	0.0435832112632628	-4.52008368990415	0.798193586842577	-5.66289151455638	1.48843267722351e-08	8.02766692133363e-08	Down
Mild VS Asymptomatic	APOBEC2	49.2733356294234	2.11510547922183	1.08072961159854	0.263284881762753	4.10479175394654	4.04679255614203e-05	0.00013592435488515	Up
Mild VS Asymptomatic	CKAP4	842.287499739959	0.322962938718144	-1.63055947546434	0.147740873817716	-11.0366172429448	2.54432379615669e-28	9.04386905259871e-27	Down
Mild VS Asymptomatic	CCNI	22108.1499966152	2.00182751195988	1.00131766929838	0.14133096170069	7.08491371776674	1.3913095929693e-12	1.27527296041862e-11	Up
Mild VS Asymptomatic	LILRB5	34.5456360327334	0.331733922123924	-1.59190154951547	0.221585048087477	-7.18415598550231	6.76236238816967e-13	6.38306208275901e-12	Down
Mild VS Asymptomatic	LILRB3	1563.41722456745	0.20278018536607	-2.30201140837808	0.1758759023847	-13.0888392165449	3.81391825039349e-39	3.40930306175026e-37	Down
Mild VS Asymptomatic	LILRA2	1308.3247741781	0.254844959258724	-1.97230827734885	0.156563727382208	-12.5974790606127	2.18001315291071e-36	1.53767568367612e-34	Down
Mild VS Asymptomatic	GTF2A1L	3.95895854430678	12.4982957143558	3.64365947520833	0.923921376033292	3.9436899824223	8.02373716060913e-05	0.000257801818343628	Up
Mild VS Asymptomatic	ABHD2	5754.39656574274	0.464857165643304	-1.10514060032978	0.0789792938478283	-13.9927890778447	1.72511522345084e-44	2.45278784172061e-42	Down
Mild VS Asymptomatic	ADAM30	1.79087764037393	0.337987566125155	-1.56495792121875	0.45065965965116	-3.47259375829231	0.000515454933669143	0.00147131990788234	Down
Mild VS Asymptomatic	PRDM5	99.327893227507	0.198970122421091	-2.329376284576	0.224466272214353	-10.3773999612359	3.14216186759546e-25	8.78297474352494e-24	Down
Mild VS Asymptomatic	WDR45	5120.83508162123	2.18614421668729	1.12838857659842	0.164195525073997	6.87222490436262	6.32081945024013e-12	5.35342574169728e-11	Up
Mild VS Asymptomatic	CHI3L1	519.072615135437	0.0443512913632883	-4.49488007811673	0.319137046217943	-14.0844822980755	4.73113140262447e-45	7.30171279805043e-43	Down
Mild VS Asymptomatic	NUDT4	5685.00343729412	2.21237352121224	1.14559498037729	0.137849354887361	8.31048488629764	9.53118043416761e-17	1.32899247181285e-15	Up
Mild VS Asymptomatic	CHIT1	13.6805941814637	0.286736538128804	-1.8022023395293	0.485106666687323	-3.71506405351241	0.000203152226906113	0.000615283421879181	Down
Mild VS Asymptomatic	CELF3	14.3073033019891	2.48871651301249	1.31540190385704	0.333352623620959	3.94597735445673	7.94751253918086e-05	0.000255461026132377	Up
Mild VS Asymptomatic	GALNT5	343.623011036738	2.00764427057815	1.00550366443947	0.199423319095115	5.04205661104203	4.60554982853191e-07	2.01264310875607e-06	Up
Mild VS Asymptomatic	RNF24	4678.28018639059	0.27262260576175	-1.8750229000656	0.166393195770849	-11.2686272499256	1.87469875673775e-29	7.2798785914868e-28	Down
Mild VS Asymptomatic	PADI2	1528.13643790796	0.162219028462793	-2.62398503575909	0.244633542371357	-10.7261866476832	7.66962329938027e-27	2.41272452816916e-25	Down
Mild VS Asymptomatic	PTGDR2	112.840872418151	0.383468587022073	-1.38281969500442	0.157504073681826	-8.77958050658332	1.64085504495288e-18	2.6692720312355e-17	Down
Mild VS Asymptomatic	PACSIN2	1742.15384821442	0.428160735804788	-1.2237755944862	0.10381543125387	-11.7879931692774	4.50139466830128e-32	2.12779276244807e-30	Down
Mild VS Asymptomatic	GABARAPL2	4248.69931604022	2.43694247473452	1.28507219591363	0.159028437940232	8.080769782802	6.43592084360854e-16	8.37876154816434e-15	Up
Mild VS Asymptomatic	CMTM1	116.131827056635	0.370495624942992	-1.43247158855144	0.154910568932884	-9.24708751907084	2.30692860527167e-20	4.34371322475397e-19	Down
Mild VS Asymptomatic	TRIM9	47.829703031158	0.293846575140424	-1.76686501145511	0.200198199756878	-8.825578919295	1.08895021480666e-18	1.80065696234101e-17	Down
Mild VS Asymptomatic	CHRNE	83.4117014099435	0.289784798655011	-1.78694617797816	0.171739615348256	-10.4049736827148	2.35321108217794e-25	6.61868107646216e-24	Down
Mild VS Asymptomatic	MBD6	1010.36146771417	0.459568269640977	-1.12164890267333	0.123487026494984	-9.08313152004589	1.05495023924829e-19	1.88233561957574e-18	Down
Mild VS Asymptomatic	GPR146	2912.07656233246	2.45336495263228	1.29476185932954	0.225385199316419	5.74466230815727	9.21046113946862e-09	5.09538286750567e-08	Up
Mild VS Asymptomatic	FAM46B	6.10866869922071	0.46130782810803	-1.11619832063508	0.29080550626954	-3.83829843854643	0.000123889851206588	0.000386502944581439	Down
Mild VS Asymptomatic	RASGRP4	1843.22801851441	0.274971347429349	-1.86264680015991	0.161674195929699	-11.5209900346117	1.03415858868742e-30	4.3630377654039e-29	Down
Mild VS Asymptomatic	ZNF653	285.661901710772	2.00347044096496	1.00250122452396	0.15323422860196	6.54227997014981	6.05879397275524e-11	4.52829647210436e-10	Up
Mild VS Asymptomatic	OSR2	5.09846618496895	0.465111225388864	-1.10435233537871	0.381687133064206	-2.89334441670304	0.00381163076785585	0.0093122198315753	Down
Mild VS Asymptomatic	BATF2	48.2711996974612	0.419667259610824	-1.25268217929173	0.231418015779819	-5.41307112616323	6.19528669414429e-08	3.0606919791016e-07	Down
Mild VS Asymptomatic	DNTTIP1	139.195511032933	0.434901839839642	-1.20123828279287	0.125542641644195	-9.56836869975493	1.08605716136658e-21	2.28832370627728e-20	Down
Mild VS Asymptomatic	FAM210B	29023.5522439664	2.48234682928897	1.31170470045548	0.203118928374853	6.45781617178854	1.06224661449201e-10	7.70939996699447e-10	Up
Mild VS Asymptomatic	RBP7	82.3333367337337	0.439293137014986	-1.18674413420421	0.174997040624844	-6.78150973277507	1.18926464185878e-11	9.71259685121844e-11	Down
Mild VS Asymptomatic	SLC26A8	96.4400439847201	0.139615837537636	-2.84046548972219	0.298737617285876	-9.50822837622091	1.93937125350682e-21	3.9794575823378e-20	Down
Mild VS Asymptomatic	GRIN3B	8.2067847231005	0.362001149209319	-1.46593381759006	0.293938512012941	-4.98721248723447	6.12566817344596e-07	2.63234626863193e-06	Down
Mild VS Asymptomatic	FAM129A	10785.9333829469	0.159586277943747	-2.64759148839976	0.153483206775461	-17.250040209761	1.1182152032843e-66	1.44225799469319e-63	Down
Mild VS Asymptomatic	PPP1R27	1.31354839381873	0.097565421793464	-3.35748625762257	0.532493472068879	-6.30521580776913	2.87792613071621e-10	1.95584163125113e-09	Down
Mild VS Asymptomatic	SLC18B1	539.087415197737	2.16810162642603	1.11643238238579	0.131293231592702	8.50335062091538	1.84195507545107e-17	2.74197714735531e-16	Up
Mild VS Asymptomatic	LRG1	605.925867680782	0.0475994141770182	-4.39291237189511	0.327036222600395	-13.4324948379275	3.90045974603131e-41	4.02460580766214e-39	Down
Mild VS Asymptomatic	ARAP1	6971.39758258384	0.472040964084316	-1.08301603166273	0.115070500645866	-9.41176083865107	4.87893808268019e-21	9.72394977471923e-20	Down
Mild VS Asymptomatic	HRASLS5	6.38476027218586	0.304986735209752	-1.71318159799304	0.269361944509897	-6.36014712883875	2.01560590014836e-10	1.4019952133659e-09	Down
Mild VS Asymptomatic	TAGAP	9934.82110805727	0.423126436725575	-1.24083926752122	0.0801595775217296	-15.4796133647892	4.76326894031883e-54	2.00024063384505e-51	Down
Mild VS Asymptomatic	CLC	332.758394048366	0.012806036734807	-6.28703213624427	0.374279321572099	-16.7977010053257	2.53687942569577e-63	2.69461363469345e-60	Down
Mild VS Asymptomatic	TRIM6	7.96888986226501	0.382015197450343	-1.38829806173074	0.340063456735874	-4.08246765193893	4.4560015966088e-05	0.00014875581591785	Down
Mild VS Asymptomatic	OR52K2	92.8588889487003	0.477242587438534	-1.06720530511298	0.212343628605269	-5.02584095469537	5.01231172876502e-07	2.17827467837088e-06	Down
Mild VS Asymptomatic	TMEM45B	62.0781201819675	0.458617752122286	-1.124635895217	0.177515377965252	-6.3354279956362	2.36683329921317e-10	1.63184073630745e-09	Down
Mild VS Asymptomatic	JAML	2305.03110691812	0.328907913295873	-1.60424437605617	0.135768853752062	-11.8159970547133	3.22697657553634e-32	1.54561050462758e-30	Down
Mild VS Asymptomatic	LRRK2	11151.4769251174	0.308416077006406	-1.69705012336699	0.165022429300901	-10.2837543390698	8.34136527426049e-25	2.27866917938459e-23	Down
Mild VS Asymptomatic	TMEM52B	2.77479854928266	0.35731145563247	-1.48474592650233	0.447843098891649	-3.31532612688881	0.000915362654009627	0.00251005367402458	Down
Mild VS Asymptomatic	SLC15A4	1396.78229169722	0.447228304148102	-1.16091659865188	0.0941974276562771	-12.3242919423237	6.70296458738805e-35	4.13090210083502e-33	Down
Mild VS Asymptomatic	IKBIP	218.449212399705	0.277734571614721	-1.84822132395043	0.142598784411398	-12.9609893350724	2.03604488609668e-38	1.68646158294714e-36	Down
Mild VS Asymptomatic	ANKRD9	388.881819701032	2.37042967254369	1.24514859088015	0.169538189728308	7.34435464290112	2.0675424757223e-13	2.07524260612104e-12	Up
Mild VS Asymptomatic	CCR1	1019.97850845731	0.292547443957572	-1.77325748177494	0.16814952779809	-10.5457178797685	5.31652690584619e-26	1.58678555932008e-24	Down
Mild VS Asymptomatic	CCR3	276.137803463381	0.027026456885197	-5.20948379995922	0.340443756860363	-15.3020394558034	7.40977924892549e-53	2.47774784996014e-50	Down
Mild VS Asymptomatic	ACKR2	218.395384575448	2.23699147376097	1.16155975761017	0.235724452532616	4.9276167369588	8.32386919334145e-07	3.51013792676709e-06	Up
Mild VS Asymptomatic	DNAAF1	0.531325271161588	0.220778794698841	-2.17932648369501	0.740491162745086	-2.94308236659571	0.00324961946916861	0.00805579060334674	Down
Mild VS Asymptomatic	SPATA2L	301.138036534433	0.356521579480533	-1.48793869236312	0.129879956867114	-11.4562610602458	2.18756044475981e-30	8.95709273265937e-29	Down
Mild VS Asymptomatic	CYB5D1	188.716200680441	0.470181813120351	-1.08870935901962	0.137230405460293	-7.93344124698833	2.13155425080709e-15	2.64896593990528e-14	Down
Mild VS Asymptomatic	SPATA32	3.25378938531196	0.335069888433445	-1.5774660525099	0.42407371656564	-3.71979208069061	0.000199386849194959	0.000604792262038196	Down
Mild VS Asymptomatic	SEZ6	19.7674292730779	0.0459106568291892	-4.44502711739695	0.57140483036971	-7.77912065342697	7.3030386694976e-15	8.59094262248327e-14	Down
Mild VS Asymptomatic	SLC43A2	2322.06766269422	0.346038011533293	-1.53099757136498	0.136634261301522	-11.2050781171671	3.85013971038522e-29	1.45443457636874e-27	Down
Mild VS Asymptomatic	SPNS2	24.9673121158021	0.216210375937424	-2.20949233520855	0.223619104699708	-9.88060630229078	5.0526267906743e-23	1.19261806482622e-21	Down
Mild VS Asymptomatic	IRGQ	1249.13697415341	0.414446486779952	-1.27074226154077	0.106620090882038	-11.9184128528523	9.48991543103002e-33	4.82702543487631e-31	Down
Mild VS Asymptomatic	PLK3	1637.87403179645	0.28918678127045	-1.78992648669038	0.154904065289979	-11.5550646352609	6.95951021295005e-31	2.98498517613394e-29	Down
Mild VS Asymptomatic	MOB3A	7346.42974676017	0.38307085228866	-1.3843168390509	0.09721139332478	-14.2402736109948	5.15249256668622e-46	9.03286973559738e-44	Down
Mild VS Asymptomatic	LRRC25	2420.3299746156	0.439615106027896	-1.18568713394804	0.128726875496311	-9.21087480276809	3.23477756319848e-20	6.01548696793769e-19	Down
Mild VS Asymptomatic	MAB21L3	45.2381896627317	0.487578528008607	-1.03629350095874	0.240208592586419	-4.31414001389611	1.60225381503353e-05	5.70877972927676e-05	Down
Mild VS Asymptomatic	OR2T12	11.0545192730166	3.36438466167928	1.75034266331341	0.371242913884782	4.71481770519839	2.4192724627238e-06	9.62432316796734e-06	Up
Mild VS Asymptomatic	RNF19B	2179.09783989892	0.274132307744844	-1.86705572850205	0.121576921341963	-15.356991342547	3.17993265335322e-53	1.14840087843198e-50	Down
Mild VS Asymptomatic	KLHDC7A	2.86502931124523	0.0621860110954422	-4.00726611091448	0.487251293490652	-8.22422877978743	1.96450797518288e-16	2.67923870905417e-15	Down
Mild VS Asymptomatic	OR6N1	2.9270682199177	0.151466222066714	-2.72293199551343	0.557701651014488	-4.88241695279237	1.04793378314939e-06	4.35301134629135e-06	Down
Mild VS Asymptomatic	VSTM2L	5.78962308765775	2.55115807033239	1.3511522914216	0.406582565157422	3.32319289416273	0.000889933530290813	0.00244403494394847	Up
Mild VS Asymptomatic	SIRPD	65.4234470797716	0.36898281404696	-1.43837447282019	0.196422017224755	-7.32287802122682	2.42708402506408e-13	2.41864548789085e-12	Down
Mild VS Asymptomatic	PROKR2	1.12942837731774	0.249242702591112	-2.00437682934005	0.700511964436927	-2.86130277724975	0.00421903912539585	0.0102273042673208	Down
Mild VS Asymptomatic	TANGO2	6600.3235946745	2.10008626509558	1.07044859059114	0.169383804013124	6.31966318638232	2.62134005518768e-10	1.79293702183803e-09	Up
Mild VS Asymptomatic	EMID1	72.2977799696231	2.12137346039498	1.0849986246549	0.257962773148936	4.20602791406833	2.59898146354195e-05	8.98694145675546e-05	Up
Mild VS Asymptomatic	COL7A1	11.3252822838002	0.437306835596674	-1.19328219534922	0.302405974616163	-3.94596104413553	7.94805363466631e-05	0.000255461026132377	Down
Mild VS Asymptomatic	COL9A3	14.8675457111604	0.33023410662639	-1.5984389651883	0.271322236824311	-5.89129362892336	3.83183983650496e-09	2.23414697861705e-08	Down
Mild VS Asymptomatic	COL13A1	6.8333558786015	0.490912780249599	-1.02646136908234	0.306197955808264	-3.35228028016324	0.000801488324563637	0.00221460974393965	Down
Mild VS Asymptomatic	LYPD6B	2.89672637170598	0.463154996762393	-1.11043301665075	0.46339161043393	-2.39631661784061	0.0165607780540415	0.035804354564395	Down
Mild VS Asymptomatic	FAM3D	0.814677030133512	0.168073731420386	-2.57283383438781	0.562322793917731	-4.57536820882316	4.7538314926555e-06	1.81326436972709e-05	Down
Mild VS Asymptomatic	ZDHHC19	2.5282094427302	0.118067784864934	-3.08231271995469	0.416285574161231	-7.4043226844101	1.31821532358987e-13	1.35475322128983e-12	Down
Mild VS Asymptomatic	SNTN	0.493382048985526	0.430842605491537	-1.21476717162532	0.538122812978659	-2.25741622976592	0.0239820785291886	0.0499155155503647	Down
Mild VS Asymptomatic	LSMEM2	6.8694733034725	0.116201934317148	-3.10529401059819	0.470627989662012	-6.59819237021643	4.16201011200947e-11	3.18446680476928e-10	Down
Mild VS Asymptomatic	TMEM155	4.06482813546104	2.54932629817178	1.35011604131873	0.395258509933604	3.41577981849278	0.000635996490971245	0.00178836524365014	Up
Mild VS Asymptomatic	PDCL2	1.14208146166522	5.04519827751727	2.33491096871118	0.728338576724722	3.20580433788236	0.00134685536455729	0.00358123506373304	Up
Mild VS Asymptomatic	ADM	728.100223323807	0.145296396528188	-2.78292917151316	0.283327646340822	-9.8223001089188	9.02601923278338e-23	2.08151761540702e-21	Down
Mild VS Asymptomatic	C5orf47	0.914534193707127	0.347033590893297	-1.52685278058611	0.5155115538404	-2.96182067930686	0.00305825839948242	0.00763064417845157	Down
Mild VS Asymptomatic	TMEM171	5.76757717704272	2.27820339188885	1.18789655273987	0.392401361700969	3.02724880359897	0.00246790735847678	0.00625796983176735	Up
Mild VS Asymptomatic	ADORA2A	495.34184457248	0.296706780794879	-1.75289019702988	0.191178638594353	-9.16886012955241	4.78047031840765e-20	8.7903210325343e-19	Down
Mild VS Asymptomatic	CPA3	36.8509328826906	0.0435944450045515	-4.5197118775928	0.383135890840331	-11.7966287827531	4.06263305517e-32	1.92543215425734e-30	Down
Mild VS Asymptomatic	C7orf34	1.86536238593026	0.184018854745505	-2.4420745011364	0.510049979978935	-4.78791215958337	1.68525377438005e-06	6.81689681988813e-06	Down
Mild VS Asymptomatic	CPD	4479.60558769406	0.448338939021429	-1.1573382894682	0.104196964225188	-11.107216971955	1.15709679665308e-28	4.20396315033495e-27	Down
Mild VS Asymptomatic	CPN2	1.39859009024422	0.360544976283278	-1.4717488548013	0.477079023959703	-3.08491629455001	0.00203609447368888	0.00524775305615188	Down
Mild VS Asymptomatic	CR1	6166.06214500656	0.434498973019518	-1.20257532779337	0.135937269860581	-8.84654612400811	9.02696307388638e-19	1.49953884291781e-17	Down
Mild VS Asymptomatic	TMEM71	1492.57155190734	0.350358499192134	-1.51309620052936	0.108996354836151	-13.8820807613606	8.13476880427947e-44	1.08007000219761e-41	Down
Mild VS Asymptomatic	UBXN2B	1556.5865342038	0.36297635074348	-1.46205254054115	0.108730103152457	-13.4466214797122	3.22263327034583e-41	3.34431545762268e-39	Down
Mild VS Asymptomatic	CR1L	1546.09569836637	2.00999552779314	1.00719229143513	0.212956263210913	4.72957346381307	2.24992031229441e-06	8.98425720457766e-06	Up
Mild VS Asymptomatic	LETM2	70.665355422315	0.386219182153562	-1.37250827521151	0.127879314176364	-10.7328404445352	7.1368085239869e-27	2.25296069086768e-25	Down
Mild VS Asymptomatic	CRABP2	12.2715467445804	0.396614901711087	-1.33418921101499	0.396657181178196	-3.36358264598168	0.000769377960944277	0.00213175661205629	Down
Mild VS Asymptomatic	PIP5KL1	25.3160693580068	2.06399946102879	1.04544259403094	0.217711650790551	4.80195979514528	1.57120244572463e-06	6.37985216155829e-06	Up
Mild VS Asymptomatic	CTCFL	0.578123849318798	0.287670688141312	-1.79750986799696	0.66808594225043	-2.6905368820396	0.0071337149160159	0.0165612612803419	Down
Mild VS Asymptomatic	CCM2L	4.45946618808544	0.131827046748519	-2.92328169869292	0.403322656067136	-7.24799773758885	4.22977676758688e-13	4.08652108573121e-12	Down
Mild VS Asymptomatic	TRPM6	401.231609734735	0.0705493255777503	-3.82522389845163	0.328835768725192	-11.6326271721626	2.81304360313855e-31	1.2419346782854e-29	Down
Mild VS Asymptomatic	FAM65C	140.358477019221	2.02246445348542	1.01611434629878	0.192028798793625	5.29146853327352	1.21338069602584e-07	5.74161824636755e-07	Up
Mild VS Asymptomatic	SIRPA	3057.75400493627	0.322960052549243	-1.63057236821353	0.150246110117508	-10.8526760988239	1.93670473638355e-27	6.41671145410601e-26	Down
Mild VS Asymptomatic	DYDC1	0.88839401225623	0.259669876450161	-1.94524943403489	0.511086379504215	-3.80610697534515	0.000141171341241601	0.000437318735426247	Down
Mild VS Asymptomatic	C10orf82	0.81466919938201	0.135214009411268	-2.88668345908762	0.716342818947122	-4.02975137425186	5.58358780347148e-05	0.000184151315008739	Down
Mild VS Asymptomatic	OR52B4	0.647441501022681	0.253509140786068	-1.97989032742609	0.690382493714094	-2.86781652989888	0.00413315135964327	0.0100379709618129	Down
Mild VS Asymptomatic	CSF1	488.531920006914	0.224288530161103	-2.15657225022242	0.172981193372035	-12.4670908333036	1.12871977854215e-35	7.52077233990243e-34	Down
Mild VS Asymptomatic	SESN3	17491.8373401538	2.07743881782373	1.05480598913904	0.149724446118344	7.04498174136048	1.85485827734357e-12	1.67298580988975e-11	Up
Mild VS Asymptomatic	CSF2RA	524.019034324736	0.372888739234249	-1.42318286467365	0.150786089309706	-9.43842280935154	3.78432529062408e-21	7.58419109576015e-20	Down
Mild VS Asymptomatic	CSF2RB	8141.83281760173	0.117784545848811	-3.08577783492008	0.185893976418487	-16.599665542542	7.00803280965557e-62	6.02590706875955e-59	Down
Mild VS Asymptomatic	CSF3R	13136.7038636172	0.154247050991548	-2.6966851877528	0.206259288466418	-13.0742484753207	4.62108345731768e-39	4.05062640722259e-37	Down
Mild VS Asymptomatic	SPTY2D1	917.003324139597	0.49110754492212	-1.02588910795155	0.0860637080797983	-11.9201127959807	9.29825688937612e-33	4.7428990014538e-31	Down
Mild VS Asymptomatic	GLT1D1	1569.00529092587	0.167509963964251	-2.57768118120189	0.200798063568511	-12.8371814717347	1.01503029699262e-37	8.0387728389455e-36	Down
Mild VS Asymptomatic	MIPOL1	8.06051712849835	2.09411820111496	1.0663428765331	0.272555687036883	3.9123853482052	9.13889295433046e-05	0.000290325457558665	Up
Mild VS Asymptomatic	PGPEP1L	0.749422319445248	0.232825450705484	-2.10267932358416	0.719516698978303	-2.92234958072538	0.0034740137905619	0.00855918502062712	Down
Mild VS Asymptomatic	CMTM2	126.016216991966	0.0443490197342967	-4.49495397341295	0.320145939906367	-14.040327903979	8.83031120275442e-45	1.29633275925314e-42	Down
Mild VS Asymptomatic	GSG1L	1.96595819759173	0.39119308263358	-1.35404723517611	0.444634612996313	-3.04530325709784	0.00232445802877317	0.0059224973367514	Down
Mild VS Asymptomatic	IL34	3.13142147064916	0.128691852232162	-2.95800737867417	0.511816985378222	-5.77942401909204	7.49567960498424e-09	4.20134928604632e-08	Down
Mild VS Asymptomatic	BICDL2	3.86851560499252	0.262554598398983	-1.92931063154148	0.459427608061154	-4.19937896131977	2.67648054417052e-05	9.23900003557391e-05	Down
Mild VS Asymptomatic	B3GNTL1	244.900065406809	0.496800620679361	-1.00926111889242	0.133451748907916	-7.56274179358132	3.94660551656244e-14	4.30077584867641e-13	Down
Mild VS Asymptomatic	RBFOX3	1.07346697630518	0.270089701765256	-1.88848946242825	0.610708035725716	-3.09229509348788	0.00198615300905764	0.00513001929402858	Down
Mild VS Asymptomatic	CD300LF	461.522244202639	0.46070344978204	-1.11808969389595	0.122117184504606	-9.15587514101079	5.39189807445107e-20	9.8743918387792e-19	Down
Mild VS Asymptomatic	PIK3R6	145.732368599846	0.431387682632825	-1.21294311092083	0.116895820364937	-10.3762744222518	3.17941472196156e-25	8.87336810424417e-24	Down
Mild VS Asymptomatic	SLC25A52	2.73643126081331	2.11516131689725	1.0807676974883	0.368118356730272	2.9359244865917	0.00332555266020754	0.00822595950484486	Up
Mild VS Asymptomatic	CSTA	121.656954935669	0.483511640775703	-1.04837747118894	0.145121844187706	-7.22411899502136	5.04360802400765e-13	4.83142865196319e-12	Down
Mild VS Asymptomatic	KLC3	437.023378805275	2.48206066798038	1.31153837909629	0.242385936462966	5.41095080941992	6.26909924756061e-08	3.09123771472425e-07	Up
Mild VS Asymptomatic	IGSF23	1.56343569874305	0.175751207022415	-2.50839349742868	0.540748468609478	-4.63874359899522	3.50533603549323e-06	1.36061592418102e-05	Down
Mild VS Asymptomatic	TMC4	17.0504382656987	0.411922881170829	-1.27955382875683	0.262505943530042	-4.87438041040161	1.09150482052579e-06	4.52255680225658e-06	Down
Mild VS Asymptomatic	TMEM56	1663.28831946822	2.41566841994136	1.27242244069952	0.201557670541322	6.31294476306551	2.73775236438646e-10	1.86972747517876e-09	Up
Mild VS Asymptomatic	CTBS	964.555953817473	0.348934577909382	-1.51897152542445	0.104761364039902	-14.4993484892569	1.22305228309861e-47	2.61501525461719e-45	Down
Mild VS Asymptomatic	GCSAML	52.3037742364331	0.379535449893241	-1.39769345036224	0.176993561424189	-7.89686042314543	2.86016352456767e-15	3.5205162074382e-14	Down
Mild VS Asymptomatic	GLIS1	2.01191420530389	3.60268821071217	1.84907380127257	0.556928423825659	3.3201282645459	0.000899760985983494	0.00246989725203769	Up
Mild VS Asymptomatic	BTBD19	334.259505680344	0.150880160617792	-2.72852497795598	0.202436929903777	-13.4783953661662	2.09616141523992e-41	2.22649333382278e-39	Down
Mild VS Asymptomatic	RNF187	2412.70409239971	2.19274003894421	1.13273478293859	0.146661121215654	7.72348372594937	1.13192607547276e-14	1.30268891936339e-13	Up
Mild VS Asymptomatic	FAM71A	5.27680116441723	0.404021000225965	-1.30749781147847	0.379231622607349	-3.447755233303	0.000565266044902621	0.00160235619667294	Down
Mild VS Asymptomatic	C20orf196	273.384041389792	2.03437942676914	1.02458877755738	0.159702842036411	6.41559514215649	1.40273776280165e-10	9.99575208481032e-10	Up
Mild VS Asymptomatic	XKR3	6.59268092093268	0.138020472845557	-2.85704581424567	0.434630381817804	-6.57350690095874	4.91437946082148e-11	3.72668413074598e-10	Down
Mild VS Asymptomatic	NFAM1	5382.91989633586	0.328695190674353	-1.60517774720361	0.159083801709385	-10.0901394733824	6.1082666913622e-24	1.57118193227817e-22	Down
Mild VS Asymptomatic	CTSB	16268.0733732903	2.0174429540264	1.01252787989375	0.193943705811651	5.22073080771734	1.78218437407141e-07	8.26422784864085e-07	Up
Mild VS Asymptomatic	ADRA2B	7.32509717632585	0.298331757493737	-1.74501053377456	0.397618226780482	-4.38865830649646	1.14052099237512e-05	4.13210023260785e-05	Down
Mild VS Asymptomatic	CTSE	371.655435633874	2.48639182301998	1.31405366428461	0.22570332913187	5.82203935289259	5.81338559894618e-09	3.31351968939935e-08	Up
Mild VS Asymptomatic	PLB1	171.408619952889	0.413619527680688	-1.27362379554244	0.165873920731556	-7.67826424989148	1.61258588411963e-14	1.82904920286107e-13	Down
Mild VS Asymptomatic	CTSG	10.3865176292456	0.176787688209392	-2.49991028835787	0.397546992780345	-6.28833907376362	3.20880459323035e-10	2.16927684537478e-09	Down
Mild VS Asymptomatic	ASPRV1	109.999391311348	0.202254259654527	-2.30575800747192	0.215467064088932	-10.7012086381807	1.00459221234996e-26	3.12218960041363e-25	Down
Mild VS Asymptomatic	CTSS	12985.1221699418	0.434633950430258	-1.20212722316537	0.126922279801308	-9.47136487815418	2.76210655368955e-21	5.59768328170282e-20	Down
Mild VS Asymptomatic	CCDC13	6.02767032870668	0.329593511127649	-1.6012402551457	0.293102553909633	-5.46307165798145	4.67965584900677e-08	2.35903254230919e-07	Down
Mild VS Asymptomatic	ZMAT2	6798.29078672058	2.12916316403309	1.09028651198918	0.159578238739907	6.83230069838163	8.35634573644721e-12	6.97598404822132e-11	Up
Mild VS Asymptomatic	TMEM213	13.2632333239689	0.336475013090304	-1.57142872178778	0.187930079571978	-8.36177330082978	6.17824776768678e-17	8.79122300560442e-16	Down
Mild VS Asymptomatic	ZNF746	1421.82690878975	0.48233820643765	-1.05188300310601	0.0899767609454435	-11.6906075752584	1.42364489735556e-31	6.52455733795668e-30	Down
Mild VS Asymptomatic	PEBP4	0.972983401871036	0.159351356399215	-2.64971679549489	0.629536223210801	-4.20899814466694	2.56505494730247e-05	8.87983074835902e-05	Down
Mild VS Asymptomatic	CDCA2	77.9042135660374	2.09335857721074	1.06581945600585	0.181288198284065	5.87914418089031	4.12393051800793e-09	2.39671108347825e-08	Up
Mild VS Asymptomatic	ESCO2	54.9295608137251	2.05289812768261	1.03766203741551	0.176987484535833	5.86291194621404	4.54819442851207e-09	2.629738930376e-08	Up
Mild VS Asymptomatic	CLVS1	1.77603198595866	2.53810735398487	1.34375309194738	0.551516360389758	2.43647004596154	0.0148313977712253	0.0323559924556017	Up
Mild VS Asymptomatic	C9orf66	17.2567017025241	0.321458168343599	-1.63729708439415	0.205844116660237	-7.95406305975045	1.80492183046343e-15	2.2648695964335e-14	Down
Mild VS Asymptomatic	NXNL2	2.66444392862439	0.490517010558216	-1.0276249265928	0.358466893495207	-2.86672199090135	0.00414747170171278	0.0100713954434948	Down
Mild VS Asymptomatic	C9orf163	1.16402376692145	0.437658844171364	-1.19212137026957	0.424001252052132	-2.81159870283353	0.00492959634226149	0.0118070992375933	Down
Mild VS Asymptomatic	CYP11A1	0.669835445797685	0.2277765290999	-2.13430900058812	0.647924210871296	-3.29407199912781	0.000987472012046989	0.00269265812768536	Down
Mild VS Asymptomatic	RIBC1	12.0920404816429	0.480526031978158	-1.05731350532748	0.207206674597537	-5.10270003310044	3.34841519708681e-07	1.49289711639004e-06	Down
Mild VS Asymptomatic	CFAP58	22.7420284498382	0.454669912369223	-1.13710855751244	0.229402734458479	-4.95682215905869	7.16555087351832e-07	3.05377276665377e-06	Down
Mild VS Asymptomatic	AP2A1	18607.2001548749	2.14577922864326	1.10150165012709	0.174517077438591	6.31171267760135	2.7596422203285e-10	1.88325244038064e-09	Up
Mild VS Asymptomatic	DACH1	59.8090909540141	0.4282314363731	-1.22353738735905	0.191955627788127	-6.37406363886108	1.84084145380834e-10	1.28787578967134e-09	Down
Mild VS Asymptomatic	REM2	178.396552666554	0.331980968676191	-1.59082755567497	0.182641751476954	-8.7100980077696	3.03612171831175e-18	4.84304327451901e-17	Down
Mild VS Asymptomatic	MFSD6L	19.5771741920113	0.321017056836339	-1.63927813972223	0.241324010755414	-6.79285138097456	1.09938622147202e-11	9.04123303275728e-11	Down
Mild VS Asymptomatic	TMEM92	1.95949992165085	0.15565126219451	-2.68361081904797	0.523363471610144	-5.12762346747616	2.93422546662393e-07	1.31996286125631e-06	Down
Mild VS Asymptomatic	PHOSPHO1	29755.7875699102	2.21671012916755	1.1484201267437	0.217609927181778	5.27742526095502	1.31011610188096e-07	6.17025729047068e-07	Up
Mild VS Asymptomatic	GBP6	18.7814089564167	0.458173161275732	-1.12603514350896	0.198458229241087	-5.67391509948953	1.39570323339492e-08	7.56142012763639e-08	Down
Mild VS Asymptomatic	DCN	1.0026590158988	0.189158525765218	-2.40233229179111	0.662940538066386	-3.62375228824903	0.000290359706399469	0.000858105600401836	Down
Mild VS Asymptomatic	HFM1	38.3296127152325	2.15729736454444	1.1092250530792	0.213094627861693	5.20531683135219	1.93665892945205e-07	8.93465771311081e-07	Up
Mild VS Asymptomatic	DDIT3	798.297288826614	0.154995997253579	-2.68969713627157	0.190257444428973	-14.1371452998554	2.2419612287501e-45	3.7140453126184e-43	Down
Mild VS Asymptomatic	OXER1	63.8777196558286	0.346817515407427	-1.52775133371709	0.161492927461082	-9.46017486793816	3.07428644808714e-21	6.20943964128741e-20	Down
Mild VS Asymptomatic	DEFA1	375.628954072722	0.112739697373596	-3.1489324949069	0.274108171772723	-11.4879190742181	1.51722686813993e-30	6.30504084253719e-29	Down
Mild VS Asymptomatic	DEFA3	257.604601662397	0.179147821960219	-2.4807775912008	0.344087823673827	-7.20972211313243	5.60661751877691e-13	5.34523191850869e-12	Down
Mild VS Asymptomatic	DEFA4	24.9725426952395	0.102702733834991	-3.28345350974839	0.346344070448112	-9.4803225748896	2.53498203421487e-21	5.14316523503572e-20	Down
Mild VS Asymptomatic	ZNF467	617.533485164046	0.437687611843155	-1.19202654386761	0.132768946932873	-8.97820289612062	2.75225187740931e-19	4.78780463876492e-18	Down
Mild VS Asymptomatic	BHLHA15	4.54871244443004	2.17268056223627	1.11947607826783	0.377244704477229	2.96750640892138	0.00300226023502866	0.00750232674562863	Up
Mild VS Asymptomatic	TMEM252	4.25276198279286	0.0719641979769189	-3.79657684220935	0.479807450522472	-7.91270922966114	2.51847106738559e-15	3.11693160135584e-14	Down
Mild VS Asymptomatic	NUDT10	1.55471879895112	0.380585916869103	-1.39370591750826	0.46940462341305	-2.96909286358238	0.00298680318620582	0.0074668012090985	Down
Mild VS Asymptomatic	PPP1R18	2241.7818497605	0.388663877710939	-1.36340506456791	0.102310889026188	-13.3260992798033	1.63210883470857e-40	1.62823144907916e-38	Down
Mild VS Asymptomatic	NLRP6	256.269672242216	0.322907423746895	-1.63080748552508	0.254013004170884	-6.42017321454917	1.36119372382637e-10	9.73428715688429e-10	Down
Mild VS Asymptomatic	DLX2	7.52178829524513	2.04398457996797	1.03138431247531	0.27808061069239	3.70894004406593	0.000208128699424552	0.000629510875294662	Up
Mild VS Asymptomatic	JAG1	95.7941944765767	0.486369755865913	-1.03987457502622	0.139493045376014	-7.45466967348201	9.00932651775901e-14	9.43080631485069e-13	Down
Mild VS Asymptomatic	ARID3A	384.869975506531	0.421358788039945	-1.2468788799204	0.115415888048422	-10.8033555951783	3.31849531174343e-27	1.07387221942923e-25	Down
Mild VS Asymptomatic	DSC2	524.668555035376	0.118842545038662	-3.07287668864599	0.242744490858101	-12.6588936283719	9.98972694842543e-37	7.24435740994851e-35	Down
Mild VS Asymptomatic	HBEGF	60.4583811494977	0.434677914778044	-1.20198129821227	0.289892223541805	-4.14630404198797	3.37885092548488e-05	0.000114668873956725	Down
Mild VS Asymptomatic	DUSP1	35883.9165633481	0.151274533850322	-2.72475895584657	0.184514741541874	-14.7671613285609	2.38550581173566e-49	6.06691245669166e-47	Down
Mild VS Asymptomatic	E2F2	5985.74033653011	2.28208103394704	1.19035002089824	0.21709324601788	5.48312783899412	4.1787082076477e-08	2.11833054759951e-07	Up
Mild VS Asymptomatic	ECE1	3375.03386321352	0.362310770069689	-1.46470040282736	0.113161094513406	-12.9434980204599	2.55715604429402e-38	2.09884394053714e-36	Down
Mild VS Asymptomatic	ABCA1	1344.07920806276	0.294085747861741	-1.76569122561448	0.186615745173029	-9.46164121348574	3.0314715411104e-21	6.12981877019379e-20	Down
Mild VS Asymptomatic	PHC2	2380.53752371512	0.290254957583758	-1.78460738621023	0.160686776702109	-11.1061247405481	1.17133247459516e-28	4.24713865336641e-27	Down
Mild VS Asymptomatic	AGO4	3927.1097809176	0.470362113861663	-1.08815623442632	0.0901883524646923	-12.0653743492245	1.60928931333545e-33	8.72640754681628e-32	Down
Mild VS Asymptomatic	EFNA2	0.639886675271746	0.193657545430995	-2.36842038105632	0.662461536071469	-3.57518173070323	0.000349984703810198	0.00102376053729155	Down
Mild VS Asymptomatic	EGR1	1474.94607764045	0.281660928236418	-1.82796864671972	0.269616163873803	-6.77989264610754	1.20265214188305e-11	9.81749083453081e-11	Down
Mild VS Asymptomatic	EGR2	73.0919306263461	0.202171580898249	-2.30634788191302	0.225396892881522	-10.2323854265611	1.41978354574898e-24	3.82072004256175e-23	Down
Mild VS Asymptomatic	EGR3	752.604874030789	0.0316056902682439	-4.98367186609602	0.297491425415081	-16.7523210430097	5.44594034962385e-63	5.46318582739766e-60	Down
Mild VS Asymptomatic	EGR4	0.977148885588692	0.325229487565751	-1.62047002678481	0.671004833337676	-2.4149900958602	0.0157356375579704	0.0341758969670763	Down
Mild VS Asymptomatic	MPZL3	562.32698199312	0.416900350725178	-1.2622255090465	0.0993063205919425	-12.7104246892107	5.17526132957393e-37	3.89373724283819e-35	Down
Mild VS Asymptomatic	RILPL2	356.805905622593	0.406449784508807	-1.2988509716526	0.104487294360355	-12.4307072893774	1.78051953446159e-35	1.16068018894487e-33	Down
Mild VS Asymptomatic	METTL7B	1.72582944614166	2.45301734090535	1.29455743265203	0.566341067460158	2.28582652227159	0.0222644094164242	0.046655267591084	Up
Mild VS Asymptomatic	ELANE	39.1326197454573	0.261237438973318	-1.9365664248386	0.285089778269094	-6.79283009231811	1.09954852632968e-11	9.04123303275728e-11	Down
Mild VS Asymptomatic	MCEMP1	191.389992853147	0.48866104264908	-1.03309400118321	0.181677920663527	-5.68640370502992	1.29742487856915e-08	7.06501840540504e-08	Down
Mild VS Asymptomatic	GGN	3.19640671883144	0.439352350195603	-1.18654968362453	0.363347005058526	-3.26561019385148	0.00109228497381936	0.00295658668449351	Down
Mild VS Asymptomatic	CADM4	15.8315118889879	0.265301919843892	-1.91429297929346	0.225567860458174	-8.48655023550404	2.12861668059124e-17	3.14023132364674e-16	Down
Mild VS Asymptomatic	SLC5A9	9.21907054615791	0.198299103940968	-2.33424993644739	0.300469140345243	-7.76868444381777	7.93054626567534e-15	9.28074361110172e-14	Down
Mild VS Asymptomatic	FAM209A	21.0087904379207	0.422699460016079	-1.24229582551043	0.218971233072259	-5.67332890298189	1.40048971840208e-08	7.58280145282948e-08	Down
Mild VS Asymptomatic	APOBEC3A	272.293054418547	0.265496511953447	-1.91323518760754	0.288026153458634	-6.64257451843628	3.08250726841349e-11	2.39917386835097e-10	Down
Mild VS Asymptomatic	VWA3B	1.17309135906203	0.0980804913317835	-3.34988998358298	0.567477413080117	-5.90312478764691	3.56680272152712e-09	2.08906119826842e-08	Down
Mild VS Asymptomatic	SLC51A	1.81599721353732	0.136073881703855	-2.87753791527802	0.577022417663196	-4.98687369362766	6.1364153259172e-07	2.63633717678056e-06	Down
Mild VS Asymptomatic	TMEM154	5849.51116718241	0.201841949103674	-2.30870205188784	0.146173783980397	-15.794227863715	3.40942312771779e-56	1.81070451227059e-53	Down
Mild VS Asymptomatic	CCDC125	261.440555454336	0.39940549752438	-1.32407390432737	0.108058205891004	-12.253339701595	1.61217390337537e-34	9.57599479383193e-33	Down
Mild VS Asymptomatic	GAPT	366.421638594366	0.42957835671869	-1.21900678648301	0.1259887999256	-9.6755170872559	3.83149802790969e-22	8.43723901097137e-21	Down
Mild VS Asymptomatic	ENPEP	4.72925216230728	2.10620574751826	1.07464637483734	0.452545410944319	2.37467080396394	0.017564607542218	0.0377486453689396	Up
Mild VS Asymptomatic	AK1	2261.51104379359	2.23439179342234	1.15988217994307	0.180674371000164	6.41973830334804	1.36508808835998e-10	9.75827221358521e-10	Up
Mild VS Asymptomatic	EPAS1	53.9016786234197	0.274343294299214	-1.865945782063	0.226621569061328	-8.2337519318739	1.81439217701131e-16	2.48012714158162e-15	Down
Mild VS Asymptomatic	EPB41	139529.532020326	2.11103278853977	1.07794898678377	0.187462980559834	5.75019656448765	8.9139751394057e-09	4.94803716852901e-08	Up
Mild VS Asymptomatic	EPB42	10319.0610811483	2.68762575296975	1.42633225942448	0.2427573283399	5.87554768862585	4.21447614989084e-09	2.44539832386179e-08	Up
Mild VS Asymptomatic	DMTN	37092.664836167	2.43731305619448	1.28529156727493	0.249691351364859	5.14752137088165	2.63950940870215e-07	1.19542566824517e-06	Up
Mild VS Asymptomatic	EPHB1	226.0517447132	0.160322981522313	-2.64094685123001	0.227860884170243	-11.5901720510172	4.62203189196215e-31	2.01108505718459e-29	Down
Mild VS Asymptomatic	EPHB4	170.869235981474	0.425323114784325	-1.23336883249707	0.161685848863263	-7.62818045715383	2.38090134741396e-14	2.65710356182039e-13	Down
Mild VS Asymptomatic	EREG	223.145132018326	0.227831039760275	-2.13396378130227	0.292253693646616	-7.30175127874551	2.84045991992489e-13	2.80427472794334e-12	Down
Mild VS Asymptomatic	DHRSX	399.605973751283	0.447296398391265	-1.16069695300803	0.120267878384672	-9.65093064413747	4.87116294159418e-22	1.05974203899236e-20	Down
Mild VS Asymptomatic	ERF	536.671025816587	0.380685487448062	-1.3933285225858	0.11499691999559	-12.1162247009679	8.6659911117423e-34	4.85968327654443e-32	Down
Mild VS Asymptomatic	ERV3-1	1027.93076934454	0.385090600870848	-1.37673018401551	0.148487546165487	-9.27168789280929	1.8322312231877e-20	3.47892736036806e-19	Down
Mild VS Asymptomatic	ETS2	1015.09101318616	0.431941129872928	-1.21109339691499	0.136820247660439	-8.85171177237368	8.61870462809195e-19	1.43568219067764e-17	Down
Mild VS Asymptomatic	ALAS2	141632.223219622	2.65004434331942	1.4060165005633	0.305946452388444	4.59562936450773	4.31445014608074e-06	1.65510996999745e-05	Up
Mild VS Asymptomatic	EVI2B	1805.12768654311	0.401347366868641	-1.31707666238311	0.116357787602449	-11.319196501768	1.05433827148919e-29	4.16590506964558e-28	Down
Mild VS Asymptomatic	ALB	2.2908142064211	2.00019364350345	1.00013967749926	0.398515974083542	2.50966019567787	0.0120847388022375	0.0268505141567618	Up
Mild VS Asymptomatic	F2RL1	381.609196773558	0.14851005321434	-2.75136749900236	0.184596513476178	-14.9047641647762	3.06894278666649e-50	8.27102983564727e-48	Down
Mild VS Asymptomatic	F3	3.52157244280205	0.194559626642129	-2.36171572950713	0.410669190503011	-5.75089581620273	8.87718095133522e-09	4.92912842676076e-08	Down
Mild VS Asymptomatic	F5	1027.23837993507	0.470408486085129	-1.08801400851729	0.128542950994055	-8.46420593352961	2.57903771138154e-17	3.77082461169364e-16	Down
Mild VS Asymptomatic	F12	12.7943456798581	0.459518021385872	-1.12180665262398	0.233711180581878	-4.79996998787557	1.58689409508105e-06	6.43961822410577e-06	Down
Mild VS Asymptomatic	ACSL1	4642.87487244047	0.18764964266084	-2.41388655196823	0.231442890776435	-10.4297286638195	1.81405571003317e-25	5.16662522966386e-24	Down
Mild VS Asymptomatic	FAP	0.53977704425295	0.257450996594814	-1.95763024005744	0.864091103920813	-2.26553685274005	0.0234797551821809	0.0489407756348425	Down
Mild VS Asymptomatic	USP12	11921.1991567974	2.22572647673667	1.15427630835743	0.17098144110177	6.75088653434841	1.46944485717804e-11	1.18613168466982e-10	Up
Mild VS Asymptomatic	TBCEL	6142.71166834856	2.09449616177574	1.06660324042684	0.182626505284459	5.84035290367901	5.20903605096646e-09	2.99076515015267e-08	Up
Mild VS Asymptomatic	VWCE	1410.30734595076	2.82415600528917	1.49781978472828	0.249085546929841	6.01327456847652	1.81812703977065e-09	1.10650218932048e-08	Up
Mild VS Asymptomatic	TIGD3	45.4795473656736	0.258686231861992	-1.95072482382957	0.227856464191741	-8.56120027469588	1.11698475924899e-17	1.69206323806703e-16	Down
Mild VS Asymptomatic	FCAR	1106.54856292691	0.153519507722641	-2.70350610439596	0.188866641520829	-14.3143653247935	1.77981558290988e-46	3.38296105058986e-44	Down
Mild VS Asymptomatic	FCER1A	380.957132182836	0.437960107549194	-1.19112862976871	0.165096738743343	-7.21473142858639	5.40405269182579e-13	5.15483251221861e-12	Down
Mild VS Asymptomatic	MS4A2	35.8504256884519	0.0634306060697705	-3.97867706280692	0.336981621678759	-11.8068072762726	3.59972369821856e-32	1.71504514033595e-30	Down
Mild VS Asymptomatic	FCGR1A	342.011997353486	0.415508397283652	-1.26705046122011	0.197555963013487	-6.41362802667522	1.42096675688228e-10	1.01176643253246e-09	Down
Mild VS Asymptomatic	ZNF438	238.235572869259	0.420278620398288	-1.25058202652471	0.130746219499559	-9.56495745201205	1.12247637263006e-21	2.35955248667998e-20	Down
Mild VS Asymptomatic	SLC16A9	3.02835528946376	3.0810211412471	1.62340858184747	0.45303519985128	3.58340495921816	0.000339144197788689	0.000993821288456728	Up
Mild VS Asymptomatic	MARCH8	73683.2998540961	2.41774104447752	1.27365973099956	0.202077895150634	6.30281570406375	2.92286366944868e-10	1.9826502358841e-09	Up
Mild VS Asymptomatic	FCGR1B	271.210147387116	0.185452775569946	-2.4308762348597	0.246627731018382	-9.85645946959027	6.42759911875991e-23	1.50340877315347e-21	Down
Mild VS Asymptomatic	JMJD1C	14489.6810389268	0.428791010916394	-1.22165343312683	0.0917888570945944	-13.3093871281984	2.04149462145895e-40	2.02545430657606e-38	Down
Mild VS Asymptomatic	C10orf111	29.2205524720308	0.359861887136774	-1.47448477992787	0.189515934149045	-7.78026811596888	7.23710040173757e-15	8.52448284110732e-14	Down
Mild VS Asymptomatic	SKA3	944.246223311614	2.01373353268658	1.00987279133604	0.161412711061122	6.25646384784174	3.93804339401924e-10	2.64248419047958e-09	Up
Mild VS Asymptomatic	FCGR2A	7073.89370999823	0.137208993592718	-2.86555304642058	0.18663497506482	-15.3537837451172	3.34117010097455e-53	1.1829707551627e-50	Down
Mild VS Asymptomatic	LRRC73	3.18524373219087	0.294354768572864	-1.76437209526219	0.38765241379617	-4.55142811567764	5.328300277919e-06	2.01831588249179e-05	Down
Mild VS Asymptomatic	FCGR3B	11333.2822066938	0.0231543760191818	-5.43257131099534	0.300552496350511	-18.0752826110609	4.98990368765792e-73	9.0102690888039e-70	Down
Mild VS Asymptomatic	RBM24	2.37853584778011	0.328407623692327	-1.60644047649439	0.652512844186739	-2.46192927971645	0.013819191233311	0.0303642170966047	Down
Mild VS Asymptomatic	RNF182	4327.32443824235	3.45049650082494	1.7868039699315	0.326367857508467	5.47481600538786	4.37966431188567e-08	2.21708994896887e-07	Up
Mild VS Asymptomatic	PHACTR1	142.355289891245	0.273573609220654	-1.86999903017108	0.166310472616491	-11.2440245088069	2.47821098831495e-29	9.5617640632485e-28	Down
Mild VS Asymptomatic	FCGRT	1160.16690515624	0.426434176467493	-1.22960502769952	0.119167954550778	-10.3182523551294	5.82741826678586e-25	1.60895552971487e-23	Down
Mild VS Asymptomatic	VWDE	34.8261341641545	2.26215766456064	1.17769948368358	0.215848453897116	5.45614046531429	4.86595054017839e-08	2.44747824245129e-07	Up
Mild VS Asymptomatic	JAZF1	7647.92855498878	2.35555685060526	1.23606815140576	0.159307965621749	7.75898522450915	8.56116226384828e-15	9.98636350118271e-14	Up
Mild VS Asymptomatic	SDK1	29.7593277346956	0.396853342792996	-1.33332213718021	0.228345597403775	-5.83905340124662	5.24982420944452e-09	3.0132255483134e-08	Down
Mild VS Asymptomatic	THSD7A	6.35109757915088	0.118540835308076	-3.0765439661601	0.451087470191647	-6.82028247171886	9.08616735887178e-12	7.56426574454346e-11	Down
Mild VS Asymptomatic	FBXL13	236.60036256374	0.31708963680738	-1.6570373671489	0.19619104365373	-8.44603982062254	3.01350939351406e-17	4.37419124748258e-16	Down
Mild VS Asymptomatic	BEND7	17.6544705767897	0.46675855882136	-1.09925161789722	0.254818300712602	-4.3138644862757	1.60425303894563e-05	5.71360890024481e-05	Down
Mild VS Asymptomatic	ADGRG3	1232.36611221073	0.0647922717506064	-3.94803444722023	0.343455463692899	-11.4950404479527	1.39715560253525e-30	5.83991636920809e-29	Down
Mild VS Asymptomatic	FAM83B	1.392081081965	0.42040096962878	-1.25016209809674	0.423255885266677	-2.95367918465934	0.00314010254516763	0.00781326052888134	Down
Mild VS Asymptomatic	TSPO2	53.2969635501628	2.53511541821769	1.34205143144942	0.261800910433539	5.1262290464422	2.95602959276513e-07	1.3291092220259e-06	Up
Mild VS Asymptomatic	ZSCAN23	10.9135740141519	2.0072942210571	1.00525209659582	0.26966658177658	3.72775925727673	0.000193189785922561	0.000587277435084796	Up
Mild VS Asymptomatic	NKAPL	2.04437337589857	0.431376207733238	-1.21298148707661	0.416430103097017	-2.91280932395517	0.0035819324602597	0.00880225291710799	Down
Mild VS Asymptomatic	FECH	16013.9151826408	2.59049091542334	1.3732255242185	0.196727358558537	6.98034851014324	2.94448710639212e-12	2.59993172029939e-11	Up
Mild VS Asymptomatic	FGF13	15.0809002914993	0.284133748527932	-1.81535789432712	0.303714322418266	-5.97718895794142	2.27020822444509e-09	1.36598300262596e-08	Down
Mild VS Asymptomatic	FGFR2	32.6971480305245	0.452095342683011	-1.14530103925819	0.241340480641766	-4.7455819935911	2.07907671500924e-06	8.3204539545483e-06	Down
Mild VS Asymptomatic	FGR	4869.94617095294	0.456509609048053	-1.13128286714211	0.107317354892826	-10.5414717710093	5.56215310899061e-26	1.65190458370137e-24	Down
Mild VS Asymptomatic	FHL2	175.5503979881	2.27641229018725	1.18676187361162	0.173255959692583	6.84976075695952	7.39735957734295e-12	6.20986154756307e-11	Up
Mild VS Asymptomatic	FHL3	321.854987547337	0.47371522740502	-1.07790804731127	0.11525729529421	-9.35218933048673	8.58519221434198e-21	1.67592233312836e-19	Down
Mild VS Asymptomatic	FKBP1B	235.356802155959	2.04357606631792	1.0310959445855	0.207260588657208	4.97487704375312	6.52890678733159e-07	2.79167581953224e-06	Up
Mild VS Asymptomatic	PHLDA1	183.525982089566	0.493149485601207	-1.01990306604072	0.113675889526758	-8.97202626068432	2.91108986183728e-19	5.05924443072143e-18	Down
Mild VS Asymptomatic	PPM1E	1.32017436834332	0.367198332547792	-1.44536858741694	0.596304967299234	-2.42387480681783	0.0153558981964754	0.0334275411372823	Down
Mild VS Asymptomatic	CHSY1	1179.45345410647	0.299500027372174	-1.73937196002122	0.112602833708778	-15.4469643678748	7.90811258232179e-54	3.10427801954314e-51	Down
Mild VS Asymptomatic	DENND3	4409.77382121236	0.291213929714268	-1.77984872888011	0.167976307312534	-10.595831979855	3.11558160064831e-26	9.47105336075868e-25	Down
Mild VS Asymptomatic	SBNO2	2855.98302611553	0.372032220596294	-1.42650052064683	0.127307754221491	-11.2051345919196	3.84768499565822e-29	1.45443457636874e-27	Down
Mild VS Asymptomatic	MSRB2	211.993017955713	0.443146789588821	-1.17414343327682	0.120708081378914	-9.72713193569093	2.31014557758135e-22	5.1948068112561e-21	Down
Mild VS Asymptomatic	MAPRE3	46.6598945197932	0.415491843081777	-1.26710794054152	0.152892404620485	-8.28757938425248	1.15576460730077e-16	1.59675910589365e-15	Down
Mild VS Asymptomatic	RPIA	5292.63288854742	3.07142882542071	1.61890995194832	0.187075600008916	8.65377393883093	4.98238511579593e-18	7.80962916978534e-17	Up
Mild VS Asymptomatic	SHANK2	1.42365732894525	0.292850765096447	-1.77176243127685	0.643285473470582	-2.75423976499583	0.00588286534253242	0.0138731748060739	Down
Mild VS Asymptomatic	NT5C2	1979.78509059866	0.471614625766914	-1.08431963485169	0.0914912585418022	-11.8516200578471	2.11070309415064e-32	1.03287170111323e-30	Down
Mild VS Asymptomatic	FOXI1	9.44308938251803	0.388831868426104	-1.36278162867991	0.285759194850994	-4.76898610170888	1.85155432367475e-06	7.45285698229935e-06	Down
Mild VS Asymptomatic	WDFY3	4113.8995976392	0.297642732041164	-1.74834642839363	0.164617076066524	-10.6206869309664	2.3879732520673e-26	7.30841237501344e-25	Down
Mild VS Asymptomatic	TMCC1	1292.85823439251	0.294192390697592	-1.76516816319883	0.108905282515637	-16.2082878114327	4.40675505059745e-59	2.94713984994956e-56	Down
Mild VS Asymptomatic	MAST3	3372.25497868304	0.497202909132634	-1.00809335726819	0.0875463470024086	-11.5149676918039	1.10901099104257e-30	4.6679280804792e-29	Down
Mild VS Asymptomatic	FOXO3	43625.4009010311	2.3165461689556	1.21197543568849	0.154242049146896	7.85762016513565	3.91500363310981e-15	4.77012284771011e-14	Up
Mild VS Asymptomatic	ARHGAP26	3986.75353522118	0.441088899555555	-1.18085864086771	0.109608203423088	-10.7734512927795	4.59448802330588e-27	1.47096933044032e-25	Down
Mild VS Asymptomatic	CDK19	1448.63290189227	0.470306008434624	-1.08832833129988	0.0871597685039642	-12.4865904301981	8.83598316792738e-36	5.95340850982331e-34	Down
Mild VS Asymptomatic	DDN	14.3682009772824	0.209754435987925	-2.25322677308945	0.265973286057247	-8.4716281341295	2.41986598449054e-17	3.54671429236572e-16	Down
Mild VS Asymptomatic	ATG2A	2504.01671483786	0.465738115449359	-1.10240913946394	0.124263735071756	-8.87152747201232	7.21493446196866e-19	1.21078133438446e-17	Down
Mild VS Asymptomatic	KDM6B	4697.78993535536	0.244798773993716	-2.03033176217385	0.150016498322925	-13.534056486263	9.84382196013085e-42	1.08384081179319e-39	Down
Mild VS Asymptomatic	ARL6IP1	9356.65300044927	2.2362968916407	1.16111173364811	0.135560578774829	8.56526096407977	1.07831343464524e-17	1.63485354235005e-16	Up
Mild VS Asymptomatic	JMJD6	964.372884344104	0.291408544433334	-1.77888491538859	0.136086350555195	-13.0717364976813	4.77626194926271e-39	4.14639240470369e-37	Down
Mild VS Asymptomatic	XPO6	12126.1238307098	0.296992380096938	-1.75150217846531	0.133106908399899	-13.1586121225444	1.51849551852257e-39	1.38482189787687e-37	Down
Mild VS Asymptomatic	RRP12	1403.14810737782	0.460522557073178	-1.11865627151191	0.107397326283423	-10.416053268959	2.09465979910898e-25	5.95642078622218e-24	Down
Mild VS Asymptomatic	KAZN	74.3912377888439	0.185461630245506	-2.43080735321843	0.360331573046278	-6.74602931036031	1.51945937748714e-11	1.22431405530055e-10	Down
Mild VS Asymptomatic	DENND5A	4345.19402234502	0.391250944646639	-1.3538338595568	0.108365706019007	-12.4931946580899	8.13213982229919e-36	5.49970220117066e-34	Down
Mild VS Asymptomatic	NEDD4L	718.160832690848	2.16983192947717	1.11758329893688	0.181915488517938	6.14342026642045	8.0763221947355e-10	5.15861867245628e-09	Up
Mild VS Asymptomatic	TBC1D30	99.5965736556082	0.418450879251014	-1.25686981600708	0.156317899813319	-8.04047276420732	8.94925211057305e-16	1.15015405950617e-14	Down
Mild VS Asymptomatic	AFF2	547.316908349726	0.126177073333875	-2.98647830178046	0.181984876420406	-16.4105851020354	1.60649790671804e-60	1.20868886256698e-57	Down
Mild VS Asymptomatic	SMCHD1	14594.4657121375	0.467300855863219	-1.09757641538101	0.0923498845150603	-11.8849787538393	1.41671093418979e-32	7.04725877098208e-31	Down
Mild VS Asymptomatic	PHF24	19.2072859215563	0.0416087166994802	-4.58697039646166	0.583768054270215	-7.85752211500502	3.91806847677599e-15	4.7706380637319e-14	Down
Mild VS Asymptomatic	FN1	55.92818863123	3.75468200591598	1.90869072720302	0.400920245275313	4.76077411828459	1.92851798958455e-06	7.74538463921893e-06	Up
Mild VS Asymptomatic	ARHGEF12	19285.8897996967	2.17796196916305	1.1229787624208	0.178889995552281	6.27748219767054	3.44099647916876e-10	2.32016704347836e-09	Up
Mild VS Asymptomatic	FRAT2	1138.87193220999	0.209426010225563	-2.25548746210724	0.161913451372019	-13.9302043344437	4.1516603996132e-44	5.72263601800119e-42	Down
Mild VS Asymptomatic	CRB1	16.518404737346	2.35370692805733	1.23493469430986	0.230939352697452	5.34744156803677	8.92061968323853e-08	4.31386260364858e-07	Up
Mild VS Asymptomatic	HEY1	11.7111505552318	0.0696208868561175	-3.84433599802319	0.432706416003985	-8.88439795629881	6.4267846953906e-19	1.08456496490344e-17	Down
Mild VS Asymptomatic	GCAT	121.719742681176	2.11975297469249	1.08389615018904	0.195224111344121	5.55206087366157	2.82321239734144e-08	1.46701428082862e-07	Up
Mild VS Asymptomatic	FOLR3	212.833506058186	0.13246561207692	-2.91631020860816	0.361605744069681	-8.0648890578635	7.33024029149118e-16	9.48165350810762e-15	Down
Mild VS Asymptomatic	ZNF281	1349.09924435571	0.483578088643908	-1.04817921862318	0.0977277886030881	-10.7254981782128	7.72695629930372e-27	2.4223203107036e-25	Down
Mild VS Asymptomatic	FOS	24393.1916926283	0.195247781109378	-2.35662194191415	0.185729024710827	-12.6884957565643	6.84885460280256e-37	5.089290846206e-35	Down
Mild VS Asymptomatic	FOSB	6829.97087932357	0.159389470828274	-2.64937176597025	0.234509558485279	-11.297500123589	1.35006570367347e-29	5.29959487200691e-28	Down
Mild VS Asymptomatic	FOSL2	2536.92755512349	0.422974088422424	-1.24135880896408	0.12948942360956	-9.58656525267307	9.10661854368014e-22	1.9437140785252e-20	Down
Mild VS Asymptomatic	PADI4	794.710222356907	0.397484814301967	-1.33102835084191	0.167198566608538	-7.96076412519875	1.70980055735099e-15	2.15449188165296e-14	Down
Mild VS Asymptomatic	FPR1	5403.04908120975	0.119326337477549	-3.06701558785896	0.217663489362725	-14.0906295164089	4.33678383558311e-45	6.93002705478976e-43	Down
Mild VS Asymptomatic	FPR2	1489.46643815421	0.107700526510849	-3.21490279214792	0.237504035943992	-13.5362027822805	9.56046881281277e-42	1.05910052363779e-39	Down
Mild VS Asymptomatic	DAPK2	202.043555655347	0.138522549644667	-2.85180724776467	0.227125564138633	-12.5560821767469	3.68113677615581e-36	2.58639248120799e-34	Down
Mild VS Asymptomatic	MKRN1	62588.1589367296	2.06949309360734	1.04927743395836	0.188279345123704	5.57298217321161	2.50415204117553e-08	1.30913356709631e-07	Up
Mild VS Asymptomatic	TSSK2	3.24013089863527	0.325220802633249	-1.62050855304651	0.421917093166105	-3.84082223568157	0.000122622891182237	0.000383146140522176	Down
Mild VS Asymptomatic	PRND	2.30582916166603	0.486394869106781	-1.03980008475974	0.35669974392798	-2.91505699810563	0.00355623587174713	0.00874863094497793	Down
Mild VS Asymptomatic	LRRC6	98.7559798208138	0.459955314348654	-1.12043438784616	0.160018487863648	-7.00190585978343	2.52503734710604e-12	2.2482544071348e-11	Down
Mild VS Asymptomatic	LY96	72.3165120195815	0.180555419193969	-2.46948637287312	0.201587119119084	-12.2502190797931	1.67542708750229e-34	9.91907767837009e-33	Down
Mild VS Asymptomatic	PPP1R15A	8924.32226435393	0.161587796479743	-2.62960984867242	0.181920117217793	-14.4547501886462	2.33977157601963e-47	4.74710734249285e-45	Down
Mild VS Asymptomatic	PISD	798.53066279139	0.420051911254578	-1.2513604634682	0.11247557954027	-11.1256191662491	9.41498976876599e-29	3.46245356934027e-27	Down
Mild VS Asymptomatic	OSBP2	9934.68506555466	2.12533979869669	1.08769351734631	0.242285202544915	4.48931055599514	7.14540615640978e-06	2.6553735123748e-05	Up
Mild VS Asymptomatic	MAFF	505.833189671116	0.192019540175318	-2.38067496581787	0.170789623515192	-13.9392248593258	3.6589238383985e-44	5.08224521153552e-42	Down
Mild VS Asymptomatic	IL17RA	8083.91164201896	0.455900679267958	-1.13320853614359	0.116698873894333	-9.71053531475959	2.71905294218304e-22	6.07647759616326e-21	Down
Mild VS Asymptomatic	ARHGAP8	108.580897225802	2.58471563791698	1.37000556861246	0.29037576679783	4.71804373939478	2.38123305686954e-06	9.48553393070664e-06	Up
Mild VS Asymptomatic	ALOX5	3228.94347939195	0.397005431236709	-1.33276935058042	0.142333286639194	-9.36372216260914	7.69760624760591e-21	1.5091821499785e-19	Down
Mild VS Asymptomatic	ALOX5AP	691.494034845256	0.229471042978858	-2.12361598389125	0.145909624857744	-14.5543241987065	5.48250537303427e-48	1.20728779903512e-45	Down
Mild VS Asymptomatic	ALOX15	128.395047722441	0.0247628811274284	-5.33567700985756	0.317526214486054	-16.8038945020456	2.28533584412816e-63	2.57914433358888e-60	Down
Mild VS Asymptomatic	ALPL	1922.03017250639	0.0398914806084339	-4.64777551842276	0.325391134469131	-14.2836575003972	2.76690211401884e-46	5.00088375903615e-44	Down
Mild VS Asymptomatic	CENPI	534.63510968071	2.12762290069615	1.08924247062039	0.18466422449963	5.89850293727343	3.66814438397793e-09	2.14493792556637e-08	Up
Mild VS Asymptomatic	FTL	34636.0131137401	2.18325117600589	1.12647811728817	0.137653146855925	8.18345343363053	2.75822892104931e-16	3.70851374738551e-15	Up
Mild VS Asymptomatic	NR5A1	1.14431794043105	0.322358544140124	-1.63326187214124	0.565191504228411	-2.88974950954179	0.00385548907460856	0.00940664318608387	Down
Mild VS Asymptomatic	ZNF396	24.0130497639178	0.404183696066265	-1.30691696732792	0.176736396551212	-7.39472453230214	1.41701723536897e-13	1.44969293025822e-12	Down
Mild VS Asymptomatic	FUT7	249.647073648081	0.467066796161291	-1.09829920748019	0.140139297363296	-7.83719647625294	4.60716872507404e-15	5.56093888159505e-14	Down
Mild VS Asymptomatic	ACKR1	167.023666791143	2.63296632407049	1.39668906927338	0.234675459458594	5.95157700978024	2.65571008964096e-09	1.58160148709257e-08	Up
Mild VS Asymptomatic	IPMK	753.072562383745	0.377087658040444	-1.4070281625866	0.110913973768039	-12.6857609982418	7.09216470497326e-37	5.2270701256205e-35	Down
Mild VS Asymptomatic	CNIH2	10.8559099119387	0.491984654961115	-1.0233147763894	0.228148567581771	-4.48530002724049	7.2811406509167e-06	2.70192266201403e-05	Down
Mild VS Asymptomatic	TMEM86B	1454.62545569157	2.33067943987188	1.22075059077753	0.163744277061754	7.45522599435423	8.97139178944262e-14	9.39654417296783e-13	Up
Mild VS Asymptomatic	GAD1	14.340228401562	2.08560907250075	1.06046876379325	0.293729849509458	3.61035409089095	0.000305779277995193	0.000901168014160144	Up
Mild VS Asymptomatic	RASGRP3	881.200352633202	2.02827869267785	1.02025589737093	0.152651178445224	6.68357694819256	2.33179330234028e-11	1.84671893247186e-10	Up
Mild VS Asymptomatic	CFAP45	29.5293828971077	0.190424694479475	-2.39270751386268	0.302642905369816	-7.9060419768932	2.65701614398945e-15	3.27940810061636e-14	Down
Mild VS Asymptomatic	FBXO7	64989.2237054763	2.43445324139399	1.2835977909924	0.194787643364349	6.5897290445238	4.40629979537195e-11	3.36282989877562e-10	Up
Mild VS Asymptomatic	QPCT	598.908731409514	0.191538317919834	-2.38429505760415	0.180985079318893	-13.1739868644258	1.23879231187765e-39	1.1471216807987e-37	Down
Mild VS Asymptomatic	BRI3	714.313930630834	0.464195778013091	-1.10719469384925	0.10998933268218	-10.0663825013699	7.77866694907953e-24	1.97551883402994e-22	Down
Mild VS Asymptomatic	ZNF324	379.222012459278	0.467269925538958	-1.0976719095401	0.101545122467021	-10.8096960530683	3.09694473856672e-27	1.00941391957219e-25	Down
Mild VS Asymptomatic	GCA	1281.56026742223	0.184122754789435	-2.44126016188094	0.18070234169947	-13.5098424232988	1.36813970764999e-41	1.48822281331541e-39	Down
Mild VS Asymptomatic	SPDEF	4.74452828775085	0.260039775917192	-1.94319577882801	0.331561255471107	-5.86074442282762	4.6079672699781e-09	2.6617423222647e-08	Down
Mild VS Asymptomatic	DNAJB5	35.5718634995629	0.414660348137194	-1.26999799864634	0.161284347431377	-7.87427930157141	3.42712579423043e-15	4.18981790564786e-14	Down
Mild VS Asymptomatic	ABTB2	53.745614554667	0.278156311047947	-1.84603225582726	0.181427177840949	-10.1750590942092	2.56244406489334e-24	6.78446517298813e-23	Down
Mild VS Asymptomatic	DCAF12	211971.792275613	2.50334294517931	1.3238559464069	0.198768700580922	6.66028374959335	2.73299420941265e-11	2.14307852521076e-10	Up
Mild VS Asymptomatic	TRIM58	28952.5794453273	2.44907658268406	1.29223788771612	0.216947591284864	5.95645187882886	2.57772966439338e-09	1.53617374752315e-08	Up
Mild VS Asymptomatic	TMEM158	570.006342148352	2.91638323652281	1.5441803140071	0.260196128299397	5.93467829094782	2.9442223236417e-09	1.74193389574044e-08	Up
Mild VS Asymptomatic	ASPM	824.754943941527	2.01754656978628	1.01260197472948	0.167711265532663	6.03776956493281	1.56258989903941e-09	9.61024720945321e-09	Up
Mild VS Asymptomatic	BOD1L1	3786.49300030864	0.445881806714034	-1.16526676022527	0.0867820208427736	-13.4275135438068	4.17185230605102e-41	4.28017824377064e-39	Down
Mild VS Asymptomatic	TAS2R31	92.9550901430942	2.07138965599893	1.05059896925113	0.127833555194687	8.21849136285932	2.0607907905013e-16	2.80419738538674e-15	Up
Mild VS Asymptomatic	TPGS2	5689.50807311378	2.08133157100545	1.05750681502062	0.179900172970226	5.87829793357476	4.14506384397817e-09	2.40821807692129e-08	Up
Mild VS Asymptomatic	KANK2	1267.74902336809	2.38267773752837	1.25258383700471	0.221225101627341	5.66203305045696	1.49590002866901e-08	8.06312442318694e-08	Up
Mild VS Asymptomatic	KRT23	394.354000249072	0.032339084814348	-4.950577338189	0.335461137394851	-14.7575286265186	2.75181065718799e-49	6.90131181067272e-47	Down
Mild VS Asymptomatic	AOC1	7.24749016936691	0.05397222606456	-4.21163899781212	0.531850411517863	-7.918841288084	2.39734121146015e-15	2.97109061464213e-14	Down
Mild VS Asymptomatic	TMEM98	11.4649548382459	5.60611797978783	2.48700210595867	0.515419524534982	4.8251996433439	1.39863095215534e-06	5.7176995931784e-06	Up
Mild VS Asymptomatic	PLEKHG3	2376.04437168333	0.318839158948085	-1.64909926684247	0.120933016327346	-13.6364684924307	2.43048572948491e-42	2.92581872115393e-40	Down
Mild VS Asymptomatic	SIPA1L1	2715.92577810738	0.473861431884784	-1.07746285171149	0.0941635960871173	-11.4424564957636	2.565179247002e-30	1.04088632950821e-28	Down
Mild VS Asymptomatic	PRSS33	30.6180138970405	0.0225223533126591	-5.47249861035291	0.447474780672831	-12.2297363934664	2.1563727588961e-34	1.26420853595412e-32	Down
Mild VS Asymptomatic	KIF26A	22.5766144610072	2.05117089734451	1.03644769780515	0.296012454869437	3.50136516472692	0.000462881130875358	0.00132962221411099	Up
Mild VS Asymptomatic	OR2B6	0.678298968635346	0.343077876932531	-1.54339199688095	0.674985374821976	-2.28655620470001	0.0222217399891108	0.0465766638402059	Down
Mild VS Asymptomatic	GATA1	2662.40424916798	2.33217359674117	1.22167518040645	0.217074676463884	5.62790280426702	1.82413820365663e-08	9.72209667751703e-08	Up
Mild VS Asymptomatic	TIAM2	54.962832940889	0.265268701923628	-1.91447362755	0.205206007386413	-9.32952037775853	1.06351064398431e-20	2.05388360410959e-19	Down
Mild VS Asymptomatic	FBXL4	2271.57218995033	2.10948685671111	1.0768920987842	0.132440407205752	8.13114457667898	4.25255780133321e-16	5.62140821512986e-15	Up
Mild VS Asymptomatic	GATA2	286.072562139289	0.211048195054357	-2.24435560388725	0.172207777356936	-13.0328353244776	7.95940194779588e-39	6.81151284224408e-37	Down
Mild VS Asymptomatic	CLEC4E	686.30478092462	0.228992732209826	-2.12662628421244	0.230601221055907	-9.22209463798485	2.91352144557307e-20	5.43486123375133e-19	Down
Mild VS Asymptomatic	FBXO9	11133.5149364321	2.16019969727828	1.11116468690541	0.173594186572046	6.40093259369752	1.54430744833588e-10	1.0918386685435e-09	Up
Mild VS Asymptomatic	ANKRD2	0.563042614539463	0.203560957853069	-2.29646720986352	0.689575068553063	-3.33026426648835	0.000867635954934657	0.00238497525319761	Down
Mild VS Asymptomatic	GBP2	2655.44786708217	0.471505698493896	-1.0846528878487	0.0968157736557148	-11.2032662333085	3.92972453447816e-29	1.48139949726664e-27	Down
Mild VS Asymptomatic	NR6A1	173.676660634773	0.285369719094435	-1.80909583796437	0.179697483704231	-10.0674522573839	7.69454449698563e-24	1.95966699551579e-22	Down
Mild VS Asymptomatic	PLEK2	853.662308608363	2.15905436442573	1.11039957050259	0.228817292655773	4.85277820401908	1.21743822932501e-06	5.01100572302753e-06	Up
Mild VS Asymptomatic	OR11A1	4.81030343410565	0.386674713200817	-1.37080767319384	0.318499632681641	-4.30395370208807	1.67776739374163e-05	5.96015066472409e-05	Down
Mild VS Asymptomatic	PCOLCE2	2.5866945115567	0.262114913571407	-1.93172865376049	0.573707198373649	-3.36709851163899	0.000759635474089367	0.00210734947851155	Down
Mild VS Asymptomatic	RGL4	142.110144325729	0.351317709109352	-1.50915179358953	0.145655442357317	-10.3611081684633	3.72619649110056e-25	1.03717873864305e-23	Down
Mild VS Asymptomatic	GGT5	17.4851393627072	0.233138092767156	-2.10074334715016	0.338705248519719	-6.20227574367766	5.56524557809317e-10	3.64893389265172e-09	Down
Mild VS Asymptomatic	RNF11	18196.5625770054	2.34929430013586	1.2322274535592	0.160372101403663	7.68355245565829	1.54736563576248e-14	1.76060373566246e-13	Up
Mild VS Asymptomatic	SIGLEC7	156.693134657871	0.421678852538375	-1.2457834235265	0.132874294051255	-9.37565412799826	6.87481427818676e-21	1.35818951226716e-19	Down
Mild VS Asymptomatic	ST6GALNAC4	2975.75779018654	2.50155936307701	1.32282768850916	0.208026748607559	6.35893074983673	2.03162966082211e-10	1.4125967187318e-09	Up
Mild VS Asymptomatic	AMPD2	3888.54927497752	0.252159002284972	-1.98759436326633	0.133335718019428	-14.9066911161548	2.98166653205839e-50	8.15756857111793e-48	Down
Mild VS Asymptomatic	GK	938.130763354741	0.234772350577592	-2.09066558436711	0.155095823473205	-13.4798316134432	2.05575468307357e-41	2.19649481137629e-39	Down
Mild VS Asymptomatic	EIF2AK1	27303.5730986959	2.06353711469646	1.04511938683392	0.181382765493503	5.76195529928313	8.3145021725942e-09	4.63236549615963e-08	Up
Mild VS Asymptomatic	SMC1B	5.90212508425974	2.19641248307206	1.13514901581886	0.339807330035248	3.34056659607995	0.000836076264201004	0.00230383474785252	Up
Mild VS Asymptomatic	CYTH4	4352.09581078074	0.391148561390265	-1.35421143601472	0.102371289117955	-13.2284300381757	6.01302702285168e-40	5.68467167286035e-38	Down
Mild VS Asymptomatic	RSPH14	6.58278760735587	0.301934984672713	-1.72769016582763	0.406945201510921	-4.2455105980191	2.18096199574324e-05	7.6261872109093e-05	Down
Mild VS Asymptomatic	SIGLEC9	577.624024142166	0.482877797391482	-1.05026996463336	0.13383368529384	-7.84757561093407	4.24156695474648e-15	5.1437189054303e-14	Down
Mild VS Asymptomatic	SIGLEC8	24.4491910677475	0.0283629061285413	-5.13985082777442	0.380963716618572	-13.4917069620059	1.75001376945213e-41	1.88095229970221e-39	Down
Mild VS Asymptomatic	C5AR2	720.495377476538	0.250349085084879	-1.99798691186801	0.191366888550462	-10.4406092767775	1.61769074646956e-25	4.62193699509506e-24	Down
Mild VS Asymptomatic	SULT1C4	3.95088376816507	0.350718009531072	-1.51161657934068	0.346742411731199	-4.35947991419208	1.30371918857476e-05	4.68949350360447e-05	Down
Mild VS Asymptomatic	GPR162	98.8434090016899	0.483097352313163	-1.04961414900029	0.156720368063138	-6.69736909102606	2.12205177309606e-11	1.68875667107958e-10	Down
Mild VS Asymptomatic	CHMP2A	314.331472800841	0.499106178194988	-1.00258133251038	0.101987997087655	-9.83038554672953	8.32992571220693e-23	1.92590868867248e-21	Down
Mild VS Asymptomatic	PCDH17	2.1655302551533	0.218604291477596	-2.19360637167867	0.623738483523746	-3.51686873525282	0.000436669671366997	0.00125857051171171	Down
Mild VS Asymptomatic	SULT1B1	288.692952211635	0.447404614926185	-1.16034795718326	0.152553644379373	-7.60616347058668	2.82352119539278e-14	3.12403935203477e-13	Down
Mild VS Asymptomatic	TEKT2	1.28640648059515	0.268790622992107	-1.8954452856351	0.573955605840278	-3.30242490246287	0.000958527506190636	0.00261966568477135	Down
Mild VS Asymptomatic	GCLC	2670.76932274895	2.30355562163973	1.20386243366819	0.154209621877229	7.80666224982134	5.87223593844137e-15	6.98978011472879e-14	Up
Mild VS Asymptomatic	SMPDL3B	11.2335457882109	0.140383479162949	-2.83255493084102	0.321477029517788	-8.81106477526504	1.23962707322342e-18	2.03490418738139e-17	Down
Mild VS Asymptomatic	GLDC	18.0138685407931	2.08447420515363	1.05968351926686	0.35590911409478	2.97739922160201	0.00290705199339861	0.00727750420695948	Up
Mild VS Asymptomatic	RPS6KA6	3.78593672428379	0.438302426536435	-1.19000142893287	0.364080166029281	-3.26851484910927	0.00108113504316371	0.00292860118127919	Down
Mild VS Asymptomatic	POLL	3331.91053514565	2.34348890423454	1.22865796407501	0.196431148397231	6.25490394013466	3.97760660260196e-10	2.66605948118721e-09	Up
Mild VS Asymptomatic	PCSK1N	73.0219476812547	2.65725147351062	1.40993476618712	0.216236142084624	6.52034739703848	7.01447398786068e-11	5.21021624018101e-10	Up
Mild VS Asymptomatic	MCAT	106.727357459954	0.4752304778717	-1.07330073167722	0.117820742439693	-9.10960760773173	8.26804623439141e-20	1.48849562167902e-18	Down
Mild VS Asymptomatic	GML	2.35699990502557	3.16485721395547	1.66214041233445	0.61076220085388	2.7214199077983	0.00650021344742888	0.0152059015701805	Up
Mild VS Asymptomatic	GMPR	10089.9881256273	2.50846302166529	1.32680367086947	0.236382841216433	5.61294408698068	1.98912887595197e-08	1.0545419880524e-07	Up
Mild VS Asymptomatic	GNA12	5783.14866944358	2.18339390527262	1.12657242987898	0.166718898656655	6.75731689062479	1.40570522650149e-11	1.13824301681334e-10	Up
Mild VS Asymptomatic	GNAT2	1.21159911810606	0.124027947342343	-3.01126285371677	0.578692964137745	-5.20355877871016	1.95507876250792e-07	9.01733262186605e-07	Down
Mild VS Asymptomatic	GNG5	226.856825378688	0.468773502123352	-1.09303707255822	0.117238309987859	-9.32320734298719	1.12875492285953e-20	2.17523240577102e-19	Down
Mild VS Asymptomatic	GNG10	801.187284016663	0.208161559468042	-2.26422441955038	0.151476568705931	-14.9476875459598	1.61252069092919e-50	4.54957595564192e-48	Down
Mild VS Asymptomatic	SFN	35.6518362749883	0.193480548033931	-2.36973956554938	0.301503870523118	-7.85973182180985	3.84956747782383e-15	4.69356110378561e-14	Down
Mild VS Asymptomatic	GPR3	1.98734024315481	0.0935448610844397	-3.41819778902521	0.555184668857199	-6.15686631992429	7.41984277608134e-10	4.77647418922285e-09	Down
Mild VS Asymptomatic	OR51B5	1.34864748202201	3.67833093649748	1.87905128371006	0.778628390118071	2.41328380464668	0.0158095039566962	0.0343198140113084	Up
Mild VS Asymptomatic	GPR4	1.34488947535582	0.139037810035554	-2.84645083112448	0.475454492984642	-5.98679973188608	2.14010021655804e-09	1.29200232732827e-08	Down
Mild VS Asymptomatic	POC1B	2688.32067029063	2.31100942149315	1.20852314137791	0.14713423794993	8.21374520449261	2.14394262391026e-16	2.91295500074849e-15	Up
Mild VS Asymptomatic	ZNF311	3.34176169449147	2.18925806719385	1.13044202775598	0.349348695132898	3.23585587553415	0.00121278602167733	0.00325011534482452	Up
Mild VS Asymptomatic	CCDC153	3.01550827408475	0.276578840653996	-1.85423730590154	0.359920390687579	-5.15179843620217	2.58000250765092e-07	1.17111878533566e-06	Down
Mild VS Asymptomatic	PGM2L1	997.739476746472	2.15158837925288	1.10540210205295	0.127410693468686	8.67589738317084	4.10302022292777e-18	6.48191042566989e-17	Up
Mild VS Asymptomatic	CRACR2B	31.0456737401398	0.496785861906991	-1.00930397858925	0.168411510935499	-5.99308190385993	2.05901082749183e-09	1.24596375710523e-08	Down
Mild VS Asymptomatic	RASSF3	4389.93336705543	0.413615388709675	-1.27363823224678	0.0883556217243108	-14.4149088353519	4.16989417399705e-47	8.09632033331878e-45	Down
Mild VS Asymptomatic	CLEC9A	16.8558986904588	0.116416126166147	-3.10263717814898	0.371836927490094	-8.34408029103468	7.17702191511664e-17	1.01723300409153e-15	Down
Mild VS Asymptomatic	GPR137C	9.95011413988826	0.464179478628649	-1.10724535233231	0.292708161477958	-3.78276214350002	0.000155097610641185	0.00047710350176284	Down
Mild VS Asymptomatic	PRTG	1.31264325127946	3.38289650139542	1.75825903902735	0.71485628461127	2.45959793160869	0.0139092743710879	0.0305398549755271	Up
Mild VS Asymptomatic	LOC283710	12.6634426995984	3.10964108246088	1.63674807282032	0.527887286712137	3.10056353699016	0.00193152769411813	0.00500467722380413	Up
Mild VS Asymptomatic	FAM169B	1.90331641110803	0.322126675992325	-1.63429995658741	0.628269073624754	-2.60127392099444	0.00928782604719128	0.0210850232504567	Down
Mild VS Asymptomatic	EXOC3L1	4.00306210503714	0.453879694063094	-1.1396181493077	0.379690447581525	-3.0014401377928	0.00268705865812865	0.00677089285372998	Down
Mild VS Asymptomatic	C16orf54	4532.97644082347	0.40319897987555	-1.3104361061744	0.0930245436294891	-14.0869931208024	4.5659248119436e-45	7.1692960286318e-43	Down
Mild VS Asymptomatic	GPR17	4.3159842727802	0.144365423546445	-2.79220284609221	0.453798929778338	-6.15295158905748	7.60540264854032e-10	4.88547689877953e-09	Down
Mild VS Asymptomatic	MEIOC	0.694320763767542	0.268839860164834	-1.89518103638829	0.702832769545266	-2.69648929092262	0.00700746507877625	0.016293303750639	Down
Mild VS Asymptomatic	METRNL	464.817458889651	0.470324446946391	-1.08827177104428	0.117424742902659	-9.26782332362798	1.8998326471653e-20	3.59594110166288e-19	Down
Mild VS Asymptomatic	SMIM24	155.937322934997	2.04535319149059	1.03234998918908	0.250704854369679	4.11779018712903	3.82522707604119e-05	0.000128889952065825	Up
Mild VS Asymptomatic	THEM5	48.3618562000877	2.16872789812683	1.11684905501641	0.23574862138657	4.73745741734392	2.16416312274705e-06	8.65138222436205e-06	Up
Mild VS Asymptomatic	SIRPB2	423.728813424344	0.497572404822335	-1.00702161852237	0.170801420838995	-5.89586206938891	3.72730234477566e-09	2.17671081628765e-08	Down
Mild VS Asymptomatic	SEC14L4	266.184311442205	2.40352719497551	1.2651531271015	0.208647749477231	6.06358386453413	1.33121316938124e-09	8.24904468068535e-09	Up
Mild VS Asymptomatic	RNF149	2508.42887014804	0.324891196861965	-1.62197144144972	0.136250159750734	-11.9043635942672	1.12316904442725e-32	5.68097014992235e-31	Down
Mild VS Asymptomatic	GPR27	222.386937581868	0.215426686565069	-2.21473111617375	0.190572186291252	-11.621481388627	3.20529645500306e-31	1.41165946556074e-29	Down
Mild VS Asymptomatic	CAGE1	1.84714762222673	0.383620487484461	-1.38224832447147	0.483829474309918	-2.85689152452517	0.0042781201734975	0.0103552300231695	Down
Mild VS Asymptomatic	PNPLA1	30.0352470031027	0.257886101964581	-1.95519406959681	0.235343313064882	-8.30783778869376	9.74616319090637e-17	1.35582795638056e-15	Down
Mild VS Asymptomatic	TREML4	56.5387124821713	0.275613196628842	-1.85928312754478	0.356699019169473	-5.2124705357303	1.86342171876606e-07	8.61659564039914e-07	Down
Mild VS Asymptomatic	SPDYE1	1.51920382883602	0.4716831483791	-1.08411003564416	0.435049708439886	-2.49192222086953	0.0127053856764889	0.0281118918221246	Down
Mild VS Asymptomatic	ANK1	17355.520061295	2.34896779096649	1.23202693125922	0.239329634972839	5.14782438622381	2.63525028036775e-07	1.19379614432013e-06	Up
Mild VS Asymptomatic	YIPF6	2828.82848183387	2.37320842091749	1.24683880707216	0.145504205662789	8.56909119150657	1.04304914983653e-17	1.58404865421347e-16	Up
Mild VS Asymptomatic	FFAR3	14.0190632148615	0.122340971864603	-3.03102045302656	0.322991892933132	-9.38419978749763	6.33959908943345e-21	1.25701702431719e-19	Down
Mild VS Asymptomatic	FFAR2	1173.93778990376	0.0515709695111015	-4.27729702196281	0.279337037672579	-15.3123161096037	6.3270135473386e-53	2.15560157781685e-50	Down
Mild VS Asymptomatic	GPX1	23279.5362403567	2.2833652225467	1.191161636004	0.173457848635383	6.86715329041055	6.54956819610433e-12	5.52384646973638e-11	Up
Mild VS Asymptomatic	GPX3	6.53967298044206	0.0424523390293691	-4.5580121445216	0.649829819887451	-7.01416279313104	2.31329925078605e-12	2.06481683497003e-11	Down
Mild VS Asymptomatic	GRID1	2.13091390695046	0.19036652272138	-2.39314830190498	0.475659485084601	-5.03122165529682	4.8736428891803e-07	2.12107422631788e-06	Down
Mild VS Asymptomatic	RGCC	1072.73486758149	2.55586897874712	1.35381388145054	0.173976567102655	7.7815875091484	7.1620062661714e-15	8.44705076082672e-14	Up
Mild VS Asymptomatic	ANPEP	3250.2283811034	0.232540285840904	-2.1044474210402	0.168773975419631	-12.4690279754791	1.10161602630427e-35	7.36736318036158e-34	Down
Mild VS Asymptomatic	GRINA	18719.2465266411	2.22910010292033	1.15646140562592	0.177178876080278	6.52708399110705	6.7062445325793e-11	4.98537083263831e-10	Up
Mild VS Asymptomatic	BABAM1	2772.68192950331	2.4194941271499	1.27470543735813	0.152112636816426	8.38001012957575	5.29231483539792e-17	7.55441335832255e-16	Up
Mild VS Asymptomatic	CXCL1	140.113452841574	0.00791756758685326	-6.98072700705632	0.618984189302322	-11.2777145647687	1.69081598379786e-29	6.60845545875279e-28	Down
Mild VS Asymptomatic	CXCL2	14.8971639853961	0.131803757254274	-2.92353659787336	0.299826395271825	-9.75076458903112	1.83084096399917e-22	4.13760892201915e-21	Down
Mild VS Asymptomatic	GSN	1998.01513155374	0.405133936039812	-1.3035291574667	0.117720372850413	-11.0730974248875	1.69440848193495e-28	6.07062181712291e-27	Down
Mild VS Asymptomatic	UBN1	2942.88562513741	0.335452879534435	-1.57581796702023	0.112004270100783	-14.0692668735065	5.86745061303611e-45	8.82904630996608e-43	Down
Mild VS Asymptomatic	GUK1	23446.3574601591	2.38554299569414	1.25431768888592	0.208016445882764	6.02989673995698	1.6406447362286e-09	1.00492272734328e-08	Up
Mild VS Asymptomatic	SNX10	944.038133640957	0.404792393954722	-1.30474591282672	0.113604268282867	-11.485007848279	1.56921214441195e-30	6.48404203470174e-29	Down
Mild VS Asymptomatic	GYPB	1206.66467526161	2.47709746894572	1.30865063693231	0.21730911396221	6.02206972856132	1.72200674176304e-09	1.05190377997345e-08	Up
Mild VS Asymptomatic	SERTAD3	301.770799427431	0.473047770703916	-1.0799422134841	0.0999575972364515	-10.8040033308271	3.29515946660552e-27	1.06823508956007e-25	Down
Mild VS Asymptomatic	SERTAD1	119.904032765927	0.395648799112624	-1.33770771657619	0.124762963668876	-10.7219937490945	8.0254438948616e-27	2.51153276272991e-25	Down
Mild VS Asymptomatic	NRBF2	719.018957642851	0.231697757573619	-2.10968401336514	0.131241356797871	-16.0748415350074	3.82971437877208e-58	2.30510508458292e-55	Down
Mild VS Asymptomatic	PILRA	1471.40275850647	0.245812617994541	-2.02436912119907	0.150509476747215	-13.4501106837217	3.07411808748899e-41	3.20863296565253e-39	Down
Mild VS Asymptomatic	BAZ2B	2846.08930631758	0.409367645766072	-1.28853101093677	0.0931576342570524	-13.8317274930071	1.64033345407878e-43	2.1620073854234e-41	Down
Mild VS Asymptomatic	FSCN3	22.7209993208964	0.35239921015006	-1.50471740420982	0.197965034295179	-7.60092513088036	2.94021185956934e-14	3.24321353379618e-13	Down
Mild VS Asymptomatic	HIST1H2AD	7.32750657416437	0.302377283350686	-1.72557833637452	0.534336283414061	-3.22938641813579	0.00124056148195953	0.0033196233965239	Down
Mild VS Asymptomatic	H3F3A	14359.4043684072	0.451370544612634	-1.14761582019416	0.0961215503634271	-11.9392146283027	7.39178361100173e-33	3.80266201321533e-31	Down
Mild VS Asymptomatic	H3F3B	8733.84605110858	0.389138280232872	-1.36164518708838	0.0932758457538106	-14.5980470730039	2.89006048420126e-48	6.60580027382559e-46	Down
Mild VS Asymptomatic	HAGH	3327.45043500462	2.32295235252057	1.21595956246042	0.197630178874972	6.15270182611977	7.61739391231825e-10	4.88970074208072e-09	Up
Mild VS Asymptomatic	HAL	670.558741386647	0.222972101199653	-2.16506488688912	0.220283733075162	-9.82852821978639	8.48496933997213e-23	1.959246692735e-21	Down
Mild VS Asymptomatic	HAS1	1.34427074449874	0.171253414362208	-2.54579534281817	0.598893505712477	-4.25083143920479	2.12978413003121e-05	7.45445086954325e-05	Down
Mild VS Asymptomatic	HBM	1027.25817383897	2.08336963210248	1.05891882550062	0.246405776025774	4.29745942883196	1.72766869741568e-05	6.12176484875097e-05	Up
Mild VS Asymptomatic	HCK	3508.90594500749	0.303350591660745	-1.72094196965403	0.152534828812634	-11.2822886618763	1.60514814150659e-29	6.287236440604e-28	Down
Mild VS Asymptomatic	ANXA3	225.432864631913	0.159482695090279	-2.64852820420041	0.266989339215361	-9.9199773743177	3.4083342741637e-23	8.16237294278169e-22	Down
Mild VS Asymptomatic	HDC	126.403182274487	0.163953963980547	-2.60863731211983	0.244225544060511	-10.6812631829924	1.24565009256016e-26	3.85809669320048e-25	Down
Mild VS Asymptomatic	HDGF	9831.83177517188	2.03218701523435	1.02303317451959	0.165528802589897	6.18039373518696	6.39419248646438e-10	4.15174159396215e-09	Up
Mild VS Asymptomatic	ADGRE2	2997.49923309214	0.324223902222641	-1.6249376426903	0.152457525890288	-10.6582973402024	1.59490507483745e-26	4.91453940893172e-25	Down
Mild VS Asymptomatic	HIF1A	5026.35007036199	0.384744882453879	-1.37802595769713	0.127081882362046	-10.8436067524657	2.13869510550921e-27	7.06003976602922e-26	Down
Mild VS Asymptomatic	HIP1	1316.22328125355	0.255341385093608	-1.96950070978413	0.163813758337679	-12.0228040048033	2.69662529025616e-33	1.42377084403963e-31	Down
Mild VS Asymptomatic	HLA-C	13413.909276235	0.43462344042224	-1.20216210980909	0.124989054799469	-9.61813905815852	6.70328874718426e-22	1.44786225966395e-20	Down
Mild VS Asymptomatic	AOC2	107.609506611812	0.222876695231389	-2.16568232365463	0.176240908376854	-12.2881931533386	1.0482280001518e-34	6.35162852306747e-33	Down
Mild VS Asymptomatic	HLX	150.501905120996	0.281658980079692	-1.82797862540503	0.209453570160991	-8.72736914438842	2.60665183503238e-18	4.18384997201597e-17	Down
Mild VS Asymptomatic	HMBS	667.413406956091	2.39992086561836	1.26298683555788	0.203686784315665	6.20063220989616	5.62367951009995e-10	3.68189923545594e-09	Up
Mild VS Asymptomatic	HMMR	156.249698616027	2.01704054213239	1.01224008213904	0.196829473427758	5.14272616042212	2.70780170852369e-07	1.22420569481252e-06	Up
Mild VS Asymptomatic	NR4A1	240.598779086848	0.390918669741404	-1.35505960747135	0.167930111833639	-8.06918778696313	7.07673506552669e-16	9.1733384837197e-15	Down
Mild VS Asymptomatic	HNF4A	6.5098108192599	2.11062861108307	1.07767274254767	0.372847711484055	2.89038314935119	0.00384772546217951	0.0093936438497447	Up
Mild VS Asymptomatic	HNRNPH2	257.342401996792	0.41103087836263	-1.2826813156099	0.1886435793965	-6.7994962760641	1.04985578519362e-11	8.66023111614488e-11	Down
Mild VS Asymptomatic	HOXA5	7.29581936240185	0.184620987035818	-2.43736153230729	0.36465958277573	-6.68393660123913	2.32607468460161e-11	1.84299827028746e-10	Down
Mild VS Asymptomatic	HP	47.6854206034591	0.342370569982762	-1.54636940122286	0.288812518371219	-5.35423260024783	8.59202774037784e-08	4.16276482178703e-07	Down
Mild VS Asymptomatic	HPS1	8926.99513108225	2.26616813936492	1.18025490653742	0.162506330974455	7.26282415866584	3.79090617819429e-13	3.68419767812994e-12	Up
Mild VS Asymptomatic	HRH2	764.306148008493	0.386216248783536	-1.37251923265396	0.161194278475449	-8.51468951401399	1.67037241407681e-17	2.49684724180339e-16	Down
Mild VS Asymptomatic	DNAJB2	6592.26927312504	2.06466578145933	1.04590826374871	0.165838181452825	6.30680012640051	2.8486330943669e-10	1.93812237320961e-09	Up
Mild VS Asymptomatic	HSPA1A	1513.17126324285	0.270178197149276	-1.88801683818733	0.141898068391449	-13.3054442501565	2.15210137930755e-40	2.12352429541839e-38	Down
Mild VS Asymptomatic	HTR1B	1.05030899826215	0.0971965921487099	-3.36295045800483	0.593248803441248	-5.6687016282164	1.43883679175968e-08	7.77411009838558e-08	Down
Mild VS Asymptomatic	ICAM1	1994.21482447027	0.170664970508754	-2.55076112357134	0.159884655371067	-15.9537581492822	2.68256632202845e-57	1.56255161538283e-54	Down
Mild VS Asymptomatic	HCAR2	1041.56099155046	0.0353422584687076	-4.82246195470988	0.283690651703586	-16.9990160964085	8.35098032167521e-65	1.00529101112326e-61	Down
Mild VS Asymptomatic	ICAM3	6210.10314272519	0.360289186612271	-1.47277274219276	0.104677861950619	-14.0695722548051	5.8421694130139e-45	8.82904630996608e-43	Down
Mild VS Asymptomatic	TMEM119	55.1840117901945	0.43077130917545	-1.21500593016934	0.223955781851446	-5.42520456549444	5.78882035518002e-08	2.8787862614565e-07	Down
Mild VS Asymptomatic	KRT79	11.9141647575536	3.01022725257405	1.58987240518624	0.353229526289899	4.50096123584362	6.76468432727319e-06	2.52375836565231e-05	Up
Mild VS Asymptomatic	MSL1	2065.26464335807	0.31491314954428	-1.66697409484102	0.112626271121651	-14.8009347929176	1.44460893123653e-49	3.78047876396203e-47	Down
Mild VS Asymptomatic	ANKRD45	4.59058093976245	2.49120451980175	1.31684346701901	0.329901721865917	3.99162350402713	6.56224976771056e-05	0.000213850467524904	Up
Mild VS Asymptomatic	CCDC36	0.881600091606013	0.282894509148144	-1.82166391992633	0.6667549246808	-2.73213418078378	0.00629255078272192	0.0147641098601364	Down
Mild VS Asymptomatic	KY	4.23522083798621	0.0838298297067912	-3.57639249104807	0.476878678074965	-7.4995856503483	6.40198792037777e-14	6.82815687408514e-13	Down
Mild VS Asymptomatic	SLC6A19	233.90859935924	3.99439068259466	1.99797544652174	0.362186672117743	5.51642454107814	3.45965934548796e-08	1.77575522460137e-07	Up
Mild VS Asymptomatic	ANKRD34B	28.6948057665308	0.387813291857506	-1.36656584387101	0.264904687397489	-5.15870767443418	2.48660193004763e-07	1.13014273976517e-06	Down
Mild VS Asymptomatic	CTAGE6	31.5183059385872	2.06809019186552	1.04829910466626	0.309430387956515	3.387835020307	0.000704466245039379	0.00196638537435092	Up
Mild VS Asymptomatic	RSPO2	0.847674723759624	0.357761395932065	-1.48293037239992	0.585103304401491	-2.53447615360304	0.0112615591658123	0.0251515119180052	Down
Mild VS Asymptomatic	NHSL2	926.575760506086	0.36253430590205	-1.46381057393089	0.133980385307876	-10.9255587716603	8.70032403200088e-28	2.9697873543637e-26	Down
Mild VS Asymptomatic	MS4A10	5.85489068147003	0.440681861437854	-1.18219057869452	0.257938300968663	-4.58323007577747	4.57847790757341e-06	1.75267279154236e-05	Down
Mild VS Asymptomatic	GLDN	5.96523753102536	2.93801629624832	1.55484239809005	0.618100113895381	2.51551870503817	0.0118857370067263	0.0264441539096176	Up
Mild VS Asymptomatic	PKD1L3	165.147197857943	2.13292011402467	1.09282993227074	0.247697984823691	4.41194518820412	1.02446051394848e-05	3.74088645103491e-05	Up
Mild VS Asymptomatic	ANKRD62	2.62757832586512	0.447230731464314	-1.1609087684955	0.347014949953247	-3.34541427869868	0.000821597513034045	0.00226670531594435	Down
Mild VS Asymptomatic	IFI27	316.956484512027	6.67838924505992	2.73950018228276	0.351128473324798	7.80198813369571	6.09393786516725e-15	7.22509757264117e-14	Up
Mild VS Asymptomatic	NANOS3	0.749004174467471	0.3049228066052	-1.7134840345833	0.540702798815967	-3.16899420224103	0.0015296744647538	0.00403407796262004	Down
Mild VS Asymptomatic	SP110	951.095641026162	0.494591998206785	-1.0156891957191	0.0872837693119902	-11.6366330616243	2.6840332014823e-31	1.19080067614658e-29	Down
Mild VS Asymptomatic	OR2W3	4883.4778277501	2.45305315891137	1.29457849817062	0.248463699704574	5.21033253432952	1.88502462316654e-07	8.70979775345913e-07	Up
Mild VS Asymptomatic	OR2T8	43.7550944476564	2.64366674986969	1.40254032790022	0.277011889420882	5.06310516430308	4.12482161680533e-07	1.81618883039878e-06	Up
Mild VS Asymptomatic	IFIT2	2082.95162184592	0.114644895405174	-3.12475597492364	0.199448772312801	-15.6669601857614	2.5446180970262e-55	1.20916234152637e-52	Down
Mild VS Asymptomatic	IFIT1	540.409678424721	0.191334014677218	-2.38583472123529	0.22754670060238	-10.4850332477655	1.01210058042606e-25	2.95720067649732e-24	Down
Mild VS Asymptomatic	TCTEX1D4	58.2530654675331	0.116475004952001	-3.10190770310399	0.24349324066051	-12.7391942983289	3.58073552899251e-37	2.72815786696278e-35	Down
Mild VS Asymptomatic	IFIT3	1464.73241797273	0.132338499605694	-2.91769526675392	0.211624039466928	-13.7871636611014	3.04498332709439e-43	3.89952226505981e-41	Down
Mild VS Asymptomatic	KIAA1211L	15.8462534059714	0.315544642644297	-1.66408396554221	0.229181239766834	-7.26099556506122	3.84251547322931e-13	3.73234544917168e-12	Down
Mild VS Asymptomatic	LRRIQ4	5.32652035963826	3.17175711051934	1.66528229535901	0.361567353127288	4.60573190846895	4.1101763826901e-06	1.58145013727328e-05	Up
Mild VS Asymptomatic	CD200R1L	1.16295006023486	0.187755524076005	-2.4130727400649	0.657515951137461	-3.66998357361588	0.000242566055503155	0.000725048049035005	Down
Mild VS Asymptomatic	PAQR9	34.9223003535783	2.0033600800021	1.00242175162735	0.27524144828541	3.64197237687796	0.000270557110591478	0.000803395781277801	Up
Mild VS Asymptomatic	FAM174A	42.6141313157131	0.370430342434408	-1.43272581840916	0.133263537073801	-10.7510715224054	5.85771319654758e-27	1.85892314921019e-25	Down
Mild VS Asymptomatic	IFNGR2	3034.13527375928	0.407315928570742	-1.29577986114834	0.11658274472019	-11.1146796574257	1.06431926530181e-28	3.88250767142519e-27	Down
Mild VS Asymptomatic	EYS	3.92179966171305	0.15863237163767	-2.65624088730324	0.500785191072849	-5.30415222864853	1.13197822352679e-07	5.37955401493519e-07	Down
Mild VS Asymptomatic	IFRD1	879.268004648523	0.301271611865094	-1.73086335740456	0.123180236544491	-14.0514696672092	7.54517876027371e-45	1.12597762706002e-42	Down
Mild VS Asymptomatic	TUBB8	5.27092309974989	0.467785804090615	-1.09608001404103	0.435406923188751	-2.51736928300029	0.0118234833359446	0.0263153751506413	Down
Mild VS Asymptomatic	IGF1R	3507.96665891465	0.419323223961454	-1.25386535970384	0.124393620716836	-10.0798204319342	6.78500063365219e-24	1.74029483582184e-22	Down
Mild VS Asymptomatic	IGF2	168.892745737413	2.16919972566609	1.11716289301131	0.275649044808808	4.05284514512352	5.05984962719557e-05	0.000167797437499119	Up
Mild VS Asymptomatic	CLEC18A	35.0057565382346	0.483185343539361	-1.0493514008282	0.262456607196071	-3.99819007049905	6.38286878155566e-05	0.000208569420174721	Down
Mild VS Asymptomatic	IGF2R	14812.1202500519	0.265588642299983	-1.91273464265978	0.124183694272493	-15.4024620854226	1.57554361600592e-53	5.80603899473854e-51	Down
Mild VS Asymptomatic	NIPAL4	17.9995940294805	0.490832151329267	-1.02669834090676	0.228979753126899	-4.48379530017999	7.33270077892943e-06	2.71993792040117e-05	Down
Mild VS Asymptomatic	ZNF429	172.324410377506	0.481500265424517	-1.05439150154027	0.145403112806116	-7.25150570157476	4.12163672227805e-13	3.98991413031641e-12	Down
Mild VS Asymptomatic	LILRA5	951.028028478355	0.451861360362492	-1.14604790056221	0.154617491655646	-7.41214909316091	1.24268934913134e-13	1.28224237584369e-12	Down
Mild VS Asymptomatic	IGLL1	2.34959258754585	0.343608145304916	-1.54116385860969	0.573551556699121	-2.6870537454023	0.00720853528618056	0.0167134722216952	Down
Mild VS Asymptomatic	IL1A	0.711273299318522	0.135311261334504	-2.88564618169741	0.685882369138099	-4.20720273845733	2.5855116991203e-05	8.94550388024819e-05	Down
Mild VS Asymptomatic	IL1B	726.417233105664	0.0686239439226156	-3.86514414761432	0.249964349637	-15.4627816055662	6.18681671011776e-54	2.48673587951756e-51	Down
Mild VS Asymptomatic	IL1R1	489.562892243097	0.327601225915137	-1.60998733919544	0.283971818627057	-5.66953209293577	1.43188028487016e-08	7.74115637841334e-08	Down
Mild VS Asymptomatic	IL1RAP	1341.21606565308	0.192646535033433	-2.37597185716417	0.1569638839835	-15.137060812116	9.22451555106833e-52	2.77611795509401e-49	Down
Mild VS Asymptomatic	IL1RN	793.490915713558	0.115104372287792	-3.11898545900098	0.206783038567476	-15.0833718307279	2.08351089427682e-51	6.1675338062224e-49	Down
Mild VS Asymptomatic	IL3RA	110.158471767136	0.471937163357701	-1.08333331188306	0.164135809069029	-6.60022525265926	4.10533539308295e-11	3.1485814852989e-10	Down
Mild VS Asymptomatic	IL5RA	133.189789928001	0.0997352496990472	-3.32575269941288	0.213871615724845	-15.550229459582	1.58536802866945e-54	7.15674762342107e-52	Down
Mild VS Asymptomatic	IL6R	3816.08183062757	0.465743854478026	-1.10239136205447	0.107269093397747	-10.2768777765919	8.95826838964925e-25	2.43981074376918e-23	Down
Mild VS Asymptomatic	CXCL8	17241.3503634339	0.00466003218766612	-7.74544436479843	0.323226915961558	-23.9628693723007	6.7850501186184e-127	1.22517649991892e-122	Down
Mild VS Asymptomatic	CXCR1	2613.10008719399	0.0398978174057848	-4.64754636322626	0.277658289246661	-16.7383670620313	6.8851169511879e-63	6.54339772566315e-60	Down
Mild VS Asymptomatic	CXCR2	10358.7956464854	0.056636449400836	-4.14212536560325	0.203241703339992	-20.3802925164139	2.50155876882064e-92	1.50568822295315e-88	Down
Mild VS Asymptomatic	AQP1	385.099054692943	2.12076068308875	1.08458182935465	0.235218189556558	4.61096070588478	4.00812303152351e-06	1.54382844667705e-05	Up
Mild VS Asymptomatic	IL10RB	945.737947695326	0.443856284608504	-1.1718354702167	0.09557539674719	-12.2608486085218	1.46952823229963e-34	8.7575152774371e-33	Down
Mild VS Asymptomatic	IL13RA1	2017.57710697492	0.308412064440276	-1.6970688932929	0.133845950406659	-12.6792696240474	7.70464370809775e-37	5.65539639988297e-35	Down
Mild VS Asymptomatic	RFLNB	1440.01489048081	0.449586451519374	-1.15332953490754	0.0929627179710784	-12.4063663378081	2.41360050135998e-35	1.56209262555761e-33	Down
Mild VS Asymptomatic	TMPRSS9	518.35883184683	2.48720426271253	1.31452499436678	0.286933154657855	4.58129349302364	4.6210877705838e-06	1.76823441138868e-05	Up
Mild VS Asymptomatic	PRSS41	3.17366471945808	0.0639750481648528	-3.96634686134872	0.509627145510487	-7.78284064396861	7.09139362083365e-15	8.36923494192113e-14	Down
Mild VS Asymptomatic	TNFRSF9	112.461579789549	0.347764000690838	-1.52381949724237	0.152443067481833	-9.9959907814369	1.58692260266899e-23	3.90928532556535e-22	Down
Mild VS Asymptomatic	IMPA2	767.752343255039	0.374825446667575	-1.41570919489208	0.137553187757355	-10.2920856868065	7.65010576569023e-25	2.0929993910768e-23	Down
Mild VS Asymptomatic	IMPDH1	1101.14617237215	0.484128833963321	-1.04653707344816	0.109827139290423	-9.52894776472993	1.58885457634858e-21	3.28260264131879e-20	Down
Mild VS Asymptomatic	INHBA	6.79181096096399	0.166188219667594	-2.58910997529109	0.650208058800601	-3.98197152472559	6.83459696705457e-05	0.000222084429429736	Down
Mild VS Asymptomatic	INHBB	6.60428123147691	0.176080802735149	-2.50569046742475	0.529094391459479	-4.73580991949835	2.18182008301051e-06	8.72003657346631e-06	Down
Mild VS Asymptomatic	INHBC	7.54657609509036	0.217825452066755	-2.19875555761338	0.418424205577029	-5.25484789911038	1.48146853737696e-07	6.93643613132613e-07	Down
Mild VS Asymptomatic	INSL3	39.0114698803989	0.485718036224517	-1.04180903576776	0.192446307584027	-5.41350493468353	6.18028903812719e-08	3.05579077660084e-07	Down
Mild VS Asymptomatic	IRF1	8948.31128433771	0.289980457255455	-1.7859724193736	0.125870034074049	-14.189019908606	1.07145724717279e-45	1.8252173124716e-43	Down
Mild VS Asymptomatic	AQP9	6765.30433893886	0.0585464553120923	-4.09427436419722	0.260184487211788	-15.7360433286113	8.56335271988425e-56	4.41795600179857e-53	Down
Mild VS Asymptomatic	ITGAX	7259.6025466463	0.278582253117175	-1.84382473987478	0.147311231827715	-12.5165251623935	6.06319458194476e-36	4.16285568692686e-34	Down
Mild VS Asymptomatic	ITGB4	34.4069920955082	0.178334168525397	-2.48734494750804	0.260233140026778	-9.55814062441121	1.19891245521393e-21	2.51437423969778e-20	Down
Mild VS Asymptomatic	ITGB8	28.181710832363	0.120541355678287	-3.0523998995025	0.303842854100499	-10.0459821855573	9.56896109416211e-24	2.40650042447473e-22	Down
Mild VS Asymptomatic	ITPK1	2292.91707958712	0.340000980960585	-1.55638918609812	0.116516964910139	-13.3576186720831	1.06930514249742e-40	1.07269127544866e-38	Down
Mild VS Asymptomatic	JUN	3649.84017965706	0.480905058999078	-1.05617599180851	0.185754045582174	-5.68588419432987	1.30137562828977e-08	7.0843954537318e-08	Down
Mild VS Asymptomatic	JUNB	13347.7200134588	0.162811626509322	-2.61872436759019	0.167125918164749	-15.6691696676796	2.4576912191991e-55	1.19941973905616e-52	Down
Mild VS Asymptomatic	TRIM23	1389.62137308848	2.2816449891857	1.19007433405222	0.143926186143856	8.26864357305159	1.35491670803701e-16	1.86334584897367e-15	Up
Mild VS Asymptomatic	C19orf35	289.401991572642	0.303386751385153	-1.720770009066	0.171541600195617	-10.031211129567	1.11144814126672e-23	2.7796979344672e-22	Down
Mild VS Asymptomatic	B3GNT8	191.161930547809	0.274623219119808	-1.86447448581588	0.189128386800112	-9.85824770866588	6.31416751013303e-23	1.47879277212026e-21	Down
Mild VS Asymptomatic	C3orf62	736.421020313283	0.421825413619773	-1.24528207941733	0.124002003586699	-10.0424351494181	9.9194579472567e-24	2.48771739102242e-22	Down
Mild VS Asymptomatic	KCNH2	277.878054155395	2.32730222346615	1.21865857128649	0.18237152341766	6.68228541632328	2.35244282329654e-11	1.86143996758394e-10	Up
Mild VS Asymptomatic	KCNJ2	549.897486333632	0.253674089523521	-1.9789519259976	0.248054820810716	-7.97788133901129	1.48866403370854e-15	1.88769708263168e-14	Down
Mild VS Asymptomatic	KCNJ15	1916.04237011784	0.0630540717194435	-3.98726665411766	0.334555067118619	-11.9181176613414	9.52359404094712e-33	4.83054880891523e-31	Down
Mild VS Asymptomatic	KCNK1	6.90890771222451	4.14746035058802	2.05222818918995	0.421324555087432	4.87089623524096	1.1109317443458e-06	4.59672193117599e-06	Up
Mild VS Asymptomatic	KCNS1	3.27124058090919	0.0952070764270168	-3.39278738150674	0.412642410779273	-8.22210052306422	1.9996946505756e-16	2.72311359769559e-15	Down
Mild VS Asymptomatic	KEL	818.077743957947	2.34314574569127	1.22844669387092	0.23677368172597	5.18827381876279	2.12252353844187e-07	9.73245493490221e-07	Up
Mild VS Asymptomatic	KIR2DL1	65.5188074856195	0.422314372133189	-1.24361074935256	0.232879530496248	-5.34014624085904	9.28716343158492e-08	4.47912153002481e-07	Down
Mild VS Asymptomatic	KIF11	596.668314743379	2.11364080316142	1.07973022273373	0.158683328120583	6.80430789750794	1.0153617484018e-11	8.39102384022487e-11	Up
Mild VS Asymptomatic	TEX36	0.0738152925312905	1073741824	30	2.91855833414722	10.2790475862686	8.75888341232457e-25	2.38911114465778e-23	Up
Mild VS Asymptomatic	INSC	3.58936913472304	0.481648390250979	-1.05394775082122	0.433357650824946	-2.43205063719289	0.0150136081877289	0.0327218736325673	Down
Mild VS Asymptomatic	C11orf96	2.54518767243912	0.42209827288576	-1.24434916870535	0.369678221768774	-3.36603320247429	0.000762575289025759	0.00211453040447453	Down
Mild VS Asymptomatic	CLEC2A	1.03235374041794	0.257308852774877	-1.95842700068117	0.855697942982985	-2.28868962084219	0.0220973925033221	0.0463483118169924	Down
Mild VS Asymptomatic	CCDC184	9.67927279657717	0.476717709017987	-1.06879287552575	0.302572417508917	-3.53235395455122	0.000411877660441458	0.00119034489670157	Down
Mild VS Asymptomatic	RHOB	1583.32811462872	0.41659060674803	-1.26329778491546	0.134405052018898	-9.39918378021858	5.49879687926765e-21	1.09472740076004e-19	Down
Mild VS Asymptomatic	C15orf59	0.524069985876892	0.299551877802252	-1.73912221752685	0.639091112715489	-2.72124300107592	0.00650369336572267	0.0152120713866392	Down
Mild VS Asymptomatic	GLTPD2	1.54258891882436	0.384915126004684	-1.37738772905644	0.455735317380525	-3.02234142610098	0.00250827461785222	0.00635408456433187	Down
Mild VS Asymptomatic	INCA1	1.70979542351107	0.428868321957431	-1.22139333858454	0.458227345764146	-2.66547457255684	0.00768797453603107	0.0177158953799276	Down
Mild VS Asymptomatic	SPDYE4	0.538312920541437	0.356975882969131	-1.48610148476778	0.658024271947423	-2.25842958705712	0.0239188898574383	0.049792874585631	Down
Mild VS Asymptomatic	CCL4L1	60.3695353774747	0.298322927853798	-1.7450532334401	0.261880106492235	-6.6635578273367	2.67276809967633e-11	2.09986007300292e-10	Down
Mild VS Asymptomatic	FAM209B	17.7399308383854	0.387903675763944	-1.36622964801704	0.20222575012909	-6.75596281455215	1.41889809461728e-11	1.14841070795626e-10	Down
Mild VS Asymptomatic	LOC388813	3.47288668559137	0.187449316550587	-2.41542752938873	0.562841346396952	-4.29148914672168	1.77478878952515e-05	6.27887170306731e-05	Down
Mild VS Asymptomatic	MFSD2B	951.868690770953	2.34788294132915	1.23136048162778	0.195305753844591	6.30478343514445	2.88597138397712e-10	1.96057130475827e-09	Up
Mild VS Asymptomatic	ANKUB1	6.56893691877087	0.055393378086519	-4.17414266788186	0.399465101827554	-10.44932998849	1.47564004814024e-25	4.2497021290699e-24	Down
Mild VS Asymptomatic	ARHGEF37	133.799073120433	2.21332940924072	1.14621818304654	0.241394416354294	4.74832102729436	2.05112281261167e-06	8.2140440513038e-06	Up
Mild VS Asymptomatic	MAFA	40.7590196062728	2.08995097776516	1.0634691026102	0.198205446012798	5.36548880973498	8.0730285556492e-08	3.92711952126502e-07	Up
Mild VS Asymptomatic	MAP3K15	15.9398034139115	0.205156234065142	-2.28520510093858	0.352495474694718	-6.48293457644443	8.99555122723363e-11	6.59491142956385e-10	Down
Mild VS Asymptomatic	SERPINA2	1.07382056379038	0.12901989529218	-2.9543345437643	0.512907194852829	-5.75997875134507	8.41245255496362e-09	4.68404735692192e-08	Down
Mild VS Asymptomatic	PABPN1L	3.27202299725045	0.144937328756095	-2.78649888456376	0.369183982143529	-7.54772422244594	4.42929565217513e-14	4.7978279298936e-13	Down
Mild VS Asymptomatic	RHOG	2113.5707586507	0.458823546390442	-1.1239886638888	0.094775599839866	-11.8594729633778	1.92180980593425e-32	9.45561843753536e-31	Down
Mild VS Asymptomatic	VSIG8	5.90229976378593	0.407538755124371	-1.29499083513341	0.434951109410918	-2.97732505358428	0.00290775541350789	0.00727825609948877	Down
Mild VS Asymptomatic	OR2T33	9.06038985971862	2.41577978562566	1.27248894942057	0.425206764969472	2.99263571103326	0.00276579668163696	0.00694990129144429	Up
Mild VS Asymptomatic	LAMB3	62.1752180572962	0.275521728574754	-1.85976199579722	0.191495656885619	-9.71177114950479	2.68628060664486e-22	6.0106776845336e-21	Down
Mild VS Asymptomatic	LAMP2	3854.15033951101	0.341799430301555	-1.54877810250118	0.107405017790968	-14.4199790136008	3.8746032958661e-47	7.60475127320154e-45	Down
Mild VS Asymptomatic	FLJ44635	21.4727685657929	0.196416729560624	-2.34801028017235	0.233446626669604	-10.0580176020084	8.46863996896757e-24	2.14171193164772e-22	Down
Mild VS Asymptomatic	LCP1	36555.3324347158	0.487504537974568	-1.03651244652166	0.0856753472221072	-12.098141182137	1.08029654029891e-33	5.98371614361271e-32	Down
Mild VS Asymptomatic	LCT	5.13440417990877	2.26254300127246	1.17794521192313	0.318770281807047	3.69527926268907	0.00021964523443953	0.00066212587617272	Up
Mild VS Asymptomatic	LEP	1.69154223090419	0.14878455791187	-2.74870329545778	0.498367522895323	-5.5154141656119	3.47959539242835e-08	1.78497312503065e-07	Down
Mild VS Asymptomatic	LEPR	1507.16556754597	2.23701656358246	1.16157593860973	0.15234385134701	7.62469852468078	2.44605358310658e-14	2.72812782891633e-13	Up
Mild VS Asymptomatic	LGALS3	4940.23333466748	2.08067997305173	1.05705508290301	0.205950946839528	5.13255752947149	2.85831319888925e-07	1.28805993092946e-06	Up
Mild VS Asymptomatic	LIMK2	3238.20166870021	0.181252988849345	-2.46392330962144	0.203559937559681	-12.1041661692348	1.00384233940472e-33	5.59456207488611e-32	Down
Mild VS Asymptomatic	FAM180B	2.59510825280803	0.449462874090305	-1.15372614172349	0.405319592668836	-2.84646033054252	0.00442082369491828	0.0106663299651442	Down
Mild VS Asymptomatic	TRIM49D1	1.51761799525405	0.0685298639674978	-3.86712336653753	0.678664643192647	-5.69813589867506	1.21124485656305e-08	6.60968521455392e-08	Down
Mild VS Asymptomatic	ST20	228.481631700809	0.319962140089679	-1.6440268883255	0.156286379334699	-10.5193228950854	7.03775160641166e-26	2.08328984847501e-24	Down
Mild VS Asymptomatic	C18orf65	2.01248701369818	0.292371206349733	-1.77412685781692	0.416024535750681	-4.2644765040496	2.00371426773722e-05	7.04048813631661e-05	Down
Mild VS Asymptomatic	C1orf226	3.94768518998836	0.347708603297411	-1.52404933101148	0.438758186836997	-3.47355189426397	0.000513618030041712	0.00146654028596825	Down
Mild VS Asymptomatic	LOXL1	37.5597467635396	0.133598201032506	-2.90402751356459	0.274902176418225	-10.5638578471875	4.38271173697519e-26	1.32117906234659e-24	Down
Mild VS Asymptomatic	SRRD	1430.97311145907	2.45280974277729	1.29443533263304	0.201861414943902	6.41249509220354	1.43157035708288e-10	1.01851323632173e-09	Up
Mild VS Asymptomatic	C7orf61	35.2496228513181	0.339796285065092	-1.55725801501816	0.205568852592106	-7.57535976575258	3.58133776480082e-14	3.92166258453659e-13	Down
Mild VS Asymptomatic	LRMP	1745.71225948545	0.469162885263245	-1.09183920633881	0.0858427741758314	-12.7190577986495	4.634142844036e-37	3.50120156212377e-35	Down
Mild VS Asymptomatic	LSP1	6601.07060008218	0.376199287961702	-1.41043097663522	0.0958335899479179	-14.7175012164496	4.97713905561086e-49	1.21448918820494e-46	Down
Mild VS Asymptomatic	CYP4F3	1169.2695200453	0.0723335204898045	-3.78919182009042	0.319936659519002	-11.8435687419727	2.32351251477117e-32	1.12481676887998e-30	Down
Mild VS Asymptomatic	LTF	484.520746805175	0.0871529870972523	-3.52030607738544	0.315090079281691	-11.1723799283388	5.56689867445021e-29	2.06409629085313e-27	Down
Mild VS Asymptomatic	BCAM	436.724650605524	2.45201804287266	1.29396959496146	0.268448769368211	4.82017331652067	1.43433555663081e-06	5.85835719205668e-06	Up
Mild VS Asymptomatic	LUM	1.16817937298286	0.116681785525793	-3.09934872649461	0.680188681932687	-4.5566014384246	5.19879377417089e-06	1.97298485036157e-05	Down
Mild VS Asymptomatic	LYL1	6051.74970576302	2.33512700683867	1.22350101980785	0.18452452971527	6.63056029296359	3.34415039693986e-11	2.59164479474433e-10	Up
Mild VS Asymptomatic	LYN	7947.19764389177	0.253811755753991	-1.97816920311097	0.12511883185581	-15.810323464262	2.6410734024106e-56	1.44514734628267e-53	Down
Mild VS Asymptomatic	TACSTD2	14.8948732868172	0.208295315069185	-2.26329770391237	0.430708273340697	-5.25482755731061	1.48163228435094e-07	6.93643613132613e-07	Down
Mild VS Asymptomatic	EPCAM	10.2464479160663	2.16292977753233	1.11298682699641	0.298833309856902	3.72444031600551	0.000195749014477936	0.000594456770001362	Up
Mild VS Asymptomatic	MARCKS	1830.59641992629	0.32794419549498	-1.60847775483713	0.143601068019777	-11.2010152641456	4.03087253654431e-29	1.51636386234126e-27	Down
Mild VS Asymptomatic	MXD1	8230.86045218072	0.134492050385614	-2.89440719502887	0.203503875494195	-14.2228603165419	6.60951865920648e-46	1.14757767720472e-43	Down
Mild VS Asymptomatic	MAGEA10	3.29320531166773	0.394932102636244	-1.34032345073637	0.325960419768917	-4.11192086354093	3.92380805961054e-05	0.000132039139270197	Down
Mild VS Asymptomatic	MAK	196.772253479662	0.104368534746159	-3.26024126428077	0.265722665430637	-12.2693382553466	1.3233042634257e-34	7.91222022671452e-33	Down
Mild VS Asymptomatic	MAOA	60.8695343091804	3.97564648568795	1.99118947822329	0.353298422733298	5.63599877638408	1.74046614453769e-08	9.30912238504653e-08	Up
Mild VS Asymptomatic	CCL3L3	40.5055679211169	0.213298108923945	-2.22905691991746	0.543167895113705	-4.10380830673145	4.06404241684551e-05	0.000136427614651384	Down
Mild VS Asymptomatic	C10orf105	174.491519520735	0.254333520997894	-1.97520647402985	0.231129777351551	-8.54587624607772	1.27564656058364e-17	1.92756066480827e-16	Down
Mild VS Asymptomatic	C10orf55	5.45953357720436	0.0394936360495095	-4.66223599166219	0.46705122968933	-9.98227966290419	1.82231061490998e-23	4.47085092030292e-22	Down
Mild VS Asymptomatic	PIM3	2054.85163207384	0.401145092997271	-1.31780394527211	0.131055807456807	-10.0552884366183	8.70660954296418e-24	2.19881466457768e-22	Down
Mild VS Asymptomatic	MCL1	30911.8876300928	0.41561684515707	-1.26667396631399	0.115802816015192	-10.9381965819191	7.56905183807417e-28	2.59837203498299e-26	Down
Mild VS Asymptomatic	CD46	4222.45489562181	0.436276445433142	-1.1966855101808	0.0837212777284739	-14.2936842658076	2.39591248996211e-46	4.4601022506439e-44	Down
Mild VS Asymptomatic	MEFV	2970.13460583928	0.269967942368918	-1.88913999180104	0.165514162475105	-11.4137664327377	3.56931973848503e-30	1.44186144335177e-28	Down
Mild VS Asymptomatic	MEIS2	1.61616224249185	0.210824299004585	-2.24588693743261	0.476803149961865	-4.71030222349043	2.47349726367955e-06	9.83137576276946e-06	Down
Mild VS Asymptomatic	MKI67	1045.06045310948	2.00510610350758	1.00367858129567	0.161461355937313	6.21621548679018	5.09288527881757e-10	3.35996454072374e-09	Up
Mild VS Asymptomatic	MAP3K11	2114.52830719769	0.492207748661216	-1.0226607250492	0.0973462882648614	-10.5053900182278	8.15848529200516e-26	2.40715308689113e-24	Down
Mild VS Asymptomatic	ACHE	70.9955847294901	2.49132002653294	1.31691035720159	0.262088299363166	5.02468198848051	5.04267420891193e-07	2.19094244923779e-06	Up
Mild VS Asymptomatic	MME	3357.43217994892	0.0277857972617574	-5.16950855344234	0.318466537331685	-16.2325015267091	2.97100692515585e-59	2.06336430952074e-56	Down
Mild VS Asymptomatic	MMP8	72.5906766320319	0.129258968527036	-2.95166371066752	0.390848735126337	-7.55193363927205	4.28842995023562e-14	4.65641488944105e-13	Down
Mild VS Asymptomatic	MMP9	404.983088739071	0.0499756259989443	-4.32263155137078	0.32504860664598	-13.2984158768559	2.36424384339748e-40	2.29522317635636e-38	Down
Mild VS Asymptomatic	MNDA	7938.99637315592	0.129966748746243	-2.94378552974888	0.19429081231618	-15.1514397137745	7.41248418271302e-52	2.26859706588558e-49	Down
Mild VS Asymptomatic	MPO	111.444504853711	0.295172112462211	-1.76037167129734	0.224879242176613	-7.82807543399136	4.95394689921974e-15	5.94855552813974e-14	Down
Mild VS Asymptomatic	MPP1	23066.5693656794	2.19835485780536	1.13642428450109	0.205450074428207	5.53138901343258	3.17704857164964e-08	1.63674653518624e-07	Up
Mild VS Asymptomatic	MPZ	129.54639890699	0.26754617060121	-1.90214021515078	0.187833543417376	-10.1267333860817	4.20461734737768e-24	1.09556674518902e-22	Down
Mild VS Asymptomatic	IFIT1B	4528.62178495331	2.38073355773931	1.25140616893359	0.209918133607132	5.96140098728027	2.50084433871263e-09	1.49528961007066e-08	Up
Mild VS Asymptomatic	H3F3C	17.6451415190198	0.403669443297149	-1.30875371211191	0.173543544963609	-7.54135633443671	4.6510828345915e-14	5.02300255647241e-13	Down
Mild VS Asymptomatic	PLIN5	144.606042209966	0.181772942200359	-2.45979063165115	0.332909773416255	-7.38876064348985	1.4820367764569e-13	1.513639031249e-12	Down
Mild VS Asymptomatic	HIST2H2BF	1017.0095531544	0.416248955051084	-1.26448144443202	0.116403208474657	-10.8629432212542	1.73079230111539e-27	5.7662207714466e-26	Down
Mild VS Asymptomatic	GLRA4	0.998853150287647	0.351982345787754	-1.50642502478383	0.616514366660485	-2.44345485887667	0.0145473893699672	0.0317978707000965	Down
Mild VS Asymptomatic	TARM1	1.6401587416482	0.301126818031413	-1.73155689623022	0.590284796595162	-2.93342621429192	0.00335243328106078	0.00828337270882793	Down
Mild VS Asymptomatic	MT2A	210.18857235531	2.48228643058588	1.31166959739555	0.165038955043535	7.94763634470149	1.90103728739528e-15	2.37393017278677e-14	Up
Mild VS Asymptomatic	NUDT1	65.4871647347163	2.05501565018545	1.03914938094295	0.155874397292951	6.66658154892469	2.61830231909438e-11	2.05917617490798e-10	Up
Mild VS Asymptomatic	MYO1F	13129.882804605	0.342058329545023	-1.54768573302198	0.111978227767964	-13.8213094087273	1.89589530397816e-43	2.48073779014012e-41	Down
Mild VS Asymptomatic	MTX1	324.984165158968	0.436138756892002	-1.19714089559043	0.124478191519927	-9.6172741664453	6.75987648628359e-22	1.45834037888677e-20	Down
Mild VS Asymptomatic	MX2	2729.47432273234	0.312252030435555	-1.67921714182184	0.128983652487476	-13.01883695676	9.56161514665862e-39	8.10582557292088e-37	Down
Mild VS Asymptomatic	MXI1	22567.5149768803	2.46925734478255	1.30407720128188	0.198614945457155	6.56585635225117	5.17346713717691e-11	3.91194707269696e-10	Up
Mild VS Asymptomatic	MYBPC3	85.0358080448841	0.373647197765695	-1.4202513922976	0.209901326081093	-6.76628117989548	1.32134634175538e-11	1.07041502436415e-10	Down
Mild VS Asymptomatic	MYBPH	4.46403623697986	0.121474527620752	-3.04127427264434	0.421857614634207	-7.20924351521171	5.6263565838506e-13	5.36122009681215e-12	Down
Mild VS Asymptomatic	GADD45B	737.455637728473	0.259825048139311	-1.94438757601671	0.141625689754027	-13.7290598859126	6.8010255337488e-43	8.52820264325709e-41	Down
Mild VS Asymptomatic	MYL4	1663.11203657826	2.30468349030236	1.20456863424473	0.224240812530878	5.371763599362	7.79702842723831e-08	3.8020778371764e-07	Up
Mild VS Asymptomatic	PPP1R12B	1811.38345082861	0.475035684011728	-1.07389220415301	0.102812667683113	-10.445135102057	1.54235623491933e-25	4.42771487026047e-24	Down
Mild VS Asymptomatic	CEACAM6	74.3639410691985	0.1275814268177	-2.97050977666491	0.308129581262483	-9.64045634467812	5.39476108406512e-22	1.1722406846566e-20	Down
Mild VS Asymptomatic	NCF2	3816.64920139622	0.283611382363933	-1.81801266050996	0.153477705699183	-11.8454511176579	2.27192503047064e-32	1.10279973858087e-30	Down
Mild VS Asymptomatic	NCF4	1622.12779446735	0.194007820093359	-2.36581328895678	0.173575218979053	-13.6299023724249	2.65935825705493e-42	3.15921263471322e-40	Down
Mild VS Asymptomatic	NEDD9	2048.19932222534	0.390553768838795	-1.35640691221271	0.097506888349535	-13.9108829660358	5.44036584307941e-44	7.39120568139406e-42	Down
Mild VS Asymptomatic	H2AFB2	6.24534654637845	0.231214055384248	-2.11269899368888	0.536179131421772	-3.94028575503618	8.13846066943455e-05	0.000261023417953783	Down
Mild VS Asymptomatic	H2AFB1	2.26032630615798	0.250035094468375	-1.99979749175156	0.600146328143193	-3.33218316596018	0.000861675233131569	0.0023700334630094	Down
Mild VS Asymptomatic	NFIA	1153.19737991589	2.12306820982493	1.08615072281906	0.132091477864463	8.22271610840436	1.98945374305864e-16	2.71121254629508e-15	Up
Mild VS Asymptomatic	NFIL3	1587.17679976967	0.158115850329403	-2.66094609692273	0.189085637110052	-14.0727034458678	5.58912334258378e-45	8.55277967771486e-43	Down
Mild VS Asymptomatic	NFIX	11347.6208389001	2.4581474474018	1.29757145568429	0.221928249199803	5.84680616533897	5.01100837485432e-09	2.88164898804918e-08	Up
Mild VS Asymptomatic	NFKBIA	17046.9040254255	0.170806819502033	-2.54956251884371	0.181005351544354	-14.0855643056441	4.65922071284992e-45	7.25271969068372e-43	Down
Mild VS Asymptomatic	NFKBIE	659.985694303951	0.423475956618253	-1.23964803383591	0.120950280624936	-10.249236524552	1.1928197166932e-24	3.22436311741455e-23	Down
Mild VS Asymptomatic	NHLH1	9.21085327995728	0.398370888870031	-1.32781586921162	0.298628623302296	-4.44637842993202	8.73300512291199e-06	3.21426566458259e-05	Down
Mild VS Asymptomatic	NHS	177.74107914466	0.329087299979979	-1.60345774332465	0.161985491449777	-9.89877382828318	4.21409906173445e-23	1.00123666786499e-21	Down
Mild VS Asymptomatic	NINJ1	3250.9489378197	0.172581264013774	-2.53465224555943	0.14311622681647	-17.7104462711264	3.48299933040798e-70	5.71750171901608e-67	Down
Mild VS Asymptomatic	ATP1B2	205.970920126882	2.48604841237521	1.31385439116657	0.222128496895617	5.91483942640634	3.3219950535053e-09	1.9526453346727e-08	Up
Mild VS Asymptomatic	NKX3-1	43.075407755791	0.278310965609768	-1.84523034209578	0.266805786290506	-6.91600571243473	4.64555673642921e-12	4.0040485913939e-11	Down
Mild VS Asymptomatic	NQO2	433.971316816653	0.458282854893715	-1.12568978173132	0.14380193318229	-7.82805736209642	4.95465886599223e-15	5.94855552813974e-14	Down
Mild VS Asymptomatic	NOTCH1	8034.57980116054	0.287268695846064	-1.79952730636173	0.124766041938752	-14.4232138681223	3.6971761163629e-47	7.33625375089724e-45	Down
Mild VS Asymptomatic	NOV	86.4501235727672	0.0439266055520032	-4.50876117093821	0.339003986164469	-13.3000240556191	2.31393867620643e-40	2.25852922574376e-38	Down
Mild VS Asymptomatic	ATP2A1	13.1032715029074	0.460751242180383	-1.11794003953585	0.226936250756329	-4.92622944025026	8.38315545736138e-07	3.53183943288788e-06	Down
Mild VS Asymptomatic	NTRK1	12.4182282006644	0.256246822860882	-1.9643939777669	0.290196407591721	-6.76918778584819	1.29507361259488e-11	1.05149029777993e-10	Down
Mild VS Asymptomatic	NR4A2	1362.61933407989	0.202334322146493	-2.30518702862168	0.191085178930889	-12.0636620878662	1.64310921312706e-33	8.88312067707644e-32	Down
Mild VS Asymptomatic	CISD2	614.133127209567	2.40938780848717	1.26866662452362	0.182075444777631	6.96780736179471	3.21918598356391e-12	2.83140970799871e-11	Up
Mild VS Asymptomatic	OLR1	20.707055902243	0.378041751422169	-1.40338251852726	0.454269931128948	-3.08931413320618	0.002006191921492	0.00517696573056556	Down
Mild VS Asymptomatic	ORM1	13.5638143955437	0.00790590849303367	-6.98285302788687	0.573738428283682	-12.170795407196	4.4472749285836e-34	2.5493474090614e-32	Down
Mild VS Asymptomatic	ORM2	2.29343668239976	0.145829376290228	-2.77764672529613	0.774187228132643	-3.58782297661494	0.000333450551605556	0.000978089117989202	Down
Mild VS Asymptomatic	OSM	505.508512511624	0.0600874139344455	-4.05679335783864	0.260798810243211	-15.5552602178493	1.46558375686027e-54	6.78565279426305e-52	Down
Mild VS Asymptomatic	OTX1	18.7278334611852	0.0492939270893865	-4.3424462692911	0.507292558069581	-8.56004331271006	1.12825126356882e-17	1.70769765852994e-16	Down
Mild VS Asymptomatic	P2RX1	1378.71063395832	0.471697754314721	-1.08406536246744	0.130742906993914	-8.2915806860398	1.11753285109997e-16	1.54630580017717e-15	Down
Mild VS Asymptomatic	G0S2	5946.94594613451	0.012487144673703	-6.32341256359127	0.307725041747513	-20.5489047224814	7.87192582826925e-94	7.10716823405289e-90	Down
Mild VS Asymptomatic	PAK1	1639.57307146527	0.374540964201545	-1.41680457748923	0.119109852076497	-11.8949402823479	1.25742931989372e-32	6.30705589703356e-31	Down
Mild VS Asymptomatic	PNPLA8	1161.93269585691	0.498258458252999	-1.00503379895282	0.0965008357945276	-10.414767817066	2.1231501454972e-25	6.0274569499768e-24	Down
Mild VS Asymptomatic	TAS2R4	33.7486567615798	2.17386430198447	1.12026188656385	0.170651181433958	6.56463012532609	5.21621759181308e-11	3.9393241763015e-10	Up
Mild VS Asymptomatic	DHH	18.7802759456799	0.433825521450724	-1.20481316730976	0.235866315357862	-5.10803403818721	3.2552801920967e-07	1.45388559061811e-06	Down
Mild VS Asymptomatic	RNF141	890.468891721654	0.402237893477288	-1.31387909540072	0.0919501030001054	-14.2890443026389	2.56099825289076e-46	4.7187699441274e-44	Down
Mild VS Asymptomatic	PBX2	3099.43132901593	0.386555824294713	-1.37125131950186	0.0946633217587466	-14.4855609757341	1.49497132877139e-47	3.10283876823276e-45	Down
Mild VS Asymptomatic	ACOX1	1581.27573563924	0.467689817829584	-1.0963760749966	0.105347766088718	-10.4072076295694	2.29865294773304e-25	6.47531611189008e-24	Down
Mild VS Asymptomatic	FIS1	852.885250463043	2.06694793715129	1.04750205022461	0.14534907476389	7.20680232692371	5.72810621687281e-13	5.45242034570756e-12	Up
Mild VS Asymptomatic	ADIPOR1	140210.767198962	2.2287022794272	1.15620390745396	0.196923124407679	5.87134655176575	4.3226958856849e-09	2.50658059113077e-08	Up
Mild VS Asymptomatic	ABHD5	1146.40840473894	0.348533457921133	-1.52063093876505	0.156924378820763	-9.69021480404841	3.31830032588057e-22	7.35196920054299e-21	Down
Mild VS Asymptomatic	CYB5R4	532.657325057761	0.475278168693599	-1.0731559601119	0.0895371066160665	-11.9856001681356	4.22771270455337e-33	2.1999944756807e-31	Down
Mild VS Asymptomatic	HSD17B11	1292.24680449714	0.440476403295996	-1.18286336009964	0.0963673996146824	-12.2745177812126	1.24129158044908e-34	7.47133402272303e-33	Down
Mild VS Asymptomatic	HERC5	385.309494810057	0.495576856738601	-1.01281927917652	0.135365481405672	-7.48210894431227	7.31392730714632e-14	7.72776977092692e-13	Down
Mild VS Asymptomatic	CKLF	240.207792844702	0.338446191730739	-1.56300161143822	0.137167675176071	-11.394824687609	4.43722245541916e-30	1.78447496386423e-28	Down
Mild VS Asymptomatic	DUSP13	3.03064327930155	0.173648013400633	-2.52576218905333	0.556495133495099	-4.53869591489532	5.66031917839232e-06	2.1373564074494e-05	Down
Mild VS Asymptomatic	GLRX5	22989.4002386779	2.62394691762288	1.39173853456848	0.211032959001921	6.59488707901691	4.25579656601309e-11	3.25071567650163e-10	Up
Mild VS Asymptomatic	MZB1	43.9480408837223	2.0617529094587	1.04387144344382	0.221397559737233	4.71491846921322	2.41807553901212e-06	9.62380207360412e-06	Up
Mild VS Asymptomatic	CDKL3	12.2652367931372	2.38569358172516	1.25440875530727	0.370802284758543	3.38295853846777	0.000717094574242999	0.00199823714924473	Up
Mild VS Asymptomatic	IER5	1075.97826524496	0.33252035441029	-1.58848544056524	0.116747820958969	-13.6061249581996	3.68258029682554e-42	4.29008725288895e-40	Down
Mild VS Asymptomatic	C1RL	572.272439252486	0.41486519692185	-1.26928546041645	0.113463465107011	-11.1867327444949	4.73563541909351e-29	1.76312100541385e-27	Down
Mild VS Asymptomatic	GMIP	3152.22143869005	0.435976474878669	-1.19767780504926	0.1099653209202	-10.8914137204983	1.26658665693644e-27	4.25106975172886e-26	Down
Mild VS Asymptomatic	ECSIT	930.634476709211	2.00532586432643	1.0038366928639	0.150094749285957	6.68802005159702	2.26210148434888e-11	1.79467339643619e-10	Up
Mild VS Asymptomatic	SLC15A3	1740.11286138568	0.29901818614605	-1.74169486375883	0.133915521202355	-13.0059223017698	1.13224576193341e-38	9.55372043141664e-37	Down
Mild VS Asymptomatic	NRN1	3.3792238591323	0.205804685030611	-2.28065227012149	0.424013397480834	-5.37872690738405	7.50143952983963e-08	3.66883785455889e-07	Down
Mild VS Asymptomatic	FAM53C	2151.6097636971	0.395013363252457	-1.34002663458005	0.111289522323797	-12.0409056180621	2.1656504246039e-33	1.15015146226684e-31	Down
Mild VS Asymptomatic	TLR8	1794.05834994275	0.345121872411717	-1.53482218610966	0.166762496739993	-9.2036412029899	3.4602121384602e-20	6.40174698608359e-19	Down
Mild VS Asymptomatic	SLC25A37	117187.661769755	2.16377672411927	1.11355163797031	0.175850212560461	6.33238721612262	2.41396735392498e-10	1.66243358161035e-09	Up
Mild VS Asymptomatic	AHSP	1510.34105202615	2.59851614765709	1.3776880242059	0.234333631301738	5.87917328192611	4.12320564639094e-09	2.39671108347825e-08	Up
Mild VS Asymptomatic	PDCD1	66.4219891639674	2.03213356555785	1.02299522889906	0.139869829302742	7.31390918255028	2.59480550623508e-13	2.57300401021894e-12	Up
Mild VS Asymptomatic	TNFRSF12A	25.7740118248097	0.311310828930266	-1.68357233313883	0.230407543046189	-7.3069323637609	2.7331004014646e-13	2.70419692872583e-12	Down
Mild VS Asymptomatic	ZNF117	586.863748057684	0.457607766337204	-1.12781655771623	0.138113259368179	-8.1658818485322	3.19095478320117e-16	4.25861570733655e-15	Down
Mild VS Asymptomatic	CHST15	5607.82818603712	0.333332425284097	-1.5849664308409	0.163720142780494	-9.68094947831756	3.63325884840928e-22	8.01047069911189e-21	Down
Mild VS Asymptomatic	PDE1C	0.799780200171387	0.186512783528135	-2.42265357914893	0.716769635537022	-3.37996123026866	0.000724960553022767	0.00201797636903532	Down
Mild VS Asymptomatic	PDE4B	2511.34075662293	0.238696656836383	-2.0667497345814	0.126941384372922	-16.2811343581208	1.34355156112189e-59	9.70420421567121e-57	Down
Mild VS Asymptomatic	FAM8A1	1903.49511850923	0.357231693057957	-1.48506801501829	0.10923892054962	-13.5946785957458	4.3064829858607e-42	4.89070209281048e-40	Down
Mild VS Asymptomatic	PDE6H	12.6206404063903	0.384454877998795	-1.37911381037343	0.327505040563713	-4.21096972431219	2.5427682597718e-05	8.80436557367198e-05	Down
Mild VS Asymptomatic	LGSN	4.74982741194497	0.493783037449079	-1.01805081735446	0.372743257160237	-2.73123872209127	0.0063096749288429	0.0148004416978587	Down
Mild VS Asymptomatic	FAM49B	3776.91164369572	0.413475216502714	-1.27412723731712	0.0923222432671866	-13.8008695654168	2.51796874055315e-43	3.24764011058344e-41	Down
Mild VS Asymptomatic	SLC25A39	83584.387601133	2.61384792099519	1.38617520463426	0.231038414049541	5.99976073388827	1.97608488377903e-09	1.19899747131713e-08	Up
Mild VS Asymptomatic	PDK2	1148.99089141042	2.00671701488994	1.00483718371605	0.128263956129338	7.83413527883704	4.72080296904623e-15	5.69048993404992e-14	Up
Mild VS Asymptomatic	YPEL5	7220.83854502314	0.485910332253999	-1.04123798506414	0.102472469155527	-10.1611485860052	2.95573630750101e-24	7.76881084491205e-23	Down
Mild VS Asymptomatic	ENPP3	23.3563831962422	0.262643078767653	-1.92882452813374	0.271812404867713	-7.0961607843927	1.28270240847431e-12	1.18232554312509e-11	Down
Mild VS Asymptomatic	UPB1	38.6852692692862	0.331514791413328	-1.59285485344063	0.220087546413376	-7.23736930779752	4.57471218403439e-13	4.40563082171247e-12	Down
Mild VS Asymptomatic	MSRB1	2132.11292956421	0.232033009016932	-2.1075980371314	0.171436057843226	-12.2937850044285	9.78164538444493e-35	5.94704278474485e-33	Down
Mild VS Asymptomatic	GHRL	35.8602555365522	0.286522824801252	-1.80327802426139	0.205392377910766	-8.77967353318648	1.63949849419139e-18	2.6692720312355e-17	Down
Mild VS Asymptomatic	PECAM1	11096.3775237121	0.375145121571986	-1.41447929748876	0.110535818128938	-12.7965696679316	1.71354798489045e-37	1.32228786167379e-35	Down
Mild VS Asymptomatic	C9orf78	4864.48615769465	2.16406696726504	1.11374514419537	0.182992887986529	6.08627557305593	1.15567461126253e-09	7.21078661215186e-09	Up
Mild VS Asymptomatic	PFKFB3	1748.75238138192	0.364134563152671	-1.45745640897347	0.203625457371716	-7.15753534840639	8.21404142128442e-13	7.72102789922607e-12	Down
Mild VS Asymptomatic	PFKFB4	1074.56185749951	0.370928995010118	-1.43078504914854	0.164889767675284	-8.67722157245175	4.05554518900881e-18	6.42940996294399e-17	Down
Mild VS Asymptomatic	PGF	3.88986931612539	4.16000107448533	2.05658390099965	0.442091348540807	4.65194333204603	3.28821450432767e-06	1.2835125227982e-05	Up
Mild VS Asymptomatic	SERPINA1	5579.77418023632	0.333245432333221	-1.58534299390281	0.1491560736236	-10.6287525233701	2.19022459024537e-26	6.71458156639399e-25	Down
Mild VS Asymptomatic	PI3	226.338844779879	0.0196550135427447	-5.66895883196317	0.564495832252836	-10.0425167168002	9.91125688534003e-24	2.48771739102242e-22	Down
Mild VS Asymptomatic	ATP6V0C	30510.7726898571	2.28496807589802	1.19217400901842	0.154178097433328	7.73244727276488	1.05498521026912e-14	1.21802224692004e-13	Up
Mild VS Asymptomatic	SERPINI2	4.39290915704273	2.16140448424356	1.1119690827511	0.37791980893617	2.94234135511778	0.00325740641242448	0.00807287779153841	Up
Mild VS Asymptomatic	PIM1	22645.0342308039	2.23174240662296	1.15817051725045	0.20502886607235	5.64881686875134	1.61555843892211e-08	8.66928342692913e-08	Up
Mild VS Asymptomatic	PIK3CD	6221.04538788377	0.481737695754882	-1.05368027631677	0.0820875101838004	-12.8360608569744	1.02982577548624e-37	8.12033363666162e-36	Down
Mild VS Asymptomatic	PIP4K2A	60046.5172093325	2.12876582133403	1.090017252288	0.164632446936958	6.6209138755339	3.56984925837284e-11	2.75945068743315e-10	Up
Mild VS Asymptomatic	PKLR	4.42375250989179	3.30364171804149	1.72405723408412	0.348867838102445	4.94186349610665	7.73793867139707e-07	3.28530351726821e-06	Up
Mild VS Asymptomatic	PLAU	41.671649176312	0.104022851348723	-3.26502760588519	0.349766583953848	-9.33487575907485	1.01109763111844e-20	1.95894741685683e-19	Down
Mild VS Asymptomatic	PLAUR	1580.38819342556	0.162323520929106	-2.6230560311127	0.1745655972196	-15.0261911447131	4.94641223443847e-51	1.41926669851165e-48	Down
Mild VS Asymptomatic	ATP6V0B	1710.15869981087	0.472026241622086	-1.08306102850855	0.110906420299472	-9.7655395024386	1.58267379654024e-22	3.58573911469601e-21	Down
Mild VS Asymptomatic	PLEK	6836.20605109384	0.363667032507258	-1.45930994774119	0.108013338130224	-13.5104605875786	1.35669986229003e-41	1.48472299474977e-39	Down
Mild VS Asymptomatic	PLXNA2	221.578925757343	0.452556003643811	-1.14383175864789	0.164293376203026	-6.96212948496716	3.35167216876169e-12	2.93934649593637e-11	Down
Mild VS Asymptomatic	PMAIP1	235.804197895894	0.479683804977058	-1.0598443626102	0.162621953986365	-6.51722806564644	7.16184944069236e-11	5.31749651934958e-10	Down
Mild VS Asymptomatic	PMP22	12.1466836175525	0.38599356704066	-1.37335129111389	0.21370365777689	-6.42642856655123	1.30636767271007e-10	9.36818151950984e-10	Down
Mild VS Asymptomatic	P2RY13	1292.51655987903	0.223165599793707	-2.1638134370388	0.171377297282464	-12.626021482136	1.51759289518194e-36	1.0874275757262e-34	Down
Mild VS Asymptomatic	GPR84	55.8247353493022	0.228902580782134	-2.12719436611086	0.250826742261264	-8.48073194641721	2.23781640076916e-17	3.29325596973829e-16	Down
Mild VS Asymptomatic	GPR87	1.39900446069951	0.367726795022507	-1.4432937901502	0.569014207805374	-2.53648111128336	0.0111972783108562	0.0250358165501648	Down
Mild VS Asymptomatic	ACP5	656.957982112781	2.20676670287496	1.14193411743085	0.176532297633747	6.46869798182782	9.88509422467179e-11	7.20610199494948e-10	Up
Mild VS Asymptomatic	PCBP3	17.5328559623565	0.375890827624559	-1.41161438328939	0.211270829476813	-6.68153945712757	2.36445095903835e-11	1.87012224999367e-10	Down
Mild VS Asymptomatic	TSPEAR	9.43493895537192	0.0798220035219666	-3.64706969901211	0.445154879305013	-8.19281079139467	2.55195184518581e-16	3.44914629255391e-15	Down
Mild VS Asymptomatic	RIPK4	7.34097730604102	0.272215364618444	-1.87717959588802	0.341213794743302	-5.50147627325628	3.76624303138058e-08	1.92056058790283e-07	Down
Mild VS Asymptomatic	TLR9	125.374618675011	0.479050944850163	-1.06174900682889	0.174312018329291	-6.0910832024396	1.12149241296513e-09	7.0096187265183e-09	Down
Mild VS Asymptomatic	DCUN1D1	10621.4834620775	2.01145003520299	1.0082359015926	0.15249547512085	6.61157913566673	3.80241756335145e-11	2.92794259878197e-10	Up
Mild VS Asymptomatic	TREM1	7923.40025203839	0.0799953989572684	-3.64393916593	0.251454813566133	-14.4914273632374	1.37260552491953e-47	2.88199278645022e-45	Down
Mild VS Asymptomatic	NLGN3	131.896715425442	0.459776429816319	-1.12099558589675	0.153844356363557	-7.28655644180845	3.17977612872895e-13	3.11542146264019e-12	Down
Mild VS Asymptomatic	PRR13	728.520218689042	0.442952397080167	-1.17477643038807	0.122579492563785	-9.58379257261782	9.35453623229316e-22	1.9919205276712e-20	Down
Mild VS Asymptomatic	FAM64A	1.34592504532966	2.38129566890925	1.25174676113178	0.503686493260474	2.48517039444308	0.0129489437666252	0.0286122219277963	Up
Mild VS Asymptomatic	RBM47	1643.11520779933	0.2757458886569	-1.85858871934639	0.160928280366359	-11.5491740489319	7.45332618025848e-31	3.18167165099119e-29	Down
Mild VS Asymptomatic	APBB1IP	2447.32710598614	0.467361075182947	-1.09739051262586	0.0945152083827806	-11.6107294413561	3.63501306982235e-31	1.58928404362669e-29	Down
Mild VS Asymptomatic	NECAB2	8.53087040330664	0.0800781751697538	-3.64244709151919	0.461692047655535	-7.88934336212954	3.03780651453345e-15	3.73154232877079e-14	Down
Mild VS Asymptomatic	DLL4	2.07648080069596	0.274754865439239	-1.86378306582237	0.508593972560691	-3.66457953962473	0.000247745240858866	0.000739549646914952	Down
Mild VS Asymptomatic	EGLN1	1786.31320186009	0.30901001370744	-1.69427450435647	0.1133957248335	-14.9412555618316	1.77597190750034e-50	4.93364995903595e-48	Down
Mild VS Asymptomatic	VSIG10	44.4321650934834	0.469395137902933	-1.09112519669832	0.219256495913109	-4.97647831209861	6.47515275467886e-07	2.77065955666437e-06	Down
Mild VS Asymptomatic	PAF1	280.869192493477	0.408587291313459	-1.29128376366054	0.0965272133942178	-13.3774064147789	8.19576099488351e-41	8.31409304969727e-39	Down
Mild VS Asymptomatic	MANSC1	237.134476390087	0.0652290967371748	-3.93834053889909	0.280786594954451	-14.0260988582377	1.07927369407236e-44	1.57164879789231e-42	Down
Mild VS Asymptomatic	GRAMD1C	66.2340737440373	0.295749140601155	-1.75755411855308	0.210263973483247	-8.35879817848643	6.33603965160816e-17	9.00865102276288e-16	Down
Mild VS Asymptomatic	CFAP46	1.35377908506149	0.334112832721826	-1.58159269961767	0.589807747689631	-2.68153937586106	0.00732842893680709	0.0169609640235742	Down
Mild VS Asymptomatic	GIPC2	5.24113054081201	2.38564089856901	1.25437689599058	0.386330248905167	3.24690313415892	0.00116668090066075	0.00314101044032073	Up
Mild VS Asymptomatic	DEF8	1308.92040314306	0.456940112888215	-1.12992299853335	0.114241962471797	-9.89061264430129	4.5722114375573e-23	1.08294088331552e-21	Down
Mild VS Asymptomatic	PAQR5	2.83874188118708	0.0501227903556179	-4.31838945747417	0.370053070036993	-11.6696490507226	1.82173191899265e-31	8.26507870885684e-30	Down
Mild VS Asymptomatic	FAM83E	0.841601556687812	0.292015821948221	-1.77588155582371	0.598815342968328	-2.96565807252143	0.00302036085033487	0.00754442604433487	Down
Mild VS Asymptomatic	FAM46C	207935.159998127	2.53688877266433	1.343060267276	0.212781401146429	6.3119251026632	2.75585601306326e-10	1.88137966078954e-09	Up
Mild VS Asymptomatic	GDPD2	1.58761043010927	2.60444521133092	1.38097608801103	0.54347750955636	2.54099951465944	0.0110536072961031	0.0247605739915312	Up
Mild VS Asymptomatic	CWC25	573.478829519244	0.402277793651815	-1.31373599369397	0.121564037850306	-10.8069460090797	3.19117654819602e-27	1.03825360235631e-25	Down
Mild VS Asymptomatic	PPL	1.8172151556677	0.0990853181388591	-3.33518488632311	0.505200601687594	-6.60170410562085	4.0645816388669e-11	3.11917342341775e-10	Down
Mild VS Asymptomatic	SOHLH2	27.8982341118174	2.32540445281676	1.21748166302773	0.269981827159319	4.50949486429426	6.49821676678498e-06	2.43037075720457e-05	Up
Mild VS Asymptomatic	LPCAT2	840.778628454171	0.260651410655436	-1.93980642701139	0.160698112017114	-12.0711214504176	1.50075051809539e-33	8.1623650919423e-32	Down
Mild VS Asymptomatic	PIGX	220.518281443781	0.409504340954192	-1.28804934963917	0.111143350115173	-11.5890815627244	4.68125157353361e-31	2.03195576113693e-29	Down
Mild VS Asymptomatic	TESC	4699.80989698164	2.40525823084845	1.26619179144445	0.207176964633082	6.1116437036662	9.86101491515331e-10	6.22371011265024e-09	Up
Mild VS Asymptomatic	PARPBP	305.565478103933	2.08010018563196	1.05665301578637	0.169804292032627	6.22276977300041	4.88453890419484e-10	3.23195745668912e-09	Up
Mild VS Asymptomatic	SLC52A1	1.75196595140233	3.34675468934952	1.74276280814156	0.450134493759609	3.87164910110681	0.000108101499490342	0.000340126986634799	Up
Mild VS Asymptomatic	C9orf40	204.13461295764	2.40575812927785	1.2664916037642	0.15364448339996	8.24300082722352	1.67944412497656e-16	2.29914500111461e-15	Up
Mild VS Asymptomatic	XKR8	362.820701200076	0.27562253685398	-1.85923423704052	0.128232730094231	-14.4989055108962	1.23097024224656e-47	2.61501525461719e-45	Down
Mild VS Asymptomatic	KLHDC8A	208.749156362264	2.59635944496316	1.37649012662222	0.2605550740167	5.2829143006211	1.27144877787628e-07	6.00380506854393e-07	Up
Mild VS Asymptomatic	CCDC87	8.27106078137966	0.481955201507342	-1.05302904296918	0.313719807399188	-3.35659087546637	0.000789097839346345	0.00218170872532184	Down
Mild VS Asymptomatic	PPP2R5B	3523.56309223342	2.15248094657191	1.1060004671655	0.180743519458955	6.11917080333641	9.40635379024814e-10	5.95340099511079e-09	Up
Mild VS Asymptomatic	ACOXL	3.93370659006058	0.338143750611371	-1.56429140398413	0.411361100902887	-3.80272077391543	0.000143115630848557	0.000442809963370868	Down
Mild VS Asymptomatic	CPPED1	5490.31932502301	0.217806398754613	-2.19888175646181	0.157720050810318	-13.9416754253161	3.53542335821438e-44	4.94877051002148e-42	Down
Mild VS Asymptomatic	PPP3R1	9128.56307497504	2.09765710716659	1.06877886751467	0.128639171208348	8.30834696364487	9.70444267936049e-17	1.35106493031004e-15	Up
Mild VS Asymptomatic	VNN3	812.384900490908	0.0861485403968114	-3.5370298365064	0.296297950327444	-11.9374090593525	7.55397334539535e-33	3.87505956527852e-31	Down
Mild VS Asymptomatic	TMEM63B	9863.60381774222	2.40043051549733	1.26329317536402	0.206930109038315	6.10492683367846	1.02847784692649e-09	6.4663037889804e-09	Up
Mild VS Asymptomatic	HEMGN	11102.3676186237	2.12878137264382	1.09002779159455	0.185065032060747	5.88997164648993	3.86261884623873e-09	2.25136567161178e-08	Up
Mild VS Asymptomatic	YOD1	32957.5701696557	2.60336932358056	1.38037999230383	0.201143868335552	6.86265012066416	6.75946427816162e-12	5.68758837235622e-11	Up
Mild VS Asymptomatic	STRADB	72950.631265377	2.47902934565904	1.30977534951507	0.213644427436209	6.1306319347185	8.75306945707683e-10	5.55941523694816e-09	Up
Mild VS Asymptomatic	DNAJA4	3306.68265886183	2.23094349429482	1.1576539732266	0.184670921000753	6.26873991288473	3.63981493409379e-10	2.4514784880616e-09	Up
Mild VS Asymptomatic	NOP10	644.07110729698	0.371484456402642	-1.4286262478919	0.10504594518975	-13.6000132638275	4.00360831453608e-42	4.60465957551452e-40	Down
Mild VS Asymptomatic	GPRC5D	6.70078662839445	2.04920297769369	1.03506289328458	0.311664326394528	3.32108234926547	0.000896690758377524	0.00246184354934209	Up
Mild VS Asymptomatic	SMPD3	226.511225923627	0.211428524129978	-2.24175806894809	0.151745602957068	-14.7731336214225	2.18321554738988e-49	5.63176044845987e-47	Down
Mild VS Asymptomatic	SRGN	15415.8534849113	0.242797267739205	-2.0421759082249	0.134079520101868	-15.231080083471	2.19927999567795e-52	7.22043616035578e-50	Down
Mild VS Asymptomatic	RBM38	52076.9309422818	2.59260574570413	1.37440283404975	0.208844877694586	6.58097459330399	4.67374453141479e-11	3.55641824710312e-10	Up
Mild VS Asymptomatic	KIF27	196.744907650047	0.450081572973989	-1.15174159509001	0.155960560465716	-7.3848259563237	1.52652938876221e-13	1.55380728144753e-12	Down
Mild VS Asymptomatic	ITLN1	168.70024942605	2.22143305730244	1.15149066650976	0.271373324852578	4.24319769503986	2.20357149820324e-05	7.69332763786851e-05	Up
Mild VS Asymptomatic	PRR5	1828.12273945357	2.0625859150373	1.04445421468777	0.153390329762892	6.80912686153207	9.81928637194643e-12	8.12588698525374e-11	Up
Mild VS Asymptomatic	RAB20	99.0993554216988	0.449601084802078	-1.15328257837503	0.180241525331867	-6.39853982733204	1.5686982845983e-10	1.10734890246253e-09	Down
Mild VS Asymptomatic	SLC48A1	2420.76679235124	2.21978326634003	1.15041882259314	0.184281117192443	6.24273848628651	4.29975464393369e-10	2.86496935813692e-09	Up
Mild VS Asymptomatic	TMEM127	2722.16024493312	0.469412754300411	-1.09107105337572	0.0898528784407549	-12.1428614453918	6.25979615633289e-34	3.5433585954515e-32	Down
Mild VS Asymptomatic	ARHGEF40	1241.05747601644	0.351692000143749	-1.50761557619996	0.159851846946627	-9.43133035368267	4.04920178422602e-21	8.09705831868983e-20	Down
Mild VS Asymptomatic	FAR2	529.390609423527	0.497513477339015	-1.00719248696615	0.121377826579863	-8.29799408463988	1.05883948043693e-16	1.46846885547232e-15	Down
Mild VS Asymptomatic	DOK4	36.3944485393785	0.401367060509539	-1.31700587277949	0.149559273606618	-8.80591247215859	1.29792304158093e-18	2.12673288219844e-17	Down
Mild VS Asymptomatic	IQCC	10.4479483537399	0.499776257928126	-1.00064572764228	0.216852748268718	-4.61440187238166	3.94228975819683e-06	1.52009238017852e-05	Down
Mild VS Asymptomatic	ASF1B	137.610400658185	0.334640969842929	-1.57931401062628	0.137447039478898	-11.4903457841938	1.47520256852238e-30	6.15190133482878e-29	Down
Mild VS Asymptomatic	MCTP2	2804.97853535821	0.436873142855326	-1.19471367727278	0.110469341791321	-10.8148890714821	2.92646503041275e-27	9.55572858122298e-26	Down
Mild VS Asymptomatic	FAM63A	1568.06384978378	0.497209469603437	-1.0080743213855	0.112396461706791	-8.96891508929584	2.99449289743193e-19	5.18920904500273e-18	Down
Mild VS Asymptomatic	MBNL3	58227.3306702989	2.80643116408358	1.48873667342664	0.216474840738257	6.87718105415626	6.10485025738419e-12	5.17536530974583e-11	Up
Mild VS Asymptomatic	TSNAXIP1	17.9713982722078	2.41583837748913	1.27252393984739	0.241365333358276	5.27219017802568	1.34805281682583e-07	6.33900773787081e-07	Up
Mild VS Asymptomatic	RNF130	1995.12182781352	0.450262210299797	-1.15116269493547	0.109481102114215	-10.5147159893817	7.39031323314269e-26	2.1840734214543e-24	Down
Mild VS Asymptomatic	PRKCG	2.48248884378013	0.396417718997248	-1.33490664563707	0.382925427095174	-3.48607470588598	0.000490164098833169	0.00140356694142571	Down
Mild VS Asymptomatic	GPRC5C	2.02372411168726	2.32006197113657	1.21416334167067	0.44117276210514	2.75212670854171	0.00592096067010342	0.0139593663428721	Up
Mild VS Asymptomatic	CMAS	912.348783700645	2.90651149712408	1.53928861536873	0.155971179906051	9.86905796504146	5.66945383025062e-23	1.33298603922963e-21	Up
Mild VS Asymptomatic	BIN3	267.448192770655	0.496969631108934	-1.00877040082048	0.0900953093262212	-11.1967027846908	4.23192462965938e-29	1.5886873812424e-27	Down
Mild VS Asymptomatic	APOBR	1391.04160257558	0.371648756912685	-1.42798831237598	0.127002046800851	-11.2438212481344	2.48392550479699e-29	9.56337800428983e-28	Down
Mild VS Asymptomatic	FAM212B	1671.18278733646	0.156089532911974	-2.6795542989059	0.226185966026826	-11.8466868036724	2.23868044634835e-32	1.09253656269492e-30	Down
Mild VS Asymptomatic	MAPK3	936.5679517067	0.421431552214844	-1.24662976336192	0.0965627038906441	-12.9100544323377	3.95021726305655e-38	3.19861314435032e-36	Down
Mild VS Asymptomatic	SULF2	1880.73112329533	0.402231871956629	-1.3139006927767	0.132844312393524	-9.89053026888002	4.57597548856257e-23	1.08294088331552e-21	Down
Mild VS Asymptomatic	C20orf24	930.885756285691	0.394288740221345	-1.34267558317045	0.118592487777703	-11.3217591462221	1.0239626072182e-29	4.07261955914955e-28	Down
Mild VS Asymptomatic	MAP2K3	27253.2553951987	2.22095586116104	1.15118072133296	0.17195302904483	6.69473941649977	2.16056285728132e-11	1.71864685083386e-10	Up
Mild VS Asymptomatic	RNF17	22.2123768935115	4.02685829154828	2.00965470355316	0.811238450229643	2.47726756909053	0.0132392608922432	0.029203681154561	Up
Mild VS Asymptomatic	DNAH7	15.2572823957374	0.333346107884154	-1.58490721243722	0.291052969304485	-5.44542533348686	5.1681739651742e-08	2.58569543183809e-07	Down
Mild VS Asymptomatic	ANKH	6405.66485550617	2.36744954600019	1.2433336799657	0.168530364920975	7.37750541600448	1.61282812635127e-13	1.63427819739197e-12	Up
Mild VS Asymptomatic	PROC	2.76338225381017	0.472966384874692	-1.08019044429929	0.357626397925274	-3.02044382228461	0.00252404526429668	0.00638955353110965	Down
Mild VS Asymptomatic	SUSD2	23.0704903637671	0.441675903252697	-1.17893997024338	0.180430187176036	-6.53405058596513	6.40143079343158e-11	4.7725283169692e-10	Down
Mild VS Asymptomatic	PRSS3	1.4549305901651	0.221525675908684	-2.17445417100846	0.550999617032382	-3.94638054871945	7.93414762056308e-05	0.00025515031804899	Down
Mild VS Asymptomatic	CHST7	221.431034639091	0.465767332432321	-1.10231863822954	0.0927245238258914	-11.8881024430965	1.36471946158989e-32	6.80738655191399e-31	Down
Mild VS Asymptomatic	PRTN3	7.91580025888728	0.142237132563256	-2.8136299493983	0.472311924215792	-5.957143584867	2.56684710612578e-09	1.53069875149647e-08	Down
Mild VS Asymptomatic	AZU1	47.5945752603485	0.290790222326476	-1.78194933470227	0.230026098341219	-7.7467267738417	9.4291543271914e-15	1.09352755097042e-13	Down
Mild VS Asymptomatic	TMPRSS4	7.64002820844795	2.16953044602626	1.11738283230487	0.356583141098999	3.13358289699582	0.00172686132867812	0.00450801431428954	Up
Mild VS Asymptomatic	PANX2	281.640920361733	0.132788407061683	-2.91279889552692	0.259257222892108	-11.2351697014787	2.7396692670611e-29	1.04809762617208e-27	Down
Mild VS Asymptomatic	C15orf39	4932.14362784585	0.291165985605514	-1.78008626704472	0.138203561032634	-12.8801765580004	5.82022632471117e-38	4.65025782058892e-36	Down
Mild VS Asymptomatic	NT5M	184.441602741911	2.36110738189531	1.23946365605405	0.195611338872063	6.33635894115883	2.35258363345264e-10	1.62325573822141e-09	Up
Mild VS Asymptomatic	STOX2	5.76146396097388	0.403088783744079	-1.31083045524073	0.531324019084353	-2.46710182140782	0.0136211618690682	0.0299692116327239	Down
Mild VS Asymptomatic	KIF15	624.6684651778	2.0277731985561	1.01989629947328	0.183891406499341	5.54618793171791	2.91965008541217e-08	1.51451081850869e-07	Up
Mild VS Asymptomatic	CHPT1	3868.46039841029	2.49849609272409	1.32105996191531	0.201063710387443	6.57035503507656	5.01954318680072e-11	3.80352040805961e-10	Up
Mild VS Asymptomatic	CCNL1	4286.68696147765	0.475014355004362	-1.07395698232657	0.119406022481559	-8.99416093097346	2.38043508135283e-19	4.15299674048193e-18	Down
Mild VS Asymptomatic	PLSCR4	99.5353778562624	2.09698320015341	1.06831530342189	0.203580297436887	5.24763602800553	1.54063289202194e-07	7.19400261992248e-07	Up
Mild VS Asymptomatic	CASS4	676.486184418367	0.194420013363892	-2.36275135899561	0.128924419778111	-18.3266394610275	5.07294952028566e-75	1.01780277208665e-71	Down
Mild VS Asymptomatic	PITHD1	6992.92125005383	2.53223729291306	1.34041260431926	0.194108727313361	6.90547314833171	5.0036372813387e-12	4.29423376374206e-11	Up
Mild VS Asymptomatic	RPGRIP1	42.013567742214	0.269034966071142	-1.89413440500829	0.217553999182345	-8.70650234942686	3.13395469797396e-18	4.99468843612672e-17	Down
Mild VS Asymptomatic	CAMK1D	2105.45895694625	0.485243250176595	-1.04321994996384	0.0759035468232516	-13.7440211113332	5.53161618260111e-43	6.98492261602994e-41	Down
Mild VS Asymptomatic	CD177	199.718070383656	0.0783431223684059	-3.67404956166927	1.46178668003182	-2.51339652485361	0.0119574850315471	0.0265939533458119	Down
Mild VS Asymptomatic	CHMP1B	3007.92371933817	0.41416549539727	-1.27172072890206	0.0846340079250017	-15.0261196424609	4.95175289395991e-51	1.41926669851165e-48	Down
Mild VS Asymptomatic	APMAP	2882.58512308709	0.493108097204596	-1.02002415171979	0.0881483334115208	-11.5716782410145	5.7349772845432e-31	2.47742786667456e-29	Down
Mild VS Asymptomatic	RGL3	10.8954349451327	0.25657168430357	-1.96256613400351	0.371719965397626	-5.27968986520316	1.29402727442975e-07	6.0976645340235e-07	Down
Mild VS Asymptomatic	PELI2	1447.55305723477	0.448635736032617	-1.15638355216351	0.0933813735695506	-12.383449803319	3.21232026963454e-35	2.05691018116279e-33	Down
Mild VS Asymptomatic	PELI1	4167.70066894993	0.276423392452924	-1.85504838528344	0.167274020585878	-11.0898774285817	1.40480117179329e-28	5.06317260660109e-27	Down
Mild VS Asymptomatic	CAMK1G	1.65842354371825	0.0677154654066043	-3.88437082396061	0.521318363691672	-7.45105312702543	9.25980617336796e-14	9.68177881137842e-13	Down
Mild VS Asymptomatic	MCOLN1	3392.24906093038	2.11438038478522	1.08023494619865	0.177623257456894	6.08160756459952	1.18983501548531e-09	7.40601546867227e-09	Up
Mild VS Asymptomatic	SLC45A4	1461.15825478909	0.202266905514738	-2.3056678064076	0.185948618817675	-12.3994887462345	2.62996204494755e-35	1.6960437373435e-33	Down
Mild VS Asymptomatic	ERGIC1	2568.55629286455	0.365199108493046	-1.45324485140047	0.110107791550731	-13.1983834289411	8.96380652458566e-40	8.34327084610532e-38	Down
Mild VS Asymptomatic	PTAFR	4366.45555347708	0.252394992044118	-1.98624480986323	0.163090584232902	-12.1787828476153	4.03254880513976e-34	2.31897241319773e-32	Down
Mild VS Asymptomatic	BAG1	8037.72011520587	2.19845078235405	1.13648723468904	0.15806672787393	7.18992067448546	6.4828976239737e-13	6.13852555826392e-12	Up
Mild VS Asymptomatic	RCN3	161.729958661411	0.289293112341542	-1.7893961197325	0.189592724418648	-9.43810541896773	3.79580359247466e-21	7.59876113850498e-20	Down
Mild VS Asymptomatic	PTGFR	2.92947218936935	2.73901232665874	1.4536557587667	0.498688493216588	2.9149574905779	0.00355736993652837	0.00875022870779087	Up
Mild VS Asymptomatic	PTGS2	8641.83908077542	0.0192799952813099	-5.69675149129978	0.288217276095305	-19.7654754374128	5.90395137511869e-87	2.13215299961036e-83	Down
Mild VS Asymptomatic	TMCC3	1479.87408501446	0.179065929144748	-2.48143723288378	0.171968251383345	-14.4296241481938	3.36912059071278e-47	6.75957894516674e-45	Down
Mild VS Asymptomatic	KIAA1257	47.91411847855	0.142736736025041	-2.8085714071625	0.306070956432223	-9.17621011774909	4.46530540333486e-20	8.21916612314145e-19	Down
Mild VS Asymptomatic	HECW2	42.4331632222856	0.143855895803249	-2.7973037450524	0.32370758369694	-8.64145261320562	5.55027688456163e-18	8.66183182506211e-17	Down
Mild VS Asymptomatic	KIAA1324	673.125442160935	0.198312673094138	-2.33415121950993	0.160864479425578	-14.5100473879928	1.04648250598554e-47	2.27666682055191e-45	Down
Mild VS Asymptomatic	ALPK3	50.8587401974735	0.387268891936702	-1.36859247591489	0.173066445031939	-7.90790193709891	2.61762873334851e-15	3.23521711417345e-14	Down
Mild VS Asymptomatic	SIPA1L2	629.05843826746	0.330894677267487	-1.59555601007149	0.180227372243402	-8.85301710950237	8.51845993252099e-19	1.42029391506493e-17	Down
Mild VS Asymptomatic	PREX1	8961.87429976528	0.395494912437696	-1.33826895859161	0.108155309154162	-12.3735854398426	3.6323743120605e-35	2.3176601750133e-33	Down
Mild VS Asymptomatic	RANBP10	8147.60598897439	2.2644806329626	1.1791802007489	0.179090165424964	6.58428226893876	4.57088017895922e-11	3.48107901271475e-10	Up
Mild VS Asymptomatic	TSHZ3	272.034646776067	0.443951965888503	-1.17152450462561	0.137792409674039	-8.50209752044375	1.86195287889061e-17	2.7649081524776e-16	Down
Mild VS Asymptomatic	LRFN1	377.648440324939	0.295162808240967	-1.76041714769854	0.145750992221945	-12.0782515498614	1.37614890403486e-33	7.53003659398711e-32	Down
Mild VS Asymptomatic	LRRN1	46.9539048195579	0.420090327628868	-1.25122852601725	0.239454060651888	-5.22533851633552	1.73836777616175e-07	8.06725955645147e-07	Down
Mild VS Asymptomatic	SPTBN4	3.3680864390896	2.22788576610893	1.15567526100235	0.39246538784582	2.94465524041667	0.00323314705100415	0.00802046109355433	Up
Mild VS Asymptomatic	PTPRE	4337.64155563962	0.429043744634249	-1.2208033447162	0.113653248495477	-10.7414733927714	6.49986706272051e-27	2.05908946581657e-25	Down
Mild VS Asymptomatic	PTPRF	214.039207442198	2.0157273768824	1.01130053039739	0.174204066553121	5.80526362218423	6.4264809539582e-09	3.6331548711842e-08	Up
Mild VS Asymptomatic	PTPRN	10.2915469652289	2.33245262226933	1.22184777676352	0.276804317054132	4.41412110102523	1.01421176900475e-05	3.70496093726861e-05	Up
Mild VS Asymptomatic	PTPRN2	215.288170635796	0.251933677555967	-1.98888410582271	0.159871078398595	-12.4405497588749	1.57416716312659e-35	1.02988175596293e-33	Down
Mild VS Asymptomatic	PTX3	21.4335826914706	0.314812993106722	-1.66743300923955	0.189003991850777	-8.82221054122515	1.12221997543568e-18	1.85227843660348e-17	Down
Mild VS Asymptomatic	NFE4	9.19197657684903	0.0865286545736421	-3.53067821927332	0.467701052545721	-7.54900635791955	4.3859146532265e-14	4.75368912925036e-13	Down
Mild VS Asymptomatic	NECTIN1	216.78503813295	0.485080442698564	-1.04370408024965	0.116046008218003	-8.99388179116821	2.38649122371409e-19	4.15954363191172e-18	Down
Mild VS Asymptomatic	CXCL16	783.345963094824	0.272392708796993	-1.87624000799553	0.143471999074197	-13.0773950324985	4.4337577185217e-39	3.92452760408561e-37	Down
Mild VS Asymptomatic	PXN	5621.30832384828	0.492495221664174	-1.02181836770889	0.080427046551977	-12.7049097475999	5.55334610959459e-37	4.14366821078304e-35	Down
Mild VS Asymptomatic	PYGL	2634.76610258356	0.279749826388989	-1.83779085901303	0.15384328241771	-11.9458635445851	6.82378922489286e-33	3.52049034382544e-31	Down
Mild VS Asymptomatic	PYGM	275.716998971658	0.445090706253255	-1.16782871807454	0.131380728236221	-8.88888906122361	6.17229170981966e-19	1.04454612375083e-17	Down
Mild VS Asymptomatic	TP53INP2	525.666155644189	0.133830830929196	-2.90151758350571	0.269422469177955	-10.7693971937776	4.8013441024666e-27	1.53447558333167e-25	Down
Mild VS Asymptomatic	EPS15L1	1223.29191362134	0.487588629385285	-1.03626361232697	0.0786798926779382	-13.1706281879251	1.29515529261539e-39	1.19319485299776e-37	Down
Mild VS Asymptomatic	MID1IP1	2149.15683909854	0.319223345673774	-1.64736193124637	0.112158519399538	-14.6878002675662	7.71788030400138e-49	1.85815686199137e-46	Down
Mild VS Asymptomatic	RRAGD	335.758466483487	0.421022503475131	-1.24803074809374	0.114435963319041	-10.9059312465811	1.07981889999138e-27	3.66509208216999e-26	Down
Mild VS Asymptomatic	RGL2	1103.9419052325	0.458843102359919	-1.12392717467542	0.110555699687346	-10.1661621956526	2.80753541835475e-24	7.40082730645718e-23	Down
Mild VS Asymptomatic	RAB3B	12.2589175718419	0.252415021738679	-1.98613032425383	0.234663549538483	-8.46373596649324	2.58945702366933e-17	3.78299558870526e-16	Down
Mild VS Asymptomatic	RAB3IL1	575.363588568088	2.47972941252923	1.3101827026685	0.236802385257274	5.53281041170703	3.15140047521044e-08	1.62585252516785e-07	Up
Mild VS Asymptomatic	RAD23A	5683.20371057861	2.09139290445985	1.064464122696	0.16991241970244	6.26478114172084	3.73349397492195e-10	2.51269849814259e-09	Up
Mild VS Asymptomatic	RAF1	3523.08974471623	0.449498329678078	-1.15361234014793	0.101519127347866	-11.36349740473	6.35485366522478e-30	2.54433686547592e-28	Down
Mild VS Asymptomatic	RALB	1385.10153890534	0.285810274941156	-1.8068703123228	0.126499713346849	-14.2835921482963	2.7694986758798e-46	5.00088375903615e-44	Down
Mild VS Asymptomatic	RARA	2732.92202204421	0.34129833667938	-1.55089471142116	0.125409461845352	-12.3666483262135	3.96003600086198e-35	2.50899544096719e-33	Down
Mild VS Asymptomatic	CACNG8	6.38561896836351	0.102631590710329	-3.28445322411643	0.39186723712622	-8.38154587304403	5.22370357365495e-17	7.46237463840882e-16	Down
Mild VS Asymptomatic	CACNG6	16.7713767797695	0.0271950449424786	-5.2005123797745	0.490986856686141	-10.5919584383068	3.24725860275607e-26	9.85474766217923e-25	Down
Mild VS Asymptomatic	HRH4	41.859870049993	0.275824763659507	-1.85817610647292	0.20852682229366	-8.9109692750035	5.05883355368674e-19	8.61767523386051e-18	Down
Mild VS Asymptomatic	BCL2A1	3368.68212536509	0.0650676135748936	-3.94191654747417	0.205070960198653	-19.2222074917659	2.41283222894769e-82	7.26141859301807e-79	Down
Mild VS Asymptomatic	BCL2L1	80424.9821685716	2.61379810741116	1.38614771011368	0.207142991642544	6.69174322105806	2.20527587464613e-11	1.75189909672174e-10	Up
Mild VS Asymptomatic	RFX2	317.502695952127	0.205306712513936	-2.28414729767828	0.16978690695311	-13.4530237853328	2.95535283071687e-41	3.10260500373573e-39	Down
Mild VS Asymptomatic	RGS2	6629.21953461821	0.0547495077975649	-4.19101019494592	0.208988764048269	-20.0537584593684	1.871574054882e-89	8.44875317725105e-86	Down
Mild VS Asymptomatic	RGS10	4316.0368946544	2.12851604189603	1.08984796325875	0.146432674740767	7.44265557661997	9.86811343941253e-14	1.02765716785953e-12	Up
Mild VS Asymptomatic	RHAG	316.411188031791	2.24793968953988	1.16860332970078	0.214245306937033	5.45451074941972	4.91078645707818e-08	2.46796746605791e-07	Up
Mild VS Asymptomatic	RHCE	74.724793395511	2.443320744019	1.28884326410936	0.232690982375626	5.53886210351211	3.04443234269156e-08	1.5747154056712e-07	Up
Mild VS Asymptomatic	BCL3	683.638151808549	0.236832977307831	-2.07805811490871	0.152030740451693	-13.6686706171046	1.56223165586826e-42	1.90602817635224e-40	Down
Mild VS Asymptomatic	RNASE2	99.273376625014	0.367750706699942	-1.44319998100339	0.195751089746149	-7.37262808025713	1.67296734132794e-13	1.69331677591696e-12	Down
Mild VS Asymptomatic	RNASE3	23.3034139658976	0.129253002767605	-2.95173029769252	0.328072674513217	-8.99718424301017	2.31580718577922e-19	4.05591952993359e-18	Down
Mild VS Asymptomatic	BCL6	3223.40682323977	0.214015413859262	-2.22421338845953	0.219937634568579	-10.1129276616185	4.84154400527668e-24	1.25608850723105e-22	Down
Mild VS Asymptomatic	BRD2	8219.97651038266	0.473682587527465	-1.07800745516035	0.079997249060626	-13.4755565699938	2.17836488961317e-41	2.30027688957573e-39	Down
Mild VS Asymptomatic	PPCDC	806.675518753692	0.177791810231688	-2.49173922522055	0.161145434098018	-15.4626734487862	6.19721518404442e-54	2.48673587951756e-51	Down
Mild VS Asymptomatic	NYX	2.44547335063211	0.31360127276344	-1.67299668018623	0.607014978813815	-2.75610444318108	0.00584943156464253	0.0138033436699883	Down
Mild VS Asymptomatic	PROK2	887.568651141715	0.0559693931062523	-4.15921808555281	0.250604390549346	-16.5967486700271	7.35695681101123e-62	6.03838950620135e-59	Down
Mild VS Asymptomatic	PAPPA2	1.26058398606573	0.3408758990459	-1.55268149469409	0.514472949657969	-3.01800414526428	0.002544454241617	0.00643670639407092	Down
Mild VS Asymptomatic	ROM1	5.21377049383716	0.460686581212228	-1.11814251886952	0.291768287655227	-3.83229626446172	0.00012695272422137	0.000395307008323035	Down
Mild VS Asymptomatic	RP2	587.210258909732	0.435677341255953	-1.19866801148904	0.106000762514733	-11.3081074423634	1.19642327021755e-29	4.70671350551596e-28	Down
Mild VS Asymptomatic	RPL3L	25.3764641297218	2.08522410950601	1.06020244568328	0.378390693664673	2.80187241238766	0.0050806962661108	0.0121287853618671	Up
Mild VS Asymptomatic	RRAD	8.89983895435769	0.25509742658293	-1.97087974974851	0.342907882291957	-5.74754869026449	9.05465302003592e-09	5.01841220327774e-08	Down
Mild VS Asymptomatic	S100A8	5440.88882984789	0.263685714124964	-1.92310868340944	0.189420836635285	-10.1525720061739	3.22743498543734e-24	8.47060952500612e-23	Down
Mild VS Asymptomatic	S100A9	5742.63282059983	0.240854198456486	-2.05376802236559	0.18585963307703	-11.0501026412465	2.1896438989888e-28	7.8139130205614e-27	Down
Mild VS Asymptomatic	S100A11	1821.65312726919	0.270059832051311	-1.88864902153375	0.156582865187191	-12.0616583383879	1.68358384267577e-33	9.05325956424819e-32	Down
Mild VS Asymptomatic	S100A12	998.21793463467	0.307647878980203	-1.70064804870076	0.209142334299558	-8.13153422235831	4.23890816519429e-16	5.60746994424273e-15	Down
Mild VS Asymptomatic	S100P	49.2246787286732	0.0278219033430305	-5.16763506933304	0.534838699654954	-9.66204403807521	4.37055035427591e-22	9.55436171273124e-21	Down
Mild VS Asymptomatic	SAT1	2805.40186255476	0.166230838427925	-2.58874004539076	0.156997516893013	-16.4890508883327	4.39803737093146e-61	3.45284177421345e-58	Down
Mild VS Asymptomatic	SCN1B	55.4051242537975	0.235831009272575	-2.08417466502422	0.230325417659209	-9.0488261617221	1.44513435183871e-19	2.56585948782219e-18	Down
Mild VS Asymptomatic	SCN2B	1.28269789602882	0.137168178461951	-2.86598226425051	0.592516620259883	-4.83696518587692	1.31836507908981e-06	5.41039050752834e-06	Down
Mild VS Asymptomatic	SCN7A	1.74437824742387	0.247235531959496	-2.01604199687976	0.563100642132622	-3.58025163893338	0.000343263475362149	0.0010050767917325	Down
Mild VS Asymptomatic	CEACAM1	314.813749806431	0.094990473047324	-3.39607336240062	0.24462826822279	-13.8825875973897	8.07744099031155e-44	1.08007000219761e-41	Down
Mild VS Asymptomatic	CCL2	7.48835643689617	0.210322646618539	-2.24932389339019	0.461807644594497	-4.8706943674899	1.11206744901966e-06	4.60036699357342e-06	Down
Mild VS Asymptomatic	CCL3	87.4260533505756	0.124799060172351	-3.00232102518875	0.241934770643314	-12.4096301544646	2.3172067076957e-35	1.5051007741317e-33	Down
Mild VS Asymptomatic	CCL3L1	29.1864621318444	0.0684367429425906	-3.86908508939198	0.636034703318606	-6.08313519561818	1.17854887617413e-09	7.34082685652854e-09	Down
Mild VS Asymptomatic	CCL18	0.475566917365261	0.286659456456312	-1.8025902227666	0.726181989647367	-2.48228439766447	0.0130543039897679	0.0288414984880997	Down
Mild VS Asymptomatic	CCL23	0.783467852673571	0.166412646654609	-2.58716301854424	0.753735155005883	-3.43245634937122	0.00059814015875346	0.00168865178965154	Down
Mild VS Asymptomatic	BID	914.12814125795	0.414657063333171	-1.27000942725114	0.102904633867226	-12.3416155281188	5.40601463080451e-35	3.377730317939e-33	Down
Mild VS Asymptomatic	CXCL6	2.00218348279373	0.0688139591536635	-3.86115493939657	0.515542532021813	-7.48949834314193	6.91373570043742e-14	7.34792969645664e-13	Down
Mild VS Asymptomatic	SDC1	7.42289998171993	6.61352556974374	2.72541955554904	0.555929816720243	4.9024525642965	9.46474747440104e-07	3.96163526066898e-06	Up
Mild VS Asymptomatic	SDC2	9.43419465498996	0.136048115662016	-2.87781112024678	0.373244488786192	-7.71025750334734	1.2556412633068e-14	1.44047740098671e-13	Down
Mild VS Asymptomatic	SDCBP	5601.65022438386	0.361514560320025	-1.46787434071659	0.107367890270144	-13.6714462491843	1.50376410392347e-42	1.84717472275823e-40	Down
Mild VS Asymptomatic	RNF123	4715.740786503	2.23572768297954	1.16074447514878	0.174793512652886	6.6406610722095	3.12279365865974e-11	2.42556459820769e-10	Up
Mild VS Asymptomatic	UBE2O	6418.40026383053	2.30386577599794	1.20405666732583	0.181758802491377	6.6244751330982	3.48484173173233e-11	2.69836137006392e-10	Up
Mild VS Asymptomatic	FKBPL	17.5004113891367	0.308070897850421	-1.69866569134785	0.212232224071043	-8.00380667348252	1.20630730261212e-15	1.54156340858224e-14	Down
Mild VS Asymptomatic	DMRTC2	2.14542391977112	0.131918832651664	-2.92227755733581	0.57649178082321	-5.06907063473291	3.99762863360433e-07	1.76405621302526e-06	Down
Mild VS Asymptomatic	DMRTC1	1.72973730156217	2.02524196600581	1.01809428444291	0.367438069416928	2.77079151340653	0.00559202192605395	0.0132426413008205	Up
Mild VS Asymptomatic	KIF13A	1076.35673583845	0.3495132071752	-1.51658112264527	0.13648942347567	-11.1113453630758	1.10482264974007e-28	4.02213358595895e-27	Down
Mild VS Asymptomatic	SECTM1	934.346585558103	0.298638381683749	-1.74352849905216	0.14729999868692	-11.8365819049188	2.52536776116164e-32	1.21926646158545e-30	Down
Mild VS Asymptomatic	SELL	8099.77743550061	0.380303589410509	-1.3947765392996	0.12076766184161	-11.5492551402451	7.44629757523073e-31	3.18167165099119e-29	Down
Mild VS Asymptomatic	SEMG1	3.70235670107718	0.0396269750512976	-4.65737334724942	0.532066587246905	-8.75336557280972	2.07082515971099e-18	3.34521211656061e-17	Down
Mild VS Asymptomatic	LRRC4	757.732408863828	0.0784877956418627	-3.67138784832833	0.262561593175707	-13.9829584514725	1.98079681320189e-44	2.79431625437394e-42	Down
Mild VS Asymptomatic	C10orf54	12006.1044392352	0.406137999142773	-1.29995807966609	0.12389578871146	-10.492350815035	9.36684022852826e-26	2.74573107153466e-24	Down
Mild VS Asymptomatic	FN3K	85.09569607998	2.13287699597002	1.09280076716888	0.200683890959892	5.44538359278314	5.16938611559812e-08	2.58569543183809e-07	Up
Mild VS Asymptomatic	NOD2	1591.56034300398	0.494545146504147	-1.01582586578445	0.142638334412018	-7.12168906046101	1.06612361996364e-12	9.88751628437772e-12	Down
Mild VS Asymptomatic	SEPP1	43.0604250068322	2.10203902640534	1.07178945458971	0.220595471677521	4.85861947409559	1.1820707070974e-06	4.87654803702483e-06	Up
Mild VS Asymptomatic	NCAPG	225.662412234348	2.00818419641438	1.00589160348491	0.179460643228496	5.60508190201999	2.08156510684983e-08	1.09935130548076e-07	Up
Mild VS Asymptomatic	DPEP2	557.70053090619	0.347194369894943	-1.52618454166287	0.128218365831572	-11.9030103976499	1.14153557407531e-32	5.7577396259994e-31	Down
Mild VS Asymptomatic	DPEP3	74.8798505182574	0.20028309488276	-2.31988744087636	0.240996517976246	-9.62622804826177	6.19623039053477e-22	1.34155074534636e-20	Down
Mild VS Asymptomatic	IRF2BPL	980.318433468816	0.483299117179227	-1.0490117354255	0.112282792453781	-9.34258680694372	9.40087171201454e-21	1.83316998384283e-19	Down
Mild VS Asymptomatic	SEMA4A	1375.83390607455	0.445749961570631	-1.16569342141592	0.135406797994252	-8.60882495327454	7.38132603957241e-18	1.13433705784306e-16	Down
Mild VS Asymptomatic	SFRP1	2.99710405719474	0.0978815224989689	-3.35281964777069	0.492265872795269	-6.81099347540005	9.69270281421269e-12	8.03955602738808e-11	Down
Mild VS Asymptomatic	SFRP2	613.556805611828	2.18278502709979	1.12617005263345	0.241997652475448	4.65364040152294	3.26125358104642e-06	1.27326391163146e-05	Up
Mild VS Asymptomatic	TRIM64B	2.75989357194687	0.0337596931433681	-4.88855439895691	0.556023608012036	-8.79199071498974	1.46932915947257e-18	2.39888577148248e-17	Down
Mild VS Asymptomatic	SMIM5	955.963968970293	2.30716125816628	1.20611884417098	0.178161274614075	6.76981485894524	1.2894729821837e-11	1.0474140188615e-10	Up
Mild VS Asymptomatic	NFKBIZ	8903.99961593592	0.275781201787425	-1.85840397383075	0.139936128470063	-13.2803729397754	3.00891842641035e-40	2.89000212902616e-38	Down
Mild VS Asymptomatic	ARHGAP9	2951.21392000264	0.395566085341722	-1.33800935586502	0.110655423535271	-12.0916744350857	1.16880035158153e-33	6.43445974039871e-32	Down
Mild VS Asymptomatic	LIPN	33.0068895622739	0.473770590229711	-1.07773945022784	0.176041046929881	-6.12209180201657	9.23547844084894e-10	5.84935230467939e-09	Down
Mild VS Asymptomatic	LOC643802	15.4591475556038	0.158245217289719	-2.65976619774037	0.311918225582877	-8.52712659790913	1.50027653336236e-17	2.25566139574723e-16	Down
Mild VS Asymptomatic	MMP25	3886.05432742063	0.0801285653987217	-3.64153954249122	0.285511002130053	-12.754463104131	2.9439606690781e-37	2.26208926815078e-35	Down
Mild VS Asymptomatic	RNF222	22.4199773529062	0.143126832005758	-2.8046339352414	0.279020116417928	-10.0517266326436	9.02716780798442e-24	2.27658616073708e-22	Down
Mild VS Asymptomatic	ARAP3	1204.43799463736	0.197566072286113	-2.33959287846659	0.179591260174691	-13.0273203506163	8.55600014378813e-39	7.2875327639803e-37	Down
Mild VS Asymptomatic	SGK1	1447.32580474615	0.248817193810866	-2.00684191259973	0.153715909991178	-13.0555250443165	5.91011617686086e-39	5.08185560978936e-37	Down
Mild VS Asymptomatic	BLVRB	13549.3277343711	2.44504505544715	1.28986105031913	0.225664048567882	5.71584644742881	1.09159276943087e-08	5.97480771070419e-08	Up
Mild VS Asymptomatic	CPEB1	16.3334723652741	2.16080129303928	1.11156640827903	0.264440118989629	4.20347113942504	2.62852680031618e-05	9.08388678149459e-05	Up
Mild VS Asymptomatic	CLEC7A	2183.50189200038	0.291998499030673	-1.77596714169498	0.143311614664096	-12.3923461881133	2.87506968194568e-35	1.84751363867947e-33	Down
Mild VS Asymptomatic	SPINK8	0.808507964106968	0.126915888090628	-2.97805540920115	0.639024408749195	-4.66031558173231	3.15724932651549e-06	1.23613293774697e-05	Down
Mild VS Asymptomatic	CSRNP1	4752.77127841668	0.167794499738961	-2.57523266951118	0.17453207939082	-14.7550678276433	2.85404322066403e-49	7.05965184048362e-47	Down
Mild VS Asymptomatic	RNF225	0.921324726736132	0.361504461328012	-1.4679146432958	0.547085052537759	-2.68315618656843	0.00729309212312411	0.0168856730949163	Down
Mild VS Asymptomatic	C7orf73	3398.3888875852	2.12865927649592	1.08994504352046	0.151506384649446	7.19405354462365	6.28955115052616e-13	5.96170210630188e-12	Up
Mild VS Asymptomatic	SHOX	1.19923378892679	0.394369673719656	-1.34237947942008	0.428974824693955	-3.12927333294625	0.00175239215178473	0.00457069840889454	Down
Mild VS Asymptomatic	SHOX2	0.83488523703284	0.329423287268326	-1.6019855506336	0.586998713098099	-2.7291125429876	0.00635050268591698	0.0148884740326672	Down
Mild VS Asymptomatic	SMAP2	7432.36702259561	0.45337141592149	-1.14123465971575	0.114459501287365	-9.97064155338699	2.0490097321264e-23	4.98638392628119e-22	Down
Mild VS Asymptomatic	PLPPR2	723.19592617321	0.328802969436621	-1.60470476675541	0.140812838441684	-11.3960117878028	4.37715284169288e-30	1.76424662639393e-28	Down
Mild VS Asymptomatic	MARC1	268.2922058234	0.46673583730883	-1.09932184909216	0.202657578596157	-5.42452868877317	5.8107657296445e-08	2.88890409637089e-07	Down
Mild VS Asymptomatic	FNDC3B	3256.16537731592	0.406404853750152	-1.29901046236523	0.102599607892109	-12.660969072428	9.7290896161743e-37	7.08379722577659e-35	Down
Mild VS Asymptomatic	SIAH2	12085.5320619081	2.75386663703969	1.46145869500658	0.171170347899483	8.53803659886699	1.36521684201671e-17	2.05602339585452e-16	Up
Mild VS Asymptomatic	CYP3A43	1.3349124418131	4.57213258357995	2.19286723970723	0.622412009261548	3.52317629974545	0.000426407615741771	0.00122997481109411	Up
Mild VS Asymptomatic	ST3GAL4	232.049096462483	0.352991107222485	-1.50229625622837	0.110445099037717	-13.602199367084	3.88570165246485e-42	4.49769966272806e-40	Down
Mild VS Asymptomatic	ISL2	23.6079672072142	0.26432783248779	-1.91959975285138	0.260552410141045	-7.3674227454363	1.73958180880561e-13	1.75876980524093e-12	Down
Mild VS Asymptomatic	NABP1	3682.3192501028	0.242502250378688	-2.04392995956653	0.161256232160325	-12.6750447544527	8.13122675332136e-37	5.94435471598072e-35	Down
Mild VS Asymptomatic	BMP2	9.57905418811971	0.140722201231506	-2.82907813959035	0.327284613884621	-8.64409147136898	5.4235095079519e-18	8.47165321670306e-17	Down
Mild VS Asymptomatic	CDK15	1.83986545064065	0.194025804644514	-2.3656795571298	0.543912858971822	-4.34937236380425	1.3652771857856e-05	4.90115509815716e-05	Down
Mild VS Asymptomatic	SLC1A5	4243.25259894413	2.19881000628033	1.13672294987769	0.188956794218112	6.01578236221333	1.79019957099002e-09	1.09060842285313e-08	Up
Mild VS Asymptomatic	MARCKSL1	390.170398855006	0.354026595785152	-1.49807034992915	0.100783153266326	-14.8642933007901	5.62048439867155e-50	1.4924865703943e-47	Down
Mild VS Asymptomatic	SLC2A3	6206.18455785114	0.331947339870693	-1.59097370431885	0.142585251934848	-11.1580523422283	6.54088273125833e-29	2.42026064504778e-27	Down
Mild VS Asymptomatic	SLC2A4	61.3148723802693	2.57755744656189	1.3660045815978	0.24348196666348	5.61029057024899	2.01987179349547e-08	1.06989806321935e-07	Up
Mild VS Asymptomatic	SLC4A1	83935.3100047991	2.61835823556126	1.38866249579764	0.229678614122496	6.04611143751074	1.48383483052503e-09	9.15394791075861e-09	Up
Mild VS Asymptomatic	NADK	4934.39951406838	0.367812973712557	-1.44295572666371	0.131991849946477	-10.9321577601105	8.09014584865912e-28	2.76673794676587e-26	Down
Mild VS Asymptomatic	MPPE1	753.097083228585	0.44986078472479	-1.15244948513624	0.0956588603065316	-12.0474933680299	1.99937953041731e-33	1.06497923837007e-31	Down
Mild VS Asymptomatic	SLC6A6	6653.70175550071	0.308861536290997	-1.69496787706965	0.134302902130089	-12.6204858583611	1.62813669353378e-36	1.16202625593437e-34	Down
Mild VS Asymptomatic	NCF1	4047.96926092248	0.251654413514798	-1.9904841948468	0.16177914379496	-12.3037132485356	8.65040211245338e-35	5.29492579473121e-33	Down
Mild VS Asymptomatic	SLC6A7	0.897382558005579	0.20228610698797	-2.30553085589988	0.609392540629374	-3.78332634908652	0.000154746299975886	0.00047626622441871	Down
Mild VS Asymptomatic	SLC6A8	16279.0244043605	2.50856319120527	1.32686128033471	0.255784230699003	5.18742409064343	2.13222792348127e-07	9.77059028889878e-07	Up
Mild VS Asymptomatic	SLC6A9	758.277200281819	2.2727332000406	1.18442833370696	0.230956731983236	5.12835596319806	2.92283396250299e-07	1.31516603191917e-06	Up
Mild VS Asymptomatic	SLC9A1	1103.76980116001	0.39532011729848	-1.33890672109015	0.114977570754925	-11.6449383327469	2.43497723217894e-31	1.08563910818408e-29	Down
Mild VS Asymptomatic	SLC11A1	3211.33059068788	0.38094363634822	-1.39235053962613	0.180696693306387	-7.70545666414205	1.30376215243063e-14	1.49283660028154e-13	Down
Mild VS Asymptomatic	SLC14A1	6992.6979423287	2.38194926169245	1.25214268243616	0.210568729627065	5.94647972970066	2.73970443867344e-09	1.62893786793304e-08	Up
Mild VS Asymptomatic	SLC19A1	1153.06862097327	0.26052991605226	-1.9404790515115	0.168995425278871	-11.4824353872856	1.61661722705971e-30	6.64948912733878e-29	Down
Mild VS Asymptomatic	SLC22A1	35.936181171601	0.337595579015386	-1.56663208353877	0.277217375185885	-5.65127666506576	1.59260514388929e-08	8.56036942784583e-08	Down
Mild VS Asymptomatic	SLPI	77.2886996654098	0.0332570475469559	-4.91019609326113	0.570233935827149	-8.61084510191187	7.25239286461016e-18	1.11737592112855e-16	Down
Mild VS Asymptomatic	BMX	29.8083089601871	0.0656551366989085	-3.92894830127443	0.464367262921509	-8.46086409398443	2.65403560850964e-17	3.86795165317665e-16	Down
Mild VS Asymptomatic	CYP4F12	27.2108673655123	0.18950582521491	-2.39968589884194	0.267869305838336	-8.95842056756662	3.29362114977237e-19	5.68574733283362e-18	Down
Mild VS Asymptomatic	SNCA	106498.221718048	2.8132822569177	1.49225430566612	0.200563070491963	7.44032439274965	1.0043835211376e-13	1.0453114260047e-12	Up
Mild VS Asymptomatic	SOD2	16612.1116410851	0.246297873646331	-2.02152392215863	0.131045336073749	-15.4261416905441	1.09206701070636e-53	4.19562851326059e-51	Down
Mild VS Asymptomatic	BNIP3L	83720.1386731713	2.3219115496717	1.21531301557967	0.196416752822514	6.18742036061378	6.11567257116992e-10	3.98091923639564e-09	Up
Mild VS Asymptomatic	SORL1	28334.9706911938	0.400669851769073	-1.31951413600355	0.11257423647887	-11.7212799062708	9.91623789938929e-32	4.60302076476279e-30	Down
Mild VS Asymptomatic	SPAG1	99.968722357503	0.49452131700321	-1.015895383262	0.100839181936782	-10.0744111936458	7.16888838448674e-24	1.83095640111283e-22	Down
Mild VS Asymptomatic	SPAG4	9.87868861599477	0.399712952683692	-1.32296377089119	0.320932888462986	-4.12224430231235	3.75198978746248e-05	0.00012658759266108	Down
Mild VS Asymptomatic	SPI1	3536.97845054072	0.272648288943797	-1.87488699330894	0.149364634976815	-12.5524157281271	3.85564988277498e-36	2.69850658656077e-34	Down
Mild VS Asymptomatic	BPGM	6681.67437639061	2.62110632585398	1.39017587814971	0.21203133597289	6.55646426869403	5.50985137237969e-11	4.14923916360877e-10	Up
Mild VS Asymptomatic	SPP1	3.76616383040378	0.0299049106177988	-5.06347378420595	0.494546920311717	-10.2386114971951	1.33133247670599e-24	3.5934036669477e-23	Down
Mild VS Asymptomatic	SPTA1	987.995396749211	2.47042322405999	1.30475822033144	0.218117229601905	5.98191267472456	2.20532502265277e-09	1.32871384497968e-08	Up
Mild VS Asymptomatic	BPI	147.945429372799	0.30656836449033	-1.70571926530002	0.221744524155142	-7.69227232013461	1.44544552494398e-14	1.64879405204759e-13	Down
Mild VS Asymptomatic	SPTB	8116.91549330469	2.38869842615625	1.2562247246389	0.237253795938425	5.29485616729578	1.19110123701904e-07	5.64358830670501e-07	Up
Mild VS Asymptomatic	TRIM21	631.117112895681	0.467416380075225	-1.09721980227449	0.0917302011921688	-11.9613800909025	5.66131103613359e-33	2.93753716607656e-31	Down
Mild VS Asymptomatic	ZFP36L1	6556.43646698215	0.321632921210089	-1.63651301164251	0.108004086478255	-15.1523249258907	7.31330342253133e-52	2.26859706588558e-49	Down
Mild VS Asymptomatic	STAT3	5240.94171863698	0.453403243566738	-1.14113338298619	0.0805859949221545	-14.160442941587	1.60976295004753e-45	2.69143422120446e-43	Down
Mild VS Asymptomatic	STX3	1438.69111913868	0.228003948514136	-2.13286928605683	0.190294741802487	-11.2082407840286	3.71503692486901e-29	1.40929457462941e-27	Down
Mild VS Asymptomatic	BSG	30952.6020445268	2.30230409704109	1.20307840267866	0.221061642229815	5.44227569533726	5.26041772062235e-08	2.62742548697204e-07	Up
Mild VS Asymptomatic	BST1	691.082774086039	0.40035460681392	-1.32064968773876	0.163572619247729	-8.07378211471108	6.8153448572737e-16	8.85994831445581e-15	Down
Mild VS Asymptomatic	SVIL	1927.9903117079	0.372664553904827	-1.42405049164471	0.113474133087158	-12.5495604408003	3.99722730142469e-36	2.78679279466508e-34	Down
Mild VS Asymptomatic	SYN2	4.65900551099623	0.34922880651571	-1.51775552875136	0.468210556391135	-3.24160894715806	0.00118856993613077	0.00319340860169032	Down
Mild VS Asymptomatic	TAC3	8.25343899680323	2.15195126961241	1.10564540880322	0.309984124764495	3.56678074931488	0.00036139360101285	0.00105457082312363	Up
Mild VS Asymptomatic	KLF5	130.064431228135	0.213388570316728	-2.22844519140066	0.201002696609554	-11.0866432589678	1.45651151795815e-28	5.23908933859968e-27	Down
Mild VS Asymptomatic	TAF12	324.325723682179	0.498247801535208	-1.00506465554556	0.0921964683604046	-10.9013357389859	1.13577555851257e-27	3.83340173085261e-26	Down
Mild VS Asymptomatic	TAT	1.44271445802826	2.06898006497234	1.04891974461595	0.421398356601726	2.48914056778658	0.0128052325428361	0.0283050659843299	Up
Mild VS Asymptomatic	TBL1X	1715.82551150432	0.465762507847371	-1.1023335822592	0.086564690310662	-12.734217361642	3.81653938877191e-37	2.89559881273338e-35	Down
Mild VS Asymptomatic	TCN1	79.7923612149024	0.031760866447602	-4.97660591952912	0.414623342262583	-12.0027152653104	3.43828282861307e-33	1.79956733438453e-31	Down
Mild VS Asymptomatic	PRDX2	5481.05879645745	2.52976424323109	1.33900294184862	0.202584793150568	6.6095925613401	3.85379200337240e-11	2.96244879544042e-10	Up
Mild VS Asymptomatic	TEAD3	2.02950604821611	0.432820861104098	-1.20815805901716	0.402210785858134	-3.00379328823692	0.00266636417274997	0.00672343776949395	Down
Mild VS Asymptomatic	TECTA	170.629148929517	2.19294736726172	1.13287118642932	0.167910098547649	6.74689131998715	1.51046325350387e-11	1.21760870395176e-10	Up
Mild VS Asymptomatic	TEK	7.73054841326152	0.0617697425618386	-4.01695587180046	0.460061826542171	-8.73133922453845	2.51674591843121e-18	4.04673918513912e-17	Down
Mild VS Asymptomatic	TFDP1	6912.55231208381	2.70046204221923	1.43320626986482	0.181885664240613	7.87970990373852	3.28142020185803e-15	4.01985105732364e-14	Up
Mild VS Asymptomatic	TFF3	0.998530295335618	0.10023961810874	-3.31847527146048	0.609370330757301	-5.44574473676198	5.15890760611486e-08	2.58188455220665e-07	Down
Mild VS Asymptomatic	TFR2	224.696470045235	2.57037532531472	1.36197903663121	0.198710320202877	6.8540931102153	7.17663289219711e-12	6.03017497135427e-11	Up
Mild VS Asymptomatic	TGFA	347.802429410588	0.128894338441181	-2.95573919877673	0.212510026168285	-13.9087046953545	5.60859715404644e-44	7.55779394109079e-42	Down
Mild VS Asymptomatic	TGM2	1257.61390272377	2.38508957213647	1.25404344771948	0.2278492176809	5.50383038609225	3.71627101080632e-08	1.8961487889836e-07	Up
Mild VS Asymptomatic	TGM3	57.9882087895975	0.025174559884513	-5.31188963330953	0.454669458537665	-11.6829699764615	1.55756499779737e-31	7.10226039525938e-30	Down
Mild VS Asymptomatic	THBD	379.882323655689	0.175675074628279	-2.50901858345625	0.211391676792496	-11.8690509556775	1.71400943519752e-32	8.50271109103343e-31	Down
Mild VS Asymptomatic	THBS4	6.79363882053495	0.364801078611785	-1.45481809974443	0.371950774754062	-3.91131891231136	9.1793468680685e-05	0.000291508030947437	Down
Mild VS Asymptomatic	TIMP2	2306.14216586088	0.454296077281872	-1.13829524670253	0.125677421302739	-9.05727723327913	1.33747339005865e-19	2.37938492653094e-18	Down
Mild VS Asymptomatic	TK1	51.6361469990358	2.25048549385091	1.17023626544917	0.17772862080071	6.58439963229881	4.56727132123532e-11	3.47979823829309e-10	Up
Mild VS Asymptomatic	TLE3	4811.90568545932	0.26209337842151	-1.93184718929094	0.14118441772121	-13.6831473364551	1.28028860290583e-42	1.59435664156349e-40	Down
Mild VS Asymptomatic	TLR1	2393.73370832242	0.319996252208483	-1.64387308649941	0.145198853469411	-11.3215293869089	1.02665018192836e-29	4.07433457913855e-28	Down
Mild VS Asymptomatic	TLR4	4004.06791711747	0.260402046855377	-1.9411873062283	0.17420640286645	-11.1430307628615	7.74383614163395e-29	2.85368263692825e-27	Down
Mild VS Asymptomatic	SERPING1	106.946966471816	0.409124057142571	-1.28938972241367	0.23284428643841	-5.53756221437164	3.06710758100445e-08	1.58508190012013e-07	Down
Mild VS Asymptomatic	TSPAN7	211.494931421523	3.02574886474051	1.59729224973943	0.226992851356267	7.03675133465975	1.96773558829576e-12	1.76949210746298e-11	Up
Mild VS Asymptomatic	TMOD1	9338.83037958177	2.57218661357727	1.36299531479494	0.210265692762799	6.48225251055358	9.03632369030099e-11	6.61942786514259e-10	Up
Mild VS Asymptomatic	TNF	215.723099420892	0.401398455403602	-1.31689302972109	0.127825776249833	-10.3022494238349	6.88326101433655e-25	1.88605529796472e-23	Down
Mild VS Asymptomatic	TNFAIP2	8906.9923038544	0.367612429237916	-1.44374254888947	0.143237577408732	-10.0793560950121	6.81713921235692e-24	1.74605791145431e-22	Down
Mild VS Asymptomatic	TNFAIP6	56.2195947636006	0.0520606073877143	-4.26366404610547	0.388133156916661	-10.9850549228417	4.50964214641942e-28	1.58117685898826e-26	Down
Mild VS Asymptomatic	TNFRSF1A	1595.20455440399	0.39167935361974	-1.3522550125917	0.121919257916289	-11.0913979932537	1.38112279292289e-28	4.98778685436174e-27	Down
Mild VS Asymptomatic	TNNI2	6.94203851514033	0.335351835159429	-1.57625259789458	0.268439584298621	-5.87190820613516	4.30807278866495e-09	2.49890364101905e-08	Down
Mild VS Asymptomatic	TNS1	42326.2720493728	2.21749047238189	1.14892790588962	0.229636867125254	5.00323802650969	5.63752606956014e-07	2.43156446854565e-06	Up
Mild VS Asymptomatic	C1R	23.1398160936926	0.44842236099261	-1.15706987363788	0.192349034253338	-6.01547014846944	1.7936535529477e-09	1.09234408787779e-08	Down
Mild VS Asymptomatic	TOP2A	280.902010431603	2.02174440491899	1.01560061887107	0.142945336899691	7.10481811368036	1.20481103935765e-12	1.11451193328284e-11	Up
Mild VS Asymptomatic	TPH1	20.4392109686155	2.1232588239547	1.08628024560793	0.16693011399514	6.50739533814467	7.64649896229779e-11	5.66104271267779e-10	Up
Mild VS Asymptomatic	TPM3	3107.91087228364	0.492617388890792	-1.02146054048992	0.0881710938477099	-11.5849820606081	4.91069403183777e-31	2.12643650198788e-29	Down
Mild VS Asymptomatic	CRISP2	24.1985194097198	2.48815055567926	1.31507378424675	0.34012569364122	3.86643469997286	0.000110438016551195	0.000347115624867699	Up
Mild VS Asymptomatic	C4A	709.722231875074	2.17126629137243	1.11853667375733	0.282669725215734	3.95704447267447	7.58828074981239e-05	0.000244612110778041	Up
Mild VS Asymptomatic	C4BPA	111.530748976598	0.0143581234255714	-6.12198898528889	0.570786068183722	-10.7255403145516	7.72343517670768e-27	2.4223203107036e-25	Down
Mild VS Asymptomatic	TSHR	10.1377273091868	2.70407873258232	1.4351371580744	0.266819989093546	5.37867182646216	7.50373453269355e-08	3.66896654364602e-07	Up
Mild VS Asymptomatic	PHLDA2	29.94941157479	0.275452696421878	-1.86012350929265	0.226510598234493	-8.21208157053638	2.17386507236207e-16	2.95138959486029e-15	Down
Mild VS Asymptomatic	TSTA3	1871.49444527379	2.09982121719434	1.07026649929754	0.203844960481931	5.25039469588659	1.51773649657125e-07	7.09197360750076e-07	Up
Mild VS Asymptomatic	C5AR1	8767.50667204536	0.0961266130664876	-3.37892028714503	0.194703192224798	-17.3542110354505	1.83301303710623e-67	2.54605510854055e-64	Down
Mild VS Asymptomatic	TUBB2A	2448.03914345373	2.15660711276446	1.10876337256046	0.286591179476509	3.86879796714519	0.000109373219541791	0.000343888599210537	Up
Mild VS Asymptomatic	FAM157A	410.123098293975	0.233104805695946	-2.10094934746802	0.316660992504563	-6.63469576991789	3.25172510427374e-11	2.52218213951336e-10	Down
Mild VS Asymptomatic	DEFA1B	388.163013873851	0.116549762657482	-3.10098202832897	0.269049734882864	-11.5256832707122	9.79321820363123e-31	4.14136161833651e-29	Down
Mild VS Asymptomatic	CNTNAP3B	60.5180047088457	0.0862746088295727	-3.53492016230101	1.14217496157258	-3.09490251601561	0.00196877593476858	0.00509023296880244	Down
Mild VS Asymptomatic	CCDC169	7.64937161269217	2.04805161697945	1.03425207599312	0.375664249363975	2.75312883178046	0.00590286621815913	0.0139185238053407	Up
Mild VS Asymptomatic	TUFT1	35.4445116725371	0.474630834438608	-1.07512226648643	0.150405989823875	-7.14813464374258	8.79650110475088e-13	8.25163510808907e-12	Down
Mild VS Asymptomatic	DMRTC1B	1.72973730156217	2.02524196600581	1.01809428444291	0.367438069416928	2.77079151340653	0.00559202192605395	0.0132426413008205	Up
Mild VS Asymptomatic	PLIN4	195.132668228161	0.124759902840915	-3.00277376058771	1.08238437862841	-2.77422126545546	0.00553340289923325	0.0131279274932932	Down
Mild VS Asymptomatic	SHISA7	272.634601022916	3.07131614175036	1.61885702180934	0.254153263028272	6.36960943377405	1.89510162725366e-10	1.32276188957555e-09	Up
Mild VS Asymptomatic	LOC730098	2.19740146816101	0.445550491996928	-1.16633916050074	0.415994651069696	-2.80373595550231	0.00505142551248826	0.0120636940191774	Down
Mild VS Asymptomatic	TYROBP	647.299766665833	0.370268100351344	-1.43335783230006	0.136890234175585	-10.4708552873212	1.17575836977582e-25	3.42983342213927e-24	Down
Mild VS Asymptomatic	U2AF1	266.894159135655	0.47525532860511	-1.07322529229745	0.0777099869791103	-13.8106482064648	2.1984441455312e-43	2.85592129034941e-41	Down
Mild VS Asymptomatic	UBE2D1	523.261042713782	0.313938834734926	-1.6714445912491	0.136551661768496	-12.2403826478714	1.89138825785103e-34	1.11610450235347e-32	Down
Mild VS Asymptomatic	OSGIN2	442.328514011168	0.425296373553124	-1.23345954154426	0.0844477131704449	-14.6061923435951	2.56455894819898e-48	5.93695396508063e-46	Down
Mild VS Asymptomatic	UPK1B	10.9922418266705	0.358675464675856	-1.47924903428976	0.227430329438436	-6.50418542655361	7.81154947377994e-11	5.77613222145964e-10	Down
Mild VS Asymptomatic	UCP2	6816.78176765081	2.15445293791456	1.10732158441774	0.110955061300021	9.97991052813318	1.86634998508888e-23	4.56648803262195e-22	Up
Mild VS Asymptomatic	VASP	3821.07790106621	0.307027897776206	-1.70355834432519	0.118591634111123	-14.364911632206	8.59162260454027e-47	1.650414142236e-44	Down
Mild VS Asymptomatic	VDR	514.808806551394	0.417817734683913	-1.2590543645754	0.134860929871628	-9.33594604288936	1.00093324417684e-20	1.94133744254577e-19	Down
Mild VS Asymptomatic	VLDLR	22.9590172197539	0.34737068205619	-1.52545209857369	0.206639306723803	-7.38219713741411	1.55698418659752e-13	1.58213075168213e-12	Down
Mild VS Asymptomatic	BEST1	507.765442904332	0.155677902255795	-2.6833639196965	0.224556010972246	-11.9496419092881	6.52055827757292e-33	3.37368827559124e-31	Down
Mild VS Asymptomatic	VRK1	4723.64620877796	2.11238315622038	1.07887154276597	0.179993722246955	5.99393984022251	2.04817168467486e-09	1.23982018471921e-08	Up
Mild VS Asymptomatic	WAS	1292.877470152	0.466473516572552	-1.10013291862065	0.0943292719109511	-11.6626885412537	1.97699558183205e-31	8.94701985492262e-30	Down
Mild VS Asymptomatic	LAT2	1237.78829209274	0.390278378759482	-1.35742455453041	0.124748106769167	-10.8813238908882	1.41492854145831e-27	4.74014186885208e-26	Down
Mild VS Asymptomatic	XG	18.1401808408654	2.62857377869272	1.39428022897877	0.346789458959318	4.02053809006442	5.80653594532742e-05	0.000191085510415122	Up
Mild VS Asymptomatic	XK	9037.15806988882	3.33925642124934	1.73952688209845	0.201824401298902	8.6190117295193	6.75344379892341e-18	1.04765407798247e-16	Up
Mild VS Asymptomatic	FMNL1	7182.75402550549	0.451902805234721	-1.14591558216776	0.0870105545960973	-13.1698457444283	1.30864770164067e-39	1.19950515474749e-37	Down
Mild VS Asymptomatic	CEMP1	3.49826360368051	0.412594275591968	-1.27720428973754	0.407374533084613	-3.13520896867713	0.00171731732508526	0.00448504468311607	Down
Mild VS Asymptomatic	ZFP36	5059.82911904992	0.274985951096427	-1.8625701809819	0.169504988239791	-10.9882912610631	4.35085046085514e-28	1.52846900333971e-26	Down
Mild VS Asymptomatic	CA1	17184.279757005	2.32554123888414	1.21756652343858	0.246436833030998	4.94068402220307	7.78489795729544e-07	3.30291124095122e-06	Up
Mild VS Asymptomatic	CA3	6.52891885528244	2.10898931502951	1.07655178588884	0.355643515429351	3.02705304380194	0.00246950619419023	0.00626114481163899	Up
Mild VS Asymptomatic	CA4	42.434200248497	0.0702916191764637	-3.83050350180444	0.503767693353982	-7.60371010753337	2.87759458433035e-14	3.1819182736836e-13	Down
Mild VS Asymptomatic	RELL1	636.936120276926	0.488434763111333	-1.03376221073006	0.0948243958777741	-10.9018591804429	1.12925953804618e-27	3.81854671882021e-26	Down
Mild VS Asymptomatic	TRIM25	4170.77363363827	0.463107917976571	-1.11057967119087	0.137817188322657	-8.05835385779881	7.73286975784166e-16	9.98801353486029e-15	Down
Mild VS Asymptomatic	ZNF165	18.3423785947015	0.479946884711159	-1.05905334197834	0.201631443656643	-5.25242156070553	1.50112399767296e-07	7.02404665094082e-07	Down
Mild VS Asymptomatic	CACNA1D	25.6269361342984	0.264832791882327	-1.9168463256237	0.256491976326296	-7.47331886587042	7.81970526359616e-14	8.22846258419323e-13	Down
Mild VS Asymptomatic	CACNA1E	168.641766358604	0.160977654892273	-2.63506765135122	0.375165842166866	-7.02374085053084	2.1600529086768e-12	1.93760930809623e-11	Down
Mild VS Asymptomatic	PTP4A1	4150.29999260167	0.454131446015853	-1.13881815625243	0.0908230408027332	-12.5388683993298	4.57481404069429e-36	3.16503513918838e-34	Down
Mild VS Asymptomatic	LAPTM5	14582.0559419855	0.492520874014207	-1.02174322473742	0.0728768515880554	-14.0201339996537	1.17392795776654e-44	1.69580937067123e-42	Down
Mild VS Asymptomatic	CACNB2	1.46051718950132	0.410791165593751	-1.28352293925641	0.417179244717366	-3.07667017357485	0.00209326779698616	0.00537439735677222	Down
Mild VS Asymptomatic	BTG2	9763.08414485958	0.168250773695807	-2.57131495584947	0.133949959941207	-19.1960860382345	3.99053242919907e-82	1.02938634391497e-78	Down
Mild VS Asymptomatic	TUBA1A	4669.30219394664	0.230870972220057	-2.11484130274879	0.137124126821932	-15.4228242087193	1.14964820880544e-53	4.32483285549997e-51	Down
Mild VS Asymptomatic	CACNB4	112.909003610642	0.233539428818447	-2.09826195198161	0.174140592046899	-12.0492409455947	1.95744162555448e-33	1.0457255453443e-31	Down
Mild VS Asymptomatic	IFRD2	880.556983858212	2.15647292323355	1.10867360164537	0.135960037228088	8.15440789991432	3.50894697623524e-16	4.6657625589013e-15	Up
Mild VS Asymptomatic	SEMA3B	15.9451792756633	0.273893545168843	-1.86831282834254	0.312833726321906	-5.97222316886654	2.34042070453071e-09	1.4068234574471e-08	Down
Mild VS Asymptomatic	TSEN34	514.160748189352	0.257106880074108	-1.95955987827476	0.148010256818644	-13.2393519232643	5.19955538622546e-40	4.9414932425828e-38	Down
Mild VS Asymptomatic	PRRG4	259.440025199797	0.202599981176374	-2.30329405478954	0.171778812813396	-13.4084874442089	5.39274737305946e-41	5.50151634549913e-39	Down
Mild VS Asymptomatic	CHAC1	2.74202329405985	0.491397244730547	-1.02503832637068	0.399801496154735	-2.56386816014806	0.010351285550503	0.0232884579099716	Down
Mild VS Asymptomatic	MBOAT7	2930.65028921774	0.176969339452175	-2.49842866481586	0.162837357935067	-15.3430926201353	3.93969738801991e-53	1.36805991798991e-50	Down
Mild VS Asymptomatic	PPDPF	1193.67267727296	2.19448364797258	1.13388152010562	0.168415230663127	6.73265425959997	1.6659560881931e-11	1.33639134093749e-10	Up
Mild VS Asymptomatic	ALDH5A1	3581.97635535265	2.39360813364027	1.2591869827206	0.188677614243911	6.67374869968837	2.49350455327211e-11	1.96702541364938e-10	Up
Mild VS Asymptomatic	LILRA6	518.215344427681	0.227774343206078	-2.13432284570781	0.21384213117966	-9.98083415056621	1.84905699258126e-23	4.53031507666755e-22	Down
Mild VS Asymptomatic	BAG6	23658.7192313183	2.05932193433128	1.04216938449047	0.169158401198005	6.16090822039972	7.23289047503021e-10	4.66277412736953e-09	Up
Mild VS Asymptomatic	DCAF10	2587.32183546118	2.17444957510236	1.12065025348202	0.127129921826462	8.81499994164837	1.19685124086607e-18	1.97005860130525e-17	Up
Mild VS Asymptomatic	OR51B4	1.69315808497494	2.81700655599327	1.49416292128756	0.578394526727489	2.58329367281778	0.0097861982353031	0.0221468080630239	Up
Mild VS Asymptomatic	LST1	370.913806165889	0.384076280673666	-1.38053522451254	0.142820146777738	-9.66624986502067	4.19467921338368e-22	9.20331987315542e-21	Down
Mild VS Asymptomatic	TFEB	905.003019913836	0.418803448549203	-1.25565477299985	0.104452935935791	-12.0212492042514	2.74785484507533e-33	1.44658935677916e-31	Down
Mild VS Asymptomatic	LRRC2	42.2462231632307	2.69661737731717	1.4311508322864	0.242123491310363	5.91083014928069	3.40387880472623e-09	1.99882405128265e-08	Up
Mild VS Asymptomatic	ACSS3	1.49250784902606	0.12166938673136	-3.03896187808179	0.511541017077628	-5.94079805260389	2.83637853345652e-09	1.68364520639791e-08	Down
Mild VS Asymptomatic	CCNJL	558.455730067806	0.155175903038071	-2.68802355325534	0.25616297494695	-10.4934116798574	9.26223095650095e-26	2.71948137205752e-24	Down
Mild VS Asymptomatic	GALNT14	30.5701823894423	0.175918589091868	-2.5070201562863	0.458072614578935	-5.47297541153116	4.42541535692899e-08	2.23836764986182e-07	Down
Mild VS Asymptomatic	OGFRL1	3048.49347730058	0.469217297862807	-1.09167189507404	0.0953955739934353	-11.4436325436772	2.53063315000517e-30	1.02918114391089e-28	Down
Mild VS Asymptomatic	CCDC121	17.0483289102674	0.417770861397314	-1.259216223793	0.190294673868861	-6.61719110783296	3.66088105378846e-11	2.8261876523411e-10	Down
Mild VS Asymptomatic	EFCAB1	0.576371546988523	0.170439287815384	-2.55267016658152	0.773384425529058	-3.30064852913903	0.000964616401751964	0.00263471159679855	Down
Mild VS Asymptomatic	PPP1R3B	890.714467232291	0.241960974491487	-2.04715371865931	0.164228057752435	-12.4653104145291	1.15421463951038e-35	7.66237270060255e-34	Down
Mild VS Asymptomatic	STEAP4	2995.1829596203	0.125541286849119	-2.99376619256851	0.252261202563875	-11.867723463383	1.74141993335441e-32	8.61501910591247e-31	Down
Mild VS Asymptomatic	PRKRIP1	210.952083685124	0.366978430088837	-1.44623282669186	0.115860503141707	-12.4825353548051	9.29781095664708e-36	6.2412852209731e-34	Down
Mild VS Asymptomatic	SH3D21	20.8773429201396	0.271115162737962	-1.88302229342276	0.252269260280527	-7.4643350970658	8.37212901245874e-14	8.77906699059045e-13	Down
Mild VS Asymptomatic	NSUN7	104.530150698041	0.193898154524283	-2.36662902259962	0.327319400777062	-7.23033531462298	4.81802930169112e-13	4.62761463301259e-12	Down
Mild VS Asymptomatic	UGT2A3	0.778923795111474	0.135779444110082	-2.88066301092446	0.619940520644436	-4.64667643910415	3.37325626536016e-06	1.31301764137979e-05	Down
Mild VS Asymptomatic	PDZD3	1.46775667967325	0.16835368675398	-2.57043277999775	0.60688249083186	-4.2354703238751	2.28073824621093e-05	7.94430758330069e-05	Down
Mild VS Asymptomatic	TREML2	699.430438104333	0.183492354552186	-2.4462081423335	0.183878250519647	-13.3034120969741	2.21141470821345e-40	2.17019105359838e-38	Down
Mild VS Asymptomatic	PLBD1	2095.89949869803	0.359174008119961	-1.47724514267356	0.172829462198842	-8.54741502912257	1.2587589815664e-17	1.90363575629352e-16	Down
Mild VS Asymptomatic	BTNL8	148.981902429261	0.0304953932348436	-5.03526487035228	0.423336764444818	-11.89423006281	1.26817146944295e-32	6.34331640546575e-31	Down
Mild VS Asymptomatic	DOK3	1666.68303432597	0.322834562591709	-1.63113305341421	0.169750780296041	-9.60898707251629	7.32661694677844e-22	1.57308825455384e-20	Down
Mild VS Asymptomatic	CNTD2	13.5577302038942	0.496876269792015	-1.00904145271938	0.247512263902848	-4.07673315579806	4.56728562065694e-05	0.00015216139566827	Down
Mild VS Asymptomatic	CNTNAP3	797.706685632375	0.0987698791201766	-3.33978504542767	0.416788351378586	-8.01314392396251	1.11812662142379e-15	1.43090094989719e-14	Down
Mild VS Asymptomatic	WLS	675.248393389899	0.153832051893507	-2.70057196551374	0.212861123582138	-12.6870135798736	6.97967484914632e-37	5.16524544061619e-35	Down
Mild VS Asymptomatic	DOCK5	6364.66219234326	0.246458913156031	-2.0205809380475	0.166958470607071	-12.102296641198	1.02697206683227e-33	5.70585680332008e-32	Down
Mild VS Asymptomatic	UBTD1	146.197788122867	0.447747497015822	-1.15924272756268	0.137861212307278	-8.40876638295371	4.14345465008809e-17	5.97113811784842e-16	Down
Mild VS Asymptomatic	NR4A3	147.5190903167	0.232252789784211	-2.10623216874801	0.237425219367385	-8.87113919220556	7.24013888030115e-19	1.21388289472236e-17	Down
Mild VS Asymptomatic	ZC3H12A	946.898531450425	0.305981490031106	-1.70848371336824	0.130039193915998	-13.1382213463417	1.98845876881031e-39	1.79527999942039e-37	Down
Mild VS Asymptomatic	RUBCNL	837.285768654696	0.360635623098996	-1.47138618361378	0.138315415834207	-10.6379044934332	1.98544305643242e-26	6.09713354931975e-25	Down
Mild VS Asymptomatic	ALPK1	1188.14316154632	0.323675504353422	-1.62737990785451	0.16165117245145	-10.0672323199095	7.71176582683075e-24	1.96128669767722e-22	Down
Mild VS Asymptomatic	RAB11FIP1	7854.97312939427	0.363642634353882	-1.45940674033587	0.114835044956615	-12.7087226803215	5.28913094771441e-37	3.96289782252611e-35	Down
Mild VS Asymptomatic	ORAI2	2306.64712526064	0.46216343953986	-1.11352495814707	0.116660065248672	-9.5450397338068	1.36055437869577e-21	2.83036064701722e-20	Down
Mild VS Asymptomatic	CEP63	633.230292573046	0.395354532159612	-1.3387811317607	0.114913987443141	-11.6502887207105	2.2868271552602e-31	1.02210985006271e-29	Down
Mild VS Asymptomatic	SCUBE1	4.02688611062231	0.461933106697399	-1.11424414719243	0.322584175979803	-3.45411904910732	0.000552093602840792	0.00156846352839776	Down
Mild VS Asymptomatic	PLEKHO2	2313.55834009058	0.378106016033764	-1.40313729070099	0.111815809411825	-12.5486485147475	4.04352394407863e-36	2.80822737916261e-34	Down
Mild VS Asymptomatic	CCDC68	16.6785379940054	2.08078929209248	1.05713088018899	0.249072622222378	4.24426767886659	2.19308440903334e-05	7.66264032002998e-05	Up
Mild VS Asymptomatic	FOSL1	42.8889696187758	0.19551802713785	-2.35462646196669	0.218800720928062	-10.7615114428295	5.23051617986167e-27	1.66573951780886e-25	Down
Mild VS Asymptomatic	UBXN6	19488.3389297517	2.11420320775533	1.08011404877901	0.22121986042244	4.88253652595401	1.04729831747284e-06	4.35137269181019e-06	Up
Mild VS Asymptomatic	KIAA1683	312.841724237418	0.43914663202138	-1.18722535565422	0.146787849390497	-8.08803562817971	6.0634671198862e-16	7.9281698612444e-15	Down
Mild VS Asymptomatic	SLC44A4	123.662705318774	2.39789643196099	1.2617693483589	0.302964753302763	4.16473974151697	3.11707932709854e-05	0.00010649971884469	Up
Mild VS Asymptomatic	LY6G6C	2.59014944622244	0.220847337527301	-2.17887865512561	0.420186322056221	-5.18550590714868	2.15429258534999e-07	9.86059853324837e-07	Down
Mild VS Asymptomatic	PRR3	70.6267054837528	0.478059503743546	-1.06473789422752	0.136327849896184	-7.81012753475049	5.71301472559905e-15	6.82274516535331e-14	Down
Mild VS Asymptomatic	PRR7	232.46122151917	0.487184149681674	-1.03746089831723	0.116838499348158	-8.87944388284019	6.71954541287008e-19	1.13185477164361e-17	Down
Mild VS Asymptomatic	COL18A1	505.68794386075	0.333919240148092	-1.5824288722065	0.157896231909028	-10.0219546285197	1.22064639885859e-23	3.03597961765696e-22	Down
Mild VS Asymptomatic	EEPD1	501.647542976949	0.329659151554521	-1.60095296280999	0.142490648570953	-11.2354949525884	2.72959813724265e-29	1.04646185911233e-27	Down
Mild VS Asymptomatic	SLC2A10	2.58499555367561	0.351379992227285	-1.50889604906258	0.42256094815181	-3.57083648089622	0.000355843003452845	0.00103954976756965	Down
Mild VS Asymptomatic	NPRL3	21314.3829633129	2.34310934574294	1.22842428193477	0.209761797024662	5.85628221801677	4.73343592451329e-09	2.72985156464186e-08	Up
Mild VS Asymptomatic	OR6N2	0.900853890913599	0.19765008539693	-2.33897951639717	0.618814529446966	-3.77977472262571	0.000156970315475459	0.000481961058755374	Down
Mild VS Asymptomatic	FAM117A	5647.78832817293	2.06532381177549	1.04636799230758	0.154407239959259	6.77667700415908	1.22971381525368e-11	1.00157611015046e-10	Up
Mild VS Asymptomatic	NDEL1	2671.75548398776	0.410795702856823	-1.28350700451552	0.0989017690211552	-12.9775940028027	1.6395025110621e-38	1.3705785575115e-36	Down
Mild VS Asymptomatic	DIAPH3	198.802722290854	2.22155020718775	1.15156674672369	0.18182367199525	6.33342586301842	2.39776547011705e-10	1.65190580289598e-09	Up
Mild VS Asymptomatic	VMP1	7130.15236465096	0.31070757512299	-1.68637067975799	0.120036494695438	-14.0488164373403	7.83322276496016e-45	1.15938117595808e-42	Down
Mild VS Asymptomatic	ISCA1	6113.4097264404	2.4336131840239	1.28309987395183	0.153703706751798	8.34787853245328	6.94999955809424e-17	9.85829866618285e-16	Up
Mild VS Asymptomatic	MADCAM1	2.06983901755745	0.0928978365967143	-3.4282111902339	0.44516396698878	-7.70100781836258	1.34997229296062e-14	1.54281327177152e-13	Down
Mild VS Asymptomatic	ELL	1230.6937962586	0.367573492013097	-1.44389536612816	0.130083749454191	-11.0997366864539	1.25814002730056e-28	4.55275239939202e-27	Down
Mild VS Asymptomatic	NUAK2	1172.65384074077	0.376739003296204	-1.40836269353957	0.117479123529501	-11.9881954446648	4.09734091055034e-33	2.13831459022565e-31	Down
Mild VS Asymptomatic	SPRY4	0.761503637390711	0.34225062740514	-1.54687490868993	0.673168151151364	-2.29790269495699	0.0215673278796804	0.0453524210461616	Down
Mild VS Asymptomatic	SHARPIN	2850.55479409434	2.21265917305531	1.14578124272899	0.177618134330693	6.45081228359124	1.11252232435239e-10	8.04840369023684e-10	Up
Mild VS Asymptomatic	FAHD1	403.892823990912	2.2492439460269	1.16944013983401	0.151607794754255	7.71358848487693	1.22328473306571e-14	1.40424999522998e-13	Up
Mild VS Asymptomatic	CAMP	67.7456017089314	0.0679466507219498	-3.879453751452	0.320873224770417	-12.090300629564	1.18851029050885e-33	6.52307912331862e-32	Down
Mild VS Asymptomatic	EPX	0.610997591622453	0.334539637966495	-1.57975093600943	0.654282782457483	-2.41447731526098	0.015757804173183	0.0342199242279213	Down
Mild VS Asymptomatic	DYSF	4596.44573707923	0.255833455534776	-1.96672315600763	0.202467311659987	-9.71378115253707	2.63381161518437e-22	5.90058763466305e-21	Down
Mild VS Asymptomatic	FZD9	1.13224807983839	0.327758357577064	-1.60929552639684	0.509033324347556	-3.1614738160012	0.00156972930458421	0.00413367391758453	Down
Mild VS Asymptomatic	DRC3	2.12332264487536	0.403836776433004	-1.30815579550686	0.40966618548439	-3.19322375597121	0.00140693880545444	0.00373165305671133	Down
Mild VS Asymptomatic	MXD3	342.89053046623	0.349470556208856	-1.51675718492578	0.159043188109178	-9.5367629570188	1.47360174893946e-21	3.05848583685056e-20	Down
Mild VS Asymptomatic	HIST1H3C	210.342679929848	2.03082744730227	1.0220676638109	0.136503397812264	7.48748881120579	7.02038469487213e-14	7.44812493744454e-13	Up
Mild VS Asymptomatic	TTC25	35.5547678474589	2.03847847176384	1.02749272070012	0.218045029663466	4.71229599815216	2.44941242078115e-06	9.73993395332421e-06	Up
Mild VS Asymptomatic	RTBDN	3.19353924153355	0.342859593232888	-1.54431020542126	0.350683567473875	-4.40371419894465	1.06413114094577e-05	3.87321427374677e-05	Down
Mild VS Asymptomatic	RILP	1427.32960887416	2.62150945319335	1.39039774823862	0.205473782571508	6.7667890805229	1.31671810089731e-11	1.0676236528021e-10	Up
Mild VS Asymptomatic	HIST1H3G	52.0931237470012	2.30144200871674	1.2025380902738	0.174649613570389	6.88543229893344	5.76123089700352e-12	4.89785999563053e-11	Up
Mild VS Asymptomatic	HIST1H3J	12.1105288395406	2.21934317030364	1.15013276434255	0.246461471258132	4.66658240118173	3.06250860916098e-06	1.20034117550727e-05	Up
Mild VS Asymptomatic	AKR1E2	539.93258568919	2.48769125607284	1.31480744568881	0.213664408797031	6.15361001437446	7.57387944948499e-10	4.86695876225446e-09	Up
Mild VS Asymptomatic	RASSF5	5338.28889996976	0.495410006548149	-1.01330508570641	0.0690582939143638	-14.673184468805	9.5744054387011e-49	2.27480314482402e-46	Down
Mild VS Asymptomatic	GUCD1	16106.6054111713	2.05707702990688	1.04059581845396	0.180532487316933	5.76403634558666	8.2125717274845e-09	4.57981493771426e-08	Up
Mild VS Asymptomatic	TLN2	193.821026036381	2.13322003359853	1.09303278190419	0.183242394527957	5.96495578831474	2.44700289325711e-09	1.4655234243298e-08	Up
Mild VS Asymptomatic	SESN2	661.263783653062	0.29937498864674	-1.73997439875017	0.151702938222556	-11.4696156787519	1.87490102120513e-30	7.69433812270479e-29	Down
Mild VS Asymptomatic	CASP4	1782.1990404787	0.457551270379719	-1.12799468290437	0.0935585472213911	-12.0565647544222	1.79098477817985e-33	9.59638342421173e-32	Down
Mild VS Asymptomatic	ESPN	2695.83451556968	2.49928046672315	1.32151280828588	0.239815174029195	5.51054708541919	3.57720099756154e-08	1.8298447142484e-07	Up
Mild VS Asymptomatic	CRISPLD2	1271.32973348527	0.263236943901055	-1.92556611705065	0.197956996983772	-9.72719401885301	2.30873647864731e-22	5.1948068112561e-21	Down
Mild VS Asymptomatic	CASP5	113.794186116572	0.178168671061142	-2.48868441727714	0.221599517601281	-11.2305497963898	2.88676634383697e-29	1.09739662885609e-27	Down
Mild VS Asymptomatic	ROPN1L	99.341753220125	0.170809363793246	-2.54954102901685	0.266246726588199	-9.57585868449078	1.01014370806238e-21	2.14338013354671e-20	Down
Mild VS Asymptomatic	KLF16	815.828751969597	0.486574352557957	-1.03926781738251	0.0951611000705566	-10.9211412710861	9.13407634548307e-28	3.11196257679977e-26	Down
Mild VS Asymptomatic	TMEM120A	115.736655821153	0.449319517551289	-1.15418636384532	0.103280964294277	-11.1752090206741	5.39232757607754e-29	2.00348269632165e-27	Down
Mild VS Asymptomatic	MIXL1	2.41140369011388	2.70730465600477	1.43685724476609	0.540303059080108	2.65935426538655	0.00782905923983469	0.0180157159033637	Up
Mild VS Asymptomatic	SPATA9	0.772651166556038	0.323556348863613	-1.62791110864548	0.675297173420559	-2.41065885171661	0.0159237352669467	0.0345470248366282	Down
Mild VS Asymptomatic	STK40	2758.20604025433	0.45208738247663	-1.14532644153574	0.0931259968611572	-12.2986757741055	9.20711936430477e-35	5.61665386355578e-33	Down
Mild VS Asymptomatic	PIP5K1B	1274.47769382562	2.08962446624894	1.06324369380851	0.155435132728069	6.84043353099995	7.89538751134087e-12	6.60644171882679e-11	Up
Mild VS Asymptomatic	KREMEN1	493.239935131304	0.354235250721639	-1.4972203099268	0.211201422779935	-7.08906355941959	1.35022507821791e-12	1.24076408332727e-11	Down
Mild VS Asymptomatic	B3GNT5	435.103275080145	0.119588671616295	-3.06384736235014	0.224699241247617	-13.6353258041214	2.46885783389345e-42	2.95232886798769e-40	Down
Mild VS Asymptomatic	MND1	3.74130473856609	2.49476299555629	1.31890276491056	0.360492710739771	3.65861146596842	0.000253585444879535	0.000755734011914468	Up
Mild VS Asymptomatic	PPP1R1B	2.09123168226704	0.0553550548248839	-4.17514112502053	0.491742860066673	-8.49049668856288	2.0575581955444e-17	3.04286063365645e-16	Down
Mild VS Asymptomatic	ASCC2	23326.5733371667	2.26173586206297	1.17743045331414	0.219758813400295	5.35783041005702	8.4227242583762e-08	4.08841752509406e-07	Up
Mild VS Asymptomatic	TMEM164	3135.76753611512	0.364493226299915	-1.4560360909643	0.120361872485259	-12.0971538652543	1.09336524713573e-33	6.03758295643116e-32	Down
Mild VS Asymptomatic	TXNDC2	4.31063258441479	0.493917346992345	-1.01765845603465	0.426814416140213	-2.38431134833164	0.0171111186999382	0.0368573864207067	Down
Mild VS Asymptomatic	ZMYND15	41.4824662992117	0.378988213074833	-1.39977511510028	0.19347694777207	-7.23484183112769	4.66071999026943e-13	4.48128971588366e-12	Down
Mild VS Asymptomatic	ZDHHC18	3898.9519011794	0.177334590480696	-2.49545412239801	0.149445033702536	-16.6981401828656	1.35214124387871e-62	1.2207807220359e-59	Down
Mild VS Asymptomatic	CAMKK1	247.492964764143	0.497310411932785	-1.00778145846507	0.140212901039758	-7.18750878836259	6.59841563526924e-13	6.24136150476986e-12	Down
Mild VS Asymptomatic	HSDL2	553.931867529919	0.330569911950155	-1.59697267653574	0.117554958886476	-13.5849026843517	4.92185709350424e-42	5.55462334608788e-40	Down
Mild VS Asymptomatic	AKT1S1	1558.56268213154	2.07982718572105	1.05646365881783	0.151862782465308	6.95669894669007	3.48338225534013e-12	3.05040899052748e-11	Up
Mild VS Asymptomatic	ELOF1	2214.73703133645	2.17961954028641	1.12407632984426	0.172939901182301	6.49980902128157	8.04220406911274e-11	5.93938972907848e-10	Up
Mild VS Asymptomatic	DOC2B	4.24159869888873	0.442459081579946	-1.17638405332172	0.464894010088449	-2.53043495462096	0.0113921205468359	0.0254179563467462	Down
Mild VS Asymptomatic	CUL4A	3878.36019583592	2.01305761122615	1.00938846100288	0.121002198770625	8.3419018105308	7.31051458576172e-17	1.03534087745176e-15	Up
Mild VS Asymptomatic	MAP1LC3A	67.8849847436742	0.186963681952543	-2.41917004378851	0.187268287266532	-12.9182045668277	3.55336462838769e-38	2.89022995922507e-36	Down
Mild VS Asymptomatic	KIRREL3	3.72348536927245	2.63778461905312	1.39932677015827	0.456771760544639	3.06351419030318	0.00218753829994043	0.0056005074552707	Up
Mild VS Asymptomatic	NTNG2	575.351240090997	0.322626778864903	-1.63206190396913	0.165255060016599	-9.87601773770319	5.28932680595581e-23	1.24685867017159e-21	Down
Mild VS Asymptomatic	KISS1R	6.10380752607988	0.328383514130563	-1.60654639371284	0.285535177680829	-5.62643946977573	1.83967299877552e-08	9.79910776958393e-08	Down
Mild VS Asymptomatic	DGAT2	759.217832448751	0.0935241788413219	-3.41851679605827	0.242189546364964	-14.1150468604734	3.06811933427457e-45	4.99108385756721e-43	Down
Mild VS Asymptomatic	ADGRE3	1809.1356183972	0.0923387012826254	-3.43692074833711	0.240836337460999	-14.2707731921628	3.32867444760524e-46	5.89273279415763e-44	Down
Mild VS Asymptomatic	GLIS2	6.49255013451508	0.371722422351094	-1.42770238048626	0.370308395708736	-3.8554415644662	0.000115520923611318	0.00036202036057785	Down
Mild VS Asymptomatic	FKBP6	0.606456983344168	0.229390170214221	-2.1241245243141	0.655349545911178	-3.24120850859945	0.00119024090527388	0.00319728950112028	Down
Mild VS Asymptomatic	CDC42BPA	2931.46128997548	2.19455659289725	1.13392947468125	0.184638550857822	6.14134734817333	8.1824436381485e-10	5.2208616527932e-09	Up
Mild VS Asymptomatic	TRIM51	22.2412944643663	0.0725144253349134	-3.78558816997132	0.359066493834239	-10.542861099479	5.48057068356709e-26	1.6303569165267e-24	Down
Mild VS Asymptomatic	GPAT3	258.337273465032	0.278804221293417	-1.84267569009073	0.148989364213492	-12.3678337700018	3.90203342403466e-35	2.4809513217533e-33	Down
Mild VS Asymptomatic	NFKBID	498.367365138594	0.268925725726733	-1.894720323302	0.153658439661084	-12.3307273422864	6.18855778323685e-35	3.82694479081876e-33	Down
Mild VS Asymptomatic	PPP1R15B	7411.36615608508	0.355787034656299	-1.49091415701381	0.112249550128457	-13.2821392629871	2.93876718825609e-40	2.83771759991125e-38	Down
Mild VS Asymptomatic	FAM104A	13509.9135608186	2.19567223843425	1.13466271041	0.208888213646524	5.43191351298573	5.57529443250381e-08	2.7756573357519e-07	Up
Mild VS Asymptomatic	RAB2B	10434.0473249456	2.55068040474747	1.35088214340498	0.186366679387135	7.24851753461154	4.21357890697946e-13	4.0730510879726e-12	Up
Mild VS Asymptomatic	HSH2D	1187.5244140189	0.345145759996328	-1.53472233353581	0.117212734861024	-13.0934777296638	3.58795806914728e-39	3.22327158480559e-37	Down
Mild VS Asymptomatic	RELT	2160.05114681985	0.44464811118824	-1.16926403762129	0.122198913670669	-9.56853054170761	1.08435865950249e-21	2.2874140554482e-20	Down
Mild VS Asymptomatic	PNMA6A	5.59343976455252	0.395001440728291	-1.340070179502	0.341711825958692	-3.92163828612707	8.79489503646196e-05	0.000280235432633481	Down
Mild VS Asymptomatic	CEP19	142.413234369354	0.126243924106355	-2.98571413967691	0.189764976160792	-15.7337470806364	8.87970011281862e-56	4.45390958158794e-53	Down
Mild VS Asymptomatic	FAM83A	25.8148364952473	2.86657004256203	1.51932553067523	0.333025656510686	4.56218763020884	5.06233760277538e-06	1.92362437065057e-05	Up
Mild VS Asymptomatic	ITGA8	1.59412816451283	2.85026948378753	1.51109832788938	0.624030441575919	2.42151380319407	0.0154560140451818	0.0336373683998853	Up
Mild VS Asymptomatic	IFITM1	1769.16815134053	0.480928835427412	-1.05610466528227	0.132763740181961	-7.95476734712965	1.79468433590235e-15	2.25515762375704e-14	Down
Mild VS Asymptomatic	GCM1	16.8644791031857	0.172005032272759	-2.5394773210719	0.301024428274185	-8.43611708070032	3.28054174038164e-17	4.75415266501374e-16	Down
Mild VS Asymptomatic	COL27A1	6.73827001106545	2.57531771933209	1.36475042989925	0.462793434494946	2.94894077611241	0.00318865074760037	0.00791769341988723	Up
Mild VS Asymptomatic	YBX3	52187.6022190789	2.29762825030287	1.20014539292319	0.199163894458777	6.02591848379225	1.68151923108715e-09	1.02856344023512e-08	Up
Mild VS Asymptomatic	COPS3	2432.69406602521	2.00762362239902	1.00548882656243	0.153353188397039	6.5566868030104	5.50163910203032e-11	4.14620606282811e-10	Up
Mild VS Asymptomatic	CHST1	2.35709775614884	2.45090605164232	1.29331518374476	0.542752611134067	2.38288155084581	0.0171777204679427	0.0369920212867789	Up
Mild VS Asymptomatic	CBX4	914.046248235934	0.480393741726447	-1.05771073826311	0.0920975043847362	-11.4846840349174	1.57510258551062e-30	6.49352223437562e-29	Down
Mild VS Asymptomatic	MYLK2	1.78662006471261	2.50250663972972	1.32337389687043	0.483234430790909	2.73857534262297	0.00617060198944145	0.0145043686700526	Up
Mild VS Asymptomatic	SLC22A16	87.6359368268115	2.09629740259939	1.06784340715127	0.182251821903366	5.85916451204236	4.65201673255183e-09	2.6863276667633e-08	Up
Mild VS Asymptomatic	SLC45A3	95.4012775956032	0.331515570666446	-1.59285146226981	0.145470957856594	-10.9496183000324	6.672820693557e-28	2.3038455690929e-26	Down
Mild VS Asymptomatic	DCLK3	0.544669895103293	0.212604809719557	-2.23375385982426	0.702727613040909	-3.17869088729579	0.00147941769279028	0.00391010615906236	Down
Mild VS Asymptomatic	ITPRIP	6742.185085032	0.312683551885624	-1.67722476381487	0.144344102354926	-11.6196279338851	3.27559644973382e-31	1.43911058620057e-29	Down
Mild VS Asymptomatic	SSH2	10152.0550362871	0.415701129350992	-1.26638142749553	0.109573440623342	-11.5573757681727	6.77476064967407e-31	2.91266316788487e-29	Down
Mild VS Asymptomatic	THOC5	655.431269354537	0.499952110621618	-1.00013818615516	0.084548332381339	-11.829188796347	2.757941803086e-32	1.32447221112564e-30	Down
Mild VS Asymptomatic	SCARF1	462.802396482957	0.287274921532395	-1.79949604061784	0.16546068834926	-10.875671185529	1.5054369076056e-27	5.02470873209507e-26	Down
Mild VS Asymptomatic	RUNX1T1	40.4418084898871	2.11777144380563	1.08254689779076	0.244050178392158	4.43575540457606	9.1749978408129e-06	3.36802065483957e-05	Up
Mild VS Asymptomatic	CBFA2T3	653.438113209457	0.485240691833426	-1.04322755629063	0.116314790275339	-8.9690017393413	2.99213836966908e-19	5.18920904500273e-18	Down
Mild VS Asymptomatic	UNC5C	1.37704260504208	0.327893542576441	-1.60870060482055	0.651315567849411	-2.46992500138197	0.0135141381710427	0.0297551519547987	Down
Mild VS Asymptomatic	RNASET2	2784.2200187838	0.365731724730677	-1.45114231883295	0.102214468014764	-14.1970344024424	9.55720760920821e-46	1.64356664570926e-43	Down
Mild VS Asymptomatic	OASL	445.924517926376	0.399553524559889	-1.32353931402527	0.152999237757931	-8.65062684899984	5.12173154595705e-18	8.02108469430585e-17	Down
Mild VS Asymptomatic	AOC3	116.843275986562	0.163019607855	-2.61688259390423	0.256018302963387	-10.2214668389489	1.58917679786709e-24	4.26385816331144e-23	Down
Mild VS Asymptomatic	ABCB11	1.31426755765196	0.296961776809674	-1.75165084721456	0.719880604031871	-2.43325189955668	0.0149638865055583	0.0326219122886519	Down
Mild VS Asymptomatic	NCOA1	5837.27461939963	0.440207620592763	-1.18374397442794	0.0810225034066994	-14.6100641754555	2.42289638735812e-48	5.68184935928905e-46	Down
Mild VS Asymptomatic	NUMB	2859.85414103414	0.317887184937859	-1.65341323694955	0.121498285528014	-13.6085314271231	3.56332134266462e-42	4.20541787480359e-40	Down
Mild VS Asymptomatic	IRS2	3335.51803412676	0.432791121189171	-1.20825719264441	0.173471016727563	-6.96518193896324	3.27979608195952e-12	2.88050962314898e-11	Down
Mild VS Asymptomatic	STX11	2301.66268733955	0.389844097859683	-1.3590308022261	0.116347613446425	-11.6807793642617	1.59823361656466e-31	7.26934620007761e-30	Down
Mild VS Asymptomatic	ACTN1	4335.08442222572	0.442733180840279	-1.17549059396149	0.112435032113788	-10.4548428711423	1.39229365547368e-25	4.02250344590211e-24	Down
Mild VS Asymptomatic	PAGE1	1.36105351232632	2.23102089325336	1.15770402431799	0.497182368944269	2.32852992509829	0.0198839821366646	0.0422157631324812	Up
Mild VS Asymptomatic	SNX3	16974.6373283881	2.0233106897998	1.01671787017677	0.168361099830772	6.03891202420704	1.55156804718887e-09	9.54896531291394e-09	Up
Mild VS Asymptomatic	HRK	5.48208912844151	0.361257836995274	-1.46889920963646	0.291037612471819	-5.04711125534913	4.48540183285395e-07	1.96441670860645e-06	Down
Mild VS Asymptomatic	TNFSF14	340.883149006162	0.374371729175365	-1.41745660152175	0.138775323295126	-10.2140392676825	1.71570291577902e-24	4.59650557124952e-23	Down
Mild VS Asymptomatic	CBS	23.242420142672	0.140507082149207	-2.83128524469713	0.415790055566429	-6.80941067924312	9.79993552453412e-12	8.11731356727122e-11	Down
Mild VS Asymptomatic	SIGLEC5	534.008318083431	0.182347094256044	-2.45524088471592	0.189725274548598	-12.9410321875012	2.64057712281318e-38	2.15750683740442e-36	Down
Mild VS Asymptomatic	RIOK3	28689.2465861357	2.49674899362227	1.32005078968478	0.193710937464081	6.81453926642398	9.45663431488283e-12	7.85457432492361e-11	Up
Mild VS Asymptomatic	TNFRSF10C	3946.11173007715	0.0559265540068655	-4.16032275039288	0.290686240588247	-14.3120731892017	1.83946764753354e-46	3.45992367828261e-44	Down
Mild VS Asymptomatic	CREG1	9006.59851490253	2.35073204249185	1.2331100970512	0.183884950145313	6.70587830095254	2.0019852243481e-11	1.59955076088733e-10	Up
Mild VS Asymptomatic	CCIN	84.0226728587393	0.39361575842991	-1.34514011467366	0.172300846723889	-7.80692689705257	5.85992353802392e-15	6.98433262878535e-14	Down
Mild VS Asymptomatic	DPM2	2098.7018478431	2.3998827627578	1.26296393011748	0.190758036941764	6.6207639288249	3.57347266813145e-11	2.76106957502993e-10	Up
Mild VS Asymptomatic	LIN7A	514.276929185817	0.22137910700738	-2.17540902289959	0.205966319424618	-10.5619648347203	4.4720168760881e-26	1.34585347885871e-24	Down
Mild VS Asymptomatic	IQGAP1	13939.8656634585	0.401990550188411	-1.31476650730544	0.0966843070394683	-13.5985512805995	4.08443875751445e-42	4.66789307876193e-40	Down
Mild VS Asymptomatic	HCAR3	983.050275680018	0.057429738776044	-4.12205819025456	0.259341693462325	-15.8943135414259	6.93843414978381e-57	3.91522829508269e-54	Down
Mild VS Asymptomatic	KAT2B	15277.8861010371	2.03962233878155	1.02830204415426	0.16748926446069	6.13951017974414	8.27763198484918e-10	5.27600426228103e-09	Up
Mild VS Asymptomatic	ALDH1A2	3.78690760072714	0.325337352142765	-1.61999162646597	0.386872552672629	-4.18740387570686	2.82163461012993e-05	9.70665958375235e-05	Down
Mild VS Asymptomatic	IER3	1295.98043216557	0.133005338795079	-2.91044393864511	0.191852774611951	-15.1701946689689	5.57113416112586e-52	1.76487665872719e-49	Down
Mild VS Asymptomatic	VNN2	7503.84643383855	0.104292109517696	-3.26129808362897	0.202049726033355	-16.1410665961041	1.31253416826797e-58	8.46443909871957e-56	Down
Mild VS Asymptomatic	CCNA1	3.35836023668181	0.0686972462850697	-3.8636039197051	0.435494464355856	-8.87176356057659	7.19965162794471e-19	1.20934055298416e-17	Down
Mild VS Asymptomatic	ENDOU	1.12525292102949	0.407753180544357	-1.29423196463892	0.508076736240573	-2.54731593147792	0.0108555104857411	0.0243440080527854	Down
Mild VS Asymptomatic	SKAP2	1301.05012837134	0.440296203876898	-1.18345368911263	0.100681852777052	-11.7543892615211	6.70437478180994e-32	3.15262748529016e-30	Down
Mild VS Asymptomatic	MGAM	4786.62438392042	0.0707932748384	-3.82024387492017	0.322257922815788	-11.8546158354776	2.03656087726259e-32	9.99298363063331e-31	Down
Mild VS Asymptomatic	SIGLEC10	958.343997448568	0.263164136300873	-1.9259652012028	0.142705915084282	-13.4960432443556	1.65002838095461e-41	1.784105537419e-39	Down
Mild VS Asymptomatic	NAV3	21.0831528008056	0.148875522341091	-2.74782152498384	0.482622285852518	-5.69352391203818	1.24443778343262e-08	6.78466577760956e-08	Down
Mild VS Asymptomatic	ATG16L2	2608.75591392666	0.403970610015709	-1.30767775816509	0.153829007836415	-8.5008528401594	1.88202834354968e-17	2.79242282657983e-16	Down
Mild VS Asymptomatic	TRIM15	4.10965279423311	3.57698992508973	1.83874605485996	0.440393369931134	4.17523555167848	2.97677876470128e-05	0.000102053719677636	Up
Mild VS Asymptomatic	SLC25A21	20.8470508158688	2.36781574488884	1.2435568198699	0.322696155999914	3.85364621408825	0.000116371715005897	0.000364496801016736	Up
Mild VS Asymptomatic	SELENBP1	19071.4601816442	2.57981008915705	1.36726486661146	0.229171530929158	5.96612005456347	2.42961548725938e-09	1.45559279540288e-08	Up
Mild VS Asymptomatic	PGLYRP1	162.80130622636	0.0578384103777209	-4.11182828775702	0.314542721576082	-13.0724000452271	4.73477449082746e-39	4.130232994245e-37	Down
Mild VS Asymptomatic	MIDN	4690.72753022034	0.262269634696184	-1.93087731133764	0.132456652319964	-14.5774279926189	3.90971168804418e-48	8.71576098160663e-46	Down
Mild VS Asymptomatic	CCNG2	992.582636569428	0.425059635407347	-1.2342628308822	0.100090624009289	-12.3314530516629	6.13306839265834e-35	3.8056637789083e-33	Down
Mild VS Asymptomatic	MPZL1	741.22470950494	0.231822206072629	-2.10890932726416	0.147655367854305	-14.282645852368	2.80736970333196e-46	5.01907670624408e-44	Down
Mild VS Asymptomatic	SOCS3	1777.37113237716	0.253987573220377	-1.97717018250374	0.207115922500301	-9.54620078763315	1.34539839155288e-21	2.80205983347986e-20	Down
Mild VS Asymptomatic	CH25H	1.60595865489493	3.21538711678597	1.68499244139341	0.692936751288765	2.43166845784924	0.0150294575336435	0.0327485114860625	Up
Mild VS Asymptomatic	EFCAB12	28.3906222925176	0.438643453192983	-1.18887935856938	0.214519819302474	-5.5420490397349	2.98952549826215e-08	1.54897738657445e-07	Down
Mild VS Asymptomatic	FAM110B	33.0244157507936	0.490638498596998	-1.02726765358085	0.179558610551403	-5.72107152325489	1.0585432118816e-08	5.80976133037871e-08	Down
Mild VS Asymptomatic	MAP7	44.8210604194277	0.439602663486314	-1.18572796750182	0.133374979019815	-8.89018297296721	6.10083616204739e-19	1.03342212549803e-17	Down
Mild VS Asymptomatic	CLDN10	2.73563904188893	0.406505828738524	-1.29865205616178	0.364166687708558	-3.56609239668043	0.000362343666104523	0.00105700154747163	Down
Mild VS Asymptomatic	CLDN9	23.5747296231541	0.269165275561838	-1.8934357919452	0.352982954186843	-5.36409979430043	8.1353919109977e-08	3.95639029724981e-07	Down
Mild VS Asymptomatic	CCDC189	27.8219304509339	0.373524061911903	-1.4207269124275	0.194894666408756	-7.28971674087677	3.10607370225203e-13	3.0514892732081e-12	Down
Mild VS Asymptomatic	TMSB4Y	37.3262692097075	0.299474939715177	-1.73949281261222	0.454187146974266	-3.82990321104524	0.000128193671125126	0.000399102261983862	Down
Mild VS Asymptomatic	UNC119	506.230576056819	0.498992989560297	-1.00290854785717	0.0925503689919956	-10.8363538555304	2.31515188618713e-27	7.6146990180111e-26	Down
Mild VS Asymptomatic	AP5B1	3225.39258296043	0.338544911864859	-1.56258085834949	0.144597690528746	-10.8064025963046	3.21013058187461e-27	1.04254186900917e-25	Down
Mild VS Asymptomatic	NMI	491.979682007413	0.471972977545432	-1.08322383334518	0.0924410175047903	-11.7179998942466	1.03076888165713e-31	4.77245992207252e-30	Down
Mild VS Asymptomatic	SLC16A3	976.571201301957	0.298225567592691	-1.74552414626009	0.154931856499	-11.2663992138464	1.92273211325483e-29	7.45038063713356e-28	Down
Mild VS Asymptomatic	R3HDM4	82390.2836057772	2.14244745560962	1.09925982209227	0.16189993336617	6.7897484528673	1.12329227487900e-11	9.22386930763538e-11	Up
Mild VS Asymptomatic	NLRP12	815.084783402628	0.38274291137685	-1.38555243647299	0.153791894990092	-9.00926824890382	2.07435926668481e-19	3.64366223355216e-18	Down
Mild VS Asymptomatic	MYADM	5647.26499583372	0.289597150359599	-1.78788068853773	0.126749689519206	-14.1056021148424	3.50782432165191e-45	5.65542712286326e-43	Down
Mild VS Asymptomatic	LPAR2	1175.51346216408	0.391938504366292	-1.3513007834181	0.144201659772138	-9.37091005438754	7.19097941083609e-21	1.41600343752963e-19	Down
Mild VS Asymptomatic	HTR3B	0.550294145694239	0.238830492697021	-2.06594105035191	0.649343942400521	-3.18158207915894	0.00146473011775131	0.0038741221233683	Down
Mild VS Asymptomatic	REPS2	754.875520698461	0.372504757102182	-1.42466924514101	0.162402365207126	-8.77246611109388	1.74795133545232e-18	2.84093224700832e-17	Down
Mild VS Asymptomatic	TMEM88	62.2026940271244	0.250545361619775	-1.9968562656814	0.226990604403111	-8.79708775141723	1.4041250772744e-18	2.29450556745194e-17	Down
Mild VS Asymptomatic	CCPG1	1752.83398795231	0.496290758727609	-1.01074250396778	0.0831393936948517	-12.1572032107611	5.25263468459161e-34	2.99201339115681e-32	Down
Mild VS Asymptomatic	PDLIM7	951.630158075821	0.287321778998026	-1.79926074155197	0.140488270588027	-12.8071954620908	1.49438643627633e-37	1.1581174197357e-35	Down
Mild VS Asymptomatic	SLC38A5	8774.4754503132	2.31797661500445	1.21286601173382	0.226749210898371	5.34893156597325	8.84749858826913e-08	4.2796485938488e-07	Up
Mild VS Asymptomatic	SHKBP1	2457.0415772399	0.450627414474594	-1.14999301051184	0.100467660471223	-11.4463998177925	2.4511561250187e-30	9.99108942425795e-29	Down
Mild VS Asymptomatic	CD83	952.211403913378	0.315791674827777	-1.6629549567576	0.159728868520734	-10.4111108540267	2.20631926033929e-25	6.23466461407614e-24	Down
Mild VS Asymptomatic	MS4A3	75.828513252809	0.0676233571735376	-3.88633454891482	0.314884592989658	-12.3420917867597	5.37412699723514e-35	3.36946566628732e-33	Down
Mild VS Asymptomatic	B4GALT5	3004.80263688617	0.368511180210036	-1.44021970517653	0.122230109959006	-11.7828553509406	4.78443781104089e-32	2.25568129383721e-30	Down
Mild VS Asymptomatic	MGAM2	145.018246842884	0.0682564836958218	-3.87289009536823	1.25274030830941	-3.09153466977904	0.00199124727623971	0.00514244165718827	Down
Mild VS Asymptomatic	TPTE2	1.63089475672864	3.02609170443257	1.59745570848175	0.477603921062217	3.34472904855748	0.000823629900886328	0.00227196534071256	Up
Mild VS Asymptomatic	ZFAND4	915.253966287829	2.16389646814628	1.11363147492024	0.137029935367004	8.12692111353355	4.40331739136055e-16	5.80370088582464e-15	Up
Mild VS Asymptomatic	NRXN3	149.043041100572	2.41805857748627	1.27384919430801	0.250601293185334	5.08317087320824	3.71185494061196e-07	1.6435744154642e-06	Up
Mild VS Asymptomatic	NRXN1	8.1396913830154	0.101289530407036	-3.30344303437558	0.415486474036563	-7.95078357733705	1.85335477354466e-15	2.32080632079723e-14	Down
Mild VS Asymptomatic	SLC22A14	2.88571106766144	0.431002422105398	-1.21423211803325	0.391654152011642	-3.10026617054007	0.00193346808174992	0.00500826755876606	Down
Mild VS Asymptomatic	HTRA3	1.9089388345392	0.36468331672633	-1.45528389309303	0.452709736766901	-3.21460700952926	0.00130623217773208	0.00348193599546917	Down
Mild VS Asymptomatic	CYP7B1	19.3151193930435	0.395599278185575	-1.33788830114383	0.227314753896697	-5.88562017295116	3.96564112266123e-09	2.30694528839864e-08	Down
Mild VS Asymptomatic	ABCG2	631.518449561799	2.10439195565205	1.07340344028177	0.204428549818612	5.25075113644446	1.51480222664807e-07	7.08071027869121e-07	Up
Mild VS Asymptomatic	ITM2B	14012.6342506565	0.444856204106671	-1.16858902206087	0.0905770458728866	-12.901602285648	4.40834707671429e-38	3.55363942697455e-36	Down
Mild VS Asymptomatic	THEMIS2	3444.81239637611	0.401603757408187	-1.3161553276684	0.131351705947418	-10.0200855266796	1.24395253259767e-23	3.08969063013978e-22	Down
Mild VS Asymptomatic	MAPK8IP1	27.017870397564	0.431764490726494	-1.21168349710205	0.205802175661088	-5.88761267080786	3.91814050768478e-09	2.28299009833056e-08	Down
Mild VS Asymptomatic	PSMF1	11855.6184939918	2.15596414865007	1.10833318783309	0.19673816709054	5.63354434080415	1.7654309906484e-08	9.43306467473711e-08	Up
Mild VS Asymptomatic	ADAMTS3	45.0783246083643	2.06356136211856	1.04513633900301	0.232135361841553	4.50227113487511	6.72311358947222e-06	2.50980488081662e-05	Up
Mild VS Asymptomatic	LITAF	9644.93841438254	0.213869948926062	-2.22519431262328	0.128091104514476	-17.3719660007444	1.34536338532583e-67	2.02443555406904e-64	Down
Mild VS Asymptomatic	ENTPD1	4042.40298383554	0.496697413418086	-1.0095608610146	0.139659013332885	-7.22875550186122	4.8744007681957e-13	4.67926925418978e-12	Down
Mild VS Asymptomatic	GMFG	407.764103283328	0.414848271107583	-1.26934432119008	0.100282491632118	-12.657686307263	1.01445245163433e-36	7.32718716766447e-35	Down
Mild VS Asymptomatic	TP53I11	467.745433400293	0.386976107323887	-1.36968360063509	0.106711396291284	-12.8354013557872	1.03863317332319e-37	8.15417356986816e-36	Down
Mild VS Asymptomatic	ENTPD2	9.17460981094997	0.031924303289886	-4.96920105461397	0.448345239084324	-11.0834254976429	1.50983283115935e-28	5.4200897479611e-27	Down
Mild VS Asymptomatic	RAB3D	3309.34307478901	0.361291590159829	-1.46876442156156	0.135446944523142	-10.8438357670786	2.13334620211167e-27	7.05528065412646e-26	Down
Mild VS Asymptomatic	CCL4L2	28.8876092813759	0.252825644738583	-1.98378528777765	0.3402430788806	-5.83049416994552	5.52634698027871e-09	3.15988750547475e-08	Down
Mild VS Asymptomatic	SPAG6	4.21335338753614	0.200082654028646	-2.32133199526778	0.37126650690419	-6.25246811144974	4.04016256564824e-10	2.70297204327197e-09	Down
Mild VS Asymptomatic	APOBEC3B	121.984084442976	0.397653338290158	-1.33041681252022	0.42847911209775	-3.10497472328758	0.00190295285902911	0.00493449893544035	Down
Mild VS Asymptomatic	CREB5	3187.40736672647	0.230373321100995	-2.11795444296776	0.211469868518519	-10.0153958471974	1.30438683325708e-23	3.235345198918e-22	Down
Mild VS Asymptomatic	PRDX6	12250.3393198144	2.07890464454198	1.05582358599745	0.205209029739455	5.14511270453341	2.67360247892655e-07	1.21056268711075e-06	Up
Mild VS Asymptomatic	AKAP12	35.3630799952293	0.0803931077155716	-3.63678436860424	0.31440021945233	-11.567372233198	6.03013306173021e-31	2.59871390681772e-29	Down
Mild VS Asymptomatic	IER2	8514.76771672252	0.178448138544499	-2.48642324268298	0.154472844814491	-16.096183414431	2.71333483324112e-58	1.6894719684081e-55	Down
Mild VS Asymptomatic	RNF14	3286.01036902893	2.3226629617286	1.21577982193834	0.180639859101907	6.73040727546438	1.69188839837011e-11	1.35598885083751e-10	Up
Mild VS Asymptomatic	RAB36	83.3909111267374	0.382758260817743	-1.38549458009585	0.171793417753085	-8.06488745737156	7.33033632237816e-16	9.48165350810762e-15	Down
Mild VS Asymptomatic	ABCG1	546.821627036372	0.430541467731132	-1.21577589696577	0.131495445147657	-9.24576433503503	2.33565342188319e-20	4.39321810822341e-19	Down
Mild VS Asymptomatic	AATK	727.529888071192	0.239311887295214	-2.06303603350652	0.223471621153144	-9.23175847949269	2.66224787726726e-20	4.98674376761566e-19	Down
Mild VS Asymptomatic	SNCAIP	0.855079778473149	0.270070419862814	-1.88859246116485	0.683312611535219	-2.76387765904349	0.00571189507704406	0.0135034942925091	Down
Mild VS Asymptomatic	GNA14	1.36289209294697	0.193758726348981	-2.36766680810359	0.461029214411975	-5.13561122395129	2.81228495893653e-07	1.2682674701178e-06	Down
Mild VS Asymptomatic	MICAL2	28063.7419660756	2.04407687594834	1.03144945579795	0.163644330211594	6.30299537090149	2.91947614474906e-10	1.98233848289011e-09	Up
Mild VS Asymptomatic	PPM1F	2353.23348343517	0.491613089673921	-1.02440476551478	0.106983938682131	-9.57531362308957	1.01548632075001e-21	2.15218738189941e-20	Down
Mild VS Asymptomatic	ZNF516	2158.1345240816	0.498769308934861	-1.00355540119078	0.131874892062347	-7.60990500539196	2.74297454311931e-14	3.04237661702121e-13	Down
Mild VS Asymptomatic	SLC25A44	820.483106999294	0.465816756510643	-1.10216555731369	0.11199396384565	-9.8412942936165	7.47430093364253e-23	1.7369813636909e-21	Down
Mild VS Asymptomatic	N4BP1	1857.33065111979	0.464296549981276	-1.10688153408487	0.0781150607015173	-14.1698863720319	1.40728033933002e-45	2.37488421376468e-43	Down
Mild VS Asymptomatic	DHX34	1496.09104031514	0.273583315420403	-1.86994784527105	0.150201031554057	-12.4496338402181	1.40488201359828e-35	9.29229103280005e-34	Down
Mild VS Asymptomatic	NOS1AP	6.74466060627346	0.465782217138474	-1.10227253420477	0.363301561822743	-3.03404292751863	0.00241300092119345	0.0061273460320616	Down
Mild VS Asymptomatic	DOCK4	503.388241338815	0.179040156023027	-2.4816448962355	0.199440083670467	-12.4430598431552	1.5254617462024e-35	1.00164591822461e-33	Down
Mild VS Asymptomatic	ADGRE5	8638.56431901709	0.381539403590156	-1.39009603539362	0.0999290170331595	-13.9108346771023	5.4440402925481e-44	7.39120568139406e-42	Down
Mild VS Asymptomatic	SUSD6	3748.34459135856	0.438837364083782	-1.18824172802618	0.0899944078306551	-13.2035062696576	8.37444577350414e-40	7.83509675296188e-38	Down
Mild VS Asymptomatic	RASSF2	8499.55437481642	0.359114949449323	-1.47748238327303	0.118060714007518	-12.5145980667112	6.2121532476584e-36	4.24897163609726e-34	Down
Mild VS Asymptomatic	CDA	223.124400482077	0.20294100178801	-2.30086772116665	0.196257053178223	-11.7237453834447	9.63174730641437e-32	4.49406876258202e-30	Down
Mild VS Asymptomatic	SPATA2	365.661583213252	0.490890802602751	-1.02652595846188	0.0947662257917581	-10.8321920587783	2.42284673839681e-27	7.95442610095113e-26	Down
Mild VS Asymptomatic	DNAJC6	7776.09785558318	2.04447714869309	1.0317319378208	0.188656049201056	5.46885160687983	4.529607713644e-08	2.28850381883799e-07	Up
Mild VS Asymptomatic	CDK1	18.3904386602109	2.0038906053223	1.00280375231216	0.223272807912594	4.49138326197219	7.07620829601562e-06	2.63074105829018e-05	Up
Mild VS Asymptomatic	HEPH	8.73499945416413	0.355041297156695	-1.49394125128973	0.436288753184167	-3.42420298572103	0.000616605455607408	0.00173752258300608	Down
Mild VS Asymptomatic	GAB2	3811.26804376504	0.249699697129374	-2.00173402352198	0.159820173536135	-12.5249145913948	5.45500411413553e-36	3.75958050721165e-34	Down
Mild VS Asymptomatic	KIAA0319	69.2220923748109	0.157775830391112	-2.66405187841786	0.360910908820876	-7.38146676453069	1.56555098853079e-13	1.58815473033149e-12	Down
Mild VS Asymptomatic	TRANK1	6850.39235189783	0.478266044925395	-1.06411472580158	0.0884215015323754	-12.0345697297615	2.33850027168921e-33	1.23830790046604e-31	Down
Mild VS Asymptomatic	TECPR2	1668.72215913001	0.231379323025095	-2.11166814963818	0.159736963936134	-13.2196587289744	6.75698223621227e-40	6.35473063746276e-38	Down
Mild VS Asymptomatic	MRC2	3116.22144208755	2.39683306308513	1.26112943028612	0.228748521605632	5.5131697526786	3.5242801140787e-08	1.80636597694942e-07	Up
Mild VS Asymptomatic	CDC20	16.3510427804852	2.15989733354242	1.11096273835663	0.213415914037844	5.20562275482244	1.93347082599897e-07	8.92450989393235e-07	Up
Mild VS Asymptomatic	TMCC2	3697.21115288618	2.1453809897465	1.10123387299743	0.215171182769007	5.11794311313351	3.088857303365e-07	1.38400735302387e-06	Up
Mild VS Asymptomatic	ATP2C2	4.91294777133235	0.217706989709	-2.19954036739509	0.579796598546456	-3.79364137856158	0.000148454041071251	0.00045814982389738	Down
Mild VS Asymptomatic	ARNT2	1.10492048828119	0.250042911822754	-1.99975238655495	0.617245567932057	-3.23980031684094	0.00119613432676601	0.00321120986298154	Down
Mild VS Asymptomatic	RNF10	60756.4655156419	2.20651150649907	1.14176727068841	0.205200357962621	5.56415827937489	2.63420774018599e-08	1.37314922530423e-07	Up
Mild VS Asymptomatic	P2RY14	254.333424746012	0.289075555347616	-1.79048147732044	0.136826268083123	-13.0858021811477	3.96947226278317e-39	3.53087490882147e-37	Down
Mild VS Asymptomatic	CD302	1717.53070579532	0.428592174178512	-1.22232258732957	0.168627278772303	-7.24866460651402	4.20900693338988e-13	4.07081083000649e-12	Down
Mild VS Asymptomatic	ARHGAP25	3469.76980982655	0.476761261718686	-1.06866107762084	0.0911669287749788	-11.7220256509742	9.82931766129307e-32	4.5744327064425e-30	Down
Mild VS Asymptomatic	CDC34	6430.70523441917	2.48045541941585	1.31060502827851	0.200784691784313	6.52741509639784	6.69144149055244e-11	4.97641511511142e-10	Up
Mild VS Asymptomatic	PPP4R1	1752.86212126798	0.389872652061871	-1.35892513563393	0.111217710363128	-12.2186037744979	2.4729541916395e-34	1.44511759994933e-32	Down
Mild VS Asymptomatic	CDH1	914.22486166418	2.04897866532535	1.03490496258754	0.210077332812798	4.92630475040235	8.37992665841375e-07	3.53130304949772e-06	Up
Severe VS Asymptomatic	CDH2	30.3961658479405	0.0861024121767192	-3.53780253418927	0.384788244446595	-9.19415440894604	3.77955469324623e-20	9.41328981910715e-19	Down
Severe VS Asymptomatic	SIGLEC14	368.412994433834	0.244703811541353	-2.03089152167201	0.677250430048096	-2.99873050140077	0.00271106996561466	0.00630502588226628	Down
Severe VS Asymptomatic	C8orf88	64.4992575710245	2.7065950854984	1.43647907231908	0.273502597798414	5.25215878709073	1.50326776763081e-07	6.09784818351845e-07	Up
Severe VS Asymptomatic	C19orf71	21.5738334124781	0.408183069929731	-1.29271174944702	0.187865485442599	-6.88104973833524	5.94131006638951e-12	4.3253699438792e-11	Down
Severe VS Asymptomatic	BTNL10	17.537370725064	3.49958413795363	1.80718349412678	0.351991874981992	5.13416252639135	2.8340311762205e-07	1.10617644043406e-06	Up
Severe VS Asymptomatic	C17orf107	943.69236980865	0.0940694641389946	-3.41012970363957	0.28703941944825	-11.8803532636547	1.49733226097183e-32	2.95879436448302e-30	Down
Severe VS Asymptomatic	LOC100130451	45.8164915685157	0.398723256619962	-1.32654033798012	0.177357661192385	-7.47946454109573	7.46260431662855e-14	7.19094314799119e-13	Down
Severe VS Asymptomatic	LOC100130705	21.0477458078918	0.421920441084063	-1.24495711034923	0.21664684007238	-5.74648173928271	9.11194662980267e-09	4.31186906045031e-08	Down
Severe VS Asymptomatic	SMIM6	3.16758949618237	4.08009280884218	2.02860196919028	0.516169305911326	3.93010964805175	8.49071331388163e-05	0.000244640292918153	Up
Severe VS Asymptomatic	CD300LD	2.85773790459085	0.171087478769262	-2.54719391646567	0.637565351499839	-3.995188744924	6.4642732910707e-05	0.00018881568295939	Down
Severe VS Asymptomatic	PET100	2.13923826710351	0.382965330331572	-1.38471430331855	0.450058007275279	-3.07674628811033	0.00209273340137418	0.00494631072864227	Down
Severe VS Asymptomatic	FAM196B	2.86178404066386	0.145410267712987	-2.78179895041939	0.513167868198952	-5.42083618793705	5.93209002372193e-08	2.52475367589509e-07	Down
Severe VS Asymptomatic	FOXO6	11.6342555737883	0.409134642220006	-1.28935239671524	0.244019088498374	-5.28381777282081	1.26519105140451e-07	5.17531062019017e-07	Down
Severe VS Asymptomatic	FAM157B	12.3076589365312	0.473332572067127	-1.07907389129232	0.319773029749247	-3.37449938207261	0.000739500819802475	0.00186896749707493	Down
Severe VS Asymptomatic	NBPF10	4074.67136079694	0.498348990901564	-1.00477168772017	0.112988363018453	-8.89270063640156	5.96413344634138e-19	1.23414324087584e-17	Down
Severe VS Asymptomatic	DPH3P1	16.5435556073504	0.256927088529821	-1.96056908932211	0.229694420215915	-8.53555383486964	1.39485639907199e-17	2.35957740057502e-16	Down
Severe VS Asymptomatic	C17orf99	32.0025061433695	2.48342504792797	1.31233120555736	0.321425186624629	4.08285118953651	4.44865113870933e-05	0.000132508936187297	Up
Severe VS Asymptomatic	KLLN	116.457167467347	0.35574685172724	-1.4910771055779	0.24001408152052	-6.21245676975172	5.21625338879209e-10	2.91662526235259e-09	Down
Severe VS Asymptomatic	C17orf96	11.2841734992386	0.427038817068737	-1.22756088066856	0.236705271218313	-5.18603102647589	2.14823035638882e-07	8.51432185774382e-07	Down
Severe VS Asymptomatic	C2CD4D	3.78950069159005	2.3184621064281	1.21316814710708	0.299317731366733	4.05311152656263	5.05408931630807e-05	0.000149677889836597	Up
Severe VS Asymptomatic	FRAT1	886.453014655797	0.372573252041319	-1.42440399154854	0.15618047182718	-9.12024387482131	7.49554675136963e-20	1.77582242006757e-18	Down
Severe VS Asymptomatic	TROAP	169.078134174084	2.35586575341871	1.236257331021	0.23099478511144	5.35188415801069	8.70431169498431e-08	3.63395129780862e-07	Up
Severe VS Asymptomatic	MAMLD1	224.308716016367	2.33438745493741	1.22304403530632	0.205993112722309	5.93730547173711	2.89744512618176e-09	1.46683159512952e-08	Up
Severe VS Asymptomatic	SPATA1	10.3178672131552	2.30712907835994	1.20609872161967	0.268629353448649	4.48982475718251	7.1281792950977e-06	2.35623014861115e-05	Up
Severe VS Asymptomatic	LINC01272	600.534625750713	0.374594455423612	-1.41659854926278	0.18938880759785	-7.47984301306127	7.44114461810938e-14	7.17461997441517e-13	Down
Severe VS Asymptomatic	THEGL	63.6552561774662	2.3852233730732	1.25412437907562	0.298045654708526	4.20782641606399	2.57838802782442e-05	7.95548619017478e-05	Up
Severe VS Asymptomatic	LY75-CD302	1279.23393145031	0.477053121362303	-1.06777817109082	0.208617288205611	-5.11835898297376	3.08205550901176e-07	1.19649227467724e-06	Down
Severe VS Asymptomatic	RPL17-C18orf32	20.1006882326319	2.14670753896723	1.10212565611438	0.369301477917499	2.98435214050401	0.00284179511514015	0.006585201000058	Up
Severe VS Asymptomatic	TGIF2-C20orf24	189.60302923004	0.127640023735584	-2.96984731287791	0.664829440365248	-4.46708152882989	7.92939166397607e-06	2.60289012233694e-05	Down
Severe VS Asymptomatic	TMEM56-RWDD3	10889.6844578	2.53811919003099	1.34375981970269	0.253880205883082	5.29288927834543	1.20398821745699e-07	4.94182061773831e-07	Up
Severe VS Asymptomatic	POC1B-GALNT4	171.91530075041	2.50877284878182	1.32698185106935	0.234868567731179	5.64989118760311	1.60549431267128e-08	7.33299434352424e-08	Up
Severe VS Asymptomatic	AP1M2	21.8229743376178	0.418870048498235	-1.25542536758895	0.255703542093631	-4.90969095425845	9.12200361321555e-07	3.34622335725912e-06	Down
Severe VS Asymptomatic	NDUFC2-KCTD14	1.65959411315189	0.108893930579933	-3.1990045500727	0.723884382533073	-4.41922028885123	9.905763728314e-06	3.21468044328717e-05	Down
Severe VS Asymptomatic	COMMD3-BMI1	100.912017954246	3.96495097594688	1.98730302804891	0.564492830008082	3.52051066444981	0.000430716672197518	0.00112408657955461	Up
Severe VS Asymptomatic	MINOS1-NBL1	4.84394260928849	0.1310354649022	-2.9319707631707	0.747376147296681	-3.92301891594463	8.74462826698851e-05	0.000251512964646493	Down
Severe VS Asymptomatic	ABCB6	152.365174571121	2.15361652129078	1.10676138261884	0.141551178053415	7.81880728821062	5.33261741941109e-15	6.09994442976147e-14	Up
Severe VS Asymptomatic	CEP295NL	72.5364130946629	0.394344845716789	-1.34247030882854	0.197503714836961	-6.79719016898871	1.06679244104678e-11	7.47294962014145e-11	Down
Severe VS Asymptomatic	KCNK7	146.312322152754	0.205042886104101	-2.28600240418674	0.235286863056742	-9.71580977572662	2.58188515029863e-22	8.7269659347124e-21	Down
Severe VS Asymptomatic	APOBEC3A_B	1362.27554492627	0.453398127592353	-1.14114966172398	0.271368364489496	-4.20516836540889	2.60887873320441e-05	8.03439927735599e-05	Down
Severe VS Asymptomatic	TSPAN5	13785.1824205131	3.60839063791238	1.85135553063106	0.255059843234432	7.25851434374729	3.91364894700621e-13	3.38994390005133e-12	Up
Severe VS Asymptomatic	ADAM8	4573.64857996148	0.331210299928075	-1.59418055663919	0.145101067542435	-10.9866907503832	4.42867427531693e-28	3.81035506309804e-26	Down
Severe VS Asymptomatic	TSPAN2	355.91510041444	0.429586048335138	-1.21898095520592	0.154166114648448	-7.90693180525187	2.63810043194094e-15	3.13953156632442e-14	Down
Severe VS Asymptomatic	PPIF	665.185744309042	0.290861328950065	-1.78159659714484	0.165603703413599	-10.7581929656203	5.42229737216535e-27	4.02908063414369e-25	Down
Severe VS Asymptomatic	TRIM10	1626.42579980237	2.72854639915083	1.44813257706428	0.27395688989099	5.28598706767514	1.25028727030629e-07	5.12016982342237e-07	Up
Severe VS Asymptomatic	KIF20A	14.0459012471899	2.25046957872442	1.17022606287052	0.233042784584766	5.02150738095421	5.12675333887146e-07	1.93917393275647e-06	Up
Severe VS Asymptomatic	ARL4A	2434.32379347677	2.73352334320744	1.45076169563474	0.225003920710469	6.44771740445162	1.13547228263395e-10	6.91983330767202e-10	Up
Severe VS Asymptomatic	FRY	4180.54062732448	0.446889692959636	-1.16200932401324	0.132620190925962	-8.76193372894445	1.91929105567591e-18	3.67939144596633e-17	Down
Severe VS Asymptomatic	OPTN	10526.4271658686	2.78655829778525	1.47848433645778	0.242941189536931	6.08577054914364	1.15932373481967e-09	6.16591523204001e-09	Up
Severe VS Asymptomatic	NAMPT	18451.8785275524	0.0901632064563999	-3.47131736707193	0.305382141108059	-11.3671262978133	6.09617084180512e-30	7.0270092357269e-28	Down
Severe VS Asymptomatic	TOB1	2160.6561897453	0.373404559488506	-1.42118855106375	0.132505064045946	-10.7255414070134	7.723343906313e-27	5.55634300112029e-25	Down
Severe VS Asymptomatic	PLXNC1	7723.95466153793	0.370862164156738	-1.43104500517476	0.170682798585986	-8.38423682427393	5.10559111672569e-17	7.94193247932192e-16	Down
Severe VS Asymptomatic	PDZK1IP1	6457.62520576574	3.10158863058263	1.6330073517596	0.263470528857498	6.1980645761061	5.71616894136264e-10	3.17639523805881e-09	Up
Severe VS Asymptomatic	WASF2	26560.9497774476	2.27438680820643	1.18547763629904	0.173746709569999	6.82302208331284	8.91449457218763e-12	6.3435077719461e-11	Up
Severe VS Asymptomatic	SERF2	11495.3455339313	2.47710856760447	1.30865710092667	0.165632700628445	7.90095854237329	2.76766704009656e-15	3.29154687268627e-14	Up
Severe VS Asymptomatic	DHRS9	184.496616153991	0.452637787033535	-1.14357106642415	0.233765686131466	-4.89195435544389	9.98396017620089e-07	3.64827416964935e-06	Down
Severe VS Asymptomatic	ZASP	27.8765297007892	0.0929869985923662	-3.42682717653857	0.758326013608037	-4.51893659856672	6.21510011031734e-06	2.0703951497541e-05	Down
Severe VS Asymptomatic	C5orf67	2.84704214551618	0.0781281906922545	-3.67801298540837	0.682859474527744	-5.3861930933184	7.19656484772592e-08	3.03633573655109e-07	Down
Severe VS Asymptomatic	PIGBOS1	27.1852980023718	0.48635594335811	-1.03991554698065	0.171861033451833	-6.05090942428264	1.44030415789462e-09	7.56191033639738e-09	Down
Severe VS Asymptomatic	LOC101929372	1.14972191898474	0.322429649092653	-1.63294368156676	0.643432443848745	-2.5378634496563	0.0111531492162231	0.0232987835973657	Down
Severe VS Asymptomatic	FLOT1	1032.32092690792	0.43901558059774	-1.18765595318546	0.127131754492437	-9.3419300152592	9.45938258848732e-21	2.53878533889819e-19	Down
Severe VS Asymptomatic	OLIG2	9.09129237920981	0.0541376907855283	-4.20722283830085	0.54146768258903	-7.7700349874696	7.84644500351829e-15	8.77455062520311e-14	Down
Severe VS Asymptomatic	TRIB1	4647.8790721084	0.137484072104159	-2.86266360663105	0.242769315641034	-11.7917027490569	4.30743079901965e-32	7.23889912410947e-30	Down
Severe VS Asymptomatic	PLIN3	746.29001798074	0.437247490812038	-1.19347798976483	0.122434291013714	-9.74790624328564	1.88311946563751e-22	6.43769091845887e-21	Down
Severe VS Asymptomatic	CDK8	692.886947986952	2.06275517399075	1.04457259959105	0.148462652860897	7.03592842686012	1.97938528981542e-12	1.54417814670112e-11	Up
Severe VS Asymptomatic	RIDA	31.4091322289359	2.55070663681082	1.35089698049434	0.184016286034999	7.34118163996315	2.11716245216604e-13	1.91022655368037e-12	Up
Severe VS Asymptomatic	SPRY2	24.0581876159105	0.427322135786317	-1.22660404264252	0.204517163871091	-5.99756039750122	2.00303877038017e-09	1.02939820431484e-08	Down
Severe VS Asymptomatic	ABCC4	4712.41592665568	2.64286758383008	1.40210414312653	0.212427222562168	6.60039766191549	4.10056368263723e-11	2.644775327876e-10	Up
Severe VS Asymptomatic	DENND4A	15513.935064149	2.17028873522292	1.11788699159309	0.171044311508474	6.53565723252774	6.33308086783506e-11	3.99113059948062e-10	Up
Severe VS Asymptomatic	IGSF6	556.23648251766	0.330819379728732	-1.59588434339031	0.19442812917446	-8.2080939119582	2.2472741799201e-16	3.15460455139135e-15	Down
Severe VS Asymptomatic	LOC102724428	813.547304080418	0.417246499193197	-1.26102814983586	0.225568348341466	-5.59044812407328	2.26484343033991e-08	1.01714322088842e-07	Down
Severe VS Asymptomatic	LILRB2	3762.00723390243	0.444729970741136	-1.16899846244298	0.171324920400793	-6.82328326613695	8.898294931858e-12	6.33448691467421e-11	Down
Severe VS Asymptomatic	EIF1B	4144.3131110118	2.50630161865231	1.32556004496679	0.223471426141751	5.93167577552386	2.99858310102815e-09	1.51462138546877e-08	Up
Severe VS Asymptomatic	RTN3	4315.3342295205	0.389675763329254	-1.35965389192048	0.133979022473876	-10.148259532089	3.37325477932164e-24	1.55135210848495e-22	Down
Severe VS Asymptomatic	CRISP3	65.5466478709969	0.108683435150449	-3.20179602432345	0.437759807743459	-7.31404749291147	2.59213459363761e-13	2.3052306757068e-12	Down
Severe VS Asymptomatic	KLHL41	4.08371206783965	3.7046679592847	1.88934424294676	0.35026341803679	5.39406670995346	6.88806258435784e-08	2.91506569526766e-07	Up
Severe VS Asymptomatic	SIRPB1	1926.07727953539	0.281103320521112	-1.83082759929416	0.205097794348426	-8.92660793896155	4.39270886580896e-19	9.30385050942011e-18	Down
Severe VS Asymptomatic	CDKN3	212.143176132334	2.22392124142522	1.15310569695656	0.222100760777485	5.19181335948604	2.08255715892718e-07	8.28141150637519e-07	Up
Severe VS Asymptomatic	TLR6	1857.42822141539	0.468033896879451	-1.09531507557233	0.17759432641639	-6.16751164113341	6.93730070861493e-10	3.80556868036344e-09	Down
Severe VS Asymptomatic	HOTS	2.10892185767667	0.320575880721485	-1.64126220985803	0.491526153446917	-3.33911471108583	0.000840458502980529	0.00210723993315615	Down
Severe VS Asymptomatic	MRVI1	967.823387515706	0.198074889946191	-2.33588209424711	0.23578349338001	-9.90689407795987	3.88537022563299e-23	1.50574843528734e-21	Down
Severe VS Asymptomatic	KLF2	9959.12309784933	0.391113400663069	-1.35434112711375	0.128252354832814	-10.5599708393599	4.56803710569163e-26	2.89233955051221e-24	Down
Severe VS Asymptomatic	TUBB3	4.93963169449245	0.462136775419835	-1.11360819559118	0.362144661150737	-3.0750368983837	0.00210476512541588	0.00497278760809728	Down
Severe VS Asymptomatic	NDC80	246.776198728577	2.18190506065887	1.12558832829008	0.174137395231755	6.4637944468623	1.02109555382796e-10	6.26239435502539e-10	Up
Severe VS Asymptomatic	CPQ	958.891992571215	0.361359925503777	-1.46849157341833	0.144238395920839	-10.1810032206977	2.41063153915989e-24	1.14981369594624e-22	Down
Severe VS Asymptomatic	BASP1	2029.48110819345	0.0801158237065858	-3.64176897175484	0.261529053011678	-13.9249117060513	4.47093665854908e-44	6.18433715338689e-41	Down
Severe VS Asymptomatic	IFITM3	3391.84168345187	0.274936363864658	-1.8628303604713	0.232128840843413	-8.02498454609484	1.01538725148366e-15	1.28491861760585e-14	Down
Severe VS Asymptomatic	CDC42EP2	459.536887024745	0.157330040045248	-2.66813393470858	0.224943215613261	-11.8613665561527	1.87883345375792e-32	3.59416842185903e-30	Down
Severe VS Asymptomatic	ZER1	12393.3553958453	2.55656243535147	1.35420525937985	0.207606536075356	6.52294135329294	6.89418250063030e-11	4.3240735865481e-10	Up
Severe VS Asymptomatic	LRRN2	20.4331892135234	2.36567613552661	1.24225258016503	0.349637506334284	3.55297288665972	0.00038090372208456	0.00100240168747615	Up
Severe VS Asymptomatic	CEACAM5	4.15528830961364	0.281505410419262	-1.82876544430467	0.392552914768324	-4.6586469632609	3.18294531179947e-06	1.09752104691808e-05	Down
Severe VS Asymptomatic	VTI1B	951.294536046603	2.23086856502418	1.15760551753831	0.186513215770443	6.20656028451664	5.41568519666444e-10	3.0196853087262e-09	Up
Severe VS Asymptomatic	CARM1	5013.28813807228	3.20482962851822	1.68024766398128	0.244577730680991	6.86999449746662	6.42043807219238e-12	4.66097365418503e-11	Up
Severe VS Asymptomatic	ADARB2	31.1315881362656	0.229133049937315	-2.12574252824927	0.640270326441981	-3.32007035225597	0.000899947659995141	0.0022463712967841	Down
Severe VS Asymptomatic	SEMA6B	19.6234240523594	0.332085647867624	-1.59037272133199	0.301554436091582	-5.27391585394883	1.33543156074837e-07	5.44776096310733e-07	Down
Severe VS Asymptomatic	CEBPB	4470.51156896102	0.179862215911669	-2.47503594688651	0.201421679353123	-12.2878329424878	1.05290849838787e-34	3.20905095220519e-32	Down
Severe VS Asymptomatic	CEBPD	1978.55873645429	0.386349805291112	-1.37202042400954	0.171079146232511	-8.01979933980293	1.05918048869186e-15	1.3347010194574e-14	Down
Severe VS Asymptomatic	CEBPE	26.9489818508975	0.356724534485822	-1.48711765126153	0.244868540302268	-6.07312662306811	1.25443461757698e-09	6.63643521425988e-09	Down
Severe VS Asymptomatic	SSSCA1	113.103865543689	0.459379300357713	-1.12224224458007	0.0995384673713484	-11.2744577470066	1.75456305049717e-29	1.88925465712815e-27	Down
Severe VS Asymptomatic	LOC105375787	1.6808895171825	0.149817750895865	-2.73871952574858	0.611419168481182	-4.47928306296283	7.48941623272952e-06	2.46702111553292e-05	Down
Severe VS Asymptomatic	ANP32B	1478.49193222086	2.06609327969363	1.04690539026953	0.153610495591182	6.81532460552536	9.40511573036922e-12	6.66100004188654e-11	Up
Severe VS Asymptomatic	OLFM4	131.539292647709	0.116224934304088	-3.10500848451074	0.43520980453699	-7.13450949896243	9.71329077038219e-13	7.93568353625682e-12	Down
Severe VS Asymptomatic	IFITM2	2617.25375530228	0.172987798881187	-2.53125780913147	0.229250081422008	-11.0414696188128	2.41057834963979e-28	2.16735099416114e-26	Down
Severe VS Asymptomatic	TXNRD2	877.654030831709	2.91795864844984	1.54495943839663	0.167725372238577	9.21124465414235	3.22364976545151e-20	8.09604330759065e-19	Up
Severe VS Asymptomatic	MTHFS	184.199687423024	0.487954105541154	-1.03518263320955	0.167487145229495	-6.18066915995925	6.38304588710549e-10	3.52301814431955e-09	Down
Severe VS Asymptomatic	SH2B2	284.932691725773	0.4164999643656	-1.26361172272889	0.157544517685481	-8.02066451624512	1.05174618357711e-15	1.32630691165532e-14	Down
Severe VS Asymptomatic	ST6GALNAC2	430.458200079016	0.19635822748483	-2.34844004614261	0.273762039855088	-8.57839913592739	9.62026222119863e-18	1.66819243260939e-16	Down
Severe VS Asymptomatic	CENPE	519.831663586533	2.72420981016986	1.44583781951558	0.194053196679059	7.45072920342985	9.28257205515738e-14	8.8504353497264e-13	Up
Severe VS Asymptomatic	POLR3G	19.7527622892365	2.24702204593457	1.16801427912594	0.196186536261535	5.95359040117243	2.62322846691014e-09	1.3351512678171e-08	Up
Severe VS Asymptomatic	CENPF	321.541592719324	2.28319186945234	1.19105210243434	0.165661814898775	7.18965986918656	6.49529260695201e-13	5.45277085239081e-12	Up
Severe VS Asymptomatic	SPHAR	0.264835844312064	337396.100742299	18.3640837750562	3.06918482599366	5.98337500548238	2.18560774089446e-09	1.11842909495629e-08	Up
Severe VS Asymptomatic	IGF2BP2	7032.64823229391	2.76038810121841	1.46487111930072	0.27570293478647	5.31322280060331	1.07703220408522e-07	4.44711666908391e-07	Up
Severe VS Asymptomatic	KLF1	1157.63479374797	2.9311039137276	1.55144411547271	0.293053169532826	5.29407041713953	1.19623335180358e-07	4.91223296006667e-07	Up
Severe VS Asymptomatic	CXCR6	76.4122688614461	2.37574123400964	1.24837770619703	0.204382036278007	6.10805983212215	1.00849549602743e-09	5.41336298792991e-09	Up
Severe VS Asymptomatic	PRH1-TAS2R14	7.8258905769951	2.59705262221944	1.37687524661004	0.335635408643592	4.10229436808956	4.09073364860377e-05	0.000122578857639049	Up
Severe VS Asymptomatic	TNFSF13B	977.090047671776	0.47892312458239	-1.06213399776637	0.168611712618584	-6.29928954086967	2.99012987195061e-10	1.72667037114373e-09	Down
Severe VS Asymptomatic	CSPG5	1.27734681226059	0.261141949982633	-1.93709386331633	0.586748186642176	-3.30140579454002	0.000962016346982522	0.00239233549321528	Down
Severe VS Asymptomatic	AVIL	79.7294319210583	0.274589360487609	-1.86465236841595	0.263546015361481	-7.07524401709651	1.49186009650542e-12	1.18649395202832e-11	Down
Severe VS Asymptomatic	PNMA2	15.5018350279001	0.432065395161646	-1.21067840718556	0.220420464094032	-5.49258623586367	3.96090032652066e-08	1.71833316457164e-07	Down
Severe VS Asymptomatic	CNPY3	765.947943892147	0.487488562927037	-1.03655972300358	0.103820681140737	-9.9841352571984	1.78853735490975e-23	7.25992747539214e-22	Down
Severe VS Asymptomatic	CORIN	19.3140189216635	0.129629381830959	-2.94753533794955	0.359766074215458	-8.19292187118321	2.54959686035104e-16	3.55126651764775e-15	Down
Severe VS Asymptomatic	CNPY3-GNMT	2.40068222572041	0.259953011540979	-1.94367722603062	0.771885084570206	-2.51809144247538	0.0117992683506693	0.0245373474594351	Down
Severe VS Asymptomatic	POLQ	411.639609954742	2.73523247652315	1.45166345768825	0.221724188386046	6.5471587392204	5.86420229724146e-11	3.71433905280014e-10	Up
Severe VS Asymptomatic	PTGES3	3379.94295673362	2.22026478873968	1.1507317426211	0.124637784993985	9.23260745268082	2.64122556834382e-20	6.67057839465709e-19	Up
Severe VS Asymptomatic	SETDB2-PHF11	842.029446942943	2.12736801104195	1.08906962510877	0.106908423499641	10.18693933984	2.26792052019323e-24	1.09923845806239e-22	Up
Severe VS Asymptomatic	PLK4	163.44785947136	2.18045174370558	1.12462706201455	0.142384154692835	7.89854084845821	2.82187303616281e-15	3.34715837310552e-14	Up
Severe VS Asymptomatic	RFPL2	13.5996564192308	2.70909546068727	1.43781123083548	0.247393179163527	5.8118466955998	6.1787412027942e-09	2.98431706442775e-08	Up
Severe VS Asymptomatic	PLK2	94.1786787170536	0.26288383049522	-1.92750268774223	0.232048646280866	-8.30645952318649	9.8599841916058e-17	1.45927766035766e-15	Down
Severe VS Asymptomatic	ARPP21	1.69058048391314	0.438070399826325	-1.19076535903609	0.532305867334272	-2.23699461551928	0.0252866919602732	0.0491760913621506	Down
Severe VS Asymptomatic	GJB6	19.3843639902002	0.164641471555417	-2.60260031276506	0.369655549084524	-7.04060934351066	1.91400939684879e-12	1.50033639817502e-11	Down
Severe VS Asymptomatic	STARD10	101.112942150233	0.412934866978453	-1.27601385439906	0.149107886167446	-8.5576550455964	1.15186410777865e-17	1.96516322448536e-16	Down
Severe VS Asymptomatic	CPLX2	1.12001206932106	0.109671508411433	-3.18873931857531	0.686076983090936	-4.64778646881477	3.35515961332512e-06	1.15402601696275e-05	Down
Severe VS Asymptomatic	FAXDC2	8962.06247465302	3.0132486236339	1.59131971484594	0.270950557000606	5.87309999455869	4.27720295909416e-09	2.10606445382509e-08	Up
Severe VS Asymptomatic	CEACAM3	251.687957485608	0.113555162426301	-3.13853479978465	0.301655807266224	-10.4043572979013	2.36848920423566e-25	1.31858120342308e-23	Down
Severe VS Asymptomatic	ARID5A	1131.34363237518	0.466931138101183	-1.09871829451405	0.105062869833786	-10.4577220882341	1.35063662479115e-25	7.75947213641998e-24	Down
Severe VS Asymptomatic	FGL2	5735.31315768246	0.496135718503596	-1.01119326937816	0.176512065461044	-5.72874872172029	1.01174129484895e-08	4.76884193026836e-08	Down
Severe VS Asymptomatic	CEACAM8	100.134812466705	0.123863301584547	-3.01317928807444	0.346922649669611	-8.68544988614613	3.77246331181509e-18	6.89394667409136e-17	Down
Severe VS Asymptomatic	CEACAM4	278.939391011387	0.201118015865249	-2.31388577288964	0.249270304148445	-9.2826370986882	1.65334851402984e-20	4.28393558779317e-19	Down
Severe VS Asymptomatic	MMP24	1.39936686758477	0.279042419693381	-1.84144363939431	0.529188178572346	-3.47975203142706	0.000501878067022848	0.00129890204392701	Down
Severe VS Asymptomatic	LYVE1	17.2135547108053	0.238157735564326	-2.0700106854714	0.393011957423157	-5.26704250690932	1.3863911421593e-07	5.6453998003416e-07	Down
Severe VS Asymptomatic	RUNDC3A	3313.41434094028	2.82210039595519	1.49676931258801	0.326080332977403	4.59018579538723	4.42851634030881e-06	1.50223695211154e-05	Up
Severe VS Asymptomatic	GADD45G	28.4579157158523	0.229689132870882	-2.12224549382743	0.298072215658518	-7.11990377613307	1.08002437612527e-12	8.7679450706477e-12	Down
Severe VS Asymptomatic	BTNL3	53.0465518217805	0.228442139031769	-2.13009929635505	0.931181845382572	-2.2875223640984	0.0221653515985048	0.0436414488606497	Down
Severe VS Asymptomatic	SRSF8	1746.17364256361	2.09342353135873	1.06586422023039	0.139989868145051	7.61386687732279	2.66014788061029e-14	2.76501613810024e-13	Up
Severe VS Asymptomatic	APOBEC2	51.8277870840838	2.83929704492164	1.50553379052675	0.303454819261718	4.96131119021143	7.00189107644645e-07	2.59711232130074e-06	Up
Severe VS Asymptomatic	CKAP4	954.358389787024	0.291388582078137	-1.77898374769077	0.180538896347756	-9.85374223327516	6.6038316396572e-23	2.45859421416803e-21	Down
Severe VS Asymptomatic	CCNI	21938.5681517155	2.41848657174431	1.27410452747504	0.167464472606345	7.60820792401772	2.77922480380411e-14	2.8804622721617e-13	Up
Severe VS Asymptomatic	LILRB5	38.5939885066305	0.262445390904289	-1.92991083389007	0.261945510539796	-7.36760416283931	1.7372169155824e-13	1.59625112805328e-12	Down
Severe VS Asymptomatic	LILRA1	761.367772684693	0.491074488443199	-1.02598621911141	0.178275344614937	-5.75506512876173	8.66083976200023e-09	4.1113838595641e-08	Down
Severe VS Asymptomatic	LILRB3	1883.13913351802	0.217630944275201	-2.2000443913396	0.225011725860131	-9.77746552065101	1.40689395653527e-22	4.9508350540934e-21	Down
Severe VS Asymptomatic	LILRA2	1551.78850547869	0.272600652348063	-1.87513908029307	0.1995507463674	-9.39680314119543	5.62460333064271e-21	1.55842245133463e-19	Down
Severe VS Asymptomatic	GTF2A1L	3.70646015943128	24.4178892006689	4.60986658713135	1.0322901520165	4.46566944199393	7.98187703202946e-06	2.61868477996631e-05	Up
Severe VS Asymptomatic	UPK1A	0.71284873125139	0.179396846244373	-2.47877356665692	0.728644795027874	-3.40189566105677	0.000669201817323006	0.00170230401458513	Down
Severe VS Asymptomatic	DNAJB4	200.483823424803	2.08923200913981	1.06297271253404	0.170503138097839	6.23432931729432	4.53717716330117e-10	2.5576025000151e-09	Up
Severe VS Asymptomatic	ADAM30	2.02713996445538	0.297490662982934	-1.7490837060621	0.511419129800822	-3.42005921198783	0.000626075066927292	0.00160049636051512	Down
Severe VS Asymptomatic	PRDM7	15.5661147646574	0.294521205522251	-1.76355658307131	0.209096707221197	-8.43416716842745	3.33569629864413e-17	5.29880661150342e-16	Down
Severe VS Asymptomatic	PRDM5	123.574488785085	0.280763039084742	-1.83257506963968	0.262475673292481	-6.98188539399463	2.912446808957e-12	2.21538149402135e-11	Down
Severe VS Asymptomatic	DMC1	68.8840265080736	2.17943706874732	1.12395554646918	0.21844838530455	5.14517671944437	2.67269091357441e-07	1.04615428837386e-06	Up
Severe VS Asymptomatic	WDR45	5133.50086237192	2.7256387857698	1.44659438220628	0.188727298192183	7.66499810076863	1.78833848267768e-14	1.90396107729485e-13	Up
Severe VS Asymptomatic	LDB3	14.5905523490091	2.68527974505682	1.42507239204055	0.279017036051936	5.10747448329746	3.26493170017336e-07	1.26393975958057e-06	Up
Severe VS Asymptomatic	CHI3L1	673.890235869302	0.0958709523829473	-3.38276242563704	0.3782071904589	-8.94420442279943	3.7463856858597e-19	7.98193215676885e-18	Down
Severe VS Asymptomatic	NUDT4	5752.23381177504	2.80367534615315	1.48731930098483	0.161936927943584	9.18455919765866	4.13216218336942e-20	1.01647798059301e-18	Up
Severe VS Asymptomatic	WDHD1	438.972004768013	2.46416945611415	1.30110147076064	0.187608974090873	6.93517715272204	4.05712424487679e-12	3.01592427331023e-11	Up
Severe VS Asymptomatic	ADAMTS7	16.6223301491886	0.368795269807017	-1.43910794310526	0.225307653670324	-6.38730162807076	1.68838412144698e-10	1.00498256444421e-09	Down
Severe VS Asymptomatic	BAZ2A	6383.26679879281	0.491829086154974	-1.02377103825611	0.0815463659672394	-12.5544655008587	3.7570970574781e-36	1.40750248515773e-33	Down
Severe VS Asymptomatic	CHIT1	13.45169010927	0.312746073518283	-1.67693632321013	0.450044820835268	-3.7261540308314	0.000194423620954628	0.00053408578551881	Down
Severe VS Asymptomatic	MAP4K5	1922.21019691725	2.2805770009301	1.18939888187494	0.169856735292297	7.00236513923437	2.51677108040759e-12	1.93404177640552e-11	Up
Severe VS Asymptomatic	CELF3	13.5318132066663	2.96155395981418	1.56635437242267	0.406382330659167	3.854386015952	0.000116020419933119	0.000329221901725951	Up
Severe VS Asymptomatic	GALNT5	378.012268813911	2.89381787524076	1.53297412755208	0.260383636113844	5.88736738771801	3.9239579626775e-09	1.94596282638905e-08	Up
Severe VS Asymptomatic	RNF24	5555.65716735247	0.319770784722372	-1.64488995926335	0.193347813840934	-8.50741431509845	1.7785507991211e-17	2.95308406923321e-16	Down
Severe VS Asymptomatic	PADI2	1860.50981716211	0.197091458331459	-2.34306284153931	0.267691988471606	-8.75283139744707	2.08065422238145e-18	3.95500256097921e-17	Down
Severe VS Asymptomatic	PRKCDBP	6.9026861728374	2.21989518298558	1.1504915583065	0.317094372541602	3.62823076639606	0.000285370134624194	0.000764313013798189	Up
Severe VS Asymptomatic	NXPH3	0.790035721356699	0.15530210099886	-2.68685074758241	0.673084568469098	-3.99184719639842	6.55606137696204e-05	0.000191288488853694	Down
Severe VS Asymptomatic	PTGDR2	126.674737097392	0.363430403379827	-1.46024897919386	0.182562201234504	-7.99863810427081	1.2580286823887e-15	1.56012908735956e-14	Down
Severe VS Asymptomatic	PACSIN2	1933.29344118343	0.408229236367602	-1.29254858656834	0.124674209762953	-10.3674094989325	3.48853621579164e-25	1.90093509795046e-23	Down
Severe VS Asymptomatic	KLHL2	314.998341386749	0.421850154410308	-1.24519746533776	0.122345881330312	-10.1776819276486	2.49432364042696e-24	1.18658538894597e-22	Down
Severe VS Asymptomatic	HOGA1	5.35598957244125	0.47576351882823	-1.07168344360226	0.362886363361402	-2.95322048939866	0.00314477255797714	0.00724991027404422	Down
Severe VS Asymptomatic	SLCO2B1	1.60435256193379	2.77749808121812	1.4737859149562	0.594756834200693	2.47796381682079	0.0132134544406751	0.0272045268779734	Up
Severe VS Asymptomatic	CD300A	1291.3603378522	0.48690610918666	-1.03828449274406	0.107436776586034	-9.66414412026428	4.28183965026119e-22	1.39233346457499e-20	Down
Severe VS Asymptomatic	LARP4	2119.42880898783	2.19461195732587	1.13396587063447	0.161101001458534	7.0388505370424	1.93832145972734e-12	1.51740951192063e-11	Up
Severe VS Asymptomatic	CTRC	2.43940850323697	0.330390879515366	-1.59775423337082	0.493747890043053	-3.23597176938113	0.00121229373094646	0.00296712479513805	Down
Severe VS Asymptomatic	OIP5	5.61519074446708	2.20163918228942	1.13857805083925	0.316743834938104	3.59463366054699	0.000324848342463639	0.000863732499509263	Up
Severe VS Asymptomatic	GABARAPL2	4223.47290435985	3.04583399254576	1.60683731258766	0.204938582222896	7.84057982230029	4.48470739103867e-15	5.17764295178483e-14	Up
Severe VS Asymptomatic	CMTM1	129.262894556561	0.331166288645738	-1.59437227494554	0.178988491934924	-8.90768036374773	5.21113822856955e-19	1.09007761236073e-17	Down
Severe VS Asymptomatic	ADPRHL1	5.43817008057681	0.413904049627696	-1.27263173095503	0.392442028943425	-3.24285279632598	0.00118339335530538	0.00290350379521098	Down
Severe VS Asymptomatic	FAM83F	19.5337563691763	2.19074147316664	1.13141924362218	0.239603225096685	4.72205348306821	2.33475262836525e-06	8.19350541827945e-06	Up
Severe VS Asymptomatic	TRIM9	55.0214540061982	0.266941516934177	-1.90540439219119	0.247194495688195	-7.70811820419587	1.27686458560426e-14	1.38986555558934e-13	Down
Severe VS Asymptomatic	CHRNE	99.4606044101723	0.357713099589855	-1.48312514354534	0.197809133518615	-7.49775865837745	6.49182847411186e-14	6.35471200987912e-13	Down
Severe VS Asymptomatic	ERMAP	866.352717762642	2.42484978608095	1.27789537839734	0.223796605074046	5.71007490473116	1.12926460956915e-08	5.28400629957649e-08	Up
Severe VS Asymptomatic	MBD6	1097.56134515088	0.410520014821953	-1.2844755328588	0.150790510768321	-8.51827828100077	1.61942707316012e-17	2.70888722135491e-16	Down
Severe VS Asymptomatic	GALNT13	3.37508408360879	2.39009751966482	1.25706948358953	0.540622570321551	2.32522567979699	0.0200598958970929	0.0398846802323667	Up
Severe VS Asymptomatic	VASN	3.15760598180199	0.468686711839852	-1.09330420264032	0.358218901210948	-3.05205615601085	0.00227279576584484	0.00534939966772538	Down
Severe VS Asymptomatic	SLC26A7	7.30136223811705	2.44205992115167	1.28809860036125	0.301165152951896	4.2770506074021	1.89385760892395e-05	5.95685630989513e-05	Up
Severe VS Asymptomatic	MARCH3	393.627858196751	2.60015329794748	1.37859668312639	0.219597343417204	6.27783861896387	3.4331197885774e-10	1.96543648641194e-09	Up
Severe VS Asymptomatic	RAB42	2.17339232211446	0.423116722520226	-1.24087238952813	0.383135933718817	-3.23872620739042	0.00120064769197866	0.00294262597753308	Down
Severe VS Asymptomatic	PCMTD1	6639.1152178974	2.11488079041946	1.08057634518084	0.157990975406398	6.83948144760351	7.9480350568296e-12	5.68955280222571e-11	Up
Severe VS Asymptomatic	GPR146	2736.15284331235	2.79847230682062	1.48463947115317	0.285965466833711	5.19167397235587	2.08411718582769e-07	8.28578271845094e-07	Up
Severe VS Asymptomatic	FAM46B	6.53657177296403	0.368297783345174	-1.44105538069763	0.316078702619372	-4.55916633659743	5.13570829374926e-06	1.72951328474583e-05	Down
Severe VS Asymptomatic	RASGRP4	2177.16388914667	0.301812928731079	-1.72827348711188	0.200751133167783	-8.60903477773863	7.36782968310565e-18	1.29509592728842e-16	Down
Severe VS Asymptomatic	ZNF653	278.834971845186	2.35829424287232	1.23774373369051	0.17950968648278	6.89513617867771	5.38132277460961e-12	3.94162713372831e-11	Up
[truncated: 8,558 more rows]

## Sheet: Supplementary Data3.3
Supplementary Data3.3 Differentially expressed proteins
[truncated: 1,072 more rows]

[truncated: 2 more sheets: Supplementary Data3.4, Supplementary Data3.5]
