# Supplementary material for: The trans-omics landscape of COVID-19
Source: Nat Commun. 2021 Jul 27;12:4543. doi: 10.1038/s41467-021-24482-1 (PMC8316550; doi:10.1038/s41467-021-24482-1)
Supplement: Supplementary file 7 — Supplementary Data 4 [file 41467_2021_24482_MOESM7_ESM.xlsx]

## Sheet: Supplementary Data4.1
Supplementary Data4.1 Summary of genomic variant detection
Items	Final variants
No. of samples	203
No. of total variants	18937426
No. of bi-SNP	15321287
No. of singleton	6197322
No. of transitions	10386520
No. of transversions	4934767
Ts/Tv	2.1
No. of bi-Indels	1701685
No. of others	1914454
Ts/Tv per sample	2.11293
nHet(RA)/nHom(AA) per sample	1.30837

## Sheet: Supplementary Data4.2
Supplementary Data4.2 Phenotype statistics of 203 unrelated patients for WGS and association study
Severity	Samples			AGE
	Total	Male	Female	Min	Mean	Max
Asymptomatic	63	31	32	21	43.2±13.3	70
Mild	75	41	34	19	41.0±12.1	67
Severe	48	25	23	24	46.4±10.6	67
Critical	17	8	9	42	59.9±9.2	70
Total	203	105	98	19	44.5±13.0	70

## Sheet: Supplementary Data4.3
Supplementary Data4.3 Summary statistics of suggestive sites (p<1e-6) associated with the absence of symptom
SNP	CHROM	POS	REF	ALT	N_INFORMATIVE	ALT_AF	U	V	STAT	DIRECTION	EFFECT	SE	PVALUE
rs2914027	chr5	66336449	C	T	203	0.926108	-10.987	4.96202	24.3275	-	-2.21421	0.448922	8.12691e-07
rs561913	chr20	49596367	T	G	203	0.53202	-20.9559	18.3038	23.9923	-	-1.14489	0.233738	9.67229e-07
rs6125685	chr20	49603475	G	A	203	0.534483	-21.0582	18.2929	24.2414	-	-1.15117	0.233808	8.4985e-07
rs6019930	chr20	49603545	T	G	203	0.534483	-21.0582	18.2929	24.2414	-	-1.15117	0.233808	8.4985e-07
rs235001	chr20	49607031	G	T	203	0.53202	-21.3324	18.2976	24.8705	-	-1.16586	0.233777	6.13134e-07
rs235009	chr20	49610308	A	G	203	0.53202	-21.3324	18.2976	24.8705	-	-1.16586	0.233777	6.13134e-07
rs235010	chr20	49610331	G	A	203	0.53202	-21.3324	18.2976	24.8705	-	-1.16586	0.233777	6.13134e-07

## Sheet: Supplementary Data4.4
Supplementary Data4.4 Allele frequencies for suggestive sites (p<1e-6) associated with the absence of symptom and 2 reported sites
SNP	CHROM	POS	REF	ALT	ALL, n=203	Asymptomatic, n=63	Moderate, n=75	Severe, n=48	Critical, n=17	CMDB	ChinaMAP	1000G_CHB&CHS	1000G_EAS	gnomAD_EAS
rs2914027	chr5	66336449	C	T	0.926108	0.849206	0.966667	0.96875	0.911765	0.8028	0.913959	0.918269	0.9048	0.919036
rs561913	chr20	49596367	T	G	0.53202	0.357143	0.5	0.626667	0.625	0.5122	0.542737	0.538462	0.5833	0.522277
rs6125685	chr20	49603475	G	A	0.534483	0.357143	0.529412	0.62	0.635417	0.287	0.545334	0.543269	0.5853	0.521171
rs6019930	chr20	49603545	T	G	0.534483	0.357143	0.529412	0.62	0.635417	0.3935	0.546657	0.540865	0.5843	0.528643
rs235001	chr20	49607031	G	T	0.53202	0.357143	0.5	0.613333	0.645833	NA	0.54779	0.540865	0.5764	0.521957
rs235009	chr20	49610308	A	G	0.53202	0.357143	0.5	0.613333	0.645833	NA	0.548498	0.540865	0.5764	0.524314
rs235010	chr20	49610331	G	A	0.53202	0.357143	0.5	0.613333	0.645833	NA	0.548546	0.540865	0.5764	0.529338
SNP	CHROM	POS	REF	ALT	ALL	Asymptomatic	Moderate	Severe	Critical	CMDB	ChinaMAP	1000G_CHB&CHS	1000G_EAS	gnomAD_EAS
rs11385942	chr3	45834967	GA	G	0	0	0	0	0	NA	0.00396675	NA	0.005	0.000616523
chr9_133263862_A_C (rs657152)	chr9	133263862	A	C	0.546798	0.587302	0.56	0.53125	0.382353	0.409	0.575888	0.598558	0.372	0.366667
