# Supplementary material for: The trans-omics landscape of COVID-19
Source: Nat Commun. 2021 Jul 27;12:4543. doi: 10.1038/s41467-021-24482-1 (PMC8316550; doi:10.1038/s41467-021-24482-1)
Supplement: Supplementary file 8 — Supplementary Data 5 [file 41467_2021_24482_MOESM8_ESM.xlsx]

## Sheet: Supplementary Data5.1
Supplementary Data5.1 Clusters of mRNAs
Cluster1	Cluster2	Cluster3
AATK	ABCB1	ABCB10
ABCA1	ABCD2	ABCB6
ABCA13	ABHD14A	ABCC4
ABCC3	ACKR2	ABCG2
ABCC5	ACTR10	ABTB1
ABCG1	ACTR6	ACADS
ABHD2	ADA	ACADVL
ABHD4	ADAMTS10	ACER3
ABHD5	ADGRG1	ACHE
ABLIM3	ADGRG5	ACKR1
ACOX1	ADGRL1	ACP1
ACSL1	AGAP1	ACP5
ACTN1	AGFG2	ACRC
ADAM8	AK5	ACSL6
ADAM9	AKR1C3	ACSM3
ADAMTSL4	AKT3	ADAL
ADCY4	AMACR	ADAMTS2
ADGRE2	AMIGO1	ADAMTS6
ADGRE3	ANK3	ADD1
ADGRE5	ANXA2R	ADD2
ADGRG3	APBA2	ADIPOR1
ADM	APBB1	ADIPOR2
ADORA2A	APOBEC3D	AEN
AES	APOBEC3G	AFF1
AFF2	AQP3	AGAP5
AGO4	ARHGAP42	AGBL5
ALOX12	ARHGAP5	AGFG1
ALOX15	ARL14EP	AGO2
ALOX5	ARL4C	AGPAT1
ALOX5AP	ARMC1	AGPAT3
ALPK1	ARPC5L	AGTPBP1
ALPL	ATP5S	AHSP
AMPD2	ATP6V1G2	AIDA
ANKRD33B	AUTS2	AK1
ANO10	AXIN2	AKAP7
ANO6	B3GAT1	AKR1E2
ANPEP	BACH2	AKT1S1
ANXA11	BCAS4	AKT2
ANXA3	BCKDHB	ALAD
AOC2	BCL11B	ALAS2
AOC3	BCL2	ALDH5A1
AP5B1	BCL9L	ALKBH5
APBB1IP	BDH1	ALS2CR12
APMAP	BDH2	AMFR
APOBEC3A	BEX2	ANK1
APOBEC3B	BICDL1	ANKH
APOBR	BLNK	ANKRD17
APP	BMPR1A	ANKRD50
AQP10	BTBD11	ANKRD9
AQP9	BTF3	ANLN
ARAP1	BTLA	ANP32B
ARAP3	C10orf128	ANXA7
ARHGAP18	C11orf80	AP2A1
ARHGAP21	C11orf98	AP2B1
ARHGAP25	C12orf29	AP2M1
ARHGAP26	C12orf42	AP2S1
ARHGAP6	C12orf57	APLF
ARHGAP9	C1orf131	APOBEC2
ARHGEF40	C1orf21	APOBEC3C
ARID3A	C1QBP	APOM
ARID5A	C20orf196	APOO
ARL11	C21orf91	APOPT1
ARL8A	C4A	AQP1
ARMC5	C9orf172	ARF1
ARPC4-TTLL3	CA11	ARF4
ARRB2	CACNA2D2	ARG1
ASAP1	CAMK4	ARG2
ASAP2	CARD11	ARHGAP11A
ASF1B	CARNS1	ARHGAP11B
ASNA1	CASP8AP2	ARHGAP8
ASPRV1	CBFB	ARHGEF12
ATF3	CCDC102A	ARHGEF37
ATF4	CCDC107	ARL2BP
ATG16L2	CCDC141	ARL4A
ATG2A	CCDC58	ARL6IP1
ATP6V0B	CCDC65	ARRDC2
ATP8B4	CCDC66	ASCC2
AVIL	CCL4	ASGR2
AZU1	CCND2	ASPH
B3GNT5	CCR5	ASPM
B3GNT8	CCR6	ATAD5
B3GNTL1	CCR7	ATF5
B4GALT5	CD160	ATF7IP2
BAD	CD2	ATG14
BAIAP3	CD200R1	ATG4A
BASP1	CD244	ATG4D
BATF2	CD247	ATG9A
BAZ2A	CD27	ATP1B2
BAZ2B	CD28	ATP5B
BBC3	CD3D	ATP5C1
BCL2A1	CD3E	ATP5E
BCL3	CD3G	ATP5L
BCL6	CD40LG	ATP6V0A1
BEST1	CD5	ATP6V0C
BHLHE40	CD52	ATP7A
BID	CD6	AUH
BIN3	CD7	AURKA
BMP6	CD81	B4GALT3
BOD1L1	CD8A	BABAM1
BORCS8-MEF2B	CD8B	BACE2
BPI	CD96	BAG1
BRD2	CDPF1	BAG6
BRI3	CENPK	BARD1
BRPF3	CEP57L1	BBOF1
BST1	CEP78	BBS12
BTBD19	CFH	BBS7
BTG2	CHCHD7	BCAM
BTNL8	CHI3L2	BCAT1
C10orf105	CHIC1	BCL2L1
C10orf54	CHRAC1	BCL2L13
C15orf39	CISD3	BECN1
C16orf54	CLDND2	BIRC2
C17orf107	CLEC2B	BLVRB
C19orf35	CLEC2D	BMP2K
C19orf71	CLEC4C	BNIP3L
C1orf198	CLECL1	BORA
C1RL	CLIC3	BPGM
C20orf24	CLIC5	BRAF
C3orf62	CMC4	BRCA1
C4BPA	CNN2	BRCA2
C5AR1	COL6A2	BRD4
C5AR2	COLGALT2	BRIP1
C6orf25	COMMD6	BRK1
C7orf61	COX6B1	BSCL2
C8orf58	CREBL2	BSG
C9orf72	CRIM1	BTNL10
CA4	CRIP2	BUB1
CALD1	CRTAM	BUB1B
CAMK1D	CRYZ	BYSL
CAMKK1	CST7	C10orf10
CAMP	CTLA4	C17orf99
CANT1	CTSE	C18orf8
CAPNS1	CTSS	C19orf24
CARD6	CTSW	C1orf112
CASP4	CX3CR1	C1orf116
CASP5	CXCL5	C1QB
CASS4	CXCR3	C2
CBFA2T3	CXCR4	C21orf58
CBX4	CXCR5	C2orf88
CCDC125	CXCR6	C3orf58
CCDC17	CXorf57	C5
CCDC189	CYB561	C5orf22
CCDC88B	CYSLTR1	C5orf30
CCDC9	DBP	C5orf42
CCIN	DCUN1D1	C6orf62
CCL3	DENND2D	C7orf73
CCL3L1	DHRS7	C8orf88
CCL3L3	DLG3	C9orf40
CCL4L1	DLG5	C9orf78
CCL4L2	DNAJC19	CA1
CCNG2	DNPH1	CA2
CCNJL	DOCK9	CA3
CCNL1	DPH5	CAPN1
CCPG1	DPM2	CAPN12
CCR1	DPP4	CAPN5
CCR3	DSC1	CAPRIN2
CD14	DTHD1	CAPS2
CD151	DTX3	CARHSP1
CD177	DUSP16	CARM1
CD300A	DUSP2	CARNMT1
CD300LF	DUSP5	CASC3
CD302	DYNLT3	CAT
CD46	DYRK2	CCDC117
CD55	DZIP3	CCDC124
CD63	E2F5	CCDC127
CD68	EDAR	CCDC138
CD83	EEF1E1	CCDC14
CD9	EIF2D	CCDC144A
CDA	ELAC1	CCDC15
CDC42EP2	ENKUR	CCDC18
CDC42EP4	EOMES	CCDC6
CDK19	EPHA1	CCDC7
CDK2AP1	EPHA4	CCNA2
CDKN1A	EPHX2	CCNB1
CEACAM1	ERBB2	CCNB2
CEACAM3	ESPN	CCNDBP1
CEACAM4	ETAA1	CCNF
CEACAM6	ETS1	CCNG1
CEACAM8	EVI2A	CCNI
CEBPB	EVL	CCRL2
CEBPD	EXOSC3	CCS
CEP19	FAAH2	CD163
CEP295NL	FAM102A	CD2AP
CEP63	FAM134B	CD36
CFAP45	FAM159A	CD59
CFLAR	FAM169A	CDC20
CHI3L1	FAM3C	CDC27
CHKA	FAM84B	CDC34
CHMP1B	FANCF	CDC42BPA
CHMP2A	FASLG	CDC42EP1
CHRNE	FAXDC2	CDC7
CHST15	FBLN7	CDCA2
CHST7	FBXL16	CDCA7
CHSY1	FCER1A	CDH1
CIC	FCGBP	CDIPT
CKAP4	FCGR3A	CDK12
CKLF	FCMR	CDK8
CLC	FCRL3	CDKL1
CLEC1B	FCRL6	CDKN2C
CLEC4D	FGFBP2	CDKN3
CLEC4E	FGFR1OP2	CDR2
CLEC7A	FGL2	CDYL
CLIP2	FHIT	CENPE
CLU	FLT3LG	CENPF
CMIP	FOLR2	CENPH
CMTM1	FRA10AC1	CENPI
CMTM2	FUBP1	CENPJ
CMTM5	FUNDC2	CENPN
CNPY3	FXYD7	CEP162
CNTNAP3	GAL3ST4	CEP192
COL18A1	GATA3	CEP295
COL9A2	GCFC2	CEP44
CORO1C	GCNT4	CEP70
CPA3	GCSAM	CETP
CPD	GDF11	CFAP77
CPPED1	GFI1	CHEK2
CPQ	GIMAP1	CHID1
CR1	GIMAP2	CHP1
CREB5	GIMAP4	CHPT1
CRISP3	GIMAP5	CISD2
CRISPLD2	GNG2	CITED2
CSAD	GNLY	CIZ1
CSF1	GNPDA2	CKAP5
CSF2RA	GNPNAT1	CLCN3
CSF2RB	GOLGA7B	CLDN15
CSF3R	GPA33	CLEC12B
CSRNP1	GPR15	CLEC16A
CSTA	GPR171	CLIC2
CTBS	GPR174	CLIC4
CTDSPL	GPR18	CLPB
CTRL	GPR183	CLPX
CTSA	GPR65	CLSPN
CTSD	GPR68	CLTB
CTSZ	GPRASP1	CLTCL1
CTTN	GSPT2	CMAS
CWC25	GZMA	CMBL
CXCL1	GZMB	CMPK1
CXCL16	GZMH	CMPK2
CXCL8	GZMK	CMTM4
CXCR1	GZMM	CNPPD1
CXCR2	HABP4	CNTLN
CXorf65	HAUS8	COMMD3-BMI1
CYB5D1	HBM	COMT
CYB5R4	HCCS	COPS3
CYP4F3	HCFC2	COPZ1
CYSTM1	HEMGN	CPEB4
CYTH4	HERC5	CPM
CYTIP	HERC6	CPNE8
DAB2	HIBCH	CPOX
DAPK2	HIP1R	CR1L
DBN1	HIST1H2AK	CRAT
DDAH2	HIST1H4L	CREG1
DDIT3	HIVEP2	CRKL
DDIT4	HLA-DQA1	CRTC2
DEDD2	HLA-F	CSDE1
DEF8	HOPX	CSE1L
DEFA1	HPCAL4	CSPP1
DEFA1B	HSD17B8	CTDNEP1
DEFA3	HSPB11	CTIF
DEFA4	HSPE1	CTNNAL1
DENND3	ICOS	CTSB
DENND5A	IFI44	CTSL
DGAT2	IFI44L	CUL4A
DHRS13	IFITM1	CYB5A
DHRS9	IFT52	CYB5R1
DHRSX	IGFBP3	CYB5R3
DHX34	IGIP	CYBRD1
DIRC2	IGSF9B	CYP1B1
DLG4	IKZF2	DACH1
DNAJB6	IKZF3	DAP
DNTTIP1	IL21R	DCAF10
DOCK4	IL23A	DCAF11
DOCK5	IL2RA	DCAF12
DOK3	IL2RB	DCAF6
DPEP2	IL2RG	DCAF8
DPEP3	IL32	DCK
DSC2	IL7R	DCLRE1B
DTX4	INPP4B	DCP1B
DUSP1	ITK	DCP2
DYSF	ITLN1	DCTN4
EAF1	ITM2A	DDB1
ECE1	ITPKB	DDI2
EEPD1	ITPRIPL1	DECR2
EFEMP2	JADE2	DEDD
EFHD2	JAK1	DENND1A
EGLN1	JAKMIP1	DENND4A
EGR1	JCHAIN	DEPDC1B
EGR2	KIAA1147	DESI1
EGR3	KIAA1671	DEXI
EHD3	KIF21A	DGCR8
EID3	KIF3A	DHRS11
EIF5	KIR2DL1	DHX29
ELANE	KIR2DL3	DHX32
ELL	KIR2DS4	DHX40
EMD	KIR3DL1	DIAPH3
ENTPD1	KIR3DL2	DLGAP5
EPHB1	KLF12	DMC1
EPHB4	KLHL3	DMTN
EPN2	KLRB1	DNA2
EPS15L1	KLRC1	DNAH14
EREG	KLRC2	DNAJA4
ERF	KLRC3	DNAJB2
ERGIC1	KLRC4	DNAJB4
ERV3-1	KLRD1	DNAJC4
ESAM	KLRF1	DNAJC6
ETS2	KLRG1	DNASE2
ETV7	KLRK1	DOHH
EVA1B	LAG3	DPCD
EVI2B	LAIR2	DPY19L1
EXOSC4	LARGE2	DRAM2
EXT1	LAX1	DTL
EXTL3	LCK	DYNLL1
F11R	LCMT2	DYNLL2
F13A1	LEF1	DYNLRB1
F2RL1	LEO1	DYRK1B
F5	LEPROTL1	DYRK3
FADS1	LGR6	E2F1
FADS2	LIMA1	E2F2
FAM126B	LIME1	E2F4
FAM127A	LLGL2	ECHDC3
FAM129A	LLPH	ECSIT
FAM157A	LRRN3	ECT2
FAM174A	LSM5	EEF2
FAM209A	LSM8	EGFL7
FAM209B	LSP1	EIF1B
FAM212A	LSR	EIF2AK1
FAM212B	LTB	EIF3B
FAM229A	LY75-CD302	EIF3J
FAM46A	LYAR	EIF4EBP2
FAM49B	LYSMD2	EIF5A
FAM53C	MAF	ELL2
FAM63A	MAGEE1	ELOF1
FAM69B	MAGEH1	ELOVL6
FAM8A1	MAGOH	EMC3
FAR2	MAL	EMC9
FBRS	MAN1C1	EMID1
FBXL13	MANEA	EMP1
FCAR	MAP3K7CL	ENDOD1
FCER1G	MATK	ENTPD5
FCGR1A	MDFIC	ENTPD7
FCGR1B	METTL18	EPB41
FCGR2A	MEX3C	EPB42
FCGR3B	MGAT4A	EPDR1
FCGRT	MID2	EPM2A
FERMT3	MPP6	EPN1
FES	MRC2	EPOR
FFAR2	MRPL40	ERAL1
FGD4	MRPL46	ERFE
FGR	MRPL48	ERGIC3
FHL3	MX1	ERMAP
FLOT1	MYBL1	ETFA
FMNL1	MYL4	ETFDH
FNDC3B	MYOM2	EXO1
FOLR3	MZB1	FAH
FOS	MZT2B	FAHD1
FOSB	NAPEPLD	FAM104A
FOSL1	NCALD	FAM104B
FOSL2	NCAM1	FAM117A
FPR1	NCR1	FAM120AOS
FPR2	NCR3	FAM122A
FRAT1	NELL2	FAM129B
FRAT2	NEO1	FAM131A
FRY	NFATC2	FAM134A
FTH1	NFYB	FAM151B
FUT4	NIFK	FAM198B
FUT7	NINJ2	FAM20B
G0S2	NKG7	FAM20C
G6PD	NLRC3	FAM210B
GAB2	NMT2	FAM214B
GABARAPL1	NMUR1	FAM234A
GADD45B	NOG	FAM234B
GADD45G	NR3C2	FAM3A
GALNS	NSG1	FAM46C
GAPT	NSMCE3	FAM65C
GAS7	NSUN3	FAM83A
GATA2	NT5DC1	FAM83D
GATAD2A	NT5E	FAM83F
GBP2	OASL	FAM89A
GCA	OCIAD2	FAM89B
GHRL	ODC1	FANCB
GK	OPA1	FANCI
GLT1D1	OR2A4	FANCM
GMFG	OR2T8	FARSB
GMIP	OXCT1	FASTKD1
GNA15	P2RY10	FAT1
GNB2	P2RY8	FBN2
GNG10	PAFAH2	FBXL4
GNG5	PATJ	FBXO18
GNL1	PBX4	FBXO30
GP1BA	PBXIP1	FBXO34
GP5	PCBP4	FBXO7
GP6	PCED1B	FBXO9
GP9	PCMTD1	FBXW4
GPAT3	PCNX2	FCHO2
GPR162	PCTP	FDFT1
GPR27	PDCD1	FECH
GPR84	PDGFD	FEM1A
GRASP	PDGFRB	FHDC1
GRK6	PDK2	FHL2
GSN	PDZD4	FIS1
GSR	PER3	FITM1
GSTM4	PEX3	FKBP1B
GTPBP1	PFDN4	FKBP3
GTPBP2	PFDN5	FKBP4
GUCY1B3	PFN2	FKBP5
GZF1	PHF11	FKBP8
H3F3A	PHLDB2	FLCN
H3F3B	PID1	FLT3
HAL	PIGF	FLVCR2
HBEGF	PIK3IP1	FN3K
HBP1	PIK3R2	FNBP1L
HCAR2	PITHD1	FOXJ2
HCAR3	PITPNC1	FOXO3
HCK	PLCG1	FOXO4
HCLS1	PLCH2	FRMD3
HDC	PLCXD2	FRMD4A
HELZ2	PLEKHA1	FSD1L
HGF	PLEKHB1	FSTL1
HIC1	PLEKHF1	FTL
HIF1A	PLPP1	FUCA1
HIP1	PLVAP	FURIN
HIPK2	PLXDC1	FUZ
HIST2H2BE	POC1B-GALNT4	FZD5
HIST2H2BF	POLR1E	FZR1
HLA-C	POLR3GL	GAB1
HLX	POPDC2	GABARAP
HMOX1	PPAN	GABARAPL2
HNRNPH2	PPP1R13B	GADD45A
HOMER2	PPP1R16B	GADD45GIP1
HOMER3	PPP2R2B	GALNT10
HP	PRF1	GALNT5
HPSE	PRIM1	GALNT6
HRH2	PRKCH	GAPVD1
HSD17B11	PRKCQ	GAS2L1
HSDL2	PRR5	GAS2L3
HSH2D	PRR5-ARHGAP8	GAS6
HSPA1A	PRR5L	GATA1
HSPA1B	PRSS23	GATSL2
HSPA5	PSMB9	GBGT1
HSPA6	PTCH1	GCAT
ICAM1	PTGDR	GCLC
ICAM3	PTGDR2	GCLM
IER2	PTGDS	GCNT2
IER3	PTPN4	GDE1
IER5	PTPRCAP	GDF15
IFIT1	PYHIN1	GDPD5
IFIT2	RAB11FIP4	GFI1B
IFIT3	RAB11FIP5	GFOD2
IFITM2	RAB23	GHITM
IFITM3	RAB29	GID4
IFNGR2	RAB3IP	GID8
IFRD1	RANBP17	GIN1
IGF1R	RARRES3	GKAP1
IGF2R	RASA4B	GLRX5
IGFBP7	RASGRF2	GMFB
IGSF6	RASGRP1	GMPR
IKBIP	RASGRP3	GNA12
IL10RB	RASSF3	GNAS
IL13RA1	RASSF5	GOLGA8H
IL17RA	RCAN3	GP1BB
IL18R1	RFTN1	GPCPD1
IL18RAP	RGS10	GPLD1
IL1B	RGS6	GPR137
IL1R1	RNF125	GPR146
IL1R2	RORA	GPS2
IL1RAP	RORC	GPSM2
IL1RL1	RPA2	GPX1
IL1RN	RPL21	GRB10
IL3RA	RPL23	GRINA
IL4R	RPL41	GSK3A
IL5RA	RPS15A	GSPT1
IL6R	RPS21	GSTM3
ILK	RPS4Y1	GTSE1
IMPA2	RRP15	GUCD1
IMPDH1	RTP4	GUK1
INSL3	RUNX3	GYPA
IPMK	S100B	GYPB
IQGAP1	S1PR1	GYPC
IRF1	S1PR2	GYPE
IRF2BPL	S1PR5	H1F0
IRGQ	SACS	H2AFJ
IRS2	SAMD12	H2AFX
ITGA2B	SAMD3	HACD1
ITGA5	SBK1	HAGH
ITGAM	SCML4	HARBI1
ITGAX	SCOC	HAUS6
ITGB3	SDR42E1	HDAC6
ITGB5	SELK	HDDC3
ITM2B	SELM	HDGF
ITPK1	SEMA4C	HDLBP
ITPRIP	SEMA4F	HEBP1
JAML	SEPT1	HECA
JDP2	SETD6	HECTD2
JMJD1C	SFMBT1	HECTD3
JMJD6	SGK223	HECTD4
JUN	SGPP2	HELLS
JUNB	SH2D1A	HEPACAM2
JUND	SH2D1B	HERC2
KBTBD11	SH2D2A	HES6
KBTBD7	SH2D3A	HEXIM1
KCNH3	SH3YL1	HIPK1
KCNJ15	SHISA4	HIST1H1B
KCNJ2	SIDT1	HIST1H2AI
KCNK7	SIRPG	HIST1H2AJ
KDM6B	SIT1	HIST1H2BE
KHNYN	SKAP1	HIST1H2BM
KIAA0232	SKP1	HIST1H3B
KIAA1257	SLAMF1	HIST1H3C
KIAA1324	SLAMF6	HIST1H3F
KIAA1683	SLAMF7	HIST1H3G
KIF13A	SLC25A23	HIST1H3H
KIF1B	SLC30A4	HIST1H3J
KIF27	SLC38A1	HIST1H4C
KIF3C	SLC4A10	HIST2H3A
KIFC3	SLFN12L	HIST2H3C
KLF16	SLFN5	HIST3H2A
KLF2	SMAD7	HIST3H2BB
KLF5	SMAGP	HJURP
KLF7	SMIM20	HK1
KLHL2	SMN2	HK3
KLHL21	SNED1	HMBS
KLLN	SNX22	HMGA1
KMT2D	SOX13	HMMR
KREMEN1	SPAG16	HPCAL1
KRT23	SPEF2	HPS1
LAMP2	SPOCK2	HSBP1L1
LAMTOR1	SPON2	HSF1
LAPTM5	SPRYD7	HSF5
LAT2	SRSF5	HSPB1
LATS2	SRSF8	HYAL3
LCN2	SSBP3	IBA57
LCP1	STAMBPL1	ICAM4
LDLR	STAT4	IDH1
LETM2	STK17A	IFI27
LGALS9C	SUPT3H	IFIT1B
LGALSL	SWT1	IFRD2
LILRA1	SYNE2	IFT122
LILRA2	SYTL2	IFT20
LILRA5	TAF12	IGF2
LILRA6	TAF15	IGF2BP2
LILRB2	TAF9B	ILKAP
LILRB3	TAGAP	IMMP1L
LIMK2	TANK	INPP5K
LIN7A	TARP	INSR
LINC01272	TAS2R31	INTS6L
LIPN	TAS2R4	IP6K1
LITAF	TAS2R5	IRAK3
LMNA	TBC1D19	IRF3
LOC100130451	TBX21	ISCA1
LOC102724428	TC2N	ISCU
LOC613037	TCF7	ISPD
LPAR2	TCP11L2	ITSN1
LPCAT2	TEF	JAZF1
LRFN1	TESPA1	JTB
LRG1	TEX9	KANK2
LRMP	TGFBR2	KANSL1L
LRP10	TGFBR3	KAT2B
LRRC25	THEM4	KCMF1
LRRC4	THEM5	KCNE1
LRRC6	THEMIS	KCNH2
LRRFIP2	TICAM2	KCTD20
LRRK2	TIGIT	KCTD9
LRWD1	TIMM9	KDELR1
LSM10	TIPIN	KDELR2
LSMEM1	TJP3	KDM7A
LST1	TKTL1	KEL
LTBR	TLE2	KIAA0430
LTF	TMEM106B	KIAA0895L
LY6G5B	TMEM123	KIAA0930
LY6G6F	TMEM14C	KIAA1191
LY96	TMEM204	KIAA1524
LYN	TMEM263	KIAA1586
MAFB	TMEM55B	KIF11
MAFF	TMIGD2	KIF14
MAK	TMPRSS9	KIF15
MAN1A1	TNFRSF17	KIF18A
MANSC1	TNFRSF25	KIF20B
MAP1A	TNFRSF4	KIF23
MAP1LC3A	TNXB	KIF24
MAP1LC3B	TOX	KIF4A
MAP1LC3C	TPD52	KLC3
MAP3K11	TRABD2A	KLF1
MAP7D1	TRAF5	KLF3
MAPK14	TRANK1	KLHDC2
MAPK3	TRAPPC6A	KLHDC8A
MAPKAPK2	TRAT1	KLHDC8B
MAPRE3	TRIM23	KLHL12
MARC1	TRIM32	KNL1
MARCKS	TRMT13	KNTC1
MARCKSL1	TRMT5	KPNA1
MARK2	TRPC1	KPNA6
MARVELD1	TSEN54	LANCL3
MAST3	TSHZ1	LAPTM4B
MAZ	TSHZ2	LARP1
MBD6	TSPYL2	LARP1B
MBOAT7	TTC12	LARP4
MCAT	TTC16	LDLRAD3
MCEMP1	TTC22	LEPR
MCL1	TTC39A	LGALS3
MCTP2	TTN	LHFPL2
MDK	TUBB2A	LHPP
MED13L	TXK	LILRB4
MEF2D	UBA52	LIN9
MEFV	UBASH3A	LNPK
MEGF9	UBB	LNX2
MEIS1	UNG	LOC81691
MEPCE	USP13	LPIN2
MEST	USP18	LRP12
METRNL	USP53	LRR1
MGAM	UTS2	LRRC29
MGAM2	VSIG1	LRRC75A
MGAT4B	WDR3	LRRC8A
MGLL	WDR54	LRRCC1
MGST1	WNT7A	LTBP1
MID1IP1	XCL2	LTBP2
MIDN	YAE1D1	LUZP6
MILR1	YBX1	LYL1
MKNK1	YES1	MAF1
MLLT1	YPEL1	MAFA
MME	ZAP70	MAFG
MMP25	ZBTB25	MAMLD1
MMP8	ZFP30	MAN2A2
MMP9	ZFYVE28	MAOA
MNDA	ZNF138	MAP2K2
MOB3A	ZNF141	MAP2K3
MPL	ZNF180	MAP2K7
MPO	ZNF256	MAP3K6
MPPE1	ZNF260	MAP4K5
MPZ	ZNF28	MARCH2
MPZL1	ZNF32	MARCH3
MPZL3	ZNF329	MARCH6
MRVI1	ZNF337	MARCH8
MS4A3	ZNF354C	MARK3
MSL1	ZNF382	MAT2B
MSRB1	ZNF428	MBNL2
MSRB2	ZNF43	MBNL3
MT1E	ZNF483	MBOAT2
MTHFS	ZNF544	MCM4
MTX1	ZNF549	MCM8
MX2	ZNF559	MCOLN1
MXD1	ZNF566	MED12L
MXD3	ZNF583	MED16
MYADM	ZNF600	MED25
MYBPC3	ZNF626	MELK
MYLIP	ZNF675	MERTK
MYLK	ZNF683	METTL25
MYO1F	ZNF721	METTL7A
MYO9B	ZNF737	METTL9
N4BP1	ZNF74	MFHAS1
NABP1	ZNF786	MFN2
NADK	ZNF827	MFSD12
NAIP	ZNF831	MFSD2B
NAMPT	ZNF836	MICAL2
NBEAL2	ZNF84	MICALCL
NBPF10	ZNF853	MICALL2
NCF1	ZNF91	MIIP
NCF2		MINPP1
NCF4		MITF
NCOA1		MKI67
NDEL1		MKRN1
NDST1		MLXIP
NECTIN1		MMRN1
NECTIN2		MOB1B
NEDD9		MOB2
NFAM1		MOB3C
NFIL3		MOSPD1
NFKB2		MOSPD3
NFKBIA		MPC2
NFKBID		MPP1
NFKBIE		MPP5
NFKBIZ		MPST
NHS		MROH6
NHSL2		MRPL22
NINJ1		MRPL37
NLGN3		MRPL53
NLRP12		MRPS16
NLRP6		MRPS5
NMI		MS4A14
NOCT		MS4A4A
NOD2		MSMO1
NOP10		MT2A
NOTCH1		MTBP
NOV		MTHFD2L
NQO2		MTMR3
NR1H2		MTPN
NR4A1		MTRF1
NR4A2		MTURN
NR4A3		MXI1
NR6A1		MYB
NRBF2		MYBL2
NRGN		MYL6
NRIP3		MYL6B
NSUN7		MYO1D
NT5C2		MYZAP
NTNG2		NAP1L4
NUAK2		NAPA
NUMB		NARF
NUMBL		NATD1
NUP153		NBAS
NXN		NCAPG
ODF3B		NCAPH
OGFRL1		NCEH1
OLFM4		NCOA4
OR52K2		NDC1
ORAI2		NDC80
OSCAR		NDFIP1
OSGIN2		NDUFA2
OSM		NDUFAF3
OSTF1		NECAB3
OXER1		NEDD4L
P2RX1		NEIL2
P2RY13		NEK1
P2RY14		NET1
P2RY2		NFE2
PACSIN2		NFIA
PADI2		NFIX
PADI4		NGRN
PAF1		NHLRC4
PAK1		NKIRAS2
PANX2		NLRC4
PAQR6		NME4
PARVB		NMNAT3
PBX2		NPHP3
PCSK6		NPLOC4
PCYT1B		NPRL3
PDE1B		NRDC
PDE4B		NRG1
PDGFA		NT5DC2
PDGFC		NT5M
PDLIM1		NTAN1
PDLIM7		NTSR1
PDZD8		NUCB1
PECAM1		NUDT1
PELI1		NUDT4
PELI2		NUF2
PER1		NUSAP1
PFKFB3		OAT
PFKFB4		OAZ1
PGD		OAZ2
PGLYRP1		OCRL
PGRMC1		OPLAH
PHACTR1		OPTN
PHC2		OR2W3
PHF21A		OR6K3
PHF23		ORMDL3
PHLDA1		OSBP2
PHLDA2		OST4
PHTF1		P2RY1
PI3		PA2G4
PI4K2A		PAGE2B
PIGBOS1		PANK3
PIGX		PAQR9
PIK3CD		PARG
PIK3R5		PARPBP
PIK3R6		PBX1
PILRA		PC
PIM3		PCBP1
PISD		PCBP2
PKM		PCDH1
PLA2G12A		PCGF5
PLAGL1		PCK2
PLAUR		PCMTD2
PLB1		PCNT
PLBD1		PCSK1N
PLCG2		PDCL
PLEK		PDHX
PLEKHG2		PDK4
PLEKHG3		PDZK1IP1
PLEKHO2		PEAR1
PLIN3		PFKFB2
PLIN4		PGBD3
PLIN5		PGM2L1
PLK2		PHLPP2
PLK3		PHOSPHO1
PLPPR2		PICALM
PLXNC1		PIGQ
PMAIP1		PIM1
PNPLA8		PINK1
POU5F1		PIP4K2A
PPCDC		PIP5K1B
PPIF		PIWIL4
PPM1F		PKD1L3
PPP1R12B		PKHD1L1
PPP1R15A		PKN2
PPP1R15B		PLA2G4A
PPP1R18		PLBD2
PPP1R3B		PLCL2
PPP4R1		PLD6
PRAM1		PLEK2
PRDM5		PLIN2
PREX1		PLK4
PRKAR1B		PLOD2
PRKCD		PLSCR4
PRKD2		PLTP
PRKRIP1		PNKD
PROK2		PNP
PROS1		PNPLA2
PRR13		POC1B
PRR3		POLA1
PRR7		POLDIP2
PRRG4		POLE2
PRSS33		POLL
PRTFDC1		POLN
PSENEN		POLQ
PSTPIP2		POLR1D
PTAFR		POLR3C
PTGIR		POMGNT2
PTGS1		POMP
PTGS2		POP7
PTP4A1		PPDPF
PTPN12		PPM1A
PTPRE		PPME1
PTPRN2		PPOX
PVR		PPP1CB
PXN		PPP1R32
PYGL		PPP2R5B
PYGM		PPP3CB
QPCT		PPP3R1
QSOX1		PPP6R1
RAB11FIP1		PPT2
RAB20		PQLC1
RAB32		PRC1
RAB3D		PRDX1
RAB44		PRDX2
RAF1		PRDX6
RALB		PRELID2
RAPGEF2		PRIMPOL
RAPGEFL1		PRKAR2B
RARA		PRPS2
RASGRP4		PRPSAP2
RASSF2		PSAT1
RBM47		PSMD1
RBP7		PSMD2
RBPMS2		PSMD9
RCN3		PSME4
REC8		PSMF1
RELB		PTGES3
RELL1		PTMS
RELT		PTOV1
REM2		PTPRF
REPS2		PTTG1
RFLNB		QSER1
RFX2		R3HDM4
RGL2		RAB11B
RGL4		RAB13
RGPD2		RAB2B
RGS2		RAB39A
RHOB		RAB3IL1
RHOBTB1		RAB5B
RHOG		RAB6A
RILPL1		RAB6B
RILPL2		RACGAP1
RIPK2		RAD23A
RNASE2		RAD51C
RNASE3		RAD54B
RNASET2		RALBP1
RNF130		RALGDS
RNF141		RANBP10
RNF149		RAP1GAP
RNF19B		RAP2A
RNF24		RARS
ROPN1L		RASL11A
RP2		RBBP8
RRAGD		RBL1
RRP12		RBM38
RSAD2		RBX1
RTN2		RCL1
RTN3		RCOR3
RUBCNL		REEP4
RUFY1		REXO2
RUSC2		RFESD
S100A11		RFNG
S100A12		RFXANK
S100A8		RGCC
S100A9		RGS16
S100P		RHAG
SAT1		RHBDD1
SBNO2		RHCE
SCARF1		RHD
SCN1B		RHOBTB3
SDC4		RIDA
SDCBP		RILP
SDE2		RIOK3
SEC14L5		RMND5A
SEC61A2		RNASE1
SECTM1		RNASE4
SELL		RNF10
SELP		RNF11
SEMA4A		RNF123
SEMA7A		RNF14
SEPT5		RNF152
SERPINA1		RNF182
SERPINE2		RNF187
SERPING1		RNF208
SERTAD1		RNF217
SERTAD2		RNF26
SERTAD3		RNF5
SESN2		ROGDI
SFN		RPA1
SFXN5		RPH3A
SGK1		RPIA
SH2B2		RRAGA
SHKBP1		RRAGB
SIGLEC10		RRM2
SIGLEC14		RSC1A1
SIGLEC5		RUNDC3A
SIGLEC7		RXRA
SIGLEC9		SAMD14
SIPA1L1		SAP30
SIPA1L2		SCFD1
SIRPA		SCYL2
SIRPB1		SEC14L1
SIRPB2		SEC14L4
SIRPD		SEC62
SKAP2		SELENBP1
SLC10A3		SEPP1
SLC11A1		SEPSECS
SLC15A3		SERF2
SLC15A4		SERINC2
SLC16A3		SESN3
SLC19A1		SETD3
SLC22A15		SETDB2-PHF11
SLC24A3		SFRP2
SLC25A44		SGMS2
SLC26A8		SGO1
SLC2A3		SGO2
SLC2A5		SH3BGRL3
SLC31A1		SH3BP5L
SLC31A2		SH3GL1
SLC40A1		SH3GLB2
SLC43A2		SH3PXD2B
SLC45A3		SHARPIN
SLC45A4		SHISA7
SLC6A6		SHTN1
SLC9A1		SIAE
SLC9A8		SIAH2
SLPI		SIDT2
SMAP2		SIK2
SMCHD1		SIK3
SMIM3		SKA3
SMPD3		SLC11A2
SMPDL3A		SLC14A1
SNN		SLC15A2
SNX10		SLC16A1
SOCS3		SLC18B1
SOD2		SLC1A3
SORL1		SLC1A5
SP110		SLC22A16
SPAG1		SLC22A23
SPARC		SLC22A4
SPATA2		SLC25A37
SPATA2L		SLC25A38
SPHK1		SLC25A39
SPI1		SLC25A51
SPNS3		SLC26A6
SPTY2D1		SLC2A1
SRGN		SLC2A14
SRPK1		SLC2A4
SSH2		SLC30A1
SSH3		SLC36A1
SSSCA1		SLC37A3
ST20		SLC38A5
ST3GAL4		SLC39A8
ST6GALNAC2		SLC43A1
ST6GALNAC3		SLC44A1
STARD10		SLC44A4
STAT3		SLC48A1
STEAP4		SLC4A1
STK40		SLC50A1
STON2		SLC6A19
STRN4		SLC6A8
STX11		SLC6A9
STX1A		SLC7A1
STX3		SLC7A5
SULF2		SLF1
SULT1A1		SLFN14
SULT1B1		SMAD1
SUSD6		SMC6
SVIL		SMG7
TAGLN2		SMIM1
TBC1D3L		SMIM24
TBKBP1		SMIM5
TBL1X		SMOX
TBXA2R		SNCA
TBXAS1		SNF8
TCIRG1		SNX15
TCN1		SNX16
TCTEX1D4		SNX3
TEC		SNX4
TECPR2		SNX8
TET2		SOCS2
TFE3		SOD1
TFEB		SORBS1
TGFA		SOX6
TGIF2-C20orf24		SPATA7
TGM3		SPC25
THBD		SPDL1
THBS1		SPECC1
THEMIS2		SPOCD1
THOC5		SPPL3
THRA		SPSB3
TIAM2		SPTA1
TIGD3		SPTB
TIMP2		SPX
TLE3		SQSTM1
TLN1		SRGAP2
TLR1		SRRD
TLR2		SRXN1
TLR4		SSNA1
TLR6		SSX2IP
TLR8		ST13
TLR9		ST3GAL1
TM6SF1		ST6GALNAC4
TMCC1		ST6GALNAC6
TMCC3		ST7
TMEM119		STAB1
TMEM120A		STAM
TMEM127		STAU1
TMEM140		STEAP3
TMEM154		STIL
TMEM164		STK11
TMEM184B		STK16
TMEM234		STOM
TMEM45B		STOML2
TMEM59		STRADB
TMEM71		STRIP2
TMEM88		STRN3
TMEM91		STX18
TNF		STX2
TNFAIP2		STXBP2
TNFAIP3		SUCO
TNFAIP6		SUDS3
TNFRSF10C		SURF1
TNFRSF12A		SUV39H2
TNFRSF1A		SVBP
TNFRSF9		SYTL4
TNFSF13B		TAB3
TNFSF14		TAF2
TNK2		TAF4B
TNRC18		TAL1
TOB1		TALDO1
TOMM40L		TANGO2
TOPORS		TARS
TP53I11		TBC1D17
TP53INP2		TBC1D22B
TPM3		TBC1D23
TPM4		TBC1D25
TPPP3		TBC1D31
TPRG1L		TBC1D32
TPST1		TBC1D8
TREM1		TBCEL
TREML1		TBL1XR1
TREML2		TBPL1
TREML4		TCEANC
TRIB1		TCEB2
TRIM21		TCF3
TRIM25		TCN2
TRPM6		TDRD9
TSC22D2		TECTA
TSC22D3		TERF2IP
TSEN34		TESC
TSHZ3		TEX2
TSPAN2		TFDP1
TSPAN33		TFDP2
TSPAN9		TFEC
TTC7B		TFPI
TTYH3		TFR2
TUBA1A		TFRC
TUBA8		TGFB1I1
TXN		TGM2
TYROBP		THAP11
U2AF1		THEGL
UAP1L1		THOC7
UBE2C		THTPA
UBE2D1		TIMM23
UBE2R2		TIMP1
UBE2S		TK1
UBN1		TM7SF2
UBTD1		TMBIM1
UBXN2B		TMC5
ULK1		TMCC2
UNC119		TMED1
UPB1		TMEM11
UPK3B		TMEM144
UPP1		TMEM14B
USB1		TMEM150B
VASP		TMEM158
VCL		TMEM170B
VDR		TMEM183A
VEGFA		TMEM217
VMP1		TMEM245
VNN1		TMEM56
VNN2		TMEM56-RWDD3
VNN3		TMEM57
VPS9D1		TMEM63B
VSTM1		TMEM86B
VWF		TMEM9B
WAS		TMOD1
WASF3		TNFAIP8L2-SCNM1
WDFY3		TNIP1
WHRN		TNS1
WLS		TOLLIP
WWC3		TOMM6
XKR8		TOP1
XPO6		TOP1MT
YPEL5		TOP2A
YWHAH		TP53I3
ZASP		TPGS2
ZBTB43		TPM1
ZC3H12A		TPRA1
ZC3HAV1L		TPST2
ZCCHC2		TPT1
ZDHHC18		TPX2
ZFAND2A		TRAK2
ZFAND3		TRAPPC5
ZFP36		TRIM10
ZFP36L1		TRIM58
ZMIZ1		TRIP12
ZNF117		TRMT1L
ZNF185		TROAP
ZNF281		TRPM2
ZNF296		TSG101
ZNF324		TSPAN17
ZNF429		TSPAN5
ZNF438		TSPAN7
ZNF467		TSPO2
ZNF503		TSTA3
ZNF516		TTK
ZNF574		TTPAL
ZNF646		TUBB4B
ZNF687		TUBB6
ZNF746		TUBG1
ZYX		TUBG2
		TWSG1
		TXNDC16
		TXNDC5
		TXNL1
		TXNL4A
		TXNRD2
		TYMS
		UBAC1
		UBALD1
		UBALD2
		UBAP1
		UBAP2
		UBE2E3
		UBE2F
		UBE2H
		UBE2M
		UBE2O
		UBE2V1
		UBE3B
		UBL7
		UBN2
		UBQLN1
		UBXN11
		UBXN2A
		UBXN6
		UBXN8
		UCP2
		UGGT2
		UHMK1
		UIMC1
		UNC45A
		UROD
		UROS
		USP12
		USP14
		USP33
		USP45
		VAMP7
		VCAN
		VPS28
		VPS37A
		VPS50
		VRK1
		VRK2
		VSIG4
		VTI1B
		VWA5A
		VWCE
		WASF1
		WASF2
		WBP2
		WDHD1
		WDR13
		WDR26
		WDR45
		WDR49
		WDTC1
		WHSC1
		WIPI2
		WNK1
		WRN
		XK
		XPO7
		XPOT
		XPR1
		YBEY
		YBX3
		YIPF2
		YIPF4
		YIPF6
		YOD1
		YPEL2
		YPEL3
		YPEL4
		YY1AP1
		ZAK
		ZBTB16
		ZBTB44
		ZDHHC2
		ZDHHC20
		ZDHHC3
		ZER1
		ZFAND2B
		ZFAND4
		ZFAND5
		ZFAND6
		ZFYVE1
		ZFYVE21
		ZGRF1
		ZMAT2
		ZNF175
		ZNF213
		ZNF23
		ZNF346
		ZNF410
		ZNF418
		ZNF592
		ZNF653
		ZNF697
		ZNF777
		ZNF79
		ZNHIT1
		ZNRF1
		ZRANB1
		ZSWIM1
		ZUFSP
		ZWILCH

## Sheet: Supplementary Data5.2
Supplementary Data5.2 GO enrichment of mRNA clusters
Cluster	ID	Description	GeneRatio	BgRatio	P values	Padj	Q value	GeneID	Count
Cluster1	GO:0042119	neutrophil activation	150/1027	498/18670	8.49981e-71	4.6358e-67	3.41692e-67	ABCA13/ADAM8/ADGRE3/ADGRE5/ADGRG3/ALOX5/ANO6/ANPEP/ANXA3/ARHGAP9/ARL8A/ATP8B4/AZU1/BPI/BRI3/BST1/C5AR1/CAMP/CANT1/CD14/CD177/CD300A/CD55/CD63/CD68/CDA/CEACAM1/CEACAM3/CEACAM6/CEACAM8/CHI3L1/CKAP4/CLEC4D/CPPED1/CR1/CRISP3/CRISPLD2/CTSA/CTSD/CTSZ/CXCL1/CXCL8/CXCR1/CXCR2/CYSTM1/DEFA1/DEFA1B/DEFA4/DOK3/ELANE/F2RL1/FCAR/FCER1G/FCGR2A/FCGR3B/FGR/FOLR3/FPR1/FPR2/FTH1/GALNS/GCA/GMFG/GPR84/GSN/HP/HPSE/HSP…	150
Cluster1	GO:0002283	neutrophil activation involved in immune response	146/1027	488/18670	2.01957e-68	5.50738e-65	4.05935e-65	ABCA13/ADAM8/ADGRE3/ADGRE5/ADGRG3/ALOX5/ANO6/ANPEP/ANXA3/ARHGAP9/ARL8A/ATP8B4/AZU1/BPI/BRI3/BST1/C5AR1/CAMP/CANT1/CD14/CD177/CD300A/CD55/CD63/CD68/CDA/CEACAM1/CEACAM3/CEACAM6/CEACAM8/CHI3L1/CKAP4/CLEC4D/CPPED1/CR1/CRISP3/CRISPLD2/CTSA/CTSD/CTSZ/CXCL1/CXCR1/CXCR2/CYSTM1/DEFA1/DEFA1B/DEFA4/DOK3/ELANE/FCAR/FCER1G/FCGR2A/FCGR3B/FGR/FOLR3/FPR1/FPR2/FTH1/GALNS/GCA/GMFG/GPR84/GSN/HP/HPSE/HSPA1A/HSPA1B/H…	146
Cluster1	GO:0043312	neutrophil degranulation	145/1027	485/18670	6.78118e-68	1.23282e-64	9.08678e-65	ABCA13/ADAM8/ADGRE3/ADGRE5/ADGRG3/ALOX5/ANO6/ANPEP/ANXA3/ARHGAP9/ARL8A/ATP8B4/AZU1/BPI/BRI3/BST1/C5AR1/CAMP/CANT1/CD14/CD177/CD300A/CD55/CD63/CD68/CDA/CEACAM1/CEACAM3/CEACAM6/CEACAM8/CHI3L1/CKAP4/CLEC4D/CPPED1/CR1/CRISP3/CRISPLD2/CTSA/CTSD/CTSZ/CXCL1/CXCR1/CXCR2/CYSTM1/DEFA1/DEFA1B/DEFA4/DOK3/ELANE/FCAR/FCER1G/FCGR2A/FCGR3B/FGR/FOLR3/FPR1/FPR2/FTH1/GALNS/GCA/GMFG/GPR84/GSN/HP/HPSE/HSPA1A/HSPA1B/H…	145
Cluster1	GO:0002446	neutrophil mediated immunity	146/1027	499/18670	5.54059e-67	7.5546e-64	5.5683e-64	ABCA13/ADAM8/ADGRE3/ADGRE5/ADGRG3/ALOX5/ANO6/ANPEP/ANXA3/ARHGAP9/ARL8A/ATP8B4/AZU1/BPI/BRI3/BST1/C5AR1/CAMP/CANT1/CD14/CD177/CD300A/CD55/CD63/CD68/CDA/CEACAM1/CEACAM3/CEACAM6/CEACAM8/CHI3L1/CKAP4/CLEC4D/CPPED1/CR1/CRISP3/CRISPLD2/CTSA/CTSD/CTSZ/CXCL1/CXCR1/CXCR2/CYSTM1/DEFA1/DEFA1B/DEFA4/DOK3/ELANE/F2RL1/FCAR/FCER1G/FCGR2A/FCGR3B/FGR/FOLR3/FPR1/FPR2/FTH1/GALNS/GCA/GMFG/GPR84/GSN/HP/HPSE/HSPA1A/HS…	146
Cluster1	GO:0002237	response to molecule of bacterial origin	75/1027	343/18670	1.89134e-25	2.06307e-22	1.52064e-22	ABCA1/ADAM9/ADM/ALPL/BMP6/BPI/C5AR1/CCL3/CD14/CD55/CD68/CDK19/CEBPB/CSF2RB/CXCL1/CXCL8/DEFA1/DEFA1B/DEFA3/DEFA4/ELANE/FOS/HCK/ICAM1/IL1B/IL1RN/JUN/JUNB/JUND/LCN2/LILRA2/LILRB2/LITAF/LTF/LY96/LYN/MAPK14/MAPK3/MAPKAPK2/MGST1/MPO/NFKB2/NFKBIA/NOCT/NOD2/NOTCH1/NR1H2/PAF1/PDE4B/PELI1/PLCG2/PTAFR/PTGIR/PTGS2/RARA/RIPK2/S100A8/SBNO2/SELP/SIRPA/SLC11A1/SLPI/SPARC/TBXA2R/THBD/TLR1/TLR2/TLR4/TLR6/TLR9/TNF/…	75
Cluster1	GO:0032496	response to lipopolysaccharide	72/1027	330/18670	2.07324e-24	1.88458e-21	1.38907e-21	ABCA1/ADAM9/ADM/ALPL/BMP6/BPI/C5AR1/CCL3/CD14/CD55/CD68/CDK19/CEBPB/CSF2RB/CXCL1/CXCL8/DEFA1/DEFA1B/DEFA3/DEFA4/ELANE/FOS/HCK/ICAM1/IL1B/IL1RN/JUN/JUNB/JUND/LCN2/LILRA2/LILRB2/LITAF/LTF/LY96/LYN/MAPK14/MAPK3/MAPKAPK2/MGST1/MPO/NFKB2/NFKBIA/NOCT/NOD2/NOTCH1/NR1H2/PAF1/PDE4B/PELI1/PLCG2/PTAFR/PTGIR/PTGS2/RARA/RIPK2/S100A8/SBNO2/SELP/SIRPA/SLC11A1/SLPI/SPARC/TBXA2R/THBD/TLR2/TLR4/TNF/TNFAIP3/TRIB1/Z…	72
Cluster1	GO:0001819	positive regulation of cytokine production	83/1027	464/18670	6.22649e-22	4.85133e-19	3.57579e-19	ADAM8/APP/ATF4/AZU1/BCL3/C5AR1/CCDC88B/CCL3/CD14/CD46/CD83/CEBPB/CLEC4E/CLEC7A/CLU/DDIT3/EGR1/ELANE/EREG/F2RL1/FAM49B/FCER1G/FFAR2/FGR/FLOT1/HGF/HIF1A/HMOX1/HPSE/HSPA1A/HSPA1B/IL17RA/IL18R1/IL1B/IL1R1/IL1RAP/IL1RL1/IL1RN/IL4R/IL6R/IRF1/LGALS9C/LILRA2/LILRA5/LILRB2/LRRK2/LY96/MAPK14/MAPK3/MAPKAPK2/MDK/MMP8/MNDA/NFAM1/NFKB2/NLRP12/NOD2/NR4A3/OSM/PANX2/PDE4B/PELI1/PLCG2/PRKD2/PTAFR/PTGS2/RARA/RIPK2/…	83
Cluster1	GO:0050900	leukocyte migration	84/1027	499/18670	2.00873e-20	1.36945e-17	1.00939e-17	ADAM8/ADGRE2/ANO6/APP/AZU1/BST1/C5AR1/C5AR2/CAMK1D/CCL3/CCL3L1/CCL3L3/CCL4L1/CCR1/CD177/CD300A/CD9/CEACAM1/CEACAM3/CEACAM6/CEACAM8/CKLF/CSF1/CSF3R/CXCL1/CXCL16/CXCL8/CXCR1/CXCR2/DAPK2/DEFA1/DEFA1B/DUSP1/DYSF/ELANE/ESAM/F11R/F2RL1/FCER1G/FFAR2/FPR2/FUT7/GP6/HCK/HMOX1/ICAM1/IL17RA/IL1B/IL1R1/IL1RN/IL6R/ITGA2B/ITGA5/ITGAM/ITGAX/ITGB3/JAML/LYN/MAPK14/MAPK3/MDK/NLRP12/PADI2/PDE4B/PECAM1/PIK3CD/PREX1/P…	84
Cluster1	GO:0060326	cell chemotaxis	61/1027	304/18670	6.36545e-19	3.85746e-16	2.84323e-16	ADAM8/ADGRE2/ANO6/ARRB2/AZU1/BST1/C5AR1/C5AR2/CAMK1D/CCL3/CCL3L1/CCL3L3/CCL4L1/CCR1/CCR3/CKLF/CSF1/CSF3R/CXCL1/CXCL16/CXCL8/CXCR1/CXCR2/DAPK2/DEFA1/DEFA1B/DOCK4/DUSP1/DYSF/EGR3/EPHB1/F2RL1/FCER1G/FFAR2/FPR2/HBEGF/HGF/IL17RA/IL1B/IL1RN/IL6R/JAML/LYN/MAPK14/MAPK3/MDK/NOTCH1/NR4A1/PADI2/PDE4B/PIK3CD/PREX1/PRKCD/PRKD2/RHOG/S100A12/S100A8/S100A9/THBS1/TNFSF14/VEGFA	61
Cluster1	GO:0071216	cellular response to biotic stimulus	53/1027	236/18670	7.33181e-19	3.99877e-16	2.94739e-16	ABCA1/ADAM9/BMP6/BPI/CCL3/CD14/CD55/CD68/CDK19/CEBPB/CLEC7A/CXCL1/CXCL8/DDIT3/DEFA1/DEFA1B/DEFA3/DEFA4/HCK/HSPA5/ICAM1/IL1B/IL1RN/LCN2/LILRA2/LILRB2/LITAF/LTF/LY96/LYN/MAPK14/MAPK3/NFKBIA/NOD2/NR1H2/PAF1/PDE4B/PPP1R15B/PTAFR/RARA/RIPK2/SBNO2/SIRPA/TBXA2R/TLR1/TLR2/TLR4/TLR6/TNF/TNFAIP3/TRIB1/ZC3H12A/ZFP36	53
Cluster1	GO:0030099	myeloid cell differentiation	72/1027	416/18670	2.47771e-18	1.2285e-15	9.05492e-16	ACTN1/AGO4/APP/BATF2/BCL6/CBFA2T3/CCL3/CCR1/CEACAM1/CEBPB/CLEC1B/CSF1/CSF3R/EVI2B/F2RL1/FCER1G/FES/FOS/G6PD/GAB2/GATA2/GP1BA/HCLS1/HIF1A/HIPK2/HSPA1A/HSPA1B/ITGA2B/JMJD6/JUN/JUNB/KLF2/KMT2D/LILRB3/LTBR/LTF/LYN/MAFB/MAPK14/MEIS1/MMP9/MPL/NBEAL2/NFKBIA/NR4A3/OSCAR/PAF1/PDE1B/PIK3CD/RARA/RASGRP4/RASSF2/RELB/SBNO2/SNX10/SPI1/STAT3/TCIRG1/TET2/TFE3/THBS1/THOC5/THRA/TLR2/TLR4/TNF/TRIB1/TSPAN2/TYROBP/VE…	72
Cluster1	GO:0071219	cellular response to molecule of bacterial origin	49/1027	212/18670	4.39119e-18	1.9958e-15	1.47105e-15	ABCA1/ADAM9/BMP6/BPI/CCL3/CD14/CD55/CD68/CDK19/CEBPB/CXCL1/CXCL8/DEFA1/DEFA1B/DEFA3/DEFA4/HCK/ICAM1/IL1B/IL1RN/LCN2/LILRA2/LILRB2/LITAF/LTF/LY96/LYN/MAPK14/MAPK3/NFKBIA/NOD2/NR1H2/PAF1/PDE4B/PTAFR/RARA/RIPK2/SBNO2/SIRPA/TBXA2R/TLR1/TLR2/TLR4/TLR6/TNF/TNFAIP3/TRIB1/ZC3H12A/ZFP36	49
Cluster1	GO:0097529	myeloid leukocyte migration	48/1027	210/18670	1.56631e-17	6.57126e-15	4.8435e-15	ADAM8/ADGRE2/ANO6/AZU1/BST1/C5AR1/C5AR2/CAMK1D/CCL3/CCL3L1/CCL3L3/CCL4L1/CCR1/CD177/CD300A/CD9/CKLF/CSF1/CSF3R/CXCL1/CXCL8/CXCR1/CXCR2/DAPK2/DUSP1/DYSF/FCER1G/FPR2/IL17RA/IL1B/IL1R1/IL1RN/IL6R/JAML/LYN/MAPK14/MAPK3/MDK/PDE4B/PECAM1/PIK3CD/PREX1/S100A12/S100A8/S100A9/SIRPA/THBS1/VEGFA	48
Cluster1	GO:0071222	cellular response to lipopolysaccharide	47/1027	205/18670	3e-17	1.16871e-14	8.61429e-15	ABCA1/ADAM9/BMP6/BPI/CCL3/CD14/CD55/CD68/CDK19/CEBPB/CXCL1/CXCL8/DEFA1/DEFA1B/DEFA3/DEFA4/HCK/ICAM1/IL1B/IL1RN/LCN2/LILRA2/LILRB2/LITAF/LTF/LY96/LYN/MAPK14/MAPK3/NFKBIA/NOD2/NR1H2/PAF1/PDE4B/PTAFR/RARA/RIPK2/SBNO2/SIRPA/TBXA2R/TLR2/TLR4/TNF/TNFAIP3/TRIB1/ZC3H12A/ZFP36	47
Cluster1	GO:0030595	leukocyte chemotaxis	49/1027	224/18670	4.89503e-17	1.77983e-14	1.31187e-14	ADAM8/ADGRE2/ANO6/AZU1/BST1/C5AR1/C5AR2/CAMK1D/CCL3/CCL3L1/CCL3L3/CCL4L1/CCR1/CKLF/CSF1/CSF3R/CXCL1/CXCL16/CXCL8/CXCR1/CXCR2/DAPK2/DEFA1/DEFA1B/DUSP1/DYSF/F2RL1/FCER1G/FFAR2/FPR2/IL17RA/IL1B/IL1RN/IL6R/JAML/LYN/MAPK14/MAPK3/MDK/PADI2/PDE4B/PIK3CD/PREX1/S100A12/S100A8/S100A9/THBS1/TNFSF14/VEGFA	49
Cluster1	GO:0097530	granulocyte migration	38/1027	141/18670	1.0928e-16	3.72509e-14	2.74566e-14	ADAM8/ADGRE2/BST1/C5AR1/C5AR2/CAMK1D/CCL3/CCL3L1/CCL3L3/CCL4L1/CD177/CD300A/CKLF/CSF1/CSF3R/CXCL1/CXCL8/CXCR1/CXCR2/DAPK2/DYSF/FCER1G/IL17RA/IL1B/IL1R1/IL1RN/JAML/MAPK14/MAPK3/MDK/PDE4B/PECAM1/PIK3CD/PREX1/S100A12/S100A8/S100A9/THBS1	38
Cluster1	GO:0002573	myeloid leukocyte differentiation	45/1027	204/18670	6.74765e-16	2.16481e-13	1.59562e-13	APP/BATF2/CBFA2T3/CCL3/CCR1/CEACAM1/CEBPB/CSF1/EVI2B/F2RL1/FCER1G/FES/FOS/GAB2/GATA2/HCLS1/JUN/JUNB/LILRB3/LTBR/LTF/LYN/MAFB/MAPK14/MMP9/OSCAR/PDE1B/PIK3CD/RARA/RASSF2/RELB/SBNO2/SNX10/SPI1/TCIRG1/TFE3/THOC5/TLR2/TLR4/TNF/TRIB1/TSPAN2/TYROBP/VEGFA/ZFP36L1	45
Cluster1	GO:0002576	platelet degranulation	35/1027	128/18670	1.08646e-15	3.29198e-13	2.42643e-13	ACTN1/APP/BRPF3/CD63/CD9/CLU/F13A1/F5/FAM49B/FCER1G/FERMT3/GTPBP2/HGF/ITGA2B/ITGB3/LAMP2/LY6G6F/LYN/P2RX1/PDGFA/PECAM1/PLEK/PROS1/QSOX1/SELP/SERPINA1/SERPING1/SPARC/SRGN/TAGLN2/THBS1/TLN1/VCL/VEGFA/VWF	35
Cluster1	GO:0050727	regulation of inflammatory response	63/1027	374/18670	1.33383e-15	3.82881e-13	2.82211e-13	ADAM8/ADORA2A/BCL6/BST1/CCL3/CCL3L1/CCL3L3/CDK19/CEBPB/CLEC7A/ELANE/FCER1G/FFAR2/FPR2/GHRL/HCK/HGF/IL17RA/IL1B/IL1R1/IL1R2/IL1RL1/LDLR/LILRA5/LRRK2/LYN/MAPK14/MDK/MEFV/METRNL/MGLL/MMP8/MMP9/NFKBIA/NFKBIZ/NLRP12/NLRP6/NOD2/OSM/PER1/PGLYRP1/PRKCD/PTGS2/S100A12/S100A8/S100A9/SBNO2/SEMA7A/SIGLEC10/SIRPA/SOCS3/SPATA2/SPHK1/TLR2/TLR4/TLR6/TLR9/TNF/TNFAIP3/TNFAIP6/TNFRSF1A/ZC3H12A/ZYX	63
Cluster1	GO:0007596	blood coagulation	59/1027	336/18670	1.58473e-15	4.25362e-13	3.13523e-13	ADORA2A/ALOX12/ANO6/ARRB2/CD177/CD9/CEACAM1/CLEC1B/EHD3/ENTPD1/F13A1/F2RL1/F5/FCER1G/FERMT3/GATA2/GNA15/GP1BA/GP5/GP6/GP9/HPSE/ILK/IRF1/ITGA2B/ITGB3/ITPK1/JMJD1C/LYN/MAFF/MAPK3/MPL/P2RX1/PDGFA/PHF21A/PIK3R5/PIK3R6/PLAUR/PLCG2/PLEK/PRKAR1B/PRKCD/PROS1/RAF1/SELP/SERPINA1/SERPINE2/SERPING1/SH2B2/TBXA2R/TEC/THBD/THBS1/TLN1/TLR4/TREML1/VCL/VWF/WAS	59
Cluster1	GO:0032675	regulation of interleukin-6 production	38/1027	152/18670	1.63781e-15	4.25362e-13	3.13523e-13	APP/ARRB2/BPI/C5AR2/CEBPB/CLEC7A/EREG/F2RL1/FCER1G/GHRL/HGF/IL1B/IL1RAP/IL1RN/IL6R/KLF2/LGALS9C/LILRA2/LILRA5/LILRB2/MAPKAPK2/MMP8/NLRP12/NOD2/PTAFR/RIPK2/SIRPA/STAT3/TLR1/TLR2/TLR4/TLR6/TLR8/TLR9/TNF/TNFAIP3/TYROBP/ZC3H12A	38
Cluster1	GO:0032635	interleukin-6 production	39/1027	161/18670	2.17459e-15	5.39101e-13	3.97357e-13	APP/ARRB2/BPI/C5AR2/CEBPB/CLEC7A/EREG/F2RL1/FCER1G/GHRL/HGF/IL18RAP/IL1B/IL1RAP/IL1RN/IL6R/KLF2/LGALS9C/LILRA2/LILRA5/LILRB2/MAPKAPK2/MMP8/NLRP12/NOD2/PTAFR/RIPK2/SIRPA/STAT3/TLR1/TLR2/TLR4/TLR6/TLR8/TLR9/TNF/TNFAIP3/TYROBP/ZC3H12A	39
Cluster1	GO:0007599	hemostasis	59/1027	341/18670	3.16295e-15	7.50031e-13	5.52828e-13	ADORA2A/ALOX12/ANO6/ARRB2/CD177/CD9/CEACAM1/CLEC1B/EHD3/ENTPD1/F13A1/F2RL1/F5/FCER1G/FERMT3/GATA2/GNA15/GP1BA/GP5/GP6/GP9/HPSE/ILK/IRF1/ITGA2B/ITGB3/ITPK1/JMJD1C/LYN/MAFF/MAPK3/MPL/P2RX1/PDGFA/PHF21A/PIK3R5/PIK3R6/PLAUR/PLCG2/PLEK/PRKAR1B/PRKCD/PROS1/RAF1/SELP/SERPINA1/SERPINE2/SERPING1/SH2B2/TBXA2R/TEC/THBD/THBS1/TLN1/TLR4/TREML1/VCL/VWF/WAS	59
Cluster1	GO:0050817	coagulation	59/1027	342/18670	3.62505e-15	8.23792e-13	6.07196e-13	ADORA2A/ALOX12/ANO6/ARRB2/CD177/CD9/CEACAM1/CLEC1B/EHD3/ENTPD1/F13A1/F2RL1/F5/FCER1G/FERMT3/GATA2/GNA15/GP1BA/GP5/GP6/GP9/HPSE/ILK/IRF1/ITGA2B/ITGB3/ITPK1/JMJD1C/LYN/MAFF/MAPK3/MPL/P2RX1/PDGFA/PHF21A/PIK3R5/PIK3R6/PLAUR/PLCG2/PLEK/PRKAR1B/PRKCD/PROS1/RAF1/SELP/SERPINA1/SERPINE2/SERPING1/SH2B2/TBXA2R/TEC/THBD/THBS1/TLN1/TLR4/TREML1/VCL/VWF/WAS	59
Cluster1	GO:0071621	granulocyte chemotaxis	33/1027	123/18670	1.30888e-14	2.75072e-12	2.02749e-12	ADGRE2/BST1/C5AR1/C5AR2/CAMK1D/CCL3/CCL3L1/CCL3L3/CCL4L1/CKLF/CSF1/CSF3R/CXCL1/CXCL8/CXCR1/CXCR2/DAPK2/DYSF/FCER1G/IL17RA/IL1B/IL1RN/JAML/MAPK14/MAPK3/MDK/PDE4B/PIK3CD/PREX1/S100A12/S100A8/S100A9/THBS1	33
Cluster1	GO:0042116	macrophage activation	29/1027	95/18670	1.31131e-14	2.75072e-12	2.02749e-12	APP/AZU1/BPI/C5AR1/CCL3/CLU/DYSF/FPR2/IL1RL1/IL4R/ITGAM/JMJD6/JUN/LDLR/LRRK2/MMP8/NAMPT/SBNO2/SLC11A1/SPHK1/THBS1/TLR1/TLR2/TLR4/TLR6/TLR8/TNF/TYROBP/ZC3H12A	29
Cluster1	GO:0042110	T cell activation	69/1027	464/18670	3.66339e-14	7.40005e-12	5.45438e-12	ADAM8/ADORA2A/APBB1IP/BAD/BCL3/BCL6/CCDC88B/CD151/CD300A/CD46/CD55/CD83/CEACAM1/CEBPB/CLC/CLEC4D/CLEC4E/CLEC7A/CR1/EGR1/EGR3/F2RL1/FAM49B/FCER1G/FUT7/GSN/HLX/ICAM1/IL18R1/IL1B/IL4R/IL6R/IRF1/JAML/JMJD6/LCP1/LGALS9C/LILRB2/LYN/MAFB/MDK/NFKBID/NFKBIZ/NOD2/PAK1/PELI1/PIK3CD/PIK3R6/PREX1/PRR7/RARA/RELB/RIPK2/RSAD2/SDC4/SEMA4A/SIRPA/SIRPB1/SLC11A1/STAT3/TCIRG1/TNFSF13B/TNFSF14/TREML2/VNN1/WAS/ZC3H12A/…	69
Cluster1	GO:1990266	neutrophil migration	31/1027	118/18670	1.54701e-13	3.01336e-11	2.22107e-11	ADAM8/BST1/C5AR1/C5AR2/CAMK1D/CCL3/CCL3L1/CCL3L3/CCL4L1/CD177/CKLF/CSF3R/CXCL1/CXCL8/CXCR1/CXCR2/DAPK2/DYSF/FCER1G/IL1B/IL1R1/IL1RN/JAML/MDK/PDE4B/PECAM1/PIK3CD/PREX1/S100A12/S100A8/S100A9	31
Cluster1	GO:0030168	platelet activation	35/1027	153/18670	3.69588e-13	6.9508e-11	5.12325e-11	ALOX12/ARRB2/CD9/CEACAM1/CLEC1B/FCER1G/FERMT3/GNA15/GP1BA/GP5/GP6/GP9/ILK/ITGA2B/ITGB3/LYN/MAPK3/MPL/P2RX1/PDGFA/PIK3R5/PIK3R6/PLCG2/PLEK/PRKCD/RAF1/SELP/SERPINE2/TEC/THBD/TLN1/TLR4/TREML1/VCL/VWF	35
Cluster1	GO:0031663	lipopolysaccharide-mediated signaling pathway	21/1027	58/18670	1.38071e-12	2.51014e-10	1.85016e-10	BMP6/BPI/CCL3/CD14/CD55/HCK/IL1B/LILRA2/LTF/LY96/LYN/MAPK14/MAPK3/NFKBIA/PTAFR/RIPK2/TLR2/TLR4/TNF/TNFAIP3/TRIB1	21
Cluster1	GO:0050663	cytokine secretion	44/1027	240/18670	1.42775e-12	2.51191e-10	1.85147e-10	ABCA1/C5AR2/CCL3/CD14/CHI3L1/CLEC4E/DYSF/F2RL1/FFAR2/FGR/GHRL/IL17RA/IL1B/IL1R2/IL1RAP/IL1RL1/IL4R/LGALS9C/LILRA2/LILRA5/LRRK2/LYN/MAPK14/MAPK3/MDK/MMP8/NLRP12/NOD2/NOTCH1/OSM/PANX2/RIPK2/S100A12/SRGN/TCIRG1/TLR1/TLR2/TLR4/TLR6/TLR8/TLR9/TNF/TNFAIP3/ZC3H12A	44
Cluster1	GO:0050867	positive regulation of cell activation	59/1027	394/18670	2.04088e-12	3.47842e-10	2.56385e-10	ADAM8/BAD/BCL6/BST1/CCDC88B/CCL3/CD177/CD46/CD55/CD83/CDKN1A/CLEC4D/CLEC7A/EGR3/F2RL1/FAM49B/FCER1G/FGR/GAB2/GATA2/HLX/IL1B/IL1RL1/IL4R/IL6R/IRS2/ITGAM/LILRA2/LILRA5/LILRB2/LRRK2/LYN/MDK/MMP8/MPL/NECTIN2/NFKBID/NFKBIZ/NOD2/NR4A3/PAK1/PELI1/PIK3R6/PLEK/PTAFR/RARA/RIPK2/SELP/SIRPA/SIRPB1/THBS1/TLR4/TLR6/TLR9/TNFSF13B/TNFSF14/TYROBP/VNN1/ZMIZ1	59
Cluster1	GO:0006909	phagocytosis	56/1027	369/18670	4.35488e-12	7.19742e-10	5.30503e-10	ABCA1/ADORA2A/ALOX15/ANO6/ANXA11/ANXA3/ARHGAP25/AZU1/C4BPA/CAMK1D/CD14/CD300A/CD300LF/CD302/CEACAM4/CLEC7A/CORO1C/DYSF/ELANE/F2RL1/FCER1G/FCGR1A/FCGR2A/FGR/FPR2/GATA2/GSN/HCK/ICAM3/IL1B/ITGAM/ITGB3/JMJD6/LDLR/LYN/MAPK3/NCF2/NCF4/PAK1/PECAM1/PLCG2/PRKCD/RAB20/RARA/RHOBTB1/SIRPA/SIRPB1/SLC11A1/SPHK1/THBS1/TLR2/TLR4/TNF/TYROBP/WAS/XKR8	56
Cluster1	GO:0032755	positive regulation of interleukin-6 production	26/1027	96/18670	6.61137e-12	1.06054e-09	7.81698e-10	APP/CLEC7A/EREG/F2RL1/FCER1G/IL1B/IL1RAP/IL1RN/IL6R/LGALS9C/LILRA2/LILRA5/LILRB2/MMP8/NOD2/PTAFR/RIPK2/STAT3/TLR1/TLR2/TLR4/TLR6/TLR8/TLR9/TNF/TYROBP	26
Cluster1	GO:0030593	neutrophil chemotaxis	27/1027	104/18670	7.7549e-12	1.20843e-09	8.90706e-10	BST1/C5AR1/C5AR2/CAMK1D/CCL3/CCL3L1/CCL3L3/CCL4L1/CKLF/CSF3R/CXCL1/CXCL8/CXCR1/CXCR2/DAPK2/DYSF/FCER1G/IL1B/IL1RN/JAML/MDK/PDE4B/PIK3CD/PREX1/S100A12/S100A8/S100A9	27
Cluster1	GO:1903706	regulation of hemopoiesis	65/1027	475/18670	9.39823e-12	1.42383e-09	1.04947e-09	ADAM8/AGO4/BAD/BCL6/CCL3/CCR1/CD46/CD83/CEACAM1/CEBPB/CR1/CSF1/CSF3R/EGR3/EVI2B/FES/FOS/GATA2/GP1BA/HCLS1/HIF1A/HLX/HSPA1A/HSPA1B/IL4R/IRF1/ITGA2B/JUN/KMT2D/LILRB2/LILRB3/LTF/LYN/MAFB/MAPK14/MDK/MEIS1/MPL/NFAM1/NFKBIA/NFKBID/NFKBIZ/NOTCH1/NR4A3/OSM/PAF1/PGLYRP1/PIK3R6/RARA/RASSF2/RIPK2/SPI1/STAT3/TFE3/THBS1/TLR4/TLR9/TNF/TRIB1/TYROBP/VNN1/ZC3H12A/ZFP36/ZFP36L1/ZMIZ1	65
Cluster1	GO:0002221	pattern recognition receptor signaling pathway	38/1027	197/18670	9.86201e-12	1.45371e-09	1.07149e-09	ALPK1/ARRB2/CD14/CD300A/CD300LF/CLEC4E/CLEC7A/CNPY3/F2RL1/FFAR2/FLOT1/HSPA1A/HSPA1B/IRF1/ITGAM/LILRA2/LTF/LY96/LYN/MAPKAPK2/NFKBIA/NLRP6/NOD2/PELI1/PGLYRP1/RIPK2/RSAD2/S100A8/S100A9/TLR1/TLR2/TLR4/TLR6/TLR8/TLR9/TNFAIP3/TREML4/UBE2D1	38
Cluster1	GO:1903555	regulation of tumor necrosis factor superfamily cytokine production	34/1027	163/18670	1.2734e-11	1.82767e-09	1.34712e-09	ADAM8/APP/ARRB2/AZU1/BCL3/BPI/C5AR2/CCL3/CD14/CLEC7A/CLU/FCER1G/GHRL/LILRA2/LILRA5/LRRK2/LTF/LY96/MAPKAPK2/MMP8/NOD2/PTAFR/RARA/RIPK2/SIRPA/THBS1/TLR1/TLR2/TLR4/TLR9/TNFAIP3/TYROBP/ZC3H12A/ZFP36	34
Cluster1	GO:0061900	glial cell activation	20/1027	58/18670	1.34486e-11	1.88074e-09	1.38624e-09	ADORA2A/APP/AZU1/C5AR1/CCL3/CLU/FPR2/IL1B/ITGAM/JUN/LDLR/LRRK2/MMP8/NAMPT/SPHK1/TLR2/TLR6/TLR8/TNF/TYROBP	20
Cluster1	GO:0045785	positive regulation of cell adhesion	58/1027	403/18670	1.64726e-11	2.24604e-09	1.65549e-09	ADAM8/ADAM9/ALOX15/APBB1IP/AZU1/BAD/BCL6/CASS4/CCDC88B/CD46/CD55/CD83/CEACAM6/CSF1/DOCK5/DYSF/EGR3/ELANE/FAM49B/FLOT1/HLX/ICAM1/IL1B/IL4R/IL6R/ILK/IQGAP1/ITGA5/LILRB2/LYN/MDK/MYADM/NEDD9/NFKBID/NFKBIZ/NINJ1/NOD2/NR4A3/OLFM4/PAK1/PIK3R6/PPM1F/PREX1/PRKD2/PTAFR/RARA/RIPK2/SDC4/SIRPA/SIRPB1/STX3/TFE3/TNF/TNFSF13B/TNFSF14/VEGFA/VNN1/ZMIZ1	58
Cluster1	GO:0032612	interleukin-1 production	28/1027	115/18670	1.70647e-11	2.27002e-09	1.67317e-09	ABCA1/APP/ARRB2/AZU1/CCL3/CEACAM1/CLEC7A/EGR1/F2RL1/GHRL/IL1B/IL1R2/LILRA2/LILRA5/MEFV/MNDA/NLRP12/NOD2/PANX2/RIPK2/SIRPA/SPHK1/TLR4/TLR6/TLR8/TNFAIP3/TYROBP/ZC3H12A	28
Cluster1	GO:0001774	microglial cell activation	18/1027	48/18670	2.79078e-11	3.53974e-09	2.60905e-09	APP/AZU1/C5AR1/CCL3/CLU/FPR2/ITGAM/JUN/LDLR/LRRK2/MMP8/NAMPT/SPHK1/TLR2/TLR6/TLR8/TNF/TYROBP	18
Cluster1	GO:0002269	leukocyte activation involved in inflammatory response	18/1027	48/18670	2.79078e-11	3.53974e-09	2.60905e-09	APP/AZU1/C5AR1/CCL3/CLU/FPR2/ITGAM/JUN/LDLR/LRRK2/MMP8/NAMPT/SPHK1/TLR2/TLR6/TLR8/TNF/TYROBP	18
Cluster1	GO:1902105	regulation of leukocyte differentiation	45/1027	272/18670	3.06845e-11	3.72241e-09	2.74369e-09	ADAM8/BAD/BCL6/CCL3/CCR1/CD46/CD83/CEACAM1/CEBPB/CR1/CSF1/EGR3/EVI2B/FES/FOS/GATA2/HCLS1/HLX/IL4R/IRF1/JUN/LILRB2/LILRB3/LTF/LYN/MAFB/MDK/NFAM1/NFKBID/NFKBIZ/PGLYRP1/PIK3R6/RARA/RASSF2/RIPK2/TFE3/TLR4/TLR9/TNF/TRIB1/TYROBP/VNN1/ZC3H12A/ZFP36L1/ZMIZ1	45
Cluster1	GO:0071706	tumor necrosis factor superfamily cytokine production	34/1027	168/18670	3.0713e-11	3.72241e-09	2.74369e-09	ADAM8/APP/ARRB2/AZU1/BCL3/BPI/C5AR2/CCL3/CD14/CLEC7A/CLU/FCER1G/GHRL/LILRA2/LILRA5/LRRK2/LTF/LY96/MAPKAPK2/MMP8/NOD2/PTAFR/RARA/RIPK2/SIRPA/THBS1/TLR1/TLR2/TLR4/TLR9/TNFAIP3/TYROBP/ZC3H12A/ZFP36	34
Cluster1	GO:0042108	positive regulation of cytokine biosynthetic process	21/1027	67/18670	3.33463e-11	3.95371e-09	2.91418e-09	APP/AZU1/BCL3/CLEC7A/EGR1/ELANE/EREG/HMOX1/IL1B/IRF1/MAPKAPK2/PTAFR/STAT3/THBS1/TLR1/TLR4/TLR6/TLR8/TLR9/TNF/TYROBP	21
Cluster1	GO:0032680	regulation of tumor necrosis factor production	33/1027	160/18670	3.50928e-11	4.06581e-09	2.9968e-09	APP/ARRB2/AZU1/BCL3/BPI/C5AR2/CCL3/CD14/CLEC7A/CLU/FCER1G/GHRL/LILRA2/LILRA5/LRRK2/LTF/LY96/MAPKAPK2/MMP8/NOD2/PTAFR/RARA/RIPK2/SIRPA/THBS1/TLR1/TLR2/TLR4/TLR9/TNFAIP3/TYROBP/ZC3H12A/ZFP36	33
Cluster1	GO:0002685	regulation of leukocyte migration	37/1027	196/18670	3.57827e-11	4.06581e-09	2.9968e-09	ADAM8/ANO6/APP/BST1/C5AR1/C5AR2/CAMK1D/CCL3/CCR1/CD300A/CD9/CSF1/CXCL8/CXCR2/DAPK2/DUSP1/DYSF/ELANE/F2RL1/FPR2/HMOX1/ICAM1/IL1R1/IL6R/ITGA2B/LYN/MAPK14/MAPK3/MDK/PADI2/PTAFR/SELP/SMPD3/THBS1/TNF/TNFSF14/VEGFA	37
Cluster1	GO:0007159	leukocyte cell-cell adhesion	51/1027	337/18670	4.4414e-11	4.81613e-09	3.54984e-09	ADAM8/ADORA2A/BAD/BCL6/CCDC88B/CD177/CD300A/CD46/CD55/CD83/CEACAM1/CEBPB/EGR3/ELANE/FAM49B/FERMT3/HLX/ICAM1/IL1B/IL4R/IL6R/IRF1/ITGA5/LGALS9C/LILRB2/LYN/MDK/NFKBID/NFKBIZ/NOD2/NR4A3/PAK1/PECAM1/PELI1/PIK3R6/PTAFR/RARA/RIPK2/S100A8/S100A9/SDC4/SELL/SELP/SIRPA/SIRPB1/TNF/TNFSF13B/TNFSF14/VNN1/ZC3H12A/ZMIZ1	51
Cluster1	GO:0002696	positive regulation of leukocyte activation	55/1027	380/18670	4.46156e-11	4.81613e-09	3.54984e-09	ADAM8/BAD/BCL6/BST1/CCDC88B/CCL3/CD177/CD46/CD55/CD83/CDKN1A/CLEC4D/CLEC7A/EGR3/F2RL1/FAM49B/FCER1G/FGR/GAB2/GATA2/HLX/IL1B/IL1RL1/IL4R/IL6R/IRS2/ITGAM/LILRB2/LRRK2/LYN/MDK/MMP8/MPL/NECTIN2/NFKBID/NFKBIZ/NOD2/NR4A3/PAK1/PELI1/PIK3R6/PTAFR/RARA/RIPK2/SIRPA/SIRPB1/THBS1/TLR4/TLR6/TLR9/TNFSF13B/TNFSF14/TYROBP/VNN1/ZMIZ1	55
Cluster1	GO:0022407	regulation of cell-cell adhesion	57/1027	402/18670	4.50353e-11	4.81613e-09	3.54984e-09	ADAM8/ADORA2A/ALOX12/ALOX15/BAD/BCL6/BMP6/CCDC88B/CD300A/CD46/CD55/CD83/CD9/CEACAM1/CEACAM6/CEBPB/EGR3/ELANE/FAM49B/FERMT3/FLOT1/HLX/ICAM1/IL1B/IL1RN/IL4R/IL6R/IRF1/LGALS9C/LILRB2/LYN/MAPK14/MDK/MYADM/NFKBID/NFKBIZ/NOD2/NR4A3/PAK1/PELI1/PIK3R6/PPM1F/PRKCD/PTAFR/RARA/RIPK2/SDC4/SERPINE2/SIRPA/SIRPB1/TNF/TNFSF13B/TNFSF14/VEGFA/VNN1/ZC3H12A/ZMIZ1	57
Cluster1	GO:0050729	positive regulation of inflammatory response	32/1027	153/18670	4.73098e-11	4.96207e-09	3.65741e-09	ADAM8/CCL3/CCL3L1/CCL3L3/CDK19/CEBPB/CLEC7A/FCER1G/FFAR2/IL17RA/IL1B/IL1RL1/LDLR/LILRA5/LRRK2/MDK/MMP8/NFKBIA/NFKBIZ/NLRP12/NOD2/OSM/PTGS2/S100A12/S100A8/S100A9/TLR2/TLR4/TLR6/TLR9/TNF/TNFRSF1A	32
Cluster1	GO:0150076	neuroinflammatory response	22/1027	75/18670	4.93189e-11	5.0044e-09	3.68862e-09	ADORA2A/APP/AZU1/C5AR1/CCL3/CLU/FPR2/IL1B/ITGAM/JUN/LDLR/LRRK2/MMP8/MMP9/NAMPT/PTGS2/SPHK1/TLR2/TLR6/TLR8/TNF/TYROBP	22
Cluster1	GO:0032637	interleukin-8 production	23/1027	82/18670	4.95486e-11	5.0044e-09	3.68862e-09	BCL3/BPI/C5AR2/CD14/CHI3L1/CLEC7A/DDIT3/ELANE/F2RL1/FFAR2/HSPA1A/HSPA1B/IL1B/LILRA2/NOD2/PRKD2/TLR1/TLR2/TLR4/TLR6/TLR8/TLR9/TNF	23
Cluster1	GO:0032640	tumor necrosis factor production	33/1027	163/18670	5.92669e-11	5.87712e-09	4.33187e-09	APP/ARRB2/AZU1/BCL3/BPI/C5AR2/CCL3/CD14/CLEC7A/CLU/FCER1G/GHRL/LILRA2/LILRA5/LRRK2/LTF/LY96/MAPKAPK2/MMP8/NOD2/PTAFR/RARA/RIPK2/SIRPA/THBS1/TLR1/TLR2/TLR4/TLR9/TNFAIP3/TYROBP/ZC3H12A/ZFP36	33
Cluster1	GO:0002699	positive regulation of immune effector process	39/1027	219/18670	6.69388e-11	6.51936e-09	4.80525e-09	ADGRE2/CD177/CD300A/CD46/F2RL1/FAM49B/FCER1G/FES/FFAR2/FGR/GAB2/GATA2/HLA-C/HLX/HMOX1/IL18R1/IL18RAP/IL1B/IL1R1/IL4R/ITGAM/LYN/MAPK14/MAPK3/NECTIN2/NFKBID/NFKBIZ/NOD2/NR4A3/PTAFR/PVR/RARA/RIPK2/RSAD2/SEMA7A/TLR4/TLR9/TNF/TYROBP	39
Cluster1	GO:0050707	regulation of cytokine secretion	38/1027	210/18670	7.21286e-11	6.90157e-09	5.08696e-09	C5AR2/CCL3/CD14/CLEC4E/F2RL1/FFAR2/FGR/GHRL/IL17RA/IL1B/IL1R2/IL1RAP/IL1RL1/IL4R/LGALS9C/LILRA2/LILRA5/LRRK2/LYN/MAPK14/MAPK3/MDK/MMP8/NLRP12/NOD2/OSM/PANX2/RIPK2/SRGN/TLR1/TLR2/TLR4/TLR6/TLR8/TLR9/TNF/TNFAIP3/ZC3H12A	38
Cluster1	GO:0034121	regulation of toll-like receptor signaling pathway	21/1027	70/18670	8.45937e-11	7.95473e-09	5.86322e-09	ARRB2/CD14/CD300A/CD300LF/F2RL1/FLOT1/IRF1/LILRA2/LTF/LY96/LYN/NLRP6/PELI1/RSAD2/TLR1/TLR2/TLR4/TLR6/TLR9/TNFAIP3/TREML4	21
Cluster1	GO:1903708	positive regulation of hemopoiesis	35/1027	185/18670	1.13694e-10	1.051e-08	7.74663e-09	ADAM8/BAD/BCL6/CCR1/CD46/CD83/CSF1/EGR3/EVI2B/FES/FOS/GATA2/HCLS1/HIF1A/HLX/HSPA1A/HSPA1B/IL4R/JUN/LILRB2/MAPK14/MDK/MPL/NFKBID/NFKBIZ/PIK3R6/RARA/RIPK2/STAT3/TNF/TRIB1/TYROBP/VNN1/ZFP36L1/ZMIZ1	35
Cluster1	GO:0002683	negative regulation of immune system process	59/1027	435/18670	1.25184e-10	1.13793e-08	8.38735e-09	ADORA2A/ALOX15/ARRB2/BCL6/BPI/C4BPA/C5AR2/CCL3/CD300A/CD300LF/CD55/CD68/CEACAM1/CEBPB/CR1/CXCR2/DUSP1/FCER1G/GATA2/HLX/HMOX1/IL1RL1/IL4R/IRF1/LDLR/LGALS9C/LILRB2/LILRB3/LST1/LTF/LYN/MAFB/MDK/MEIS1/MILR1/MNDA/NFKBIA/NFKBID/NLRP6/NMI/NOTCH1/NR1H2/PADI2/PAF1/PELI1/PGLYRP1/RARA/SDC4/SERPING1/THBS1/TLR4/TNF/TNFAIP3/TRIB1/TSC22D3/TYROBP/ZC3H12A/ZFP36/ZFP36L1	59
Cluster1	GO:0002703	regulation of leukocyte mediated immunity	37/1027	205/18670	1.3844e-10	1.23779e-08	9.12343e-09	ADGRE2/ARRB2/BCL6/C4BPA/CD177/CD300A/CEACAM1/CLC/CR1/F2RL1/FAM49B/FCER1G/FES/FGR/GAB2/GATA2/HLA-C/HMOX1/ICAM1/IL18R1/IL18RAP/IL1B/IL1R1/IL4R/ITGAM/LYN/NECTIN2/NOD2/PIK3R6/PRAM1/PTAFR/PVR/RSAD2/TLR4/TNF/TYROBP/WAS	37
Cluster1	GO:0032611	interleukin-1 beta production	25/1027	101/18670	1.41041e-10	1.24071e-08	9.14495e-09	ABCA1/APP/ARRB2/AZU1/CCL3/CLEC7A/EGR1/F2RL1/GHRL/IL1B/LILRA2/LILRA5/MEFV/MNDA/NLRP12/NOD2/RIPK2/SIRPA/SPHK1/TLR4/TLR6/TLR8/TNFAIP3/TYROBP/ZC3H12A	25
Cluster1	GO:0030193	regulation of blood coagulation	22/1027	79/18670	1.51919e-10	1.31519e-08	9.69391e-09	ALOX12/ANO6/CD9/CEACAM1/F2RL1/FCER1G/GP1BA/HPSE/LYN/PDGFA/PLAUR/PLEK/PRKCD/PROS1/SELP/SERPINE2/SERPING1/TBXA2R/TEC/THBD/THBS1/TLR4	22
Cluster1	GO:0062197	cellular response to chemical stress	51/1027	350/18670	1.79263e-10	1.52765e-08	1.12599e-08	ATF4/BAD/CFLAR/DDIT3/DYSF/FOS/G6PD/GSR/HGF/HIF1A/HMOX1/HSPA1A/HSPA1B/IL18RAP/JUN/KDM6B/KLF2/LCN2/LRRK2/MAP1LC3A/MAPK3/MCL1/MGST1/MMP9/MPO/MSRB2/MYLK/NCF1/NCF2/NCF4/NR4A2/NR4A3/PPIF/PRKCD/PTGS2/PXN/RELB/RHOB/SESN2/SIRPA/SMPD3/SOD2/SPHK1/TLR4/TLR6/TNF/TNFAIP3/TXN/VNN1/ZC3H12A/ZFP36L1	51
Cluster1	GO:1903034	regulation of response to wounding	34/1027	179/18670	1.8734e-10	1.57193e-08	1.15863e-08	ALOX12/ANO6/CD9/CDKN1A/CEACAM1/CLEC7A/F2RL1/FCER1G/GP1BA/HBEGF/HPSE/INSL3/KREMEN1/LYN/MDK/MYLK/NDEL1/PDGFA/PLAUR/PLEK/PRKCD/PROS1/SCARF1/SELP/SERPINE2/SERPING1/SIGLEC10/TBXA2R/TEC/THBD/THBS1/TLR4/TNFAIP3/TNFRSF12A	34
Cluster1	GO:1900046	regulation of hemostasis	22/1027	80/18670	1.98783e-10	1.64267e-08	1.21077e-08	ALOX12/ANO6/CD9/CEACAM1/F2RL1/FCER1G/GP1BA/HPSE/LYN/PDGFA/PLAUR/PLEK/PRKCD/PROS1/SELP/SERPINE2/SERPING1/TBXA2R/TEC/THBD/THBS1/TLR4	22
Cluster1	GO:0050714	positive regulation of protein secretion	43/1027	268/18670	2.30713e-10	1.87807e-08	1.38428e-08	ABCG1/ADAM8/ADAM9/ADORA2A/BAD/BAIAP3/BMP6/CCL3/CD14/CLEC4E/F2RL1/FFAR2/FGR/GHRL/GPR27/HCAR2/HIF1A/IL17RA/IL1B/IL1RAP/IL1RL1/IL4R/IRS2/LGALS9C/LILRA2/LILRA5/LRRK2/MAPK14/MAPK3/MDK/MMP8/NADK/NLRP12/NOD2/OSM/PANX2/RIPK2/TLR1/TLR2/TLR4/TLR8/TNF/WLS	43
Cluster1	GO:1903557	positive regulation of tumor necrosis factor superfamily cytokine production	23/1027	88/18670	2.36837e-10	1.89957e-08	1.40012e-08	ADAM8/APP/AZU1/CCL3/CD14/CLEC7A/CLU/FCER1G/LILRA2/LILRA5/LRRK2/LY96/MAPKAPK2/MMP8/NOD2/PTAFR/RIPK2/THBS1/TLR1/TLR2/TLR4/TLR9/TYROBP	23
Cluster1	GO:0002687	positive regulation of leukocyte migration	28/1027	128/18670	2.55111e-10	2.01649e-08	1.4863e-08	ADAM8/ANO6/APP/C5AR1/CAMK1D/CCL3/CCR1/CSF1/CXCL8/CXCR2/DAPK2/DYSF/ELANE/F2RL1/FPR2/ICAM1/IL1R1/IL6R/ITGA2B/MAPK14/MAPK3/MDK/PTAFR/SELP/THBS1/TNF/TNFSF14/VEGFA	28
Cluster1	GO:0032677	regulation of interleukin-8 production	21/1027	74/18670	2.69269e-10	2.09799e-08	1.54637e-08	BCL3/BPI/C5AR2/CD14/CLEC7A/DDIT3/ELANE/F2RL1/FFAR2/HSPA1A/HSPA1B/IL1B/NOD2/PRKD2/TLR1/TLR2/TLR4/TLR6/TLR8/TLR9/TNF	21
Cluster1	GO:0002224	toll-like receptor signaling pathway	30/1027	146/18670	3.00268e-10	2.30657e-08	1.70011e-08	ARRB2/CD14/CD300A/CD300LF/CNPY3/F2RL1/FLOT1/IRF1/ITGAM/LILRA2/LTF/LY96/LYN/MAPKAPK2/NFKBIA/NLRP6/PELI1/RIPK2/RSAD2/S100A8/S100A9/TLR1/TLR2/TLR4/TLR6/TLR8/TLR9/TNFAIP3/TREML4/UBE2D1	30
Cluster1	GO:0045637	regulation of myeloid cell differentiation	41/1027	251/18670	3.46321e-10	2.62338e-08	1.93362e-08	AGO4/CCL3/CCR1/CEACAM1/CEBPB/CSF1/CSF3R/EVI2B/FES/FOS/GATA2/GP1BA/HCLS1/HIF1A/HSPA1A/HSPA1B/ITGA2B/JUN/KMT2D/LILRB3/LTF/LYN/MAFB/MAPK14/MEIS1/MPL/NFKBIA/NR4A3/PAF1/RARA/RASSF2/SPI1/STAT3/TFE3/THBS1/TLR4/TNF/TRIB1/TYROBP/ZFP36/ZFP36L1	41
Cluster1	GO:0050715	positive regulation of cytokine secretion	29/1027	139/18670	4.05412e-10	3.02893e-08	2.23254e-08	CCL3/CD14/CLEC4E/F2RL1/FFAR2/FGR/IL17RA/IL1B/IL1RAP/IL1RL1/IL4R/LGALS9C/LILRA2/LILRA5/LRRK2/MAPK14/MAPK3/MDK/MMP8/NLRP12/NOD2/OSM/PANX2/RIPK2/TLR1/TLR2/TLR4/TLR8/TNF	29
Cluster1	GO:0032757	positive regulation of interleukin-8 production	17/1027	49/18670	4.14379e-10	3.05409e-08	2.25109e-08	CD14/CLEC7A/DDIT3/ELANE/F2RL1/FFAR2/HSPA1A/HSPA1B/IL1B/NOD2/PRKD2/TLR1/TLR2/TLR4/TLR8/TLR9/TNF	17
Cluster1	GO:0042035	regulation of cytokine biosynthetic process	26/1027	114/18670	4.22363e-10	3.05595e-08	2.25246e-08	APP/AZU1/BCL3/CEBPB/CLEC7A/EGR1/ELANE/EREG/GHRL/HMOX1/IL1B/IRF1/MAPKAPK2/NLRP12/NMI/PTAFR/STAT3/THBS1/TLR1/TLR4/TLR6/TLR8/TLR9/TNF/TYROBP/ZFP36	26
Cluster1	GO:1903532	positive regulation of secretion by cell	55/1027	403/18670	4.25838e-10	3.05595e-08	2.25246e-08	ABCG1/ADAM8/ADAM9/ADORA2A/BAD/BAIAP3/BMP6/CCL3/CD14/CD177/CHMP2A/CLEC4E/F2RL1/FCER1G/FFAR2/FGR/GAB2/GATA2/GHRL/GPR27/HCAR2/HIF1A/IL17RA/IL1B/IL1RAP/IL1RL1/IL4R/IRS2/ITGAM/LGALS9C/LILRA2/LILRA5/LRRK2/MAPK14/MAPK3/MDK/MMP8/NADK/NLRP12/NOD2/OSM/PANX2/PTAFR/RAB3D/RIPK2/SDC4/SDCBP/SMPD3/STX1A/TLR1/TLR2/TLR4/TLR8/TNF/WLS	55
Cluster1	GO:0042089	cytokine biosynthetic process	27/1027	123/18670	4.89473e-10	3.46699e-08	2.55543e-08	APP/AZU1/BCL3/CEBPB/CLEC7A/EGR1/ELANE/EREG/GHRL/HMOX1/IL1B/IL1RAP/IRF1/MAPKAPK2/NLRP12/NMI/PTAFR/STAT3/THBS1/TLR1/TLR4/TLR6/TLR8/TLR9/TNF/TYROBP/ZFP36	27
Cluster1	GO:0051047	positive regulation of secretion	57/1027	428/18670	5.25245e-10	3.67267e-08	2.70703e-08	ABCG1/ADAM8/ADAM9/ADORA2A/BAD/BAIAP3/BMP6/CCL3/CD14/CD177/CHMP2A/CLEC4E/F2RL1/FCER1G/FFAR2/FGR/GAB2/GATA2/GHRL/GPR27/HCAR2/HIF1A/IL17RA/IL1B/IL1RAP/IL1RL1/IL4R/IRS2/ITGAM/LGALS9C/LILRA2/LILRA5/LRRK2/MAPK14/MAPK3/MDK/MMP8/NADK/NLRP12/NOD2/OSM/P2RY2/PANX2/PTAFR/RAB3D/RIPK2/S100A8/SDC4/SDCBP/SMPD3/STX1A/TLR1/TLR2/TLR4/TLR8/TNF/WLS	57
Cluster1	GO:0071496	cellular response to external stimulus	49/1027	339/18670	5.42625e-10	3.74617e-08	2.76121e-08	ATF3/ATF4/BAD/BMP6/CASP5/CD68/CDKN1A/DSC2/FADS1/FES/FOS/FOSL1/GABARAPL1/HMOX1/HSPA5/ICAM1/IL1B/IRF1/JUN/KCNJ2/KIAA1324/LAMP2/LCN2/LRRK2/LTBR/LYN/MAP1LC3A/MAP1LC3B/MAP1LC3C/MAPK3/NAMPT/NCOA1/NR4A2/NUAK2/P2RY2/PMAIP1/PTGS2/RALB/RRAGD/SESN2/SLC9A1/TLR4/TLR8/TNFRSF1A/TNFSF14/ULK1/UPP1/VDR/ZC3H12A	49
Cluster1	GO:0051222	positive regulation of protein transport	58/1027	440/18670	5.50491e-10	3.74949e-08	2.76365e-08	ABCG1/ABLIM3/ADAM8/ADAM9/ADORA2A/BAD/BAIAP3/BBC3/BID/BMP6/CCL3/CD14/CLEC4E/EMD/F2RL1/FFAR2/FGR/GHRL/GPR27/HCAR2/HCLS1/HIF1A/IL17RA/IL1B/IL1RAP/IL1RL1/IL4R/IRS2/ITGAM/LGALS9C/LILRA2/LILRA5/LRRK2/MAPK14/MAPK3/MDK/MMP8/NADK/NLRP12/NOD2/OSM/PAK1/PANX2/PLK3/PMAIP1/PRKCD/PTGS2/RIPK2/SFN/SORL1/TLR1/TLR2/TLR4/TLR8/TNF/WLS/YWHAH/ZC3H12A	58
Cluster1	GO:0050818	regulation of coagulation	22/1027	84/18670	5.56854e-10	3.74949e-08	2.76365e-08	ALOX12/ANO6/CD9/CEACAM1/F2RL1/FCER1G/GP1BA/HPSE/LYN/PDGFA/PLAUR/PLEK/PRKCD/PROS1/SELP/SERPINE2/SERPING1/TBXA2R/TEC/THBD/THBS1/TLR4	22
Cluster1	GO:0045410	positive regulation of interleukin-6 biosynthetic process	10/1027	15/18670	5.66913e-10	3.77066e-08	2.77926e-08	APP/CLEC7A/EREG/IL1B/PTAFR/STAT3/TLR1/TLR6/TNF/TYROBP	10
Cluster1	GO:0031349	positive regulation of defense response	53/1027	384/18670	5.9002e-10	3.85322e-08	2.8401e-08	ADAM8/CCL3/CCL3L1/CCL3L3/CDK19/CEBPB/CLEC4D/CLEC4E/CLEC7A/EREG/F2RL1/FCER1G/FFAR2/FPR2/HCK/ICAM3/IL17RA/IL18RAP/IL1B/IL1RL1/LDLR/LILRA2/LILRA5/LRRK2/LYN/MAPK3/MDK/MMP8/MNDA/NECTIN2/NFKBIA/NFKBIZ/NLRP12/NOD2/OSM/PAK1/PLCG2/PRKCD/PTGS2/PVR/RAF1/RELB/RIPK2/S100A12/S100A8/S100A9/TLR2/TLR4/TLR6/TLR8/TLR9/TNF/TNFRSF1A	53
Cluster1	GO:0042107	cytokine metabolic process	27/1027	124/18670	5.93455e-10	3.85322e-08	2.8401e-08	APP/AZU1/BCL3/CEBPB/CLEC7A/EGR1/ELANE/EREG/GHRL/HMOX1/IL1B/IL1RAP/IRF1/MAPKAPK2/NLRP12/NMI/PTAFR/STAT3/THBS1/TLR1/TLR4/TLR6/TLR8/TLR9/TNF/TYROBP/ZFP36	27
Cluster1	GO:0045408	regulation of interleukin-6 biosynthetic process	13/1027	28/18670	6.77334e-10	4.34609e-08	3.20339e-08	APP/CEBPB/CLEC7A/EREG/GHRL/IL1B/NLRP12/PTAFR/STAT3/TLR1/TLR6/TNF/TYROBP	13
Cluster1	GO:0002793	positive regulation of peptide secretion	44/1027	288/18670	7.1059e-10	4.50646e-08	3.3216e-08	ABCG1/ADAM8/ADAM9/ADORA2A/BAD/BAIAP3/BMP6/CCL3/CD14/CLEC4E/F2RL1/FFAR2/FGR/GHRL/GPR27/HCAR2/HIF1A/IL17RA/IL1B/IL1RAP/IL1RL1/IL4R/IRS2/LGALS9C/LILRA2/LILRA5/LRRK2/MAPK14/MAPK3/MDK/MMP8/NADK/NLRP12/NOD2/OSM/PANX2/RIPK2/S100A8/TLR1/TLR2/TLR4/TLR8/TNF/WLS	44
Cluster1	GO:0062207	regulation of pattern recognition receptor signaling pathway	23/1027	93/18670	7.81162e-10	4.89708e-08	3.60951e-08	ARRB2/CD14/CD300A/CD300LF/F2RL1/FLOT1/HSPA1A/HSPA1B/IRF1/LILRA2/LTF/LY96/LYN/NLRP6/PELI1/RSAD2/TLR1/TLR2/TLR4/TLR6/TLR9/TNFAIP3/TREML4	23
Cluster1	GO:0032760	positive regulation of tumor necrosis factor production	22/1027	86/18670	9.08586e-10	5.63117e-08	4.15059e-08	APP/AZU1/CCL3/CD14/CLEC7A/CLU/FCER1G/LILRA2/LILRA5/LRRK2/LY96/MAPKAPK2/MMP8/NOD2/PTAFR/RIPK2/THBS1/TLR1/TLR2/TLR4/TLR9/TYROBP	22
Cluster1	GO:0042226	interleukin-6 biosynthetic process	13/1027	29/18670	1.16593e-09	7.14491e-08	5.26633e-08	APP/CEBPB/CLEC7A/EREG/GHRL/IL1B/NLRP12/PTAFR/STAT3/TLR1/TLR6/TNF/TYROBP	13
Cluster1	GO:0007229	integrin-mediated signaling pathway	24/1027	103/18670	1.24364e-09	7.45365e-08	5.49389e-08	ADAM9/BST1/CD177/CD63/CEACAM1/FCER1G/FERMT3/FGR/HCK/ILK/ITGA2B/ITGA5/ITGAM/ITGAX/ITGB3/ITGB5/NEDD9/PLEK/PRAM1/SEMA7A/TEC/TLN1/TYROBP/ZYX	24
Cluster1	GO:0032652	regulation of interleukin-1 production	24/1027	103/18670	1.24364e-09	7.45365e-08	5.49389e-08	APP/ARRB2/AZU1/CCL3/CEACAM1/CLEC7A/EGR1/GHRL/IL1R2/LILRA2/LILRA5/MEFV/MNDA/NLRP12/NOD2/PANX2/RIPK2/SIRPA/SPHK1/TLR4/TLR8/TNFAIP3/TYROBP/ZC3H12A	24
Cluster1	GO:0043300	regulation of leukocyte degranulation	16/1027	46/18670	1.30089e-09	7.71202e-08	5.68433e-08	ADGRE2/CD177/CD300A/CEACAM1/F2RL1/FCER1G/FES/FGR/GAB2/GATA2/HMOX1/IL4R/ITGAM/LYN/PRAM1/PTAFR	16
Cluster1	GO:0002697	regulation of immune effector process	59/1027	462/18670	1.33979e-09	7.85724e-08	5.79137e-08	ADGRE2/ARRB2/BCL6/C4BPA/C5AR1/C5AR2/CD177/CD300A/CD46/CD55/CEACAM1/CLC/CLU/CR1/F2RL1/FAM49B/FCER1G/FES/FFAR2/FGR/GAB2/GATA2/HLA-C/HLX/HMOX1/ICAM1/IFIT1/IL18R1/IL18RAP/IL1B/IL1R1/IL4R/ITGAM/LYN/MAPK14/MAPK3/NECTIN2/NFKBID/NFKBIZ/NOD2/NR4A3/PGLYRP1/PIK3R6/PRAM1/PROS1/PTAFR/PVR/RARA/RIPK2/RSAD2/SEMA7A/SERPING1/TLR4/TLR9/TNF/TNFAIP3/TYROBP/WAS/ZC3H12A	59
Cluster1	GO:0072593	reactive oxygen species metabolic process	43/1027	284/18670	1.47399e-09	8.55228e-08	6.30366e-08	ALOX12/BST1/CD177/CDKN1A/CFLAR/CLEC7A/CLU/CYB5R4/DDAH2/DDIT4/F2RL1/FPR2/G6PD/HIF1A/HP/ICAM1/IL1B/ITGAM/KLF2/LRRK2/MAPK14/MMP8/MPO/NCF1/NCF2/NCF4/NQO2/PLIN5/PMAIP1/PREX1/PRKCD/PTGS2/SESN2/SIRPA/SOD2/STAT3/THBS1/TLR2/TLR4/TLR6/TNF/TYROBP/ZC3H12A	43
Cluster1	GO:0032602	chemokine production	22/1027	89/18670	1.83901e-09	1.05578e-07	7.7819e-08	APP/AZU1/CLEC7A/EGR1/ELANE/F2RL1/FFAR2/HIF1A/HMOX1/IL1B/IL1RL1/IL4R/IL6R/MEFV/RIPK2/S100A8/S100A9/SIRPA/TLR2/TLR4/TLR9/TNF	22
Cluster1	GO:0061041	regulation of wound healing	29/1027	148/18670	1.9059e-09	1.08279e-07	7.98097e-08	ALOX12/ANO6/CD9/CDKN1A/CEACAM1/CLEC7A/F2RL1/FCER1G/GP1BA/HBEGF/HPSE/INSL3/LYN/MYLK/PDGFA/PLAUR/PLEK/PRKCD/PROS1/SELP/SERPINE2/SERPING1/TBXA2R/TEC/THBD/THBS1/TLR4/TNFAIP3/TNFRSF12A	29
Cluster1	GO:0051090	regulation of DNA-binding transcription factor activity	56/1027	432/18670	2.04448e-09	1.14954e-07	8.47299e-08	ADAM8/ADGRG3/ANXA3/APP/ARRB2/BHLHE40/CAMK1D/CFLAR/CLU/DDIT3/EGLN1/FLOT1/FOS/FOSL1/HCK/HCLS1/HIPK2/HMOX1/HSPA1A/HSPA1B/ICAM1/IL18R1/IL18RAP/IL1B/IL1RAP/JUN/LTF/MAPK14/MAPK3/NFAM1/NFKB2/NFKBIA/NFKBID/NFKBIE/NLRP12/NOD2/PELI1/PRKD2/RIPK2/S100A12/S100A8/S100A9/SGK1/SPHK1/STAT3/TLR2/TLR4/TLR6/TLR9/TNF/TNFAIP3/TRIB1/TRIM21/TRIM25/VEGFA/ZC3H12A	56
Cluster1	GO:1904951	positive regulation of establishment of protein localization	58/1027	456/18670	2.15693e-09	1.2004e-07	8.84781e-08	ABCG1/ABLIM3/ADAM8/ADAM9/ADORA2A/BAD/BAIAP3/BBC3/BID/BMP6/CCL3/CD14/CLEC4E/EMD/F2RL1/FFAR2/FGR/GHRL/GPR27/HCAR2/HCLS1/HIF1A/IL17RA/IL1B/IL1RAP/IL1RL1/IL4R/IRS2/ITGAM/LGALS9C/LILRA2/LILRA5/LRRK2/MAPK14/MAPK3/MDK/MMP8/NADK/NLRP12/NOD2/OSM/PAK1/PANX2/PLK3/PMAIP1/PRKCD/PTGS2/RIPK2/SFN/SORL1/TLR1/TLR2/TLR4/TLR8/TNF/WLS/YWHAH/ZC3H12A	58
Cluster1	GO:0002286	T cell activation involved in immune response	24/1027	106/18670	2.31234e-09	1.27389e-07	9.38949e-08	APBB1IP/BCL3/BCL6/CD46/CEACAM1/CLEC4D/CLEC4E/F2RL1/FCER1G/HLX/ICAM1/IL18R1/IL4R/LCP1/MDK/NFKBID/NFKBIZ/RARA/RELB/RIPK2/SEMA4A/SLC11A1/STAT3/ZC3H12A	24
Cluster1	GO:0007015	actin filament organization	53/1027	400/18670	2.56784e-09	1.4005e-07	1.03227e-07	ACTN1/ALOX15/ARAP1/ARHGAP18/ARHGAP25/ARHGAP6/AVIL/BIN3/C9orf72/CASS4/CDC42EP2/CDC42EP4/CORO1C/CTTN/DBN1/F2RL1/GAS7/GHRL/GMFG/GSN/HCK/HCLS1/HIP1/ICAM1/ITGB5/LCP1/MARCKS/MSRB1/MSRB2/MYADM/MYBPC3/NEDD9/PAK1/PHACTR1/PLEK/PLEKHG2/PPM1F/PREX1/PRKCD/PSTPIP2/PXN/RFLNB/RHOB/RHOBTB1/RHOG/SDC4/SLC9A1/TPM3/TPM4/VASP/WAS/WASF3/ZYX	53
Cluster1	GO:0010543	regulation of platelet activation	13/1027	31/18670	3.1962e-09	1.72544e-07	1.27178e-07	ALOX12/CD9/CEACAM1/FCER1G/LYN/PDGFA/PLEK/PRKCD/SELP/SERPINE2/TEC/THBD/TLR4	13
Cluster1	GO:0034599	cellular response to oxidative stress	44/1027	302/18670	3.2269e-09	1.72544e-07	1.27178e-07	ATF4/CFLAR/FOS/G6PD/GSR/HGF/HIF1A/HMOX1/HSPA1A/HSPA1B/IL18RAP/JUN/KDM6B/KLF2/LCN2/LRRK2/MAP1LC3A/MAPK3/MCL1/MGST1/MMP9/MPO/MSRB2/NCF1/NCF2/NCF4/NR4A2/NR4A3/PPIF/PRKCD/PXN/RHOB/SESN2/SIRPA/SMPD3/SOD2/SPHK1/TLR4/TLR6/TNF/TNFAIP3/TXN/VNN1/ZC3H12A	44
Cluster1	GO:0030217	T cell differentiation	38/1027	240/18670	3.75236e-09	1.98693e-07	1.46451e-07	ADAM8/BAD/BCL3/BCL6/CD46/CD83/CLEC4D/CLEC4E/CR1/EGR1/EGR3/FCER1G/FUT7/HLX/IL18R1/IL4R/IRF1/JMJD6/LILRB2/MAFB/MDK/NFKBID/NFKBIZ/PIK3CD/PIK3R6/PREX1/PRR7/RARA/RELB/RIPK2/RSAD2/SEMA4A/STAT3/TCIRG1/VNN1/ZC3H12A/ZFP36L1/ZMIZ1	38
Cluster1	GO:1904018	positive regulation of vasculature development	37/1027	230/18670	3.85886e-09	2.02368e-07	1.4916e-07	ADM/ANXA3/C5AR1/CCR3/CEACAM1/CFLAR/CHI3L1/CXCL8/CXCR2/EGR1/GATA2/GHRL/HGF/HIF1A/HIPK2/HMOX1/IL1B/IL6R/ITGA5/ITGAX/LRG1/MDK/NOTCH1/PIK3R6/PKM/PLK2/PRKD2/PTGS2/RAPGEF2/RHOB/SOD2/SPHK1/STAT3/TBXA2R/THBS1/VEGFA/ZC3H12A	37
Cluster1	GO:1902107	positive regulation of leukocyte differentiation	28/1027	144/18670	4.32793e-09	2.24805e-07	1.65698e-07	ADAM8/BAD/BCL6/CCR1/CD46/CD83/CSF1/EGR3/EVI2B/FES/FOS/HCLS1/HLX/IL4R/JUN/LILRB2/MDK/NFKBID/NFKBIZ/PIK3R6/RARA/RIPK2/TNF/TRIB1/TYROBP/VNN1/ZFP36L1/ZMIZ1	28
Cluster1	GO:0048872	homeostasis of number of cells	38/1027	246/18670	7.55083e-09	3.88512e-07	2.86362e-07	BCL6/CSF1/CXCR2/FCER1G/G6PD/GAPT/GATA2/HCAR2/HCLS1/HIF1A/HIPK2/HMOX1/HSPA1A/HSPA1B/JMJD6/KLF2/LYN/MAFB/MAPK14/MPL/NOTCH1/PDE4B/PIK3CD/PMAIP1/RASSF2/SH2B2/SLC40A1/SPI1/STAT3/TCIRG1/THRA/TNFAIP3/TNFSF13B/TNFSF14/TSC22D3/VEGFA/ZFP36/ZFP36L1	38
Cluster1	GO:0050708	regulation of protein secretion	58/1027	472/18670	7.78681e-09	3.96909e-07	2.92551e-07	ABCG1/ADAM8/ADAM9/ADORA2A/BAD/BAIAP3/BMP6/C5AR2/CCL3/CD14/CLEC4E/F2RL1/FFAR2/FGR/GHRL/GPR27/HCAR2/HIF1A/IL17RA/IL1B/IL1R2/IL1RAP/IL1RL1/IL4R/IRS2/KLF7/LGALS9C/LILRA2/LILRA5/LRRK2/LYN/MAPK14/MAPK3/MDK/MIDN/MMP8/NADK/NLRP12/NOD2/OSM/PANX2/PIM3/RAB11FIP1/RIPK2/RSAD2/SRGN/STX1A/TCIRG1/TLR1/TLR2/TLR4/TLR6/TLR8/TLR9/TNF/TNFAIP3/WLS/ZC3H12A	58
Cluster1	GO:0032609	interferon-gamma production	24/1027	113/18670	8.9577e-09	4.52364e-07	3.33425e-07	BCL3/CD14/CLEC7A/F2RL1/FAM49B/IL18R1/IL18RAP/IL1B/IL1R1/IL1RL1/IL6R/LGALS9C/PDE4B/PGLYRP1/RARA/RIPK2/SIRPA/SLC11A1/TCIRG1/TLR4/TLR8/TLR9/TNF/ZC3H12A	24
Cluster1	GO:0051092	positive regulation of NF-kappaB transcription factor activity	28/1027	149/18670	9.55525e-09	4.78113e-07	3.52405e-07	ADAM8/APP/CFLAR/CLU/FLOT1/HSPA1A/HSPA1B/ICAM1/IL18R1/IL18RAP/IL1B/IL1RAP/LTF/NFKB2/NOD2/PRKD2/RIPK2/S100A12/S100A8/S100A9/SPHK1/STAT3/TLR2/TLR4/TLR6/TLR9/TNF/TRIM25	28
Cluster1	GO:0006979	response to oxidative stress	56/1027	451/18670	9.7707e-09	4.84449e-07	3.57075e-07	ADAM9/APP/ATF4/BAD/CFLAR/DUSP1/EGLN1/FOS/FOSL1/G6PD/GSR/HGF/HIF1A/HMOX1/HP/HSPA1A/HSPA1B/IL18RAP/JUN/KDM6B/KLF2/LCN2/LRRK2/MAP1LC3A/MAPK3/MCL1/MGST1/MMP9/MPO/MSRB2/NCF1/NCF2/NCF4/NR4A2/NR4A3/PDLIM1/PLK3/PPIF/PPP1R15B/PRKCD/PTGS1/PTGS2/PXN/RHOB/SESN2/SIRPA/SMPD3/SOD2/SPHK1/TLR4/TLR6/TNF/TNFAIP3/TXN/VNN1/ZC3H12A	56
Cluster1	GO:0002688	regulation of leukocyte chemotaxis	24/1027	114/18670	1.07633e-08	5.28858e-07	3.89807e-07	ANO6/BST1/C5AR1/C5AR2/CAMK1D/CCL3/CCR1/CSF1/CXCL8/CXCR2/DAPK2/DUSP1/DYSF/F2RL1/FPR2/IL6R/LYN/MAPK14/MAPK3/MDK/PADI2/THBS1/TNFSF14/VEGFA	24
Cluster1	GO:0032418	lysosome localization	19/1027	74/18670	1.18716e-08	5.77902e-07	4.25956e-07	ADGRE2/CD300A/DEF8/FCER1G/FES/FGR/GAB2/GATA2/HMOX1/IL4R/KIF1B/LAMTOR1/LAT2/LYN/MILR1/NDEL1/NR4A3/PIK3CD/TFEB	19
Cluster1	GO:1903037	regulation of leukocyte cell-cell adhesion	43/1027	304/18670	1.19734e-08	5.77902e-07	4.25956e-07	ADAM8/ADORA2A/BAD/BCL6/CCDC88B/CD300A/CD46/CD55/CD83/CEACAM1/CEBPB/EGR3/ELANE/FAM49B/HLX/ICAM1/IL1B/IL4R/IL6R/IRF1/LGALS9C/LILRB2/LYN/MDK/NFKBID/NFKBIZ/NOD2/NR4A3/PAK1/PELI1/PIK3R6/PTAFR/RARA/RIPK2/SDC4/SIRPA/SIRPB1/TNF/TNFSF13B/TNFSF14/VNN1/ZC3H12A/ZMIZ1	43
Cluster1	GO:0002819	regulation of adaptive immune response	29/1027	160/18670	1.22501e-08	5.86071e-07	4.31977e-07	ALOX15/BCL6/C4BPA/CEACAM1/CLC/CR1/FAM49B/FCER1G/HLA-C/HLX/IL18R1/IL1B/IL1R1/IL1RL1/IL4R/IL6R/IRF1/NECTIN2/NFKBID/NFKBIZ/PVR/RIPK2/RSAD2/SLC11A1/TNF/TNFAIP3/TNFSF13B/WAS/ZC3H12A	29
Cluster1	GO:0034341	response to interferon-gamma	33/1027	199/18670	1.23897e-08	5.87596e-07	4.33102e-07	CCL3/CCL3L1/CCL3L3/CCL4L1/CDC42EP2/CDC42EP4/CXCL16/FCGR1A/FCGR1B/GBP2/GSN/HCK/HLA-C/ICAM1/IFITM2/IFITM3/IFNGR2/IRF1/MEFV/NMI/NR1H2/PRKCD/PTAFR/RAB20/SIRPA/SLC11A1/SOCS3/TLR2/TLR4/TRIM21/TRIM25/WAS/ZYX	33
Cluster1	GO:0050764	regulation of phagocytosis	22/1027	98/18670	1.26464e-08	5.94599e-07	4.38263e-07	ALOX15/ANO6/AZU1/C4BPA/CAMK1D/CD300A/CD300LF/CLEC7A/DYSF/F2RL1/FCER1G/FGR/FPR2/GATA2/HCK/IL1B/SIRPA/SIRPB1/SLC11A1/SPHK1/TLR2/TNF	22
Cluster1	GO:0032642	regulation of chemokine production	20/1027	82/18670	1.28044e-08	5.96771e-07	4.39864e-07	APP/AZU1/CLEC7A/EGR1/ELANE/F2RL1/FFAR2/HIF1A/HMOX1/IL1B/IL1RL1/IL4R/IL6R/MEFV/RIPK2/SIRPA/TLR2/TLR4/TLR9/TNF	20
Cluster1	GO:0032651	regulation of interleukin-1 beta production	21/1027	90/18670	1.30209e-08	5.96771e-07	4.39864e-07	APP/ARRB2/AZU1/CCL3/CLEC7A/EGR1/GHRL/LILRA2/LILRA5/MEFV/MNDA/NLRP12/NOD2/RIPK2/SIRPA/SPHK1/TLR4/TLR8/TNFAIP3/TYROBP/ZC3H12A	21
Cluster1	GO:0071674	mononuclear cell migration	21/1027	90/18670	1.30209e-08	5.96771e-07	4.39864e-07	ANO6/C5AR1/CCL3/CCL3L1/CCL3L3/CCL4L1/CCR1/CSF1/DUSP1/FPR2/IL6R/JAML/LYN/MAPK14/MAPK3/MDK/PECAM1/S100A12/SIRPA/THBS1/TNF	21
Cluster1	GO:0045576	mast cell activation	17/1027	60/18670	1.38994e-08	6.31729e-07	4.65631e-07	ADGRE2/CD300A/CD300LF/FCER1G/FES/FGR/GAB2/GATA2/HMOX1/IL4R/LAT2/LYN/MILR1/NECTIN2/NR4A3/PIK3CD/S100A12	17
Cluster1	GO:0000302	response to reactive oxygen species	36/1027	232/18670	1.65554e-08	7.46226e-07	5.50024e-07	ADAM9/BAD/CFLAR/DUSP1/EGLN1/FOS/FOSL1/HGF/HMOX1/HP/IL18RAP/JUN/KDM6B/KLF2/LCN2/LRRK2/MAP1LC3A/MAPK3/MMP9/MPO/NCF1/NR4A3/PLK3/PPIF/PPP1R15B/PRKCD/PXN/RHOB/SESN2/SIRPA/SMPD3/SOD2/SPHK1/TNF/TNFAIP3/TXN	36
Cluster1	GO:0002822	regulation of adaptive immune response based on somatic recombination of immune receptors built from immunoglobulin superfamily domains	27/1027	145/18670	2.1437e-08	9.5834e-07	7.06367e-07	BCL6/C4BPA/CEACAM1/CLC/CR1/FAM49B/FCER1G/HLA-C/HLX/IL18R1/IL1B/IL1R1/IL1RL1/IL4R/IL6R/NECTIN2/NFKBID/NFKBIZ/PVR/RIPK2/RSAD2/SLC11A1/TNF/TNFAIP3/TNFSF13B/WAS/ZC3H12A	27
Cluster1	GO:0032613	interleukin-10 production	16/1027	55/18670	2.44281e-08	1.08318e-06	7.98382e-07	BCL3/CD46/CD83/CLEC7A/F2RL1/FCER1G/HGF/LGALS9C/LILRA5/MMP8/NOD2/PRKCD/TLR2/TLR4/TLR9/TYROBP	16
Cluster1	GO:0002791	regulation of peptide secretion	59/1027	500/18670	2.56031e-08	1.12612e-06	8.30035e-07	ABCG1/ADAM8/ADAM9/ADORA2A/BAD/BAIAP3/BMP6/C5AR2/CCL3/CD14/CLEC4E/F2RL1/FFAR2/FGR/GHRL/GPR27/HCAR2/HIF1A/IL17RA/IL1B/IL1R2/IL1RAP/IL1RL1/IL4R/IRS2/KLF7/LGALS9C/LILRA2/LILRA5/LRRK2/LYN/MAPK14/MAPK3/MDK/MIDN/MMP8/NADK/NLRP12/NOD2/OSM/PANX2/PIM3/RAB11FIP1/RIPK2/RSAD2/S100A8/SRGN/STX1A/TCIRG1/TLR1/TLR2/TLR4/TLR6/TLR8/TLR9/TNF/TNFAIP3/WLS/ZC3H12A	59
Cluster1	GO:0033003	regulation of mast cell activation	14/1027	42/18670	2.64176e-08	1.15265e-06	8.49589e-07	ADGRE2/CD300A/CD300LF/FCER1G/FES/FGR/GAB2/GATA2/HMOX1/IL4R/LYN/MILR1/NECTIN2/NR4A3	14
Cluster1	GO:2000379	positive regulation of reactive oxygen species metabolic process	22/1027	102/18670	2.75299e-08	1.19165e-06	8.78336e-07	CD177/CDKN1A/CLEC7A/CLU/DDAH2/F2RL1/FPR2/ICAM1/IL1B/ITGAM/KLF2/MAPK14/MMP8/NQO2/PRKCD/PTGS2/THBS1/TLR4/TLR6/TNF/TYROBP/ZC3H12A	22
Cluster1	GO:0070997	neuron death	46/1027	348/18670	3.13073e-08	1.34449e-06	9.90988e-07	ADAM8/ADORA2A/APP/ARRB2/ATF4/BAD/BID/BTG2/C5AR1/CCL3/CEBPB/CLU/CSF1/CTSZ/DDIT3/DDIT4/EGR1/EPHB1/FOS/G6PD/HIF1A/HIPK2/HMOX1/HSPA5/ILK/ITGAM/JUN/LRRK2/MAP3K11/MCL1/MDK/NAIP/NAMPT/NQO2/NR4A2/NR4A3/RILPL1/SLC9A1/SOD2/SORL1/STAT3/TLR4/TLR6/TNF/TYROBP/ZNF746	46
Cluster1	GO:1903039	positive regulation of leukocyte cell-cell adhesion	34/1027	218/18670	3.62476e-08	1.53769e-06	1.13339e-06	ADAM8/BAD/BCL6/CCDC88B/CD46/CD55/CD83/EGR3/ELANE/FAM49B/HLX/ICAM1/IL1B/IL4R/IL6R/LILRB2/LYN/MDK/NFKBID/NFKBIZ/NOD2/NR4A3/PAK1/PIK3R6/PTAFR/RARA/RIPK2/SIRPA/SIRPB1/TNF/TNFSF13B/TNFSF14/VNN1/ZMIZ1	34
Cluster1	GO:2000116	regulation of cysteine-type endopeptidase activity	36/1027	239/18670	3.637e-08	1.53769e-06	1.13339e-06	ADORA2A/ALOX12/ARRB2/BAD/BBC3/BID/CASP4/CASP5/CFLAR/CLEC7A/CTSD/DNAJB6/GSN/HGF/HIP1/LTF/MEFV/MMP9/NAIP/NLRP12/P2RX1/PLAUR/PMAIP1/PPM1F/PRR7/PTGS2/RAF1/RIPK2/S100A8/S100A9/SFN/ST20/THBS1/TNF/TNFSF14/VEGFA	36
Cluster1	GO:0042088	T-helper 1 type immune response	14/1027	43/18670	3.71974e-08	1.56057e-06	1.15026e-06	BCL3/HLX/IL18R1/IL18RAP/IL1B/IL1R1/IL1RL1/IL4R/IL6R/RELB/RIPK2/SEMA4A/SLC11A1/TLR4	14
Cluster1	GO:0031331	positive regulation of cellular catabolic process	47/1027	362/18670	3.88318e-08	1.61671e-06	1.19163e-06	ABHD5/ADAM8/ADAM9/APP/BAD/BTG2/C9orf72/CBFA2T3/CLU/DAB2/DHRSX/GTPBP1/HIF1A/HMOX1/HSPA1A/HSPA1B/IL1B/IRS2/KIAA1324/LDLR/LRRK2/MAPK3/MEFV/PFKFB3/PFKFB4/PLIN5/PLK2/PLK3/PRKCD/RALB/RIPK2/RNF19B/SESN2/ST20/TFEB/TMEM59/TNF/TNFAIP3/TOB1/TP53INP2/TRIB1/TRIM21/ULK1/ZC3H12A/ZFAND2A/ZFP36/ZFP36L1	47
Cluster1	GO:0002886	regulation of myeloid leukocyte mediated immunity	16/1027	57/18670	4.28474e-08	1.77037e-06	1.3049e-06	ADGRE2/CD177/CD300A/F2RL1/FCER1G/FES/FGR/GAB2/GATA2/HMOX1/IL4R/ITGAM/LYN/PRAM1/PTAFR/TYROBP	16
Cluster1	GO:0050866	negative regulation of cell activation	32/1027	199/18670	4.36066e-08	1.7882e-06	1.31804e-06	ADORA2A/ALOX12/BCL6/BPI/CD300A/CD300LF/CD9/CEACAM1/CEBPB/HLX/HMOX1/IL4R/IRF1/LDLR/LGALS9C/LILRB2/LST1/LYN/MDK/MILR1/MNDA/NFKBID/PDGFA/PELI1/PGLYRP1/PRKCD/SDC4/SERPINE2/THBD/TNFAIP3/TYROBP/ZC3H12A	32
Cluster1	GO:0001818	negative regulation of cytokine production	41/1027	296/18670	4.75083e-08	1.93366e-06	1.42525e-06	ARRB2/BCL3/BCL6/BPI/C5AR2/CD83/CEACAM1/ELANE/F2RL1/GHRL/HGF/HMOX1/HOMER2/HOMER3/IL1R2/IL1RL1/KLF2/LGALS9C/LILRA5/LTF/MEFV/MMP8/NLRP12/NMI/PGLYRP1/RARA/RELB/SIRPA/SLC11A1/SRGN/THBS1/TLR4/TLR6/TLR8/TLR9/TNF/TNFAIP3/TRIM25/TYROBP/ZC3H12A/ZFP36	41
Cluster1	GO:0030316	osteoclast differentiation	21/1027	97/18670	5.29656e-08	2.13981e-06	1.5772e-06	CCL3/CCR1/CEBPB/CSF1/FCER1G/FOS/GAB2/JUNB/LILRB3/LTF/MAFB/MAPK14/OSCAR/RASSF2/SBNO2/SNX10/TCIRG1/TFE3/TLR4/TNF/TYROBP	21
Cluster1	GO:0032722	positive regulation of chemokine production	16/1027	58/18670	5.61716e-08	2.25265e-06	1.66037e-06	APP/AZU1/CLEC7A/EGR1/FFAR2/HIF1A/HMOX1/IL1B/IL1RL1/IL4R/IL6R/RIPK2/TLR2/TLR4/TLR9/TNF	16
Cluster1	GO:0022409	positive regulation of cell-cell adhesion	37/1027	255/18670	6.38467e-08	2.53793e-06	1.87064e-06	ADAM8/ALOX15/BAD/BCL6/CCDC88B/CD46/CD55/CD83/CEACAM6/EGR3/ELANE/FAM49B/FLOT1/HLX/ICAM1/IL1B/IL4R/IL6R/LILRB2/LYN/MDK/NFKBID/NFKBIZ/NOD2/NR4A3/PAK1/PIK3R6/PTAFR/RARA/RIPK2/SIRPA/SIRPB1/TNF/TNFSF13B/TNFSF14/VNN1/ZMIZ1	37
Cluster1	GO:0050731	positive regulation of peptidyl-tyrosine phosphorylation	31/1027	192/18670	6.4216e-08	2.53793e-06	1.87064e-06	ARRB2/BMP6/CASS4/DLG4/EREG/FCGR1A/GHRL/HBEGF/HCLS1/HGF/ICAM1/IL6R/IQGAP1/ITGA5/ITGB3/LILRA5/LYN/NCF1/NEDD9/OSM/PECAM1/RIPK2/SOCS3/STAT3/TEC/TGFA/TNF/TNFRSF1A/TNK2/UNC119/VEGFA	31
Cluster1	GO:0050730	regulation of peptidyl-tyrosine phosphorylation	37/1027	256/18670	7.07741e-08	2.77699e-06	2.04685e-06	APP/ARRB2/BMP6/BST1/CASS4/CD300A/DLG4/EREG/FCGR1A/GHRL/HBEGF/HCLS1/HGF/ICAM1/IL6R/IQGAP1/ITGA5/ITGB3/LILRA5/LYN/NCF1/NEDD9/OSM/PDGFA/PDGFC/PECAM1/PRKCD/RIPK2/SOCS3/STAT3/TEC/TGFA/TNF/TNFRSF1A/TNK2/UNC119/VEGFA	37
Cluster1	GO:0002761	regulation of myeloid leukocyte differentiation	23/1027	117/18670	8.3368e-08	3.24778e-06	2.39385e-06	CCL3/CCR1/CEACAM1/CEBPB/CSF1/EVI2B/FES/FOS/GATA2/HCLS1/JUN/LILRB3/LTF/LYN/MAFB/RARA/RASSF2/TFE3/TLR4/TNF/TRIB1/TYROBP/ZFP36L1	23
Cluster1	GO:0043281	regulation of cysteine-type endopeptidase activity involved in apoptotic process	33/1027	215/18670	8.48767e-08	3.2831e-06	2.41989e-06	ADORA2A/ALOX12/ARRB2/BAD/BBC3/BID/CASP4/CASP5/CFLAR/CLEC7A/CTSD/DNAJB6/GSN/HGF/HIP1/MMP9/NAIP/NLRP12/P2RX1/PLAUR/PMAIP1/PPM1F/PRR7/PTGS2/RAF1/S100A8/S100A9/SFN/ST20/THBS1/TNF/TNFSF14/VEGFA	33
Cluster1	GO:0007249	I-kappaB kinase/NF-kappaB signaling	38/1027	269/18670	8.71271e-08	3.34642e-06	2.46656e-06	ALPK1/BCL3/CANT1/CD14/CFLAR/F2RL1/HMOX1/IL1B/IL1RN/LITAF/LTBR/LTF/LY96/NFKBIA/NFKBID/NLRP12/NLRP6/NOD2/PELI1/PELI2/PER1/PLK2/RELB/RIPK2/S100A12/SECTM1/SIRPA/TLR2/TLR4/TLR6/TLR8/TLR9/TNF/TNFAIP3/TNFRSF1A/TRIM25/WLS/ZC3H12A	38
Cluster1	GO:0038066	p38MAPK cascade	15/1027	53/18670	1.00366e-07	3.82796e-06	2.82149e-06	DUSP1/GADD45B/GADD45G/HGF/IL1B/MAPK14/MAPKAPK2/NCF1/PER1/RELL1/SPHK1/VEGFA/ZC3H12A/ZFP36/ZFP36L1	15
Cluster1	GO:0046677	response to antibiotic	43/1027	327/18670	1.02093e-07	3.86675e-06	2.85008e-06	ADAM9/ALPL/AOC3/BAD/CD14/CLU/CYB5R4/DUSP1/EGR1/FOSL1/G6PD/GSN/HGF/HMOX1/HP/HSPA5/ICAM1/IL18RAP/JUN/KDM6B/KLF2/LCN2/LRRK2/MAP1LC3A/NR4A3/PPIF/PPP1R15B/PRKCD/RARA/RGS2/RHOB/S100A8/SIRPA/SLC9A1/SMPD3/SPARC/SPHK1/SPI1/STAT3/TBXA2R/TNFAIP3/TXN/ZC3H12A	43
Cluster1	GO:0002292	T cell differentiation involved in immune response	17/1027	68/18670	1.06319e-07	3.99907e-06	2.94761e-06	BCL3/BCL6/CD46/CLEC4D/CLEC4E/FCER1G/HLX/IL18R1/IL4R/NFKBID/NFKBIZ/RARA/RELB/RIPK2/SEMA4A/STAT3/ZC3H12A	17
Cluster1	GO:0032649	regulation of interferon-gamma production	21/1027	101/18670	1.10829e-07	4.14015e-06	3.05159e-06	BCL3/CD14/CLEC7A/FAM49B/IL18R1/IL1B/IL1R1/IL1RL1/IL6R/LGALS9C/PDE4B/PGLYRP1/RARA/RIPK2/SIRPA/SLC11A1/TLR4/TLR8/TLR9/TNF/ZC3H12A	21
Cluster1	GO:0002262	myeloid cell homeostasis	26/1027	147/18670	1.14889e-07	4.2626e-06	3.14185e-06	BCL6/CXCR2/FCER1G/G6PD/GATA2/HCAR2/HCLS1/HIF1A/HIPK2/HMOX1/HSPA1A/HSPA1B/JMJD6/KLF2/LYN/MAFB/MAPK14/MPL/PDE4B/PIK3CD/SPI1/STAT3/THRA/VEGFA/ZFP36/ZFP36L1	26
Cluster1	GO:0051091	positive regulation of DNA-binding transcription factor activity	37/1027	261/18670	1.17308e-07	4.32297e-06	3.18634e-06	ADAM8/ANXA3/APP/CAMK1D/CFLAR/CLU/DDIT3/FLOT1/FOSL1/HCLS1/HIPK2/HSPA1A/HSPA1B/ICAM1/IL18R1/IL18RAP/IL1B/IL1RAP/LTF/NFAM1/NFKB2/NOD2/PRKD2/RIPK2/S100A12/S100A8/S100A9/SPHK1/STAT3/TLR2/TLR4/TLR6/TLR9/TNF/TRIM21/TRIM25/VEGFA	37
Cluster1	GO:0045123	cellular extravasation	16/1027	61/18670	1.21895e-07	4.46183e-06	3.2887e-06	ADAM8/AZU1/BST1/CD177/ELANE/ICAM1/IL1R1/JAML/MDK/PECAM1/PIK3CD/PTAFR/SELL/SELP/SIRPA/TNF	16
Cluster1	GO:0062208	positive regulation of pattern recognition receptor signaling pathway	12/1027	34/18670	1.27917e-07	4.65108e-06	3.42819e-06	F2RL1/FLOT1/HSPA1A/HSPA1B/LTF/PELI1/RSAD2/TLR1/TLR2/TLR4/TLR9/TREML4	12
Cluster1	GO:0043303	mast cell degranulation	14/1027	47/18670	1.31867e-07	4.75162e-06	3.5023e-06	ADGRE2/CD300A/FCER1G/FES/FGR/GAB2/GATA2/HMOX1/IL4R/LAT2/LYN/MILR1/NR4A3/PIK3CD	14
Cluster1	GO:0002367	cytokine production involved in immune response	21/1027	102/18670	1.32425e-07	4.75162e-06	3.5023e-06	BCL6/CD55/CLC/F2RL1/FCER1G/FFAR2/HMOX1/IL18R1/IL18RAP/IL1B/IL1R1/MAPK14/MAPK3/NOD2/NR4A3/RSAD2/SEMA7A/SLC11A1/TLR2/TLR4/TNF	21
Cluster1	GO:0034122	negative regulation of toll-like receptor signaling pathway	13/1027	41/18670	1.63155e-07	5.816e-06	4.28682e-06	ARRB2/CD14/CD300A/CD300LF/F2RL1/LILRA2/LY96/LYN/NLRP6/TLR4/TLR6/TLR9/TNFAIP3	13
Cluster1	GO:0002279	mast cell activation involved in immune response	14/1027	48/18670	1.76797e-07	6.26137e-06	4.61509e-06	ADGRE2/CD300A/FCER1G/FES/FGR/GAB2/GATA2/HMOX1/IL4R/LAT2/LYN/MILR1/NR4A3/PIK3CD	14
Cluster1	GO:0034142	toll-like receptor 4 signaling pathway	12/1027	35/18670	1.84944e-07	6.50765e-06	4.79662e-06	CD14/F2RL1/ITGAM/LILRA2/LTF/LY96/LYN/NFKBIA/PELI1/RIPK2/TLR4/TNFAIP3	12
Cluster1	GO:0002690	positive regulation of leukocyte chemotaxis	19/1027	87/18670	1.96078e-07	6.85519e-06	5.05278e-06	ANO6/C5AR1/CAMK1D/CCL3/CCR1/CSF1/CXCL8/CXCR2/DAPK2/DYSF/F2RL1/FPR2/IL6R/MAPK14/MAPK3/MDK/THBS1/TNFSF14/VEGFA	19
Cluster1	GO:1901214	regulation of neuron death	41/1027	313/18670	2.24176e-07	7.78762e-06	5.74005e-06	ADAM8/ADORA2A/ARRB2/ATF4/BAD/BTG2/C5AR1/CCL3/CEBPB/CLU/CSF1/CTSZ/DDIT3/DDIT4/EGR1/EPHB1/FOS/G6PD/HIF1A/HIPK2/HMOX1/ILK/ITGAM/JUN/LRRK2/MAP3K11/MCL1/MDK/NAIP/NQO2/NR4A2/NR4A3/RILPL1/SOD2/SORL1/STAT3/TLR4/TLR6/TNF/TYROBP/ZNF746	41
Cluster1	GO:0031668	cellular response to extracellular stimulus	37/1027	268/18670	2.31822e-07	8.00225e-06	5.89825e-06	ATF3/ATF4/CD68/CDKN1A/DSC2/FADS1/FES/FOS/FOSL1/GABARAPL1/HMOX1/HSPA5/ICAM1/JUN/KIAA1324/LAMP2/LCN2/LRRK2/LYN/MAP1LC3A/MAP1LC3B/MAP1LC3C/MAPK3/NAMPT/NCOA1/NR4A2/NUAK2/P2RY2/PMAIP1/PTGS2/RALB/RRAGD/SESN2/ULK1/UPP1/VDR/ZC3H12A	37
Cluster1	GO:0002448	mast cell mediated immunity	14/1027	49/18670	2.35063e-07	8.06311e-06	5.94311e-06	ADGRE2/CD300A/FCER1G/FES/FGR/GAB2/GATA2/HMOX1/IL4R/LAT2/LYN/MILR1/NR4A3/PIK3CD	14
Cluster1	GO:0050863	regulation of T cell activation	41/1027	314/18670	2.44502e-07	8.33445e-06	6.14311e-06	ADAM8/ADORA2A/BAD/BCL6/CCDC88B/CD300A/CD46/CD55/CD83/CEACAM1/CEBPB/CLC/CR1/EGR3/FAM49B/GSN/HLX/IL1B/IL4R/IL6R/IRF1/LGALS9C/LILRB2/LYN/MDK/NFKBID/NFKBIZ/NOD2/PAK1/PELI1/PIK3R6/RARA/RIPK2/SDC4/SIRPA/SIRPB1/TNFSF13B/TNFSF14/VNN1/ZC3H12A/ZMIZ1	41
Cluster1	GO:0002460	adaptive immune response based on somatic recombination of immune receptors built from immunoglobulin superfamily domains	45/1027	361/18670	2.48507e-07	8.41836e-06	6.20495e-06	BCL3/BCL6/C1RL/C4BPA/CD46/CD55/CEACAM1/CLC/CLU/CR1/FAM49B/FCER1G/GAPT/GNL1/HLA-C/HLX/ICAM1/IL18R1/IL18RAP/IL1B/IL1R1/IL1RL1/IL4R/IL6R/NECTIN2/NFKB2/NFKBID/NFKBIZ/PRKCD/PVR/RELB/RIPK2/RSAD2/SEMA4A/SERPING1/SLC11A1/STAT3/TCIRG1/TLR4/TLR8/TNF/TNFAIP3/TNFSF13B/WAS/ZC3H12A	45
Cluster1	GO:0032733	positive regulation of interleukin-10 production	12/1027	36/18670	2.63579e-07	8.87381e-06	6.54065e-06	BCL3/CD46/CD83/CLEC7A/FCER1G/HGF/LGALS9C/LILRA5/NOD2/TLR2/TLR4/TLR9	12
Cluster1	GO:0051249	regulation of lymphocyte activation	55/1027	485/18670	2.84915e-07	9.53329e-06	7.02674e-06	ADAM8/ADORA2A/BAD/BCL6/BST1/CCDC88B/CD300A/CD46/CD55/CD83/CDKN1A/CEACAM1/CEBPB/CLC/CLEC7A/CR1/EGR3/FAM49B/GSN/HLX/IL1B/IL4R/IL6R/IRF1/IRS2/LGALS9C/LILRB2/LST1/LYN/MDK/MNDA/MPL/NFAM1/NFKBID/NFKBIZ/NOD2/PAK1/PELI1/PGLYRP1/PIK3R6/RARA/RIPK2/SDC4/SIRPA/SIRPB1/TLR4/TLR9/TNFAIP3/TNFSF13B/TNFSF14/TYROBP/VNN1/ZC3H12A/ZFP36L1/ZMIZ1	55
Cluster1	GO:2000377	regulation of reactive oxygen species metabolic process	30/1027	195/18670	3.09012e-07	1.02765e-05	7.57457e-06	BST1/CD177/CDKN1A/CFLAR/CLEC7A/CLU/DDAH2/F2RL1/FPR2/G6PD/HIF1A/HP/ICAM1/IL1B/ITGAM/KLF2/MAPK14/MMP8/NQO2/PLIN5/PRKCD/PTGS2/SIRPA/STAT3/THBS1/TLR4/TLR6/TNF/TYROBP/ZC3H12A	30
Cluster1	GO:0006801	superoxide metabolic process	17/1027	73/18670	3.22215e-07	1.06507e-05	7.85033e-06	ALOX12/BST1/CD177/CLEC7A/CYB5R4/F2RL1/FPR2/ITGAM/MPO/NCF1/NCF2/NCF4/PREX1/PRKCD/SOD2/TNF/TYROBP	17
Cluster1	GO:0009896	positive regulation of catabolic process	50/1027	425/18670	3.27776e-07	1.07692e-05	7.93772e-06	ABHD5/ADAM8/ADAM9/APP/BAD/BTG2/C4BPA/C9orf72/CBFA2T3/CLU/DAB2/DHRSX/GTPBP1/HIF1A/HMOX1/HSPA1A/HSPA1B/IL1B/IRS2/KIAA1324/LDLR/LRRK2/MAPK3/MEFV/MYLIP/PFKFB3/PFKFB4/PLIN5/PLK2/PLK3/PRKCD/RALB/RIPK2/RNF19B/SESN2/SORL1/ST20/TFEB/TMEM59/TNF/TNFAIP3/TOB1/TP53INP2/TRIB1/TRIM21/ULK1/ZC3H12A/ZFAND2A/ZFP36/ZFP36L1	50
Cluster1	GO:0050920	regulation of chemotaxis	32/1027	217/18670	3.37883e-07	1.09746e-05	8.08911e-06	ANO6/AZU1/BST1/C5AR1/C5AR2/CAMK1D/CCL3/CCR1/CSF1/CXCL8/CXCR2/DAPK2/DUSP1/DYSF/ELANE/F2RL1/FPR2/IL6R/LYN/MAPK14/MAPK3/MDK/NOTCH1/PADI2/PPM1F/PRKD2/SEMA4A/SEMA7A/STX3/THBS1/TNFSF14/VEGFA	32
Cluster1	GO:0030098	lymphocyte differentiation	44/1027	353/18670	3.38052e-07	1.09746e-05	8.08911e-06	ADAM8/ADGRG3/BAD/BCL3/BCL6/CD46/CD83/CLEC4D/CLEC4E/CR1/EGR1/EGR3/FCER1G/FUT7/HLX/IL18R1/IL4R/IRF1/JMJD6/LILRB2/MAFB/MDK/NFAM1/NFKBID/NFKBIZ/PGLYRP1/PIK3CD/PIK3R6/PLCG2/PREX1/PRR7/RARA/RELB/RIPK2/RSAD2/SEMA4A/SPI1/STAT3/TCIRG1/TLR9/VNN1/ZC3H12A/ZFP36L1/ZMIZ1	44
Cluster1	GO:1901222	regulation of NIK/NF-kappaB signaling	22/1027	117/18670	3.57947e-07	1.15517e-05	8.51447e-06	ADGRG3/APP/BCL3/CD14/CHI3L1/IL18R1/IL1B/ILK/LITAF/MMP8/NFKBIA/NLRP12/NOD2/RASSF2/SPHK1/TLR2/TLR4/TLR6/TLR9/TNF/TNFSF14/ZC3H12A	22
Cluster1	GO:0018212	peptidyl-tyrosine modification	45/1027	366/18670	3.68515e-07	1.18228e-05	8.7143e-06	APP/ARRB2/BMP6/BST1/CASS4/CD300A/DLG4/EPHB1/EPHB4/EREG/FCGR1A/FES/FGR/GHRL/HBEGF/HCK/HCLS1/HGF/ICAM1/IGF1R/IL6R/IQGAP1/ITGA5/ITGB3/LILRA5/LYN/MAPK3/NCF1/NEDD9/OSM/PDGFA/PDGFC/PECAM1/PRKCD/RIPK2/SOCS3/STAT3/TEC/TGFA/TNF/TNFRSF1A/TNK2/TPST1/UNC119/VEGFA	45
Cluster1	GO:0052547	regulation of peptidase activity	52/1027	452/18670	3.85417e-07	1.22928e-05	9.06069e-06	ADORA2A/ALOX12/APP/ARRB2/BAD/BBC3/BID/CASP4/CASP5/CFLAR/CLEC7A/CR1/CSTA/CTSD/DNAJB6/GSN/HGF/HIP1/LTF/LYN/MAPK14/MAPK3/MEFV/MMP9/NAIP/NLRP12/P2RX1/PI3/PLAUR/PMAIP1/PPM1F/PROS1/PRR7/PTGS2/RAF1/RCN3/RIPK2/S100A8/S100A9/SERPINA1/SERPINE2/SERPING1/SFN/SLPI/SORL1/ST20/STAT3/THBS1/TIMP2/TNF/TNFSF14/VEGFA	52
Cluster1	GO:0071622	regulation of granulocyte chemotaxis	13/1027	44/18670	4.12021e-07	1.30649e-05	9.62979e-06	BST1/C5AR1/C5AR2/CAMK1D/CSF1/CXCL8/CXCR2/DAPK2/DYSF/MAPK14/MAPK3/MDK/THBS1	13
Cluster1	GO:0031099	regeneration	30/1027	198/18670	4.32806e-07	1.36446e-05	1.00571e-05	ADM/ANXA3/BIN3/C5AR1/CD9/CDKN1A/CEBPB/CFLAR/CPQ/DYSF/GSN/HGF/HMOX1/IFRD1/IGF2R/JUN/KLF5/KREMEN1/LCP1/MDK/NDEL1/NINJ1/NOTCH1/NR4A3/PKM/PTPN12/SCARF1/SULF2/TEC/ULK1	30
Cluster1	GO:0032732	positive regulation of interleukin-1 production	15/1027	59/18670	4.69517e-07	1.46328e-05	1.07855e-05	APP/AZU1/CCL3/CLEC7A/EGR1/LILRA2/LILRA5/MNDA/NLRP12/NOD2/PANX2/RIPK2/TLR4/TLR8/TYROBP	15
Cluster1	GO:0070527	platelet aggregation	15/1027	59/18670	4.69517e-07	1.46328e-05	1.07855e-05	ALOX12/CD9/CEACAM1/FERMT3/GP1BA/ILK/ITGA2B/ITGB3/LYN/MPL/PLEK/PRKCD/SERPINE2/TLN1/VCL	15
Cluster1	GO:0035710	CD4-positive, alpha-beta T cell activation	19/1027	92/18670	4.94283e-07	1.53172e-05	1.12899e-05	BCL3/BCL6/CD55/CD83/FUT7/HLX/IL18R1/IL4R/LGALS9C/NFKBID/NFKBIZ/RARA/RELB/RIPK2/RSAD2/SEMA4A/STAT3/TCIRG1/ZC3H12A	19
Cluster1	GO:0045862	positive regulation of proteolysis	44/1027	358/18670	5.01241e-07	1.5445e-05	1.13841e-05	ADAM8/ADAM9/ALOX12/APP/BAD/BBC3/BID/CASP4/CASP5/CBFA2T3/CFLAR/CLEC7A/CLU/CR1/CTSD/DAB2/GSN/HIP1/HSPA1A/HSPA1B/IL1B/LRRK2/LYN/MAPK14/MAPK3/MEFV/NLRP12/P2RX1/PLK2/PLK3/PMAIP1/PPM1F/PRR7/RCN3/RIPK2/RNF19B/S100A8/S100A9/ST20/STAT3/TNF/TRIB1/ZC3H12A/ZFAND2A	44
Cluster1	GO:0032653	regulation of interleukin-10 production	14/1027	52/18670	5.27498e-07	1.60725e-05	1.18466e-05	BCL3/CD46/CD83/CLEC7A/FCER1G/HGF/LGALS9C/LILRA5/MMP8/NOD2/TLR2/TLR4/TLR9/TYROBP	14
Cluster1	GO:0032731	positive regulation of interleukin-1 beta production	14/1027	52/18670	5.27498e-07	1.60725e-05	1.18466e-05	APP/AZU1/CCL3/CLEC7A/EGR1/LILRA2/LILRA5/MNDA/NLRP12/NOD2/RIPK2/TLR4/TLR8/TYROBP	14
Cluster1	GO:0048545	response to steroid hormone	46/1027	383/18670	5.37998e-07	1.63013e-05	1.20153e-05	ABHD2/ADAM9/ADM/ALPL/ANXA3/ARRB2/BAD/BMP6/CDKN1A/CFLAR/DAB2/DDIT4/DEFA1/DEFA1B/DEFA3/DUSP1/FOS/FOSB/FOSL1/ICAM1/IGFBP7/IL1RN/KMT2D/MDK/NCOA1/NOTCH1/NR1H2/NR4A1/NR4A2/NR4A3/NR6A1/PADI2/PAK1/PER1/PTAFR/PTGS2/RARA/SPARC/THBS1/THRA/TLR2/TNF/VDR/YWHAH/ZFP36/ZFP36L1	46
Cluster1	GO:0071346	cellular response to interferon-gamma	28/1027	180/18670	6.03911e-07	1.81974e-05	1.34128e-05	CCL3/CCL3L1/CCL3L3/CCL4L1/CDC42EP2/CDC42EP4/FCGR1A/FCGR1B/GBP2/GSN/HCK/HLA-C/ICAM1/IFNGR2/IRF1/NMI/NR1H2/PRKCD/PTAFR/RAB20/SIRPA/SOCS3/TLR2/TLR4/TRIM21/TRIM25/WAS/ZYX	28
Cluster1	GO:0043405	regulation of MAP kinase activity	42/1027	337/18670	6.25363e-07	1.87403e-05	1.3813e-05	ADAM8/ADAM9/C5AR1/CD300A/DUSP1/ELANE/FPR1/GADD45B/GADD45G/GHRL/HGF/IGF1R/IL1B/ILK/IQGAP1/LRRK2/LYN/MAP3K11/MAPK14/MAPK3/MAPKAPK2/NOD2/PAK1/PDGFA/PDGFC/PIK3R5/PIK3R6/PRKCD/PROK2/RAF1/RGS2/RIPK2/S100A12/SORL1/TGFA/THBS1/TLR4/TLR6/TLR9/TNF/TRIB1/VEGFA	42
Cluster1	GO:0051701	interaction with host	30/1027	202/18670	6.69834e-07	1.99633e-05	1.47144e-05	ANPEP/BAD/CD46/CD55/CHMP2A/CR1/CXCL8/DEFA1/DEFA1B/F11R/GSN/HIPK2/HSPA1A/HSPA1B/ICAM1/IFIT1/IFITM2/IFITM3/ITGA5/ITGB3/ITGB5/LDLR/NECTIN1/NECTIN2/NUP153/PVR/THOC5/TRIM21/TRIM25/ULK1	30
Cluster1	GO:0002285	lymphocyte activation involved in immune response	28/1027	181/18670	6.77672e-07	2.00871e-05	1.48057e-05	APBB1IP/BCL3/BCL6/CD46/CEACAM1/CLEC4D/CLEC4E/F2RL1/FCER1G/GAPT/HLX/ICAM1/IL18R1/IL4R/LCP1/MDK/NFKBID/NFKBIZ/PGLYRP1/PLCG2/RARA/RELB/RIPK2/SEMA4A/SLC11A1/STAT3/TLR4/ZC3H12A	28
Cluster1	GO:0048871	multicellular organismal homeostasis	54/1027	486/18670	6.96972e-07	2.05475e-05	1.5145e-05	ACSL1/ADAM8/ADCY4/ALOX12/AMPD2/ATF4/BMP6/CEBPB/CSF1/DDIT3/DEF8/EGR1/G0S2/GADD45G/GATA2/GHRL/HOMER2/IGF1R/IL18R1/IL1B/IL4R/ITGB3/KDM6B/LCN2/LTF/MAK/METRNL/NOD2/NOTCH1/NR1H2/NR4A3/PDGFC/PRKAR1B/PTGS2/RAB3D/RCN3/SFN/SLC11A1/SLC40A1/SNX10/STAT3/TCIRG1/TFE3/THRA/TLE3/TLR4/TLR9/TMEM119/TNF/TNFAIP3/TP53INP2/VEGFA/WHRN/ZNF516	54
Cluster1	GO:1901216	positive regulation of neuron death	19/1027	94/18670	7.01298e-07	2.05639e-05	1.51571e-05	ATF4/BAD/CCL3/CLU/CTSZ/DDIT3/DDIT4/EGR1/FOS/ITGAM/JUN/MAP3K11/MCL1/NQO2/TLR4/TLR6/TNF/TYROBP/ZNF746	19
Cluster1	GO:0018108	peptidyl-tyrosine phosphorylation	44/1027	363/18670	7.36004e-07	2.14661e-05	1.58221e-05	APP/ARRB2/BMP6/BST1/CASS4/CD300A/DLG4/EPHB1/EPHB4/EREG/FCGR1A/FES/FGR/GHRL/HBEGF/HCK/HCLS1/HGF/ICAM1/IGF1R/IL6R/IQGAP1/ITGA5/ITGB3/LILRA5/LYN/MAPK3/NCF1/NEDD9/OSM/PDGFA/PDGFC/PECAM1/PRKCD/RIPK2/SOCS3/STAT3/TEC/TGFA/TNF/TNFRSF1A/TNK2/UNC119/VEGFA	44
Cluster1	GO:0050701	interleukin-1 secretion	15/1027	61/18670	7.48543e-07	2.17157e-05	1.60061e-05	ABCA1/CCL3/F2RL1/IL1R2/LILRA2/LILRA5/NLRP12/NOD2/PANX2/RIPK2/TLR4/TLR6/TLR8/TNFAIP3/ZC3H12A	15
Cluster1	GO:0019730	antimicrobial humoral response	22/1027	122/18670	7.57944e-07	2.18254e-05	1.6087e-05	AZU1/BCL3/BPI/CAMP/CLU/CXCL1/CXCL8/DEFA1/DEFA1B/DEFA3/DEFA4/ELANE/LCN2/LTF/PGLYRP1/PI3/RNASE3/S100A12/S100A8/S100A9/SLC11A1/SLPI	22
Cluster1	GO:0097237	cellular response to toxic substance	34/1027	247/18670	7.60329e-07	2.18254e-05	1.6087e-05	ALOX5AP/BAD/EGR1/GSR/HGF/HMOX1/HP/IL18RAP/KDM6B/KLF2/LCN2/LRRK2/MAP1LC3A/MGST1/MPO/NR4A3/NXN/PPIF/PRKCD/PTGS1/PTGS2/RHOB/S100A9/SESN2/SIRPA/SLC31A1/SMPD3/SOD2/SPHK1/SPI1/TNF/TNFAIP3/TXN/ZC3H12A	34
Cluster1	GO:0032102	negative regulation of response to external stimulus	47/1027	400/18670	7.64555e-07	2.18319e-05	1.60917e-05	ADORA2A/ALOX12/ARRB2/C5AR2/CD9/CDKN1A/CEACAM1/CR1/DUSP1/ELANE/FPR2/GHRL/GP1BA/HGF/IL1R2/KREMEN1/LDLR/LILRA2/LTF/MDK/MEFV/METRNL/NLRP12/NLRP6/NMI/NOTCH1/NR1H2/PADI2/PDGFA/PGLYRP1/PLAUR/PRKCD/PROS1/SEMA4A/SEMA7A/SERPINE2/SERPING1/SIGLEC10/SIRPA/SOCS3/THBD/THBS1/TNFAIP3/TNFAIP6/TNFRSF1A/TRIB1/ZC3H12A	47
Cluster1	GO:0052548	regulation of endopeptidase activity	49/1027	425/18670	7.82074e-07	2.22158e-05	1.63747e-05	ADORA2A/ALOX12/APP/ARRB2/BAD/BBC3/BID/CASP4/CASP5/CFLAR/CLEC7A/CR1/CSTA/CTSD/DNAJB6/GSN/HGF/HIP1/LTF/LYN/MEFV/MMP9/NAIP/NLRP12/P2RX1/PI3/PLAUR/PMAIP1/PPM1F/PROS1/PRR7/PTGS2/RAF1/RIPK2/S100A8/S100A9/SERPINA1/SERPINE2/SERPING1/SFN/SLPI/SORL1/ST20/STAT3/THBS1/TIMP2/TNF/TNFSF14/VEGFA	49
Cluster1	GO:0045766	positive regulation of angiogenesis	30/1027	204/18670	8.29007e-07	2.3427e-05	1.72674e-05	ADM/ANXA3/C5AR1/CCR3/CHI3L1/CXCL8/CXCR2/GATA2/GHRL/HGF/HIF1A/HIPK2/HMOX1/IL1B/ITGA5/ITGAX/LRG1/MDK/PIK3R6/PKM/PLK2/PRKD2/PTGS2/RHOB/SPHK1/STAT3/TBXA2R/THBS1/VEGFA/ZC3H12A	30
Cluster1	GO:0031669	cellular response to nutrient levels	33/1027	237/18670	8.47864e-07	2.38363e-05	1.75691e-05	ATF3/ATF4/CD68/CDKN1A/DSC2/FADS1/FES/GABARAPL1/HMOX1/HSPA5/ICAM1/JUN/KIAA1324/LAMP2/LCN2/LRRK2/MAP1LC3A/MAP1LC3B/MAP1LC3C/MAPK3/NAMPT/NCOA1/NUAK2/P2RY2/PMAIP1/PTGS2/RALB/RRAGD/SESN2/ULK1/UPP1/VDR/ZC3H12A	33
Cluster1	GO:0051258	protein polymerization	37/1027	283/18670	9.06531e-07	2.5355e-05	1.86885e-05	ALOX15/ARHGAP18/ARHGAP6/AVIL/CDC42EP2/CDC42EP4/CHMP2A/CTTN/DBN1/FES/GAS7/GMFG/GSN/HCK/HCLS1/HSPA1A/HSPA1B/ICAM1/MAPRE3/MID1IP1/MSRB1/MSRB2/MX2/MYADM/NDEL1/PAK1/PLEKHG2/PREX1/PRKCD/PSTPIP2/RHOBTB1/TPPP3/UBE2C/UBE2S/VASP/WAS/WASF3	37
Cluster1	GO:0042742	defense response to bacterium	41/1027	330/18670	9.20861e-07	2.56244e-05	1.8887e-05	ANXA3/AZU1/BCL3/BPI/C5AR1/CAMP/CEBPB/CLEC4D/CLEC4E/DEFA1/DEFA1B/DEFA3/DEFA4/ELANE/F2RL1/FCER1G/FGR/FPR2/GBP2/HP/IL6R/LCN2/LTF/MPO/NOD2/PGLYRP1/PRKCD/RIPK2/RNASE3/S100A12/S100A8/S100A9/SELP/SLC11A1/SLPI/TLR2/TLR4/TLR6/TLR9/TNF/TNFRSF1A	41
Cluster1	GO:2001233	regulation of apoptotic signaling pathway	47/1027	406/18670	1.16837e-06	3.23466e-05	2.38418e-05	ADORA2A/ARRB2/ATF3/BAD/BBC3/BCL2A1/BID/CFLAR/CLU/CTTN/DAPK2/DDIT3/DEDD2/G0S2/GSN/HGF/HIF1A/HMOX1/HSPA1A/HSPA1B/ICAM1/IL1B/ITPRIP/LMNA/LRRK2/LTBR/MAZ/MCL1/MMP9/NR4A2/PLAUR/PMAIP1/PPIF/PRKCD/PRR7/PTGS2/RAF1/S100A8/S100A9/SFN/SOD2/THBS1/TNF/TNFAIP3/TNFRSF12A/VNN1/YWHAH	47
Cluster1	GO:0050921	positive regulation of chemotaxis	23/1027	135/18670	1.20725e-06	3.31383e-05	2.44254e-05	ANO6/AZU1/C5AR1/CAMK1D/CCL3/CCR1/CSF1/CXCL8/CXCR2/DAPK2/DYSF/F2RL1/FPR2/IL6R/MAPK14/MAPK3/MDK/PPM1F/PRKD2/STX3/THBS1/TNFSF14/VEGFA	23
Cluster1	GO:0070661	leukocyte proliferation	38/1027	298/18670	1.20912e-06	3.31383e-05	2.44254e-05	BCL6/BST1/CCDC88B/CD151/CD300A/CD46/CD55/CDKN1A/CEBPB/CLC/CLU/CSF1/F2RL1/GAPT/IL1B/IL5RA/IL6R/IMPDH1/IRF1/IRS2/LGALS9C/LILRB2/LST1/LYN/MNDA/MPL/PELI1/PRKCD/RIPK2/SDC4/SLC11A1/TCIRG1/TLR4/TLR9/TNFAIP3/TNFSF13B/TNFSF14/TYROBP	38
Cluster1	GO:0010952	positive regulation of peptidase activity	29/1027	197/18670	1.23169e-06	3.35882e-05	2.4757e-05	ALOX12/APP/BAD/BBC3/BID/CASP4/CASP5/CFLAR/CLEC7A/CR1/CTSD/GSN/HIP1/LYN/MAPK14/MAPK3/MEFV/NLRP12/P2RX1/PMAIP1/PPM1F/PRR7/RCN3/RIPK2/S100A8/S100A9/ST20/STAT3/TNF	29
Cluster1	GO:0006914	autophagy	54/1027	496/18670	1.3112e-06	3.54025e-05	2.60942e-05	ATG16L2/ATG2A/ATP6V0B/BAD/C9orf72/CAPNS1/CHMP2A/CLU/CTSA/CTTN/DAPK2/DDIT3/DHRSX/GABARAPL1/HGF/HIF1A/HMOX1/KIAA1324/LAMP2/LAMTOR1/LRRK2/MAP1LC3A/MAP1LC3B/MAP1LC3C/MAPK3/MARK2/MCL1/MEFV/NAMPT/NLRP6/NRBF2/PHF23/PLK2/PLK3/QSOX1/RALB/RIPK2/RRAGD/RUBCNL/S100A8/S100A9/SESN2/STAT3/TCIRG1/TECPR2/TFEB/TMEM59/TP53INP2/TRIM21/UBXN2B/ULK1/VMP1/WDFY3/ZC3H12A	54
Cluster1	GO:0061919	process utilizing autophagic mechanism	54/1027	496/18670	1.3112e-06	3.54025e-05	2.60942e-05	ATG16L2/ATG2A/ATP6V0B/BAD/C9orf72/CAPNS1/CHMP2A/CLU/CTSA/CTTN/DAPK2/DDIT3/DHRSX/GABARAPL1/HGF/HIF1A/HMOX1/KIAA1324/LAMP2/LAMTOR1/LRRK2/MAP1LC3A/MAP1LC3B/MAP1LC3C/MAPK3/MARK2/MCL1/MEFV/NAMPT/NLRP6/NRBF2/PHF23/PLK2/PLK3/QSOX1/RALB/RIPK2/RRAGD/RUBCNL/S100A8/S100A9/SESN2/STAT3/TCIRG1/TECPR2/TFEB/TMEM59/TP53INP2/TRIM21/UBXN2B/ULK1/VMP1/WDFY3/ZC3H12A	54
Cluster1	GO:0042542	response to hydrogen peroxide	24/1027	146/18670	1.38611e-06	3.72406e-05	2.74491e-05	ADAM9/BAD/DUSP1/FOSL1/HGF/HMOX1/HP/IL18RAP/JUN/KDM6B/KLF2/LCN2/LRRK2/MAP1LC3A/NR4A3/PPIF/PPP1R15B/PRKCD/RHOB/SIRPA/SMPD3/SPHK1/TNFAIP3/TXN	24
Cluster1	GO:0002532	production of molecular mediator involved in inflammatory response	16/1027	72/18670	1.39771e-06	3.73682e-05	2.75431e-05	ALOX5/CLEC7A/FCER1G/IL17RA/IL1R2/IL4R/LYN/MAPK14/MEFV/NOD2/P2RX1/PER1/SIRPA/TLR4/TLR6/ZC3H12A	16
Cluster1	GO:0032615	interleukin-12 production	14/1027	56/18670	1.40844e-06	3.74713e-05	2.76191e-05	ARRB2/CLEC7A/IRF1/LILRA5/MAPK14/MDK/MEFV/PRKCD/RIPK2/THBS1/TLR2/TLR4/TLR8/TLR9	14
Cluster1	GO:0009612	response to mechanical stimulus	30/1027	210/18670	1.54072e-06	4.07916e-05	3.00664e-05	BAD/BMP6/BTG2/CASP5/CHI3L1/FOS/FOSB/FOSL1/IL1B/IRF1/JUN/JUNB/JUND/KCNJ2/LTBR/MAPK14/MAPK3/MDK/MPO/NFKBIA/PTGS2/RAF1/SERPINE2/SLC9A1/THBS1/TLR4/TLR8/TNFRSF1A/TNFSF14/WHRN	30
Cluster1	GO:0031667	response to nutrient levels	54/1027	499/18670	1.57726e-06	4.15575e-05	3.06309e-05	ABCA1/ACSL1/ADM/ALPL/ATF3/ATF4/CD68/CDKN1A/CHSY1/DDIT3/DSC2/FADS1/FES/G6PD/GABARAPL1/GHRL/GSN/HMOX1/HSPA5/ICAM1/IL1B/JUN/KIAA1324/LAMP2/LCN2/LDLR/LRRK2/MAP1LC3A/MAP1LC3B/MAP1LC3C/MAPK3/MPO/NAMPT/NCOA1/NOD2/NUAK2/P2RX1/P2RY2/PKM/PMAIP1/PTGS2/RALB/RARA/RRAGD/SESN2/SORL1/SPARC/TBXA2R/TRIM25/ULK1/UPP1/VDR/ZC3H12A/ZFP36	54
Cluster1	GO:0034614	cellular response to reactive oxygen species	26/1027	168/18670	1.66671e-06	4.37031e-05	3.22124e-05	CFLAR/FOS/HGF/IL18RAP/JUN/KDM6B/KLF2/LCN2/LRRK2/MAP1LC3A/MAPK3/MMP9/MPO/NCF1/NR4A3/PPIF/PRKCD/PXN/RHOB/SIRPA/SMPD3/SOD2/SPHK1/TNF/TNFAIP3/TXN	26
Cluster1	GO:0032729	positive regulation of interferon-gamma production	15/1027	65/18670	1.78941e-06	4.64838e-05	3.4262e-05	BCL3/CD14/CLEC7A/FAM49B/IL18R1/IL1B/IL1R1/IL6R/PDE4B/RIPK2/SLC11A1/TLR4/TLR8/TLR9/TNF	15
Cluster1	GO:0046631	alpha-beta T cell activation	23/1027	138/18670	1.7898e-06	4.64838e-05	3.4262e-05	ADORA2A/BCL3/BCL6/CD300A/CD55/CD83/FUT7/HLX/IL18R1/IL4R/IL6R/IRF1/LGALS9C/NFKBID/NFKBIZ/RARA/RELB/RIPK2/RSAD2/SEMA4A/STAT3/TCIRG1/ZC3H12A	23
Cluster1	GO:0034123	positive regulation of toll-like receptor signaling pathway	9/1027	23/18670	1.80566e-06	4.66733e-05	3.44017e-05	F2RL1/FLOT1/LTF/PELI1/RSAD2/TLR1/TLR2/TLR9/TREML4	9
Cluster1	GO:0002831	regulation of response to biotic stimulus	46/1027	400/18670	1.81987e-06	4.68187e-05	3.45088e-05	ADAM8/ARRB2/BMP6/CD55/CEACAM1/CLEC4D/CLEC4E/CR1/EREG/F2RL1/FCER1G/FFAR2/FGR/FPR2/HCK/ICAM3/IFIT1/IFNGR2/IL18RAP/IL1B/IRF1/LILRA2/LTF/LY96/LYN/MAPK3/MNDA/NECTIN2/NMI/NR1H2/PAK1/PIK3R6/PLCG2/PRKCD/PVR/RAF1/RELB/RIPK2/SERPING1/SOCS3/TLR8/TNFAIP3/TREML2/TREML4/TRIB1/ZC3H12A	46
Cluster1	GO:0045639	positive regulation of myeloid cell differentiation	18/1027	91/18670	1.90536e-06	4.85203e-05	3.57631e-05	CCR1/CSF1/EVI2B/FES/FOS/GATA2/HCLS1/HIF1A/HSPA1A/HSPA1B/JUN/MAPK14/MPL/STAT3/TNF/TRIB1/TYROBP/ZFP36L1	18
Cluster1	GO:0070431	nucleotide-binding oligomerization domain containing 2 signaling pathway	7/1027	13/18670	1.9127e-06	4.85203e-05	3.57631e-05	HSPA1A/HSPA1B/NFKBIA/NOD2/RIPK2/TLR4/TNFAIP3	7
Cluster1	GO:0072672	neutrophil extravasation	7/1027	13/18670	1.9127e-06	4.85203e-05	3.57631e-05	ADAM8/CD177/IL1R1/JAML/MDK/PECAM1/PIK3CD	7
Cluster1	GO:0043367	CD4-positive, alpha-beta T cell differentiation	16/1027	74/18670	2.05891e-06	5.19635e-05	3.83009e-05	BCL3/BCL6/CD83/FUT7/HLX/IL18R1/IL4R/NFKBID/NFKBIZ/RARA/RELB/RIPK2/RSAD2/SEMA4A/STAT3/ZC3H12A	16
Cluster1	GO:0050870	positive regulation of T cell activation	29/1027	202/18670	2.07e-06	5.19635e-05	3.83009e-05	ADAM8/BAD/BCL6/CCDC88B/CD46/CD55/CD83/EGR3/FAM49B/HLX/IL1B/IL4R/IL6R/LILRB2/LYN/MDK/NFKBID/NFKBIZ/NOD2/PAK1/PIK3R6/RARA/RIPK2/SIRPA/SIRPB1/TNFSF13B/TNFSF14/VNN1/ZMIZ1	29
Cluster1	GO:0043406	positive regulation of MAP kinase activity	34/1027	258/18670	2.07702e-06	5.19635e-05	3.83009e-05	ADAM8/ADAM9/C5AR1/ELANE/FPR1/GADD45B/GADD45G/GHRL/HGF/IL1B/ILK/IQGAP1/LRRK2/MAP3K11/MAPK14/MAPK3/MAPKAPK2/NOD2/PAK1/PDGFA/PDGFC/PIK3R5/PIK3R6/PROK2/RAF1/RIPK2/S100A12/TGFA/THBS1/TLR4/TLR6/TLR9/TNF/VEGFA	34
Cluster1	GO:0048015	phosphatidylinositol-mediated signaling	27/1027	181/18670	2.19392e-06	5.4472e-05	4.01499e-05	CEACAM1/F2RL1/FGR/GAB2/GSN/HCLS1/HGF/IER3/IGF1R/IRS2/LYN/MAPK3/MAZ/NCF1/OSM/PDGFA/PDGFC/PIK3CD/PIK3R5/PIK3R6/PLCG2/PTAFR/RGL2/SELP/SERPINE2/TNF/ZFP36L1	27
Cluster1	GO:0048661	positive regulation of smooth muscle cell proliferation	19/1027	101/18670	2.2013e-06	5.4472e-05	4.01499e-05	ALOX12/ELANE/EREG/HBEGF/HMOX1/IL6R/JUN/MEF2D/MMP9/NAMPT/NQO2/NR4A3/PAK1/PTAFR/PTGS2/RBPMS2/SMPD3/THBS1/TNF	19
Cluster1	GO:0045582	positive regulation of T cell differentiation	17/1027	83/18670	2.20816e-06	5.4472e-05	4.01499e-05	ADAM8/BAD/BCL6/CD46/CD83/EGR3/HLX/IL4R/LILRB2/MDK/NFKBID/NFKBIZ/PIK3R6/RARA/RIPK2/VNN1/ZMIZ1	17
Cluster1	GO:0002755	MyD88-dependent toll-like receptor signaling pathway	11/1027	36/18670	2.22722e-06	5.4472e-05	4.01499e-05	CD14/CD300A/CD300LF/IRF1/LY96/TLR1/TLR2/TLR4/TLR6/TLR8/TLR9	11
Cluster1	GO:1902622	regulation of neutrophil migration	11/1027	36/18670	2.22722e-06	5.4472e-05	4.01499e-05	ADAM8/BST1/C5AR1/C5AR2/CAMK1D/CXCL8/CXCR2/DAPK2/DYSF/IL1R1/MDK	11
Cluster1	GO:0031589	cell-substrate adhesion	42/1027	354/18670	2.28879e-06	5.55277e-05	4.0928e-05	ACTN1/ADAM9/ALOX15/ARHGAP6/BCL6/BST1/CASS4/CD63/CEACAM6/CORO1C/CSF1/CTTN/DOCK5/EPHB1/FERMT3/HPSE/ILK/IQGAP1/ITGA2B/ITGA5/ITGB3/ITGB5/MDK/MEGF9/MYADM/NEDD9/NINJ1/NOTCH1/OLFM4/PARVB/PECAM1/PPM1F/PREX1/PXN/SDC4/SLC9A1/THBS1/TNFRSF12A/VCL/VEGFA/VWF/ZYX	42
Cluster1	GO:0030278	regulation of ossification	29/1027	203/18670	2.29075e-06	5.55277e-05	4.0928e-05	ANO6/BMP6/CCL3/CCR1/CEBPB/CEBPD/CHSY1/CSF1/EGR2/HGF/HIF1A/IL6R/ILK/JUND/KREMEN1/LTF/MAPK14/MAPK3/MDK/NOCT/NOTCH1/PDLIM7/RASSF2/RFLNB/SRGN/TCIRG1/TMEM119/TNF/TOB1	29
Cluster1	GO:0046718	viral entry into host cell	21/1027	121/18670	2.5574e-06	6.1717e-05	4.549e-05	ANPEP/CD46/CD55/CR1/F11R/GSN/HSPA1A/HSPA1B/ICAM1/IFITM2/IFITM3/ITGA5/ITGB3/ITGB5/LDLR/NECTIN1/NECTIN2/NUP153/PVR/TRIM21/TRIM25	21
Cluster1	GO:0002718	regulation of cytokine production involved in immune response	17/1027	84/18670	2.62827e-06	6.3148e-05	4.65447e-05	BCL6/CLC/F2RL1/FCER1G/FFAR2/HMOX1/IL18R1/IL1B/IL1R1/MAPK14/MAPK3/NOD2/NR4A3/RSAD2/SEMA7A/TLR4/TNF	17
Cluster1	GO:0042832	defense response to protozoan	9/1027	24/18670	2.74821e-06	6.5453e-05	4.82437e-05	BATF2/BCL3/CCDC88B/CLEC7A/DEFA1/DEFA1B/GBP2/IL4R/SLC11A1	9
Cluster1	GO:0043302	positive regulation of leukocyte degranulation	9/1027	24/18670	2.74821e-06	6.5453e-05	4.82437e-05	CD177/F2RL1/FCER1G/FGR/GAB2/GATA2/IL4R/ITGAM/PTAFR	9
Cluster1	GO:0001836	release of cytochrome c from mitochondria	14/1027	59/18670	2.76479e-06	6.55617e-05	4.83238e-05	ARRB2/BAD/BBC3/BID/CLU/HGF/JUN/LMNA/MMP9/PLAUR/PMAIP1/PPIF/SFN/SOD2	14
Cluster1	GO:0030100	regulation of endocytosis	29/1027	205/18670	2.79857e-06	6.60754e-05	4.87024e-05	ALOX15/ANO6/ARRB2/CD14/CD151/CD177/CD300A/CD63/CLU/DAB2/DLG4/F2RL1/FLOT1/GATA2/HIP1/ITGB3/LRRK2/NR1H2/NUMB/PACSIN2/PLCG2/RAB20/RUFY1/SDCBP/SPHK1/STON2/TNK2/UNC119/VEGFA	29
Cluster1	GO:0001659	temperature homeostasis	26/1027	173/18670	2.92156e-06	6.84113e-05	5.04242e-05	ACSL1/ATF4/CEBPB/DDIT3/EGR1/G0S2/GADD45G/GHRL/IGF1R/IL18R1/IL1B/IL4R/KDM6B/LCN2/NOTCH1/NR1H2/PDGFC/PTGS2/STAT3/TFE3/THRA/TLE3/TLR4/TNF/VEGFA/ZNF516	26
Cluster1	GO:0070302	regulation of stress-activated protein kinase signaling cascade	32/1027	239/18670	2.9226e-06	6.84113e-05	5.04242e-05	APP/DUSP1/EPHB1/F2RL1/GADD45B/GADD45G/HGF/HIPK2/IGF1R/IL1B/IL1RN/LTBR/LYN/MAP3K11/MAPK3/MMP8/NCF1/NOD2/PAK1/PER1/RASSF2/RELL1/RIPK2/SDCBP/SIRPA/SPHK1/TLR4/TLR6/TLR9/TNF/VEGFA/ZC3H12A	32
Cluster1	GO:0048017	inositol lipid-mediated signaling	27/1027	184/18670	3.02345e-06	7.04696e-05	5.19413e-05	CEACAM1/F2RL1/FGR/GAB2/GSN/HCLS1/HGF/IER3/IGF1R/IRS2/LYN/MAPK3/MAZ/NCF1/OSM/PDGFA/PDGFC/PIK3CD/PIK3R5/PIK3R6/PLCG2/PTAFR/RGL2/SELP/SERPINE2/TNF/ZFP36L1	27
Cluster1	GO:0051403	stress-activated MAPK cascade	36/1027	286/18670	3.1039e-06	7.20369e-05	5.30965e-05	APP/DUSP1/EPHB1/F2RL1/GADD45B/GADD45G/HGF/HIPK2/IGF1R/IL1B/IL1RN/LTBR/MAP3K11/MAPK14/MAPK3/MAPKAPK2/MMP8/NCF1/NOD2/PAK1/PER1/RASSF2/RELL1/RIPK2/SDCBP/SIRPA/SPHK1/TLR4/TLR6/TLR9/TNF/TRIB1/VEGFA/ZC3H12A/ZFP36/ZFP36L1	36
Cluster1	GO:0009620	response to fungus	13/1027	52/18670	3.34277e-06	7.72519e-05	5.69404e-05	CLEC7A/DEFA1/DEFA1B/DEFA3/DEFA4/ELANE/IL17RA/LTF/MPO/S100A12/S100A8/S100A9/TLR4	13
Cluster1	GO:0019216	regulation of lipid metabolic process	46/1027	410/18670	3.56589e-06	8.17484e-05	6.02546e-05	ABCA1/ABCG1/ABHD5/ACOX1/ACSL1/ADM/BMP6/CEACAM1/DGAT2/EGR1/FADS1/FGR/FPR2/G0S2/HCAR2/HELZ2/IGFBP7/IL1B/IRS2/LAMTOR1/LDLR/LYN/MID1IP1/NCOA1/NOD2/NR1H2/NR4A3/NRBF2/PDGFA/PIK3R5/PIK3R6/PLIN5/PRKCD/PTGS2/RUBCNL/SLC45A3/SMPD3/SOCS3/SORL1/SPHK1/TBL1X/THRA/TIAM2/TNF/TNFRSF1A/VDR	46
Cluster1	GO:0098581	detection of external biotic stimulus	8/1027	19/18670	3.57819e-06	8.17484e-05	6.02546e-05	CLEC7A/LY96/NOD2/PGLYRP1/TLR1/TLR2/TLR4/TLR6	8
Cluster1	GO:1901224	positive regulation of NIK/NF-kappaB signaling	16/1027	77/18670	3.5823e-06	8.17484e-05	6.02546e-05	APP/CD14/CHI3L1/IL18R1/IL1B/ILK/MMP8/NLRP12/NOD2/SPHK1/TLR2/TLR4/TLR6/TLR9/TNF/TNFSF14	16
Cluster1	GO:0002695	negative regulation of leukocyte activation	26/1027	175/18670	3.6308e-06	8.24506e-05	6.07722e-05	ADORA2A/BCL6/BPI/CD300A/CD300LF/CEACAM1/CEBPB/HLX/HMOX1/IL4R/IRF1/LDLR/LGALS9C/LILRB2/LST1/LYN/MDK/MILR1/MNDA/NFKBID/PELI1/PGLYRP1/SDC4/TNFAIP3/TYROBP/ZC3H12A	26
Cluster1	GO:0098543	detection of other organism	7/1027	14/18670	3.64331e-06	8.24506e-05	6.07722e-05	CLEC7A/NOD2/PGLYRP1/TLR1/TLR2/TLR4/TLR6	7
Cluster1	GO:0070372	regulation of ERK1 and ERK2 cascade	37/1027	300/18670	3.68507e-06	8.2746e-05	6.09899e-05	ALOX15/APP/ARRB2/ATF3/C5AR1/C5AR2/CCL3/CCL3L1/CCL3L3/CCL4L1/CCR1/CEACAM1/CFLAR/CHI3L1/DUSP1/EPHB1/F2RL1/FPR2/ICAM1/IL1B/JUN/LYN/MAPK3/NLRP12/NLRP6/NOD2/NOTCH1/NQO2/PDGFA/PDGFC/PRKD2/RAPGEF2/RIPK2/SEMA7A/SIRPA/TLR4/TNF	37
Cluster1	GO:0001776	leukocyte homeostasis	17/1027	86/18670	3.69072e-06	8.2746e-05	6.09899e-05	CXCR2/FCER1G/GAPT/HCAR2/HIF1A/LYN/MPL/PDE4B/PIK3CD/PMAIP1/SH2B2/SLC40A1/TCIRG1/TNFAIP3/TNFSF13B/TNFSF14/TSC22D3	17
Cluster1	GO:0001503	ossification	45/1027	398/18670	3.70188e-06	8.2746e-05	6.09899e-05	ALOX15/ALPL/ANO6/BMP6/CCL3/CCR1/CEBPB/CEBPD/CHSY1/CSF1/EGR2/EXT1/FGR/HGF/HIF1A/IL6R/ILK/JUNB/JUND/KREMEN1/LTF/MAPK14/MAPK3/MDK/MEF2D/NOCT/NOTCH1/OSTF1/PDLIM7/PTGS2/RASSF2/RFLNB/SBNO2/SEMA7A/SMPD3/SNX10/SPARC/SRGN/TCIRG1/THRA/TMEM119/TNF/TOB1/TP53INP2/TPM4	45
Cluster1	GO:0043304	regulation of mast cell degranulation	10/1027	31/18670	3.72918e-06	8.3016e-05	6.11889e-05	ADGRE2/CD300A/FCER1G/FES/FGR/GAB2/GATA2/HMOX1/IL4R/LYN	10
Cluster1	GO:0014066	regulation of phosphatidylinositol 3-kinase signaling	21/1027	124/18670	3.83278e-06	8.49755e-05	6.26332e-05	CEACAM1/F2RL1/FGR/HCLS1/HGF/IER3/IGF1R/IRS2/LYN/MAPK3/MAZ/NCF1/OSM/PDGFA/PDGFC/PIK3CD/PIK3R5/RGL2/SELP/SERPINE2/TNF	21
Cluster1	GO:0044409	entry into host	22/1027	134/18670	3.85244e-06	8.50657e-05	6.26997e-05	ANPEP/CD46/CD55/CR1/CXCL8/F11R/GSN/HSPA1A/HSPA1B/ICAM1/IFITM2/IFITM3/ITGA5/ITGB3/ITGB5/LDLR/NECTIN1/NECTIN2/NUP153/PVR/TRIM21/TRIM25	22
Cluster1	GO:0097193	intrinsic apoptotic signaling pathway	36/1027	289/18670	3.95211e-06	8.69145e-05	6.40624e-05	ATF4/BAD/BBC3/BCL2A1/BCL3/BID/CASP4/CDKN1A/CEBPB/CLU/DAPK2/DDIT3/DDIT4/HIC1/HIF1A/HIPK2/HMOX1/HSPA1A/LRRK2/MCL1/MMP9/PLAUR/PMAIP1/PPIF/PPM1F/PPP1R15A/PRKCD/PTGS2/S100A8/S100A9/SFN/SOD2/TNF/TNFRSF1A/TOPORS/VNN1	36
Cluster1	GO:0001562	response to protozoan	9/1027	25/18670	4.08484e-06	8.94727e-05	6.5948e-05	BATF2/BCL3/CCDC88B/CLEC7A/DEFA1/DEFA1B/GBP2/IL4R/SLC11A1	9
Cluster1	GO:1903707	negative regulation of hemopoiesis	24/1027	155/18670	4.10284e-06	8.95076e-05	6.59737e-05	BCL6/CCL3/CEACAM1/GATA2/HLX/IL4R/IRF1/LILRB3/LTF/LYN/MAFB/MDK/MEIS1/NFKBIA/NFKBID/NOTCH1/PAF1/PGLYRP1/RARA/TLR4/TRIB1/ZC3H12A/ZFP36/ZFP36L1	24
Cluster1	GO:0032715	negative regulation of interleukin-6 production	13/1027	53/18670	4.2079e-06	9.10709e-05	6.7126e-05	ARRB2/BPI/C5AR2/GHRL/HGF/KLF2/NLRP12/SIRPA/TLR4/TLR9/TNF/TNFAIP3/ZC3H12A	13
Cluster1	GO:0050702	interleukin-1 beta secretion	13/1027	53/18670	4.2079e-06	9.10709e-05	6.7126e-05	ABCA1/CCL3/F2RL1/LILRA2/LILRA5/NLRP12/NOD2/RIPK2/TLR4/TLR6/TLR8/TNFAIP3/ZC3H12A	13
Cluster1	GO:0014068	positive regulation of phosphatidylinositol 3-kinase signaling	17/1027	87/18670	4.35492e-06	9.38804e-05	6.91968e-05	F2RL1/FGR/HCLS1/HGF/IGF1R/IRS2/LYN/MAZ/NCF1/OSM/PDGFA/PDGFC/PIK3CD/PIK3R5/RGL2/SELP/TNF	17
Cluster1	GO:0051384	response to glucocorticoid	23/1027	146/18670	4.81005e-06	0.000103283	7.61275e-05	ADAM9/ADM/ALPL/ANXA3/BAD/BMP6/CDKN1A/CFLAR/DDIT4/DUSP1/FOS/FOSB/FOSL1/ICAM1/IGFBP7/IL1RN/MDK/PTAFR/PTGS2/SPARC/TNF/ZFP36/ZFP36L1	23
Cluster1	GO:0071675	regulation of mononuclear cell migration	12/1027	46/18670	4.91674e-06	0.00010516	7.7511e-05	ANO6/C5AR1/CCR1/CSF1/DUSP1/FPR2/LYN/MAPK14/MAPK3/MDK/THBS1/TNF	12
Cluster1	GO:0033006	regulation of mast cell activation involved in immune response	10/1027	32/18670	5.15787e-06	0.000109887	8.09947e-05	ADGRE2/CD300A/FCER1G/FES/FGR/GAB2/GATA2/HMOX1/IL4R/LYN	10
Cluster1	GO:0002720	positive regulation of cytokine production involved in immune response	13/1027	54/18670	5.26533e-06	0.000111307	8.20411e-05	F2RL1/FCER1G/FFAR2/IL18R1/IL1B/IL1R1/MAPK14/MAPK3/NOD2/NR4A3/RSAD2/SEMA7A/TLR4	13
Cluster1	GO:0032655	regulation of interleukin-12 production	13/1027	54/18670	5.26533e-06	0.000111307	8.20411e-05	ARRB2/CLEC7A/IRF1/LILRA5/MAPK14/MDK/MEFV/RIPK2/THBS1/TLR2/TLR4/TLR8/TLR9	13
Cluster1	GO:0070371	ERK1 and ERK2 cascade	38/1027	317/18670	5.3911e-06	0.000113175	8.34181e-05	ALOX15/APP/ARRB2/ATF3/C5AR1/C5AR2/CCL3/CCL3L1/CCL3L3/CCL4L1/CCR1/CEACAM1/CFLAR/CHI3L1/DUSP1/EPHB1/F2RL1/FPR2/ICAM1/IL1B/JUN/LYN/MAPK3/NLRP12/NLRP6/NOD2/NOTCH1/NQO2/PDGFA/PDGFC/PRKD2/RAPGEF2/RIPK2/SEMA7A/SIRPA/TLR4/TNF/ZFP36L1	38
Cluster1	GO:0001906	cell killing	25/1027	168/18670	5.3952e-06	0.000113175	8.34181e-05	ARRB2/AZU1/BAD/CAMP/CD55/CEACAM1/CLEC7A/DEFA1/DEFA1B/DEFA3/DEFA4/ELANE/F2RL1/FAM49B/HLA-C/ICAM1/IL18RAP/ITGAM/LTF/NECTIN2/PGLYRP1/PIK3R6/PVR/S100A12/TYROBP	25
Cluster1	GO:0071347	cellular response to interleukin-1	26/1027	179/18670	5.54217e-06	0.000115812	8.53621e-05	CCL3/CCL3L1/CCL3L3/CCL4L1/CEBPB/CHI3L1/CXCL8/EGR1/GBP2/HIF1A/ICAM1/IL1B/IL1R1/IL1R2/IL1RAP/IL1RN/KLF2/LCN2/MAPK3/NFKBIA/NOD2/PELI1/PELI2/RIPK2/SIRPA/ZC3H12A	26
Cluster1	GO:0042535	positive regulation of tumor necrosis factor biosynthetic process	8/1027	20/18670	5.67617e-06	0.00011816	8.70924e-05	APP/AZU1/CLEC7A/MAPKAPK2/THBS1/TLR1/TLR4/TYROBP	8
Cluster1	GO:0048660	regulation of smooth muscle cell proliferation	25/1027	169/18670	6.00745e-06	0.00012458	9.18249e-05	ALOX12/CDKN1A/ELANE/EREG/HBEGF/HMOX1/IL6R/ILK/JUN/MEF2D/MMP9/NAMPT/NQO2/NR4A3/PAK1/PTAFR/PTGIR/PTGS2/RBPMS2/SMPD3/SOD2/THBS1/TNF/TNFAIP3/TRIB1	25
Cluster1	GO:0014065	phosphatidylinositol 3-kinase signaling	23/1027	148/18670	6.0788e-06	0.000125583	9.25636e-05	CEACAM1/F2RL1/FGR/HCLS1/HGF/IER3/IGF1R/IRS2/LYN/MAPK3/MAZ/NCF1/OSM/PDGFA/PDGFC/PIK3CD/PIK3R5/PIK3R6/RGL2/SELP/SERPINE2/TNF/ZFP36L1	23
Cluster1	GO:0002526	acute inflammatory response	19/1027	108/18670	6.18314e-06	0.000127256	9.37971e-05	ADAM8/ANO6/CEBPB/CXCR2/ELANE/FCER1G/FFAR2/HP/ICAM1/IL1B/IL6R/OSM/PTGS2/S100A8/SERPINA1/STAT3/TNF/TREM1/VNN1	19
Cluster1	GO:0034134	toll-like receptor 2 signaling pathway	7/1027	15/18670	6.50628e-06	0.000132904	9.79598e-05	F2RL1/LYN/RIPK2/TLR1/TLR2/TLR6/TNFAIP3	7
Cluster1	GO:0045073	regulation of chemokine biosynthetic process	7/1027	15/18670	6.50628e-06	0.000132904	9.79598e-05	APP/AZU1/EGR1/ELANE/HMOX1/IL1B/TNF	7
Cluster1	GO:0032872	regulation of stress-activated MAPK cascade	31/1027	237/18670	6.75343e-06	0.000136926	0.000100925	APP/DUSP1/EPHB1/F2RL1/GADD45B/GADD45G/HGF/HIPK2/IGF1R/IL1B/IL1RN/LTBR/MAP3K11/MAPK3/MMP8/NCF1/NOD2/PAK1/PER1/RASSF2/RELL1/RIPK2/SDCBP/SIRPA/SPHK1/TLR4/TLR6/TLR9/TNF/VEGFA/ZC3H12A	31
Cluster1	GO:0043122	regulation of I-kappaB kinase/NF-kappaB signaling	31/1027	237/18670	6.75343e-06	0.000136926	0.000100925	ALPK1/CANT1/CFLAR/F2RL1/HMOX1/IL1B/IL1RN/LITAF/LTBR/LTF/NFKBID/NLRP12/NLRP6/NOD2/PELI1/PELI2/PER1/PLK2/RIPK2/S100A12/SECTM1/SIRPA/TLR4/TLR6/TLR9/TNF/TNFAIP3/TNFRSF1A/TRIM25/WLS/ZC3H12A	31
Cluster1	GO:0050832	defense response to fungus	11/1027	40/18670	6.99661e-06	0.000141105	0.000104005	DEFA1/DEFA1B/DEFA3/DEFA4/ELANE/IL17RA/LTF/MPO/S100A12/S100A8/S100A9	11
Cluster1	GO:0002888	positive regulation of myeloid leukocyte mediated immunity	10/1027	33/18670	7.03716e-06	0.000141105	0.000104005	CD177/F2RL1/FCER1G/FGR/GAB2/GATA2/IL4R/ITGAM/PTAFR/TYROBP	10
Cluster1	GO:0036003	positive regulation of transcription from RNA polymerase II promoter in response to stress	10/1027	33/18670	7.03716e-06	0.000141105	0.000104005	ATF3/ATF4/CEBPB/DDIT3/HIF1A/HSPA5/KLF2/NOTCH1/SESN2/VEGFA	10
Cluster1	GO:0034109	homotypic cell-cell adhesion	16/1027	81/18670	7.15635e-06	0.00014297	0.000105379	ALOX12/CD9/CEACAM1/DSC2/FERMT3/GP1BA/ILK/ITGA2B/ITGB3/LYN/MPL/PLEK/PRKCD/SERPINE2/TLN1/VCL	16
Cluster1	GO:0048659	smooth muscle cell proliferation	25/1027	171/18670	7.42572e-06	0.00014781	0.000108947	ALOX12/CDKN1A/ELANE/EREG/HBEGF/HMOX1/IL6R/ILK/JUN/MEF2D/MMP9/NAMPT/NQO2/NR4A3/PAK1/PTAFR/PTGIR/PTGS2/RBPMS2/SMPD3/SOD2/THBS1/TNF/TNFAIP3/TRIB1	25
Cluster1	GO:0071902	positive regulation of protein serine/threonine kinase activity	39/1027	334/18670	7.6356e-06	0.000151435	0.000111619	ACSL1/ADAM8/ADAM9/C5AR1/ELANE/FPR1/GADD45B/GADD45G/GHRL/HGF/IL1B/ILK/IQGAP1/LRRK2/LTF/MAP3K11/MAPK14/MAPK3/MAPKAPK2/MAPRE3/NOD2/PAK1/PDGFA/PDGFC/PIK3R5/PIK3R6/PROK2/RAF1/RALB/RAPGEF2/RIPK2/S100A12/TGFA/THBS1/TLR4/TLR6/TLR9/TNF/VEGFA	39
Cluster1	GO:0033002	muscle cell proliferation	31/1027	239/18670	8.02725e-06	0.000158625	0.000116919	ALOX12/CDKN1A/CFLAR/ELANE/EPHB1/EREG/HBEGF/HMOX1/IL6R/ILK/JUN/MAPK14/MEF2D/MEIS1/MMP9/NAMPT/NOTCH1/NQO2/NR4A3/PAK1/PTAFR/PTGIR/PTGS2/RBPMS2/SMPD3/SOD2/STAT3/THBS1/TNF/TNFAIP3/TRIB1	31
Cluster1	GO:0010508	positive regulation of autophagy	20/1027	120/18670	8.31002e-06	0.00016362	0.0001206	BAD/C9orf72/DHRSX/HIF1A/HMOX1/KIAA1324/LRRK2/MAPK3/MEFV/PLK2/PLK3/RALB/RIPK2/SESN2/TFEB/TMEM59/TP53INP2/TRIM21/ULK1/ZC3H12A	20
Cluster1	GO:0002825	regulation of T-helper 1 type immune response	9/1027	27/18670	8.48082e-06	0.000166383	0.000122636	HLX/IL18R1/IL1B/IL1R1/IL1RL1/IL4R/IL6R/RIPK2/SLC11A1	9
Cluster1	GO:0031960	response to corticosteroid	24/1027	162/18670	8.93141e-06	0.000174595	0.000128689	ADAM9/ADM/ALPL/ANXA3/BAD/BMP6/CDKN1A/CFLAR/DDIT4/DUSP1/FOS/FOSB/FOSL1/ICAM1/IGFBP7/IL1RN/MDK/NOTCH1/PTAFR/PTGS2/SPARC/TNF/ZFP36/ZFP36L1	24
Cluster1	GO:0034612	response to tumor necrosis factor	37/1027	312/18670	9.13581e-06	0.00017745	0.000130794	ADAM9/CASP4/CCL3/CCL3L1/CCL3L3/CCL4L1/CD14/CHI3L1/CXCL16/CXCL8/F2RL1/GBP2/HSPA1A/HSPA1B/ICAM1/ILK/KLF2/LCN2/LTBR/MAPK14/MAPK3/NFKBIA/PTGS2/SMPD3/SPATA2/SPHK1/THBS1/TNF/TNFAIP3/TNFRSF12A/TNFRSF1A/TNFRSF9/TNFSF13B/TNFSF14/ZC3H12A/ZFP36/ZFP36L1	37
Cluster1	GO:0070304	positive regulation of stress-activated protein kinase signaling cascade	25/1027	173/18670	9.14255e-06	0.00017745	0.000130794	APP/F2RL1/GADD45B/GADD45G/HIPK2/IL1B/IL1RN/LTBR/LYN/MAP3K11/MMP8/NCF1/NOD2/PAK1/RASSF2/RELL1/RIPK2/SDCBP/SPHK1/TLR4/TLR6/TLR9/TNF/VEGFA/ZC3H12A	25
Cluster1	GO:0042533	tumor necrosis factor biosynthetic process	10/1027	34/18670	9.48017e-06	0.000182703	0.000134665	APP/AZU1/BCL3/CLEC7A/GHRL/MAPKAPK2/THBS1/TLR1/TLR4/TYROBP	10
Cluster1	GO:0042534	regulation of tumor necrosis factor biosynthetic process	10/1027	34/18670	9.48017e-06	0.000182703	0.000134665	APP/AZU1/BCL3/CLEC7A/GHRL/MAPKAPK2/THBS1/TLR1/TLR4/TYROBP	10
Cluster1	GO:1903036	positive regulation of response to wounding	15/1027	74/18670	9.88985e-06	0.000188779	0.000139144	ANO6/CLEC7A/HBEGF/HPSE/INSL3/MDK/MYLK/NDEL1/PLEK/SCARF1/SELP/TBXA2R/THBD/THBS1/TLR4	15
Cluster1	GO:0009629	response to gravity	6/1027	11/18670	9.93392e-06	0.000188779	0.000139144	FOS/FOSL1/PKM/PTAFR/SPARC/STX1A	6
Cluster1	GO:0032490	detection of molecule of bacterial origin	6/1027	11/18670	9.93392e-06	0.000188779	0.000139144	LY96/NOD2/TLR1/TLR2/TLR4/TLR6	6
Cluster1	GO:0046886	positive regulation of hormone biosynthetic process	6/1027	11/18670	9.93392e-06	0.000188779	0.000139144	ADM/BMP6/EGR1/HIF1A/IL1B/TNF	6
Cluster1	GO:0034101	erythrocyte homeostasis	20/1027	122/18670	1.07271e-05	0.000203145	0.000149733	BCL6/G6PD/GATA2/HCLS1/HIF1A/HIPK2/HMOX1/HSPA1A/HSPA1B/JMJD6/KLF2/LYN/MAFB/MAPK14/SPI1/STAT3/THRA/VEGFA/ZFP36/ZFP36L1	20
Cluster1	GO:0042033	chemokine biosynthetic process	7/1027	16/18670	1.1017e-05	0.000207196	0.000152719	APP/AZU1/EGR1/ELANE/HMOX1/IL1B/TNF	7
Cluster1	GO:0050755	chemokine metabolic process	7/1027	16/18670	1.1017e-05	0.000207196	0.000152719	APP/AZU1/EGR1/ELANE/HMOX1/IL1B/TNF	7
Cluster1	GO:0031098	stress-activated protein kinase signaling cascade	37/1027	315/18670	1.13516e-05	0.000212754	0.000156816	APP/DUSP1/EPHB1/F2RL1/GADD45B/GADD45G/HGF/HIPK2/IGF1R/IL1B/IL1RN/LTBR/LYN/MAP3K11/MAPK14/MAPK3/MAPKAPK2/MMP8/NCF1/NOD2/PAK1/PER1/RASSF2/RELL1/RIPK2/SDCBP/SIRPA/SPHK1/TLR4/TLR6/TLR9/TNF/TRIB1/VEGFA/ZC3H12A/ZFP36/ZFP36L1	37
Cluster1	GO:0046889	positive regulation of lipid biosynthetic process	16/1027	84/18670	1.16502e-05	0.000217603	0.00016039	ABCG1/ADM/BMP6/DGAT2/FPR2/IL1B/LDLR/MID1IP1/NR1H2/PLIN5/PRKCD/PTGS2/SLC45A3/SMPD3/TNF/TNFRSF1A	16
Cluster1	GO:0042326	negative regulation of phosphorylation	49/1027	468/18670	1.17627e-05	0.000218955	0.000161386	ADORA2A/ARRB2/ATF3/C9orf72/CBFA2T3/CD300A/CDKN1A/CEACAM1/CORO1C/CTDSPL/DDIT4/DUSP1/F2RL1/GADD45B/GMFG/HGF/IGF1R/IL1B/ILK/IRS2/ITPRIP/JUN/LATS2/LRRK2/LYN/MIDN/MLLT1/MYADM/NLRP12/NLRP6/PER1/PPIF/PPM1F/PPP1R15B/PRKAR1B/PRKCD/PRKRIP1/RASSF2/RGS2/RNF149/SFN/SIRPA/SOCS3/SORL1/STAT3/TLR4/TNFAIP3/TRIB1/ZC3H12A	49
Cluster1	GO:0008154	actin polymerization or depolymerization	28/1027	209/18670	1.1826e-05	0.00021927	0.000161618	ALOX15/ARHGAP18/ARHGAP6/AVIL/CDC42EP2/CDC42EP4/CTTN/DBN1/F2RL1/GAS7/GHRL/GMFG/GSN/HCK/HCLS1/ICAM1/MSRB1/MSRB2/MYADM/PLEK/PLEKHG2/PREX1/PRKCD/PSTPIP2/RHOBTB1/VASP/WAS/WASF3	28
Cluster1	GO:1902106	negative regulation of leukocyte differentiation	18/1027	103/18670	1.18601e-05	0.00021927	0.000161618	BCL6/CCL3/CEACAM1/GATA2/HLX/IL4R/IRF1/LILRB3/LTF/LYN/MAFB/MDK/NFKBID/PGLYRP1/RARA/TLR4/TRIB1/ZC3H12A	18
Cluster1	GO:0042093	T-helper cell differentiation	13/1027	58/18670	1.22171e-05	0.000225108	0.000165921	BCL3/BCL6/HLX/IL18R1/IL4R/NFKBID/NFKBIZ/RARA/RELB/RIPK2/SEMA4A/STAT3/ZC3H12A	13
Cluster1	GO:0045621	positive regulation of lymphocyte differentiation	17/1027	94/18670	1.28911e-05	0.000236727	0.000174485	ADAM8/BAD/BCL6/CD46/CD83/EGR3/HLX/IL4R/LILRB2/MDK/NFKBID/NFKBIZ/PIK3R6/RARA/RIPK2/VNN1/ZMIZ1	17
Cluster1	GO:0070663	regulation of leukocyte proliferation	29/1027	222/18670	1.35848e-05	0.000248629	0.000183258	BCL6/BST1/CCDC88B/CD300A/CD46/CD55/CDKN1A/CEBPB/CLC/CSF1/IL1B/IL5RA/IL6R/IRF1/IRS2/LGALS9C/LILRB2/LST1/LYN/MNDA/MPL/PELI1/RIPK2/SDC4/TLR4/TLR9/TNFAIP3/TNFSF13B/TYROBP	29
Cluster1	GO:0030218	erythrocyte differentiation	19/1027	114/18670	1.38795e-05	0.000253173	0.000186607	BCL6/G6PD/GATA2/HCLS1/HIF1A/HIPK2/HSPA1A/HSPA1B/JMJD6/KLF2/LYN/MAFB/MAPK14/SPI1/STAT3/THRA/VEGFA/ZFP36/ZFP36L1	19
Cluster1	GO:0045429	positive regulation of nitric oxide biosynthetic process	11/1027	43/18670	1.49549e-05	0.00027188	0.000200395	CLEC7A/CLU/DDAH2/ICAM1/IL1B/KLF2/MMP8/PTGS2/TLR4/TLR6/TNF	11
Cluster1	GO:0045834	positive regulation of lipid metabolic process	22/1027	146/18670	1.58814e-05	0.000287146	0.000211648	ABCG1/ABHD5/ADM/BMP6/DGAT2/FGR/FPR2/IL1B/IRS2/LDLR/LYN/MID1IP1/NOD2/NR1H2/NR4A3/PLIN5/PRKCD/PTGS2/SLC45A3/SMPD3/TNF/TNFRSF1A	22
Cluster1	GO:0008625	extrinsic apoptotic signaling pathway via death domain receptors	16/1027	86/18670	1.58999e-05	0.000287146	0.000211648	ATF3/BAD/BID/CFLAR/DEDD2/HGF/HMOX1/ICAM1/ITPRIP/PMAIP1/RAF1/THBS1/TNF/TNFAIP3/TNFRSF10C/TNFRSF1A	16
Cluster1	GO:0019915	lipid storage	14/1027	68/18670	1.61301e-05	0.000290342	0.000214003	ABCA1/ABCG1/ABHD5/DGAT2/DYSF/FFAR2/IL1B/ITGB3/MEST/NFKBIA/NR1H2/PLIN5/TNF/ZC3H12A	14
Cluster1	GO:1902624	positive regulation of neutrophil migration	9/1027	29/18670	1.64024e-05	0.000294271	0.0002169	ADAM8/C5AR1/CAMK1D/CXCL8/CXCR2/DAPK2/DYSF/IL1R1/MDK	9
Cluster1	GO:0042554	superoxide anion generation	10/1027	36/18670	1.66191e-05	0.000297182	0.000219045	ALOX12/CD177/CLEC7A/F2RL1/FPR2/ITGAM/NCF1/NCF2/PRKCD/TYROBP	10
Cluster1	GO:1901342	regulation of vasculature development	45/1027	422/18670	1.68015e-05	0.000298989	0.000220377	ADM/ANXA3/C5AR1/CCR3/CEACAM1/CFLAR/CHI3L1/CXCL8/CXCR2/EGLN1/EGR1/EPN2/GATA2/GHRL/HGF/HIF1A/HIPK2/HMOX1/IL1B/IL6R/ITGA5/ITGAX/KLF2/LRG1/MDK/NOTCH1/PIK3R6/PKM/PLK2/PRKD2/PROK2/PTGS2/RAPGEF2/RHOB/SEMA4A/SOD2/SPARC/SPHK1/STAT3/TBXA2R/THBS1/TNFAIP3/TNFRSF12A/VEGFA/ZC3H12A	45
Cluster1	GO:0002705	positive regulation of leukocyte mediated immunity	21/1027	136/18670	1.68298e-05	0.000298989	0.000220377	CD177/F2RL1/FAM49B/FCER1G/FGR/GAB2/GATA2/HLA-C/IL18R1/IL18RAP/IL1B/IL1R1/IL4R/ITGAM/NECTIN2/NOD2/PTAFR/PVR/RSAD2/TNF/TYROBP	21
Cluster1	GO:0071236	cellular response to antibiotic	22/1027	147/18670	1.77242e-05	0.000313857	0.000231336	CLU/EGR1/HGF/HSPA5/IL18RAP/KDM6B/KLF2/LCN2/LRRK2/MAP1LC3A/NR4A3/PPIF/PRKCD/RHOB/SIRPA/SLC9A1/SMPD3/SPHK1/SPI1/TNFAIP3/TXN/ZC3H12A	22
Cluster1	GO:0021782	glial cell development	19/1027	116/18670	1.79168e-05	0.000315744	0.000232727	ADORA2A/APP/B4GALT5/C5AR1/CD9/CLU/FPR2/GSN/IL1B/ILK/LDLR/LYN/MDK/S100A8/TLR2/TLR4/TNF/TSPAN2/WASF3	19
Cluster1	GO:0051251	positive regulation of lymphocyte activation	38/1027	334/18670	1.80115e-05	0.000315744	0.000232727	ADAM8/BAD/BCL6/BST1/CCDC88B/CD46/CD55/CD83/CDKN1A/CLEC7A/EGR3/FAM49B/HLX/IL1B/IL4R/IL6R/IRS2/LILRB2/LYN/MDK/MPL/NFKBID/NFKBIZ/NOD2/PAK1/PELI1/PIK3R6/RARA/RIPK2/SIRPA/SIRPB1/TLR4/TLR9/TNFSF13B/TNFSF14/TYROBP/VNN1/ZMIZ1	38
Cluster1	GO:0002294	CD4-positive, alpha-beta T cell differentiation involved in immune response	13/1027	60/18670	1.8059e-05	0.000315744	0.000232727	BCL3/BCL6/HLX/IL18R1/IL4R/NFKBID/NFKBIZ/RARA/RELB/RIPK2/SEMA4A/STAT3/ZC3H12A	13
Cluster1	GO:0042594	response to starvation	26/1027	191/18670	1.80624e-05	0.000315744	0.000232727	ADM/ATF3/ATF4/CDKN1A/DDIT3/DSC2/FADS1/GABARAPL1/HSPA5/JUN/KIAA1324/LAMP2/LRRK2/MAP1LC3A/MAP1LC3B/MAP1LC3C/MAPK3/NUAK2/PMAIP1/RALB/RRAGD/SESN2/ULK1/UPP1/ZC3H12A/ZFP36	26
Cluster1	GO:0052126	movement in host environment	23/1027	158/18670	1.82543e-05	0.000318079	0.000234448	ANPEP/CD46/CD55/CHMP2A/CR1/CXCL8/F11R/GSN/HSPA1A/HSPA1B/ICAM1/IFITM2/IFITM3/ITGA5/ITGB3/ITGB5/LDLR/NECTIN1/NECTIN2/NUP153/PVR/TRIM21/TRIM25	23
Cluster1	GO:0045619	regulation of lymphocyte differentiation	24/1027	169/18670	1.84572e-05	0.000320591	0.000236299	ADAM8/BAD/BCL6/CD46/CD83/CR1/EGR3/HLX/IL4R/IRF1/LILRB2/MDK/NFAM1/NFKBID/NFKBIZ/PGLYRP1/PIK3R6/RARA/RIPK2/TLR9/VNN1/ZC3H12A/ZFP36L1/ZMIZ1	24
Cluster1	GO:0045080	positive regulation of chemokine biosynthetic process	6/1027	12/18670	1.89409e-05	0.000325115	0.000239634	APP/AZU1/EGR1/HMOX1/IL1B/TNF	6
Cluster1	GO:0045416	positive regulation of interleukin-8 biosynthetic process	6/1027	12/18670	1.89409e-05	0.000325115	0.000239634	CLEC7A/ELANE/TLR4/TLR8/TLR9/TNF	6
Cluster1	GO:0070266	necroptotic process	11/1027	44/18670	1.89561e-05	0.000325115	0.000239634	CD14/CFLAR/IPMK/ITPK1/LY96/PELI1/PPIF/PYGL/SPATA2/TLR4/TNF	11
Cluster1	GO:1904407	positive regulation of nitric oxide metabolic process	11/1027	44/18670	1.89561e-05	0.000325115	0.000239634	CLEC7A/CLU/DDAH2/ICAM1/IL1B/KLF2/MMP8/PTGS2/TLR4/TLR6/TNF	11
Cluster1	GO:0006968	cellular defense response	12/1027	52/18670	1.92117e-05	0.000327423	0.000241335	ADORA2A/C5AR1/CCR3/CXCR2/FOSL1/LILRB2/LY96/MNDA/NCF1/NCF2/TCIRG1/TYROBP	12
Cluster1	GO:0050766	positive regulation of phagocytosis	14/1027	69/18670	1.92233e-05	0.000327423	0.000241335	ANO6/AZU1/CAMK1D/CD300LF/CLEC7A/F2RL1/FCER1G/FPR2/GATA2/IL1B/SIRPA/SIRPB1/SLC11A1/TNF	14
Cluster1	GO:0042246	tissue regeneration	15/1027	78/18670	1.92708e-05	0.000327423	0.000241335	BIN3/CD9/CDKN1A/CFLAR/CPQ/DYSF/GSN/IFRD1/KLF5/MDK/NINJ1/NOTCH1/PKM/PTPN12/TEC	15
Cluster1	GO:0032943	mononuclear cell proliferation	33/1027	274/18670	1.99527e-05	0.000337957	0.000249099	BCL6/BST1/CCDC88B/CD151/CD300A/CD46/CD55/CDKN1A/CEBPB/CLC/CSF1/GAPT/IL1B/IL6R/IMPDH1/IRF1/IRS2/LGALS9C/LILRB2/LST1/LYN/MNDA/MPL/PELI1/PRKCD/RIPK2/SDC4/SLC11A1/TLR4/TLR9/TNFSF13B/TNFSF14/TYROBP	33
Cluster1	GO:0070374	positive regulation of ERK1 and ERK2 cascade	28/1027	215/18670	2.0125e-05	0.00033982	0.000250473	ALOX15/APP/ARRB2/C5AR1/C5AR2/CCL3/CCL3L1/CCL3L3/CCL4L1/CCR1/CFLAR/CHI3L1/F2RL1/FPR2/ICAM1/JUN/MAPK3/NOD2/NOTCH1/NQO2/PDGFA/PDGFC/PRKD2/RAPGEF2/RIPK2/SEMA7A/TLR4/TNF	28
Cluster1	GO:0051402	neuron apoptotic process	30/1027	239/18670	2.12679e-05	0.000358009	0.000263879	ADAM8/ADORA2A/APP/ARRB2/ATF4/BID/BTG2/C5AR1/CCL3/CEBPB/CTSZ/DDIT3/G6PD/HIF1A/HIPK2/HMOX1/HSPA5/ILK/ITGAM/JUN/MAP3K11/MCL1/MDK/NAIP/NQO2/NR4A2/NR4A3/SOD2/TNF/TYROBP	30
Cluster1	GO:0050829	defense response to Gram-negative bacterium	16/1027	88/18670	2.14743e-05	0.000360371	0.00026562	AZU1/BPI/CAMP/DEFA1/DEFA1B/DEFA3/DEFA4/ELANE/F2RL1/IL6R/LTF/RNASE3/SELP/SLC11A1/TLR4/TLR9	16
Cluster1	GO:0045730	respiratory burst	10/1027	37/18670	2.16585e-05	0.000361495	0.000266448	CAMK1D/CD55/CLEC7A/HCK/MPO/NCF1/NCF2/NCF4/PIK3CD/SLC11A1	10
Cluster1	GO:0002287	alpha-beta T cell activation involved in immune response	13/1027	61/18670	2.18063e-05	0.000361495	0.000266448	BCL3/BCL6/HLX/IL18R1/IL4R/NFKBID/NFKBIZ/RARA/RELB/RIPK2/SEMA4A/STAT3/ZC3H12A	13
Cluster1	GO:0002293	alpha-beta T cell differentiation involved in immune response	13/1027	61/18670	2.18063e-05	0.000361495	0.000266448	BCL3/BCL6/HLX/IL18R1/IL4R/NFKBID/NFKBIZ/RARA/RELB/RIPK2/SEMA4A/STAT3/ZC3H12A	13
Cluster1	GO:0034113	heterotypic cell-cell adhesion	13/1027	61/18670	2.18063e-05	0.000361495	0.000266448	ALOX15/CEACAM6/DSC2/FLOT1/IL1B/IL1RN/ITGA5/ITGAX/ITGB3/LILRB2/MYADM/SIRPA/TNF	13
Cluster1	GO:0009267	cellular response to starvation	22/1027	149/18670	2.19985e-05	0.000363575	0.000267982	ATF3/ATF4/CDKN1A/DSC2/FADS1/GABARAPL1/HSPA5/JUN/KIAA1324/LAMP2/LRRK2/MAP1LC3A/MAP1LC3B/MAP1LC3C/MAPK3/NUAK2/PMAIP1/RALB/RRAGD/SESN2/UPP1/ZC3H12A	22
Cluster1	GO:0030041	actin filament polymerization	25/1027	182/18670	2.22533e-05	0.000365129	0.000269127	ALOX15/ARHGAP18/ARHGAP6/AVIL/CDC42EP2/CDC42EP4/CTTN/DBN1/GAS7/GMFG/GSN/HCK/HCLS1/ICAM1/MSRB1/MSRB2/MYADM/PLEKHG2/PREX1/PRKCD/PSTPIP2/RHOBTB1/VASP/WAS/WASF3	25
Cluster1	GO:0009595	detection of biotic stimulus	9/1027	30/18670	2.22933e-05	0.000365129	0.000269127	CLEC7A/LY96/NOD2/PAK1/PGLYRP1/TLR1/TLR2/TLR4/TLR6	9
Cluster1	GO:0090022	regulation of neutrophil chemotaxis	9/1027	30/18670	2.22933e-05	0.000365129	0.000269127	BST1/C5AR1/C5AR2/CAMK1D/CXCL8/CXCR2/DAPK2/DYSF/MDK	9
Cluster1	GO:1903305	regulation of regulated secretory pathway	23/1027	160/18670	2.24446e-05	0.000366505	0.000270141	ADGRE2/ADORA2A/BAIAP3/CD177/CD300A/CEACAM1/F2RL1/FCER1G/FES/FGR/GAB2/GATA2/HMOX1/IL4R/ITGAM/LRRK2/LYN/NOTCH1/P2RX1/PRAM1/PTAFR/RAB3D/STX1A	23
Cluster1	GO:0030195	negative regulation of blood coagulation	12/1027	53/18670	2.36031e-05	0.000383129	0.000282394	ALOX12/CD9/CEACAM1/GP1BA/PDGFA/PLAUR/PRKCD/PROS1/SERPINE2/SERPING1/THBD/THBS1	12
Cluster1	GO:0050704	regulation of interleukin-1 secretion	12/1027	53/18670	2.36031e-05	0.000383129	0.000282394	CCL3/IL1R2/LILRA2/LILRA5/NLRP12/NOD2/PANX2/RIPK2/TLR4/TLR8/TNFAIP3/ZC3H12A	12
Cluster1	GO:0017157	regulation of exocytosis	28/1027	217/18670	2.38935e-05	0.000386691	0.00028502	ADGRE2/ADORA2A/BAIAP3/CD177/CD300A/CEACAM1/CHMP2A/F2RL1/FCER1G/FES/FGR/GAB2/GATA2/HMOX1/IL4R/ITGAM/LRRK2/LYN/NOTCH1/P2RX1/PRAM1/PTAFR/RAB3D/RALB/SDC4/SDCBP/SMPD3/STX1A	28
Cluster1	GO:0032874	positive regulation of stress-activated MAPK cascade	24/1027	172/18670	2.48233e-05	0.000400551	0.000295236	APP/F2RL1/GADD45B/GADD45G/HIPK2/IL1B/IL1RN/LTBR/MAP3K11/MMP8/NCF1/NOD2/PAK1/RASSF2/RELL1/RIPK2/SDCBP/SPHK1/TLR4/TLR6/TLR9/TNF/VEGFA/ZC3H12A	24
Cluster1	GO:0006898	receptor-mediated endocytosis	36/1027	314/18670	2.51627e-05	0.000404831	0.00029839	ADM/ARRB2/CD14/CD63/CD9/CEACAM1/CLU/CTTN/CXCL16/CXCL8/CXCR1/CXCR2/DAB2/DLG4/FCER1G/FCGR1A/FCGR1B/FLOT1/FPR2/HIP1/HP/IGF2R/ITGAM/ITGB3/LDLR/NLGN3/NUMB/PDLIM7/PLCG2/SCARF1/SDCBP/SORL1/SPARC/TNK2/UNC119/VEGFA	36
Cluster1	GO:0043254	regulation of protein-containing complex assembly	45/1027	429/18670	2.53117e-05	0.000406029	0.000299273	ABCA1/ALOX15/ARHGAP18/ASAP1/AVIL/BID/CDC42EP2/CDC42EP4/CLEC7A/CLU/CTTN/DBN1/FES/GMFG/GSN/HCK/HCLS1/HSPA1A/HSPA1B/ICAM1/LCP1/MAPRE3/MEFV/MYADM/PAK1/PLEK/PLEKHG2/PMAIP1/PREX1/PRKCD/RAF1/RALB/RHOBTB1/SELP/SORL1/STX1A/THRA/TLR4/TLR6/TNF/TPPP3/ULK1/VASP/VEGFA/WAS	45
Cluster1	GO:0031640	killing of cells of other organism	13/1027	62/18670	2.62172e-05	0.000418095	0.000308167	AZU1/BAD/CAMP/CLEC7A/DEFA1/DEFA1B/DEFA3/DEFA4/ELANE/F2RL1/LTF/PGLYRP1/S100A12	13
Cluster1	GO:0032623	interleukin-2 production	13/1027	62/18670	2.62172e-05	0.000418095	0.000308167	CD83/CLEC7A/FCER1G/HOMER2/HOMER3/IL1B/IL1RAP/PDE4B/PRKD2/RIPK2/SLC11A1/TNFAIP3/ZFP36	13
Cluster1	GO:2001234	negative regulation of apoptotic signaling pathway	29/1027	230/18670	2.66647e-05	0.000423991	0.000312513	ARRB2/BCL2A1/BID/CFLAR/CLU/CTTN/HGF/HIF1A/HMOX1/HSPA1A/HSPA1B/ICAM1/IL1B/ITPRIP/LMNA/LRRK2/MAZ/MCL1/MMP9/NR4A2/PLAUR/PPIF/PTGS2/RAF1/SOD2/THBS1/TNF/TNFAIP3/VNN1	29
Cluster1	GO:0070555	response to interleukin-1	27/1027	207/18670	2.73441e-05	0.000433531	0.000319544	APP/CCL3/CCL3L1/CCL3L3/CCL4L1/CEBPB/CHI3L1/CXCL8/EGR1/GBP2/HIF1A/ICAM1/IL1B/IL1R1/IL1R2/IL1RAP/IL1RN/KLF2/LCN2/MAPK3/NFKBIA/NOD2/PELI1/PELI2/RIPK2/SIRPA/ZC3H12A	27
Cluster1	GO:1903035	negative regulation of response to wounding	16/1027	90/18670	2.87164e-05	0.000453969	0.000334609	ALOX12/CD9/CDKN1A/CEACAM1/GP1BA/KREMEN1/MDK/PDGFA/PLAUR/PRKCD/PROS1/SERPINE2/SERPING1/SIGLEC10/THBD/THBS1	16
Cluster1	GO:1900047	negative regulation of hemostasis	12/1027	54/18670	2.88425e-05	0.000454644	0.000335106	ALOX12/CD9/CEACAM1/GP1BA/PDGFA/PLAUR/PRKCD/PROS1/SERPINE2/SERPING1/THBD/THBS1	12
Cluster1	GO:1900015	regulation of cytokine production involved in inflammatory response	11/1027	46/18670	2.98027e-05	0.000467571	0.000344635	CLEC7A/IL17RA/IL1R2/MAPK14/MEFV/NOD2/PER1/SIRPA/TLR4/TLR6/ZC3H12A	11
Cluster1	GO:0002824	positive regulation of adaptive immune response based on somatic recombination of immune receptors built from immunoglobulin superfamily domains	17/1027	100/18670	2.9834e-05	0.000467571	0.000344635	FAM49B/FCER1G/HLA-C/HLX/IL18R1/IL1B/IL1R1/IL6R/NECTIN2/NFKBID/NFKBIZ/PVR/RIPK2/RSAD2/SLC11A1/TNF/TNFSF13B	17
Cluster1	GO:0030198	extracellular matrix organization	40/1027	368/18670	3.16194e-05	0.000494133	0.000364212	ADAM8/ADAMTSL4/APP/BCL3/CAPNS1/CFLAR/COL18A1/COL9A2/CRISPLD2/DNAJB6/EFEMP2/ELANE/F11R/FLOT1/ICAM1/ICAM3/ITGA2B/ITGA5/ITGAM/ITGAX/ITGB3/ITGB5/LCP1/MMP25/MMP8/MMP9/MPZL3/NFKB2/NOTCH1/PDGFA/PECAM1/QSOX1/SMPD3/SPARC/SULF2/THBS1/TIMP2/TNF/TNFRSF1A/VWF	40
Cluster1	GO:0045088	regulation of innate immune response	35/1027	305/18670	3.18329e-05	0.000496047	0.000365623	ADAM8/ARRB2/CEACAM1/CLEC4D/CLEC4E/CR1/EREG/FCER1G/FFAR2/FGR/FPR2/HCK/ICAM3/IFNGR2/IL18RAP/IRF1/LILRA2/LYN/MNDA/NECTIN2/NMI/NR1H2/PAK1/PIK3R6/PLCG2/PRKCD/PVR/RAF1/RELB/SERPING1/SOCS3/TLR8/TNFAIP3/TREML2/TREML4	35
Cluster1	GO:0032944	regulation of mononuclear cell proliferation	27/1027	209/18670	3.24809e-05	0.000504704	0.000372004	BCL6/BST1/CCDC88B/CD300A/CD46/CD55/CDKN1A/CEBPB/CLC/CSF1/IL1B/IL6R/IRF1/IRS2/LGALS9C/LILRB2/LST1/LYN/MNDA/MPL/PELI1/RIPK2/SDC4/TLR4/TLR9/TNFSF13B/TYROBP	27
Cluster1	GO:0006959	humoral immune response	39/1027	356/18670	3.31995e-05	0.000514403	0.000379153	AZU1/BCL3/BPI/BST1/C1RL/C4BPA/C5AR1/C5AR2/CAMP/CD46/CD55/CD83/CLU/CR1/CXCL1/CXCL8/DEFA1/DEFA1B/DEFA3/DEFA4/ELANE/IL1B/LCN2/LTF/NOTCH1/PGLYRP1/PI3/PROS1/RNASE3/S100A12/S100A8/S100A9/SERPING1/SLC11A1/SLPI/TFE3/TFEB/TNF/TREM1	39
Cluster1	GO:0043062	extracellular structure organization	40/1027	369/18670	3.36328e-05	0.00051964	0.000383013	ADAM8/ADAMTSL4/APP/BCL3/CAPNS1/CFLAR/COL18A1/COL9A2/CRISPLD2/DNAJB6/EFEMP2/ELANE/F11R/FLOT1/ICAM1/ICAM3/ITGA2B/ITGA5/ITGAM/ITGAX/ITGB3/ITGB5/LCP1/MMP25/MMP8/MMP9/MPZL3/NFKB2/NOTCH1/PDGFA/PECAM1/QSOX1/SMPD3/SPARC/SULF2/THBS1/TIMP2/TNF/TNFRSF1A/VWF	40
Cluster1	GO:0031532	actin cytoskeleton reorganization	17/1027	101/18670	3.40619e-05	0.000523306	0.000385715	ARAP1/CASS4/CTTN/F11R/FES/GMFG/GSN/HCK/HCLS1/MDK/NEDD9/PAK1/PARVB/PHACTR1/PLEK/RHOBTB1/SIPA1L1	17
Cluster1	GO:0046632	alpha-beta T cell differentiation	17/1027	101/18670	3.40619e-05	0.000523306	0.000385715	BCL3/BCL6/CD83/FUT7/HLX/IL18R1/IL4R/IRF1/NFKBID/NFKBIZ/RARA/RELB/RIPK2/RSAD2/SEMA4A/STAT3/ZC3H12A	17
Cluster1	GO:0043030	regulation of macrophage activation	12/1027	55/18670	3.50634e-05	0.00053642	0.000395381	BPI/CCL3/IL1RL1/IL4R/LDLR/LRRK2/MMP8/SPHK1/THBS1/TLR4/TLR6/ZC3H12A	12
Cluster1	GO:0003158	endothelium development	20/1027	132/18670	3.51122e-05	0.00053642	0.000395381	ALOX12/BMP6/CEACAM1/COL18A1/F11R/F2RL1/ICAM1/IL1B/ITGAX/KDM6B/MYADM/NOTCH1/PECAM1/PRKD2/RAPGEF2/RHOB/SLC40A1/TNF/TNFRSF1A/VEGFA	20
Cluster1	GO:0043523	regulation of neuron apoptotic process	27/1027	210/18670	3.53633e-05	0.000538747	0.000397096	ADAM8/ADORA2A/ARRB2/ATF4/BTG2/C5AR1/CCL3/CEBPB/CTSZ/DDIT3/G6PD/HIF1A/HIPK2/HMOX1/ILK/ITGAM/JUN/MAP3K11/MCL1/MDK/NAIP/NQO2/NR4A2/NR4A3/SOD2/TNF/TYROBP	27
Cluster1	GO:0106106	cold-induced thermogenesis	21/1027	143/18670	3.64333e-05	0.000551964	0.000406838	ACSL1/ATF4/CEBPB/DDIT3/G0S2/GADD45G/GHRL/IGF1R/IL18R1/IL4R/KDM6B/LCN2/NOTCH1/NR1H2/PDGFC/TFE3/THRA/TLE3/TLR4/VEGFA/ZNF516	21
Cluster1	GO:0120161	regulation of cold-induced thermogenesis	21/1027	143/18670	3.64333e-05	0.000551964	0.000406838	ACSL1/ATF4/CEBPB/DDIT3/G0S2/GADD45G/GHRL/IGF1R/IL18R1/IL4R/KDM6B/LCN2/NOTCH1/NR1H2/PDGFC/TFE3/THRA/TLE3/TLR4/VEGFA/ZNF516	21
Cluster1	GO:0045646	regulation of erythrocyte differentiation	11/1027	47/18670	3.69919e-05	0.00055613	0.000409909	GATA2/HIF1A/HSPA1A/HSPA1B/LYN/MAFB/MAPK14/SPI1/STAT3/ZFP36/ZFP36L1	11
Cluster1	GO:1900744	regulation of p38MAPK cascade	11/1027	47/18670	3.69919e-05	0.00055613	0.000409909	DUSP1/GADD45B/GADD45G/HGF/IL1B/NCF1/PER1/RELL1/SPHK1/VEGFA/ZC3H12A	11
Cluster1	GO:1990845	adaptive thermogenesis	22/1027	154/18670	3.70141e-05	0.00055613	0.000409909	ACSL1/ATF4/CEBPB/DDIT3/G0S2/GADD45G/GHRL/IGF1R/IL18R1/IL4R/KDM6B/LCN2/NOTCH1/NR1H2/PDGFC/SORL1/TFE3/THRA/TLE3/TLR4/VEGFA/ZNF516	22
Cluster1	GO:0045670	regulation of osteoclast differentiation	13/1027	64/18670	3.74287e-05	0.000560813	0.000413361	CCL3/CCR1/CEBPB/CSF1/FOS/LILRB3/LTF/MAFB/RASSF2/TFE3/TLR4/TNF/TYROBP	13
Cluster1	GO:0071248	cellular response to metal ion	25/1027	188/18670	3.87117e-05	0.000578448	0.000426359	ALOX15/ALOX5AP/APP/ATF4/BMP6/DLG4/FOS/FOSB/GSN/HMOX1/HSPA5/IQGAP1/JUN/JUNB/JUND/LRRK2/MAP1LC3A/MAPK3/MMP9/MT1E/NCF1/PPIF/PTGS2/SLC40A1/SMPD3	25
Cluster1	GO:2001236	regulation of extrinsic apoptotic signaling pathway	22/1027	155/18670	4.09398e-05	0.00061007	0.000449666	ATF3/BID/CFLAR/CTTN/DEDD2/G0S2/HGF/HMOX1/HSPA1A/HSPA1B/ICAM1/IL1B/ITPRIP/LMNA/LTBR/MCL1/PMAIP1/RAF1/THBS1/TNF/TNFAIP3/TNFRSF12A	22
Cluster1	GO:2000106	regulation of leukocyte apoptotic process	15/1027	83/18670	4.1494e-05	0.000616556	0.000454447	ADAM8/BCL6/CXCR2/FCER1G/HCAR2/HCLS1/HIF1A/IRS2/LYN/NFKBID/NOD2/NR4A3/PIK3CD/RAPGEF2/TSC22D3	15
Cluster1	GO:0010544	negative regulation of platelet activation	7/1027	19/18670	4.19403e-05	0.000616556	0.000454447	ALOX12/CD9/CEACAM1/PDGFA/PRKCD/SERPINE2/THBD	7
Cluster1	GO:0010888	negative regulation of lipid storage	7/1027	19/18670	4.19403e-05	0.000616556	0.000454447	ABCA1/ABCG1/ABHD5/ITGB3/NFKBIA/NR1H2/TNF	7
Cluster1	GO:0032930	positive regulation of superoxide anion generation	7/1027	19/18670	4.19403e-05	0.000616556	0.000454447	CD177/CLEC7A/F2RL1/FPR2/ITGAM/PRKCD/TYROBP	7
Cluster1	GO:0045414	regulation of interleukin-8 biosynthetic process	7/1027	19/18670	4.19403e-05	0.000616556	0.000454447	BCL3/CLEC7A/ELANE/TLR4/TLR8/TLR9/TNF	7
Cluster1	GO:0046651	lymphocyte proliferation	32/1027	272/18670	4.21749e-05	0.000618339	0.000455761	BCL6/BST1/CCDC88B/CD151/CD300A/CD46/CD55/CDKN1A/CEBPB/CLC/GAPT/IL1B/IL6R/IMPDH1/IRF1/IRS2/LGALS9C/LILRB2/LST1/LYN/MNDA/MPL/PELI1/PRKCD/RIPK2/SDC4/SLC11A1/TLR4/TLR9/TNFSF13B/TNFSF14/TYROBP	32
Cluster1	GO:0097191	extrinsic apoptotic signaling pathway	28/1027	224/18670	4.26677e-05	0.000623886	0.00045985	ATF3/BAD/BCL2A1/BID/CFLAR/CTTN/DEDD2/G0S2/HGF/HMOX1/HSPA1A/HSPA1B/ICAM1/IL1B/IL6R/ITPRIP/LCN2/LMNA/LTBR/MCL1/PMAIP1/RAF1/THBS1/TNF/TNFAIP3/TNFRSF10C/TNFRSF12A/TNFRSF1A	28
Cluster1	GO:0046683	response to organophosphorus	20/1027	134/18670	4.37702e-05	0.000637021	0.000469531	APP/AQP9/DUSP1/FOS/FOSB/FOSL1/HSPA5/IL1B/JUN/JUNB/JUND/P2RX1/P2RY2/PER1/PTAFR/PTGS2/RAPGEF2/SPARC/THBD/ZFP36L1	20
Cluster1	GO:0010950	positive regulation of endopeptidase activity	24/1027	178/18670	4.37996e-05	0.000637021	0.000469531	ALOX12/BAD/BBC3/BID/CASP4/CASP5/CLEC7A/CR1/CTSD/GSN/HIP1/LYN/MEFV/NLRP12/P2RX1/PMAIP1/PPM1F/PRR7/RIPK2/S100A8/S100A9/ST20/STAT3/TNF	24
Cluster1	GO:0090199	regulation of release of cytochrome c from mitochondria	11/1027	48/18670	4.56259e-05	0.000661819	0.000487809	ARRB2/BAD/BBC3/BID/CLU/HGF/LMNA/MMP9/PLAUR/PMAIP1/PPIF	11
Cluster1	GO:0032970	regulation of actin filament-based process	41/1027	388/18670	4.84347e-05	0.000700697	0.000516465	ALOX15/ARAP1/ARHGAP18/ARHGAP6/AVIL/BST1/C9orf72/CDC42EP2/CDC42EP4/CTTN/DBN1/DSC2/F11R/F2RL1/FES/GMFG/GSN/HCK/HCLS1/ICAM1/ILK/KCNJ2/MDK/MYADM/MYBPC3/PAK1/PDE4B/PDGFA/PLEK/PLEKHG2/PPM1F/PREX1/PRKCD/PXN/RHOB/RHOBTB1/RHOG/SDC4/SLC9A1/VASP/WAS	41
Cluster1	GO:0051250	negative regulation of lymphocyte activation	21/1027	146/18670	4.98145e-05	0.000718752	0.000529773	ADORA2A/BCL6/CD300A/CEACAM1/CEBPB/HLX/IL4R/IRF1/LGALS9C/LILRB2/LST1/LYN/MDK/MNDA/NFKBID/PELI1/PGLYRP1/SDC4/TNFAIP3/TYROBP/ZC3H12A	21
Cluster1	GO:0050819	negative regulation of coagulation	12/1027	57/18670	5.1066e-05	0.000734865	0.00054165	ALOX12/CD9/CEACAM1/GP1BA/PDGFA/PLAUR/PRKCD/PROS1/SERPINE2/SERPING1/THBD/THBS1	12
Cluster1	GO:0030194	positive regulation of blood coagulation	8/1027	26/18670	5.23732e-05	0.000749148	0.000552177	ANO6/HPSE/PLEK/SELP/TBXA2R/THBD/THBS1/TLR4	8
Cluster1	GO:1900048	positive regulation of hemostasis	8/1027	26/18670	5.23732e-05	0.000749148	0.000552177	ANO6/HPSE/PLEK/SELP/TBXA2R/THBD/THBS1/TLR4	8
Cluster1	GO:0022408	negative regulation of cell-cell adhesion	24/1027	180/18670	5.2556e-05	0.000749148	0.000552177	ADORA2A/ALOX12/BCL6/BMP6/CD300A/CD9/CEACAM1/CEBPB/HLX/IL1RN/IL4R/IRF1/LGALS9C/LILRB2/MDK/MYADM/NFKBID/PELI1/PPM1F/PRKCD/SDC4/SERPINE2/VEGFA/ZC3H12A	24
Cluster1	GO:0045428	regulation of nitric oxide biosynthetic process	13/1027	66/18670	5.26079e-05	0.000749148	0.000552177	CLEC7A/CLU/DDAH2/ICAM1/IL1B/KLF2/MMP8/PTGS2/SIRPA/TLR4/TLR6/TNF/ZC3H12A	13
Cluster1	GO:0001933	negative regulation of protein phosphorylation	44/1027	429/18670	5.30845e-05	0.000753966	0.000555729	ADORA2A/ARRB2/ATF3/C9orf72/CD300A/CDKN1A/CEACAM1/CORO1C/CTDSPL/DDIT4/DUSP1/F2RL1/GADD45B/GMFG/HGF/IGF1R/IL1B/ILK/ITPRIP/JUN/LATS2/LRRK2/LYN/MLLT1/MYADM/NLRP12/NLRP6/PER1/PPM1F/PPP1R15B/PRKAR1B/PRKCD/PRKRIP1/RASSF2/RGS2/RNF149/SFN/SIRPA/SOCS3/SORL1/TLR4/TNFAIP3/TRIB1/ZC3H12A	44
Cluster1	GO:0071241	cellular response to inorganic substance	27/1027	215/18670	5.35448e-05	0.000758528	0.000559091	ALOX15/ALOX5AP/APP/ATF4/BAD/BMP6/CFLAR/DLG4/FOS/FOSB/GSN/HMOX1/HSPA5/IQGAP1/JUN/JUNB/JUND/LRRK2/MAP1LC3A/MAPK3/MMP9/MT1E/NCF1/PPIF/PTGS2/SLC40A1/SMPD3	27
Cluster1	GO:2001057	reactive nitrogen species metabolic process	15/1027	85/18670	5.53432e-05	0.000781974	0.000576373	CLEC7A/CLU/DDAH2/ICAM1/IL1B/KLF2/MARC1/MMP8/PTGS2/SIRPA/TLR2/TLR4/TLR6/TNF/ZC3H12A	15
Cluster1	GO:0002534	cytokine production involved in inflammatory response	11/1027	49/18670	5.59371e-05	0.000784541	0.000578264	CLEC7A/IL17RA/IL1R2/MAPK14/MEFV/NOD2/PER1/SIRPA/TLR4/TLR6/ZC3H12A	11
Cluster1	GO:0097300	programmed necrotic cell death	11/1027	49/18670	5.59371e-05	0.000784541	0.000578264	CD14/CFLAR/IPMK/ITPK1/LY96/PELI1/PPIF/PYGL/SPATA2/TLR4/TNF	11
Cluster1	GO:0002523	leukocyte migration involved in inflammatory response	6/1027	14/18670	5.59564e-05	0.000784541	0.000578264	ADAM8/ELANE/FFAR2/MDK/S100A8/S100A9	6
Cluster1	GO:0002821	positive regulation of adaptive immune response	17/1027	105/18670	5.67701e-05	0.000793908	0.000585169	FAM49B/FCER1G/HLA-C/HLX/IL18R1/IL1B/IL1R1/IL6R/NECTIN2/NFKBID/NFKBIZ/PVR/RIPK2/RSAD2/SLC11A1/TNF/TNFSF13B	17
Cluster1	GO:1902903	regulation of supramolecular fiber organization	38/1027	353/18670	6.09047e-05	0.000848713	0.000625564	ALOX15/APP/ARAP1/ARHGAP18/ARHGAP6/AVIL/C9orf72/CDC42EP2/CDC42EP4/CLU/CTTN/DBN1/F2RL1/FES/GMFG/GSN/HCK/HCLS1/HSPA1A/HSPA1B/ICAM1/LDLR/MAP1A/MAPRE3/MID1IP1/MYADM/PAK1/PLEK/PLEKHG2/PPM1F/PREX1/PRKCD/PXN/RHOBTB1/SDC4/SLC9A1/VASP/WAS	38
Cluster1	GO:0002827	positive regulation of T-helper 1 type immune response	7/1027	20/18670	6.14671e-05	0.000848713	0.000625564	HLX/IL18R1/IL1B/IL1R1/IL6R/RIPK2/SLC11A1	7
Cluster1	GO:0033005	positive regulation of mast cell activation	7/1027	20/18670	6.14671e-05	0.000848713	0.000625564	FCER1G/FGR/GAB2/GATA2/IL4R/NECTIN2/NR4A3	7
Cluster1	GO:0042228	interleukin-8 biosynthetic process	7/1027	20/18670	6.14671e-05	0.000848713	0.000625564	BCL3/CLEC7A/ELANE/TLR4/TLR8/TLR9/TNF	7
Cluster1	GO:1905523	positive regulation of macrophage migration	7/1027	20/18670	6.14671e-05	0.000848713	0.000625564	C5AR1/CCL3/CSF1/MAPK14/MAPK3/MDK/THBS1	7
Cluster1	GO:0002456	T cell mediated immunity	17/1027	106/18670	6.4206e-05	0.000884292	0.000651788	CD46/CD55/CEACAM1/CLC/FAM49B/GNL1/HLA-C/ICAM1/IL18R1/IL18RAP/IL1B/IL1R1/NECTIN2/PVR/RSAD2/SLC11A1/WAS	17
Cluster1	GO:0071356	cellular response to tumor necrosis factor	33/1027	291/18670	6.69315e-05	0.000916963	0.000675869	CASP4/CCL3/CCL3L1/CCL3L3/CCL4L1/CHI3L1/CXCL8/F2RL1/GBP2/HSPA1A/HSPA1B/ICAM1/ILK/KLF2/LCN2/LTBR/MAPK14/MAPK3/NFKBIA/SMPD3/SPATA2/SPHK1/THBS1/TNF/TNFAIP3/TNFRSF12A/TNFRSF1A/TNFRSF9/TNFSF13B/TNFSF14/ZC3H12A/ZFP36/ZFP36L1	33
Cluster1	GO:0071402	cellular response to lipoprotein particle stimulus	9/1027	34/18670	6.69841e-05	0.000916963	0.000675869	ABCA1/ABCG1/CD68/CD9/FCER1G/LDLR/SMPD3/TLR4/TLR6	9
Cluster1	GO:0050679	positive regulation of epithelial cell proliferation	26/1027	206/18670	6.71557e-05	0.000916963	0.000675869	BAD/BMP6/C5AR1/C5AR2/CCR3/CFLAR/DYSF/EGR3/GATA2/GHRL/HIF1A/HMOX1/ITGB3/JAML/JUN/LRG1/MDK/NOD2/NOTCH1/NR4A1/NR4A3/PRKD2/STAT3/TGFA/TNFAIP3/VEGFA	26
Cluster1	GO:0014074	response to purine-containing compound	21/1027	149/18670	6.74188e-05	0.000916963	0.000675869	ADORA2A/APP/AQP9/DUSP1/FOS/FOSB/FOSL1/HSPA5/IL1B/JUN/JUNB/JUND/P2RX1/P2RY2/PER1/PTAFR/PTGS2/RAPGEF2/SPARC/THBD/ZFP36L1	21
Cluster1	GO:2001056	positive regulation of cysteine-type endopeptidase activity	21/1027	149/18670	6.74188e-05	0.000916963	0.000675869	ALOX12/BAD/BBC3/BID/CASP4/CASP5/CLEC7A/CTSD/GSN/HIP1/MEFV/NLRP12/P2RX1/PMAIP1/PPM1F/PRR7/RIPK2/S100A8/S100A9/ST20/TNF	21
Cluster1	GO:0038061	NIK/NF-kappaB signaling	24/1027	183/18670	6.86463e-05	0.000929025	0.00068476	ADGRG3/APP/BCL3/CD14/CHI3L1/IL18R1/IL1B/ILK/LITAF/MMP8/NFKB2/NFKBIA/NLRP12/NOD2/RASSF2/RELB/SPHK1/TLR2/TLR4/TLR6/TLR9/TNF/TNFSF14/ZC3H12A	24
Cluster1	GO:0043123	positive regulation of I-kappaB kinase/NF-kappaB signaling	24/1027	183/18670	6.86463e-05	0.000929025	0.00068476	ALPK1/CANT1/CFLAR/F2RL1/HMOX1/IL1B/IL1RN/LITAF/LTBR/LTF/NOD2/PELI1/PELI2/PLK2/RIPK2/S100A12/SECTM1/TLR4/TLR6/TLR9/TNF/TNFRSF1A/TRIM25/WLS	24
Cluster1	GO:0043032	positive regulation of macrophage activation	8/1027	27/18670	7.08542e-05	0.00095417	0.000703294	CCL3/IL1RL1/IL4R/LRRK2/MMP8/THBS1/TLR4/TLR6	8
Cluster1	GO:0050820	positive regulation of coagulation	8/1027	27/18670	7.08542e-05	0.00095417	0.000703294	ANO6/HPSE/PLEK/SELP/TBXA2R/THBD/THBS1/TLR4	8
Cluster1	GO:0032956	regulation of actin cytoskeleton organization	37/1027	343/18670	7.25382e-05	0.000974442	0.000718236	ALOX15/ARAP1/ARHGAP18/ARHGAP6/AVIL/BST1/C9orf72/CDC42EP2/CDC42EP4/CTTN/DBN1/F11R/F2RL1/FES/GMFG/GSN/HCK/HCLS1/ICAM1/ILK/MDK/MYADM/PAK1/PDGFA/PLEK/PLEKHG2/PPM1F/PREX1/PRKCD/PXN/RHOB/RHOBTB1/RHOG/SDC4/SLC9A1/VASP/WAS	37
Cluster1	GO:0002064	epithelial cell development	26/1027	207/18670	7.28745e-05	0.000976555	0.000719793	ADAMTSL4/BAD/BMP6/CDKN1A/COL18A1/F11R/F2RL1/FOSL2/HIF1A/HRH2/ICAM1/IL1B/IQGAP1/KLF5/MYADM/NOTCH1/PECAM1/RAPGEF2/RARA/RILPL1/RILPL2/SFN/TNF/TNFRSF1A/VEGFA/WHRN	26
Cluster1	GO:0051591	response to cAMP	16/1027	97/18670	7.39299e-05	0.000988269	0.000728427	APP/AQP9/DUSP1/FOS/FOSB/FOSL1/HSPA5/JUN/JUNB/JUND/PER1/PTAFR/RAPGEF2/SPARC/THBD/ZFP36L1	16
Cluster1	GO:0045580	regulation of T cell differentiation	20/1027	139/18670	7.42737e-05	0.000989851	0.000729593	ADAM8/BAD/BCL6/CD46/CD83/CR1/EGR3/HLX/IL4R/IRF1/LILRB2/MDK/NFKBID/NFKBIZ/PIK3R6/RARA/RIPK2/VNN1/ZC3H12A/ZMIZ1	20
Cluster1	GO:0050777	negative regulation of immune response	21/1027	150/18670	7.44112e-05	0.000989851	0.000729593	ALOX15/ARRB2/BCL6/C4BPA/CD300A/CD55/CEACAM1/CR1/HLX/HMOX1/IL1RL1/IL4R/LYN/NLRP6/NMI/NR1H2/PGLYRP1/SERPING1/TNF/TNFAIP3/ZC3H12A	21
Cluster1	GO:0045765	regulation of angiogenesis	40/1027	383/18670	7.71908e-05	0.00102433	0.000755005	ADM/ANXA3/C5AR1/CCR3/CEACAM1/CHI3L1/CXCL8/CXCR2/EGLN1/EPN2/GATA2/GHRL/HGF/HIF1A/HIPK2/HMOX1/IL1B/ITGA5/ITGAX/KLF2/LRG1/MDK/NOTCH1/PIK3R6/PKM/PLK2/PRKD2/PROK2/PTGS2/RHOB/SEMA4A/SPARC/SPHK1/STAT3/TBXA2R/THBS1/TNFAIP3/TNFRSF12A/VEGFA/ZC3H12A	40
Cluster1	GO:0050670	regulation of lymphocyte proliferation	26/1027	208/18670	7.90262e-05	0.00104614	0.000771081	BCL6/BST1/CCDC88B/CD300A/CD46/CD55/CDKN1A/CEBPB/CLC/IL1B/IL6R/IRF1/IRS2/LGALS9C/LILRB2/LST1/LYN/MNDA/MPL/PELI1/RIPK2/SDC4/TLR4/TLR9/TNFSF13B/TYROBP	26
Cluster1	GO:0046328	regulation of JNK cascade	24/1027	185/18670	8.16911e-05	0.0010788	0.000795153	APP/EPHB1/F2RL1/GADD45B/GADD45G/HIPK2/IGF1R/IL1B/IL1RN/LTBR/MAP3K11/MMP8/NCF1/NOD2/PAK1/PER1/RASSF2/RIPK2/SDCBP/SIRPA/TLR4/TLR6/TLR9/TNF	24
Cluster1	GO:0046330	positive regulation of JNK cascade	20/1027	140/18670	8.22588e-05	0.00108367	0.000798745	APP/F2RL1/GADD45B/GADD45G/HIPK2/IL1B/IL1RN/LTBR/MAP3K11/MMP8/NCF1/NOD2/PAK1/RASSF2/RIPK2/SDCBP/TLR4/TLR6/TLR9/TNF	20
Cluster1	GO:0045921	positive regulation of exocytosis	15/1027	88/18670	8.36932e-05	0.00109727	0.000808766	CD177/CHMP2A/F2RL1/FCER1G/FGR/GAB2/GATA2/IL4R/ITGAM/PTAFR/RAB3D/SDC4/SDCBP/SMPD3/STX1A	15
Cluster1	GO:1904035	regulation of epithelial cell apoptotic process	15/1027	88/18670	8.36932e-05	0.00109727	0.000808766	ANO6/ARRB2/BAD/CFLAR/COL18A1/GATA2/GSN/HMOX1/ICAM1/MDK/THBS1/TNF/TNFAIP3/ZFP36/ZFP36L1	15
Cluster1	GO:0031341	regulation of cell killing	16/1027	98/18670	8.39165e-05	0.00109756	0.00080898	ARRB2/BAD/CD55/CEACAM1/CLEC7A/F2RL1/FAM49B/HLA-C/ICAM1/IL18RAP/ITGAM/NECTIN2/PGLYRP1/PIK3R6/PVR/TYROBP	16
Cluster1	GO:0044262	cellular carbohydrate metabolic process	32/1027	282/18670	8.47299e-05	0.00110554	0.000814867	B3GNT5/B3GNT8/B4GALT5/BAD/CBFA2T3/DDIT4/DGAT2/DYSF/EXT1/EXTL3/GK/IMPA2/IRS2/ITPK1/MGAM/MIDN/NDST1/PFKFB3/PFKFB4/PGD/PHLDA2/PLEK/PMAIP1/PPP1R3B/PTAFR/PYGL/PYGM/RUBCNL/SESN2/SLC45A3/STAT3/STK40	32
Cluster1	GO:0036499	PERK-mediated unfolded protein response	7/1027	21/18670	8.78369e-05	0.00114335	0.000842731	ATF3/ATF4/CXCL8/DDIT3/HSPA5/PPP1R15A/PPP1R15B	7
Cluster1	GO:0043087	regulation of GTPase activity	47/1027	479/18670	8.87042e-05	0.00114654	0.000845085	ARAP1/ARAP3/ARHGAP18/ARHGAP21/ARHGAP25/ARHGAP26/ARHGAP6/ARHGAP9/ARRB2/ASAP1/ASAP2/BCL6/CCDC125/CCL3/CCL3L1/CCL3L3/CCL4L1/CDC42EP2/CORO1C/DOCK4/DOCK5/EIF5/F11R/F2RL1/FGD4/GMIP/ICAM1/IQGAP1/JUN/LRRK2/MYO9B/NDEL1/NEDD9/PLXNC1/PREX1/PTPRN2/RAPGEF2/RGPD2/RGS2/RHOG/RP2/SIPA1L1/SIPA1L2/SMAP2/TIAM2/TNK2/VPS9D1	47
Cluster1	GO:0010759	positive regulation of macrophage chemotaxis	6/1027	15/18670	8.89232e-05	0.00114654	0.000845085	C5AR1/CSF1/MAPK14/MAPK3/MDK/THBS1	6
Cluster1	GO:0032352	positive regulation of hormone metabolic process	6/1027	15/18670	8.89232e-05	0.00114654	0.000845085	ADM/BMP6/EGR1/HIF1A/IL1B/TNF	6
Cluster1	GO:0051770	positive regulation of nitric-oxide synthase biosynthetic process	6/1027	15/18670	8.89232e-05	0.00114654	0.000845085	LRRK2/NAMPT/NOD2/TLR2/TLR4/TLR9	6
Cluster1	GO:0062013	positive regulation of small molecule metabolic process	20/1027	141/18670	9.09956e-05	0.0011705	0.000862741	ABCG1/ADM/APP/BMP6/DGAT2/HIF1A/IL1B/IRS2/MID1IP1/NR1H2/NR4A3/PFKFB3/PFKFB4/PLIN5/PMAIP1/PTAFR/PTGS2/SLC45A3/STAT3/TNF	20
Cluster1	GO:0071260	cellular response to mechanical stimulus	14/1027	79/18670	9.26657e-05	0.00118917	0.000876508	BAD/BMP6/CASP5/IL1B/IRF1/KCNJ2/LTBR/MAPK3/PTGS2/SLC9A1/TLR4/TLR8/TNFRSF1A/TNFSF14	14
Cluster1	GO:0070301	cellular response to hydrogen peroxide	16/1027	99/18670	9.50661e-05	0.00121711	0.000897102	HGF/IL18RAP/KDM6B/KLF2/LCN2/LRRK2/MAP1LC3A/NR4A3/PPIF/PRKCD/RHOB/SIRPA/SMPD3/SPHK1/TNFAIP3/TXN	16
Cluster1	GO:0034135	regulation of toll-like receptor 2 signaling pathway	5/1027	10/18670	9.96304e-05	0.00126565	0.000932879	F2RL1/LYN/TLR1/TLR6/TNFAIP3	5
Cluster1	GO:0070391	response to lipoteichoic acid	5/1027	10/18670	9.96304e-05	0.00126565	0.000932879	CD14/MAPK14/RIPK2/TLR2/TLR4	5
Cluster1	GO:0071223	cellular response to lipoteichoic acid	5/1027	10/18670	9.96304e-05	0.00126565	0.000932879	CD14/MAPK14/RIPK2/TLR2/TLR4	5
Cluster1	GO:0046777	protein autophosphorylation	28/1027	235/18670	9.97855e-05	0.00126565	0.000932879	DAPK2/EPHB1/EPHB4/FES/FGR/HCK/IGF1R/IQGAP1/JUN/LRRK2/LYN/MAK/MAP3K11/MAPK3/MAPKAPK2/MARK2/MKNK1/NLRP12/PAK1/PDGFA/PDGFC/PIM3/PRKD2/RASSF2/TEC/TNK2/ULK1/VEGFA	28
Cluster1	GO:0051897	positive regulation of protein kinase B signaling	23/1027	176/18670	0.000101896	0.00128943	0.000950402	ADAM8/ARRB2/CCL3/CHI3L1/EREG/HBEGF/HCLS1/HGF/HIP1/HPSE/IGF1R/ILK/IRS2/MAZ/OSM/PDGFA/PIK3CD/PIK3R5/RHOG/TGFA/THBS1/TNF/TXN	23
Cluster1	GO:0030888	regulation of B cell proliferation	12/1027	61/18670	0.000102675	0.00129328	0.00095324	BCL6/BST1/CD300A/CDKN1A/IRS2/LYN/MNDA/PELI1/TLR4/TLR9/TNFSF13B/TYROBP	12
Cluster1	GO:0090303	positive regulation of wound healing	12/1027	61/18670	0.000102675	0.00129328	0.00095324	ANO6/CLEC7A/HBEGF/HPSE/INSL3/MYLK/PLEK/SELP/TBXA2R/THBD/THBS1/TLR4	12
Cluster1	GO:0033559	unsaturated fatty acid metabolic process	17/1027	110/18670	0.000103243	0.00129744	0.000956309	ACOX1/ACSL1/ALOX12/ALOX15/ALOX5/ALOX5AP/CYP4F3/FADS1/FADS2/IL1B/MAPK3/MGLL/PNPLA8/PTGS1/PTGS2/TBXAS1/TNFRSF1A	17
Cluster1	GO:0010038	response to metal ion	38/1027	362/18670	0.000103845	0.001302	0.000959671	ADAM9/ALOX15/ALOX5AP/ANXA11/APP/AQP9/ATF4/BAD/BMP6/CD14/DLG4/DUSP1/FOS/FOSB/G6PD/GSN/HIF1A/HMOX1/HSPA5/ICAM1/IQGAP1/JUN/JUNB/JUND/LRRK2/MAP1LC3A/MAPK3/MMP9/MT1E/NCF1/PPIF/PTGS2/S100A8/SLC40A1/SMPD3/SPARC/TCIRG1/THBS1	38
Cluster1	GO:0014002	astrocyte development	10/1027	44/18670	0.000108617	0.00135557	0.000999153	ADORA2A/APP/C5AR1/FPR2/IL1B/LDLR/S100A8/TLR4/TNF/TSPAN2	10
Cluster1	GO:0030225	macrophage differentiation	10/1027	44/18670	0.000108617	0.00135557	0.000999153	APP/CSF1/GATA2/HCLS1/MMP9/SPI1/TLR2/TRIB1/TSPAN2/VEGFA	10
Cluster1	GO:0090322	regulation of superoxide metabolic process	9/1027	36/18670	0.000108863	0.00135557	0.000999153	BST1/CD177/CLEC7A/F2RL1/FPR2/ITGAM/PRKCD/TNF/TYROBP	9
Cluster1	GO:0043280	positive regulation of cysteine-type endopeptidase activity involved in apoptotic process	19/1027	132/18670	0.000110817	0.00137676	0.00101477	ALOX12/BAD/BBC3/BID/CASP4/CASP5/CLEC7A/CTSD/GSN/HIP1/NLRP12/P2RX1/PMAIP1/PPM1F/PRR7/S100A8/S100A9/ST20/TNF	19
Cluster1	GO:0051056	regulation of small GTPase mediated signal transduction	36/1027	338/18670	0.000116868	0.00144863	0.00106775	ABCA1/ARAP1/ARAP3/ARHGAP18/ARHGAP21/ARHGAP25/ARHGAP26/ARHGAP6/ARHGAP9/ARHGEF40/BCL6/CCDC125/CSF1/CYTH4/F2RL1/FGD4/FLOT1/GMIP/IRS2/LYN/MYO9B/NOTCH1/PLEKHG2/PLEKHG3/PREX1/RAF1/RASGRP4/RGL2/RHOB/RHOBTB1/RHOG/SH2B2/SIPA1L1/SIPA1L2/TIAM2/TIMP2	36
Cluster1	GO:1903307	positive regulation of regulated secretory pathway	11/1027	53/18670	0.000119608	0.00147924	0.00109031	CD177/F2RL1/FCER1G/FGR/GAB2/GATA2/IL4R/ITGAM/PTAFR/RAB3D/STX1A	11
Cluster1	GO:0048525	negative regulation of viral process	16/1027	101/18670	0.000121313	0.00149693	0.00110335	APOBEC3A/CCL3/GSN/IFIT1/IFITM2/IFITM3/JUN/LTF/RSAD2/SLPI/SRPK1/TNF/TRIM21/TRIM25/ZC3H12A/ZFP36	16
Cluster1	GO:0048708	astrocyte differentiation	14/1027	81/18670	0.000122586	0.00150766	0.00111125	ADORA2A/APP/C5AR1/FPR2/IL1B/LDLR/MAPK3/NOTCH1/S100A8/SERPINE2/STAT3/TLR4/TNF/TSPAN2	14
Cluster1	GO:0032928	regulation of superoxide anion generation	7/1027	22/18670	0.000122735	0.00150766	0.00111125	CD177/CLEC7A/F2RL1/FPR2/ITGAM/PRKCD/TYROBP	7
Cluster1	GO:0045638	negative regulation of myeloid cell differentiation	15/1027	91/18670	0.000123981	0.00151502	0.00111668	CCL3/CEACAM1/GATA2/LILRB3/LTF/LYN/MAFB/MEIS1/NFKBIA/PAF1/RARA/TLR4/TRIB1/ZFP36/ZFP36L1	15
Cluster1	GO:0060333	interferon-gamma-mediated signaling pathway	15/1027	91/18670	0.000123981	0.00151502	0.00111668	FCGR1A/FCGR1B/GBP2/HCK/HLA-C/ICAM1/IFNGR2/IRF1/NMI/NR1H2/PRKCD/PTAFR/SOCS3/TRIM21/TRIM25	15
Cluster1	GO:0072606	interleukin-8 secretion	8/1027	29/18670	0.000124168	0.00151502	0.00111668	C5AR2/CD14/CHI3L1/F2RL1/FFAR2/TLR1/TLR2/TLR6	8
Cluster1	GO:0043547	positive regulation of GTPase activity	41/1027	405/18670	0.000125553	0.00152849	0.00112661	ARAP1/ARAP3/ARHGAP18/ARHGAP21/ARHGAP25/ARHGAP26/ARHGAP6/ARHGAP9/ASAP1/ASAP2/CCDC125/CCL3/CCL3L1/CCL3L3/CCL4L1/CDC42EP2/CORO1C/DOCK4/DOCK5/EIF5/F11R/F2RL1/GMIP/ICAM1/IQGAP1/JUN/LRRK2/MYO9B/NDEL1/NEDD9/PREX1/RAPGEF2/RGPD2/RGS2/RHOG/RP2/SIPA1L1/SIPA1L2/SMAP2/TIAM2/VPS9D1	41
Cluster1	GO:2001235	positive regulation of apoptotic signaling pathway	23/1027	179/18670	0.000131929	0.00160254	0.00118119	ADORA2A/ATF3/BAD/BBC3/BID/DDIT3/DEDD2/G0S2/GSN/LTBR/MCL1/MMP9/PLAUR/PMAIP1/PPIF/PRKCD/PRR7/S100A8/S100A9/SFN/THBS1/TNFRSF12A/YWHAH	23
Cluster1	GO:0035690	cellular response to drug	43/1027	433/18670	0.000133701	0.00162045	0.00119439	ARRB2/ATF4/BAD/CFLAR/DDIT4/EGR1/GNA15/HGF/HMOX1/HRH2/HSPA5/ICAM1/IL18RAP/IL1B/KDM6B/KLF16/KLF2/LCN2/LRRK2/MAP1LC3A/MAPK3/NCOA1/NOD2/NR4A3/P2RY2/PDE4B/PPIF/PPM1F/PRKCD/PTAFR/PTGS2/RHOB/RIPK2/RNF149/SIRPA/SLC31A1/SMPD3/SPHK1/SPI1/TNF/TNFAIP3/TXN/ZC3H12A	43
Cluster1	GO:0038083	peptidyl-tyrosine autophosphorylation	9/1027	37/18670	0.000136893	0.00165546	0.0012202	FGR/HCK/IGF1R/IQGAP1/LYN/MAPK3/TEC/TNK2/VEGFA	9
Cluster1	GO:0010506	regulation of autophagy	35/1027	328/18670	0.000139337	0.00168129	0.00123924	ATP6V0B/BAD/C9orf72/CAPNS1/CTSA/CTTN/DAPK2/DDIT3/DHRSX/HGF/HIF1A/HMOX1/KIAA1324/LAMTOR1/LRRK2/MAPK3/MCL1/MEFV/NAMPT/NLRP6/PHF23/PLK2/PLK3/QSOX1/RALB/RIPK2/RRAGD/SESN2/STAT3/TFEB/TMEM59/TP53INP2/TRIM21/ULK1/ZC3H12A	35
Cluster1	GO:0046209	nitric oxide metabolic process	14/1027	82/18670	0.000140456	0.00169053	0.00124605	CLEC7A/CLU/DDAH2/ICAM1/IL1B/KLF2/MMP8/PTGS2/SIRPA/TLR2/TLR4/TLR6/TNF/ZC3H12A	14
Cluster1	GO:2000117	negative regulation of cysteine-type endopeptidase activity	15/1027	92/18670	0.000140723	0.00169053	0.00124605	ADORA2A/ARRB2/CFLAR/DNAJB6/HGF/LTF/MMP9/NAIP/PLAUR/PTGS2/RAF1/SFN/THBS1/TNFSF14/VEGFA	15
Cluster1	GO:0002763	positive regulation of myeloid leukocyte differentiation	11/1027	54/18670	0.000142827	0.00170829	0.00125914	CCR1/CSF1/EVI2B/FES/FOS/HCLS1/JUN/TNF/TRIB1/TYROBP/ZFP36L1	11
Cluster1	GO:0006636	unsaturated fatty acid biosynthetic process	11/1027	54/18670	0.000142827	0.00170829	0.00125914	ALOX12/ALOX15/ALOX5/ALOX5AP/FADS1/FADS2/IL1B/PNPLA8/PTGS1/PTGS2/TBXAS1	11
Cluster1	GO:0043112	receptor metabolic process	24/1027	192/18670	0.000146544	0.00174891	0.00128908	ADM/ARAP1/ARRB2/CD63/CD9/CEACAM1/CXCL8/CXCR1/CXCR2/DLG4/ECE1/EHD3/FCER1G/FLOT1/HIF1A/ITGB3/LAMTOR1/MYLIP/NUMB/PLCG2/SDCBP/SORL1/TNF/VEGFA	24
Cluster1	GO:0030522	intracellular receptor signaling pathway	31/1027	278/18670	0.000149552	0.00178091	0.00131266	ALOX15/ALPK1/ARRB2/DAB2/DEFA1/DEFA1B/DEFA3/HSPA1A/HSPA1B/KMT2D/NCOA1/NFKBIA/NOD2/NR1H2/NR4A1/NR4A2/NR4A3/NR6A1/PADI2/PAK1/PER1/PLIN5/RARA/RIPK2/STARD10/STAT3/THRA/TLR4/TNFAIP3/VDR/YWHAH	31
Cluster1	GO:0031100	animal organ regeneration	13/1027	73/18670	0.000155357	0.00184199	0.00135769	ADM/ANXA3/C5AR1/CDKN1A/CEBPB/HGF/HMOX1/IGF2R/LCP1/NOTCH1/NR4A3/PKM/SULF2	13
Cluster1	GO:0061844	antimicrobial humoral immune response mediated by antimicrobial peptide	13/1027	73/18670	0.000155357	0.00184199	0.00135769	CAMP/CXCL1/CXCL8/DEFA1/DEFA1B/DEFA3/DEFA4/ELANE/LTF/PGLYRP1/RNASE3/S100A12/S100A9	13
Cluster1	GO:0000045	autophagosome assembly	15/1027	93/18670	0.000159394	0.00188167	0.00138693	ATG16L2/ATG2A/C9orf72/GABARAPL1/KIAA1324/LRRK2/MAP1LC3A/MAP1LC3B/MAP1LC3C/PHF23/RALB/TP53INP2/UBXN2B/ULK1/VMP1	15
Cluster1	GO:0046634	regulation of alpha-beta T cell activation	15/1027	93/18670	0.000159394	0.00188167	0.00138693	ADORA2A/BCL6/CD300A/CD55/CD83/HLX/IL4R/IL6R/IRF1/LGALS9C/NFKBID/NFKBIZ/RARA/RIPK2/ZC3H12A	15
Cluster1	GO:0002437	inflammatory response to antigenic stimulus	10/1027	46/18670	0.000161457	0.00189287	0.00139519	CD68/CXCR2/ELANE/FCER1G/ICAM1/IL5RA/KDM6B/NLRP6/NOTCH1/TNF	10
Cluster1	GO:0010883	regulation of lipid storage	10/1027	46/18670	0.000161457	0.00189287	0.00139519	ABCA1/ABCG1/ABHD5/ITGB3/MEST/NFKBIA/NR1H2/PLIN5/TNF/ZC3H12A	10
Cluster1	GO:0050706	regulation of interleukin-1 beta secretion	10/1027	46/18670	0.000161457	0.00189287	0.00139519	CCL3/LILRA2/LILRA5/NLRP12/NOD2/RIPK2/TLR4/TLR8/TNFAIP3/ZC3H12A	10
Cluster1	GO:0006690	icosanoid metabolic process	17/1027	114/18670	0.000161731	0.00189287	0.00139519	ACOX1/ALOX12/ALOX15/ALOX5/ALOX5AP/CYP4F3/FADS1/IL1B/MAPK3/MAPKAPK2/MGLL/PNPLA8/PTGS1/PTGS2/TBXAS1/TLR2/TNFRSF1A	17
Cluster1	GO:0032386	regulation of intracellular transport	38/1027	370/18670	0.000163267	0.00190677	0.00140543	ABLIM3/ADGRE2/BAD/BBC3/BID/CD300A/DAB2/EMD/FCER1G/FES/FGR/GAB2/GATA2/GRASP/HCLS1/HMOX1/IL1B/IL4R/ITGAM/LCP1/LRRK2/LYN/MAPK14/MAPK3/MX2/MYBPC3/NDEL1/NUP153/PAK1/PLK3/PMAIP1/PRKCD/PTGS2/SFN/SORL1/TXN/YWHAH/ZC3H12A	38
Cluster1	GO:0048247	lymphocyte chemotaxis	12/1027	64/18670	0.000166274	0.00193773	0.00142825	ADAM8/CCL3/CCL3L1/CCL3L3/CCL4L1/CKLF/CXCL16/DEFA1/DEFA1B/PADI2/PIK3CD/TNFSF14	12
Cluster1	GO:0048246	macrophage chemotaxis	9/1027	38/18670	0.000170702	0.00198086	0.00146004	AZU1/C5AR1/CCL3/CKLF/CSF1/MAPK14/MAPK3/MDK/THBS1	9
Cluster1	GO:0050716	positive regulation of interleukin-1 secretion	9/1027	38/18670	0.000170702	0.00198086	0.00146004	CCL3/LILRA2/LILRA5/NLRP12/NOD2/PANX2/RIPK2/TLR4/TLR8	9
Cluster1	GO:0010001	glial cell differentiation	26/1027	218/18670	0.000171412	0.00198488	0.001463	ADORA2A/APP/B4GALT5/C5AR1/CD9/CLU/EGR2/FPR2/GSN/IL1B/ILK/LDLR/LYN/MAPK3/MDK/NLGN3/NOTCH1/S100A8/SERPINE2/SLC45A3/STAT3/TLR2/TLR4/TNF/TSPAN2/WASF3	26
Cluster1	GO:0071887	leukocyte apoptotic process	16/1027	104/18670	0.000172509	0.00199336	0.00146925	ADAM8/BCL6/CLC/CXCR2/FCER1G/HCAR2/HCLS1/HIF1A/IRS2/LYN/NFKBID/NOD2/NR4A3/PIK3CD/RAPGEF2/TSC22D3	16
Cluster1	GO:0051673	membrane disruption in other organism	5/1027	11/18670	0.000174377	0.00200222	0.00147578	DEFA1/DEFA1B/DEFA3/DEFA4/LTF	5
Cluster1	GO:1902563	regulation of neutrophil activation	5/1027	11/18670	0.000174377	0.00200222	0.00147578	CD177/CD300A/ITGAM/PRAM1/PTAFR	5
Cluster1	GO:1990440	positive regulation of transcription from RNA polymerase II promoter in response to endoplasmic reticulum stress	5/1027	11/18670	0.000174377	0.00200222	0.00147578	ATF3/ATF4/CEBPB/DDIT3/HSPA5	5
Cluster1	GO:0043154	negative regulation of cysteine-type endopeptidase activity involved in apoptotic process	14/1027	84/18670	0.000183046	0.00209733	0.00154589	ADORA2A/ARRB2/CFLAR/DNAJB6/HGF/MMP9/NAIP/PLAUR/PTGS2/RAF1/SFN/THBS1/TNFSF14/VEGFA	14
Cluster1	GO:0032147	activation of protein kinase activity	35/1027	333/18670	0.0001871	0.0021393	0.00157682	ADAM9/ADCY4/C5AR1/CD300A/CHI3L1/FPR1/GADD45B/GADD45G/GHRL/HGF/IL1B/IL6R/ITGB3/LRRK2/MAP3K11/MAPK14/MAPK3/MAPKAPK2/MARK2/NOD2/PAK1/PDGFC/PRKAR1B/PRKCD/PROK2/RAF1/RIPK2/SLC11A1/TGFA/THBS1/TLR4/TLR6/TNF/TXN/VEGFA	35
Cluster1	GO:0043491	protein kinase B signaling	30/1027	269/18670	0.000189461	0.00216176	0.00159337	ADAM8/ARRB2/CCL3/CHI3L1/DDIT3/EREG/HBEGF/HCLS1/HGF/HIP1/HPSE/IGF1R/IL1B/ILK/IRS2/MAZ/OSM/PDGFA/PIK3CD/PIK3R5/PLK3/RCN3/RHOG/SESN2/SMPD3/TGFA/THBS1/TNF/TXN/ZFP36L1	30
Cluster1	GO:0031334	positive regulation of protein-containing complex assembly	28/1027	244/18670	0.000189937	0.00216267	0.00159405	ABCA1/ALOX15/ASAP1/BID/CDC42EP2/CDC42EP4/CLEC7A/CLU/CTTN/FES/GMFG/GSN/HCK/HSPA1A/HSPA1B/ICAM1/LCP1/PAK1/PLEK/PMAIP1/RHOBTB1/TLR4/TLR6/TNF/TPPP3/VASP/VEGFA/WAS	28
Cluster1	GO:0002693	positive regulation of cellular extravasation	6/1027	17/18670	0.000199936	0.00227178	0.00167447	ADAM8/ELANE/ICAM1/IL1R1/MDK/PTAFR	6
Cluster1	GO:0002702	positive regulation of production of molecular mediator of immune response	15/1027	95/18670	0.000203265	0.0023048	0.0016988	F2RL1/FCER1G/FFAR2/IL18R1/IL1B/IL1R1/IL4R/MAPK14/MAPK3/NOD2/NR4A3/RSAD2/SEMA7A/TLR4/TLR9	15
Cluster1	GO:0045742	positive regulation of epidermal growth factor receptor signaling pathway	8/1027	31/18670	0.000206893	0.00234106	0.00172554	ARAP1/EREG/HIP1/MMP9/NCF1/PLAUR/SHKBP1/TGFA	8
Cluster1	GO:0002251	organ or tissue specific immune response	9/1027	39/18670	0.000211186	0.0023847	0.0017577	CAMP/DEFA1/DEFA1B/DEFA3/DEFA4/FFAR2/IL6R/LTF/RNASE3	9
Cluster1	GO:0010876	lipid localization	41/1027	415/18670	0.000211756	0.00238619	0.0017588	ABCA1/ABCA13/ABCC3/ABCG1/ABHD5/ACSL1/ANO6/APOBR/AQP9/ATP8B4/BMP6/CEACAM1/CHKA/CLU/DGAT2/DYSF/FFAR2/GHRL/IL1B/IRS2/ITGB3/LAMTOR1/LDLR/LRP10/MEST/MID1IP1/NCOA1/NFKBIA/NR1H2/PDZD8/PLA2G12A/PLIN5/PNPLA8/PRKCD/SORL1/SPNS3/STARD10/THBS1/TNF/XKR8/ZC3H12A	41
Cluster1	GO:0008360	regulation of cell shape	20/1027	150/18670	0.000214734	0.00241476	0.00177986	ARAP1/ARHGAP18/CCL3/CDC42EP2/CDC42EP4/FES/FGD4/FGR/FMNL1/HCK/ICAM1/LST1/MARK2/PARVB/PLXNC1/RHOB/RHOG/SEMA4A/VEGFA/WASF3	20
Cluster1	GO:0022604	regulation of cell morphogenesis	46/1027	484/18670	0.000219091	0.00245869	0.00181223	AGO4/ARAP1/ARHGAP18/CASS4/CCL3/CDC42EP2/CDC42EP4/CORO1C/CTTN/DBN1/DLG4/DOCK5/FES/FGD4/FGR/FMNL1/HCK/ICAM1/IFRD1/ILK/LRRK2/LST1/MARK2/MDK/MPL/MYADM/NDEL1/NEDD9/NLGN3/OLFM4/PAK1/PARVB/PDZD8/PLXNC1/PREX1/RAPGEF2/RHOB/RHOG/SEMA4A/SEMA7A/SIPA1L1/SPARC/TNFRSF12A/VEGFA/WASF3/YWHAH	46
Cluster1	GO:0002700	regulation of production of molecular mediator of immune response	19/1027	139/18670	0.00022107	0.00247073	0.00182111	BCL6/CLC/F2RL1/FCER1G/FFAR2/HMOX1/IL18R1/IL1B/IL1R1/IL4R/MAPK14/MAPK3/NOD2/NR4A3/RSAD2/SEMA7A/TLR4/TLR9/TNF	19
Cluster1	GO:0070665	positive regulation of leukocyte proliferation	19/1027	139/18670	0.00022107	0.00247073	0.00182111	BCL6/BST1/CCDC88B/CD46/CD55/CDKN1A/CSF1/IL1B/IL5RA/IL6R/IRS2/LILRB2/LYN/MPL/PELI1/RIPK2/TLR4/TLR9/TNFSF13B	19
Cluster1	GO:0009615	response to virus	34/1027	323/18670	0.000223321	0.00249078	0.00183589	APOBEC3A/APOBEC3B/AZU1/BCL3/CLU/DDIT4/DEFA1/DEFA1B/DEFA3/EXOSC4/F2RL1/FGR/FOSL1/IFIT1/IFIT2/IFIT3/IFITM2/IFITM3/IFNGR2/IL10RB/IL1B/IRF1/LCN2/MAPK14/MX2/PMAIP1/RNASE2/RSAD2/TLR8/TLR9/TNF/TNFAIP3/TRIM25/ZC3H12A	34
Cluster1	GO:0002227	innate immune response in mucosa	7/1027	24/18670	0.00022611	0.00251161	0.00185125	CAMP/DEFA1/DEFA1B/DEFA3/DEFA4/LTF/RNASE3	7
Cluster1	GO:0090023	positive regulation of neutrophil chemotaxis	7/1027	24/18670	0.00022611	0.00251161	0.00185125	C5AR1/CAMK1D/CXCL8/CXCR2/DAPK2/DYSF/MDK	7
Cluster1	GO:1905037	autophagosome organization	15/1027	96/18670	0.000228869	0.0025371	0.00187003	ATG16L2/ATG2A/C9orf72/GABARAPL1/KIAA1324/LRRK2/MAP1LC3A/MAP1LC3B/MAP1LC3C/PHF23/RALB/TP53INP2/UBXN2B/ULK1/VMP1	15
Cluster1	GO:0002762	negative regulation of myeloid leukocyte differentiation	10/1027	48/18670	0.00023443	0.00258299	0.00190385	CCL3/CEACAM1/GATA2/LILRB3/LTF/LYN/MAFB/RARA/TLR4/TRIB1	10
Cluster1	GO:0032648	regulation of interferon-beta production	10/1027	48/18670	0.00023443	0.00258299	0.00190385	FLOT1/IRF1/NMI/RELB/RIPK2/SIRPA/TLR2/TLR4/TLR8/TLR9	10
Cluster1	GO:0072604	interleukin-6 secretion	10/1027	48/18670	0.00023443	0.00258299	0.00190385	C5AR2/F2RL1/IL1B/IL1RAP/LGALS9C/LILRA2/LILRA5/TLR8/TNF/ZC3H12A	10
Cluster1	GO:0061045	negative regulation of wound healing	13/1027	76/18670	0.000236105	0.00259261	0.00191094	ALOX12/CD9/CDKN1A/CEACAM1/GP1BA/PDGFA/PLAUR/PRKCD/PROS1/SERPINE2/SERPING1/THBD/THBS1	13
Cluster1	GO:0043525	positive regulation of neuron apoptotic process	11/1027	57/18670	0.000236729	0.00259261	0.00191094	ATF4/CCL3/CTSZ/DDIT3/ITGAM/JUN/MAP3K11/MCL1/NQO2/TNF/TYROBP	11
Cluster1	GO:1903428	positive regulation of reactive oxygen species biosynthetic process	11/1027	57/18670	0.000236729	0.00259261	0.00191094	CLEC7A/CLU/DDAH2/ICAM1/IL1B/KLF2/MMP8/PTGS2/TLR4/TLR6/TNF	11
Cluster1	GO:0031214	biomineral tissue development	21/1027	163/18670	0.000244817	0.00267047	0.00196833	ALOX15/ALPL/ANO6/ATF4/BMP6/CCL3/CCR1/CEBPB/FGR/HIF1A/LTF/NECTIN1/NOTCH1/PTGS2/RFLNB/SBNO2/SMPD3/SNX10/SRGN/TCIRG1/TMEM119	21
Cluster1	GO:0110148	biomineralization	21/1027	163/18670	0.000244817	0.00267047	0.00196833	ALOX15/ALPL/ANO6/ATF4/BMP6/CCL3/CCR1/CEBPB/FGR/HIF1A/LTF/NECTIN1/NOTCH1/PTGS2/RFLNB/SBNO2/SMPD3/SNX10/SRGN/TCIRG1/TMEM119	21
Cluster1	GO:0045444	fat cell differentiation	26/1027	223/18670	0.000246627	0.00268484	0.00197893	CEBPB/CEBPD/DDIT3/DYSF/EGR2/FFAR2/GATA2/JDP2/KLF5/LRG1/MAPK14/METRNL/NOCT/NR4A1/NR4A2/NR4A3/PTGS2/RGS2/SH2B2/STEAP4/TMEM120A/TNF/ZC3H12A/ZFP36/ZFP36L1/ZNF516	26
Cluster1	GO:0003018	vascular process in circulatory system	22/1027	175/18670	0.000250906	0.00272598	0.00200925	ADM/ADORA2A/ALOX12/AZU1/BMP6/CEACAM1/CXCR2/DOCK4/DOCK5/ECE1/F2RL1/HMOX1/HRH2/ICAM1/P2RX1/P2RY2/PTAFR/PTGS2/RGS2/SOD2/TBXA2R/VEGFA	22
Cluster1	GO:0110053	regulation of actin filament organization	29/1027	261/18670	0.000256246	0.00277789	0.00204751	ALOX15/ARAP1/ARHGAP18/ARHGAP6/AVIL/C9orf72/CDC42EP2/CDC42EP4/CTTN/DBN1/F2RL1/GMFG/GSN/HCK/HCLS1/ICAM1/MYADM/PAK1/PLEK/PLEKHG2/PPM1F/PREX1/PRKCD/PXN/RHOBTB1/SDC4/SLC9A1/VASP/WAS	29
Cluster1	GO:1990868	response to chemokine	15/1027	97/18670	0.000257212	0.00277789	0.00204751	CCL3/CCL3L1/CCL3L3/CCL4L1/CCR1/CCR3/CXCL1/CXCL8/CXCR1/CXCR2/DUSP1/HIF1A/MPL/PADI2/ZC3H12A	15
Cluster1	GO:1990869	cellular response to chemokine	15/1027	97/18670	0.000257212	0.00277789	0.00204751	CCL3/CCL3L1/CCL3L3/CCL4L1/CCR1/CCR3/CXCL1/CXCL8/CXCR1/CXCR2/DUSP1/HIF1A/MPL/PADI2/ZC3H12A	15
Cluster1	GO:0055094	response to lipoprotein particle	8/1027	32/18670	0.000262669	0.00282007	0.0020786	ABCA1/CD68/CD9/FCER1G/LDLR/SMPD3/TLR4/TLR6	8
Cluster1	GO:1900745	positive regulation of p38MAPK cascade	8/1027	32/18670	0.000262669	0.00282007	0.0020786	GADD45B/GADD45G/IL1B/NCF1/RELL1/SPHK1/VEGFA/ZC3H12A	8
Cluster1	GO:2000778	positive regulation of interleukin-6 secretion	8/1027	32/18670	0.000262669	0.00282007	0.0020786	F2RL1/IL1B/IL1RAP/LGALS9C/LILRA2/LILRA5/TLR8/TNF	8
Cluster1	GO:0006809	nitric oxide biosynthetic process	13/1027	77/18670	0.000269986	0.00289294	0.00213231	CLEC7A/CLU/DDAH2/ICAM1/IL1B/KLF2/MMP8/PTGS2/SIRPA/TLR4/TLR6/TNF/ZC3H12A	13
Cluster1	GO:0016045	detection of bacterium	5/1027	12/18670	0.000285404	0.00302883	0.00223247	NOD2/PGLYRP1/TLR1/TLR2/TLR6	5
Cluster1	GO:0090331	negative regulation of platelet aggregation	5/1027	12/18670	0.000285404	0.00302883	0.00223247	ALOX12/CD9/CEACAM1/PRKCD/SERPINE2	5
Cluster1	GO:0035994	response to muscle stretch	6/1027	18/18670	0.000286001	0.00302883	0.00223247	FOS/JUN/MAPK14/NFKBIA/RAF1/SLC9A1	6
Cluster1	GO:0072574	hepatocyte proliferation	6/1027	18/18670	0.000286001	0.00302883	0.00223247	CEACAM1/CEBPB/CFLAR/MDK/SULF2/TNFAIP3	6
Cluster1	GO:0072575	epithelial cell proliferation involved in liver morphogenesis	6/1027	18/18670	0.000286001	0.00302883	0.00223247	CEACAM1/CEBPB/CFLAR/MDK/SULF2/TNFAIP3	6
Cluster1	GO:0090330	regulation of platelet aggregation	6/1027	18/18670	0.000286001	0.00302883	0.00223247	ALOX12/CD9/CEACAM1/LYN/PRKCD/SERPINE2	6
Cluster1	GO:0019058	viral life cycle	34/1027	328/18670	0.000297556	0.00314451	0.00231773	ANPEP/APOBEC3A/ATG16L2/CD46/CD55/CHMP1B/CHMP2A/CR1/CXCL8/F11R/GSN/HSPA1A/HSPA1B/ICAM1/IFIT1/IFITM2/IFITM3/ITGA5/ITGB3/ITGB5/LDLR/LTF/NECTIN1/NECTIN2/NOTCH1/NUP153/PVR/RSAD2/SLPI/SRPK1/TNF/TRIM21/TRIM25/ZC3H12A	34
Cluster1	GO:0009299	mRNA transcription	7/1027	25/18670	0.00029923	0.00314451	0.00231773	ATF4/C5AR1/DDIT3/EREG/HIF1A/POU5F1/STAT3	7
Cluster1	GO:0031664	regulation of lipopolysaccharide-mediated signaling pathway	7/1027	25/18670	0.00029923	0.00314451	0.00231773	BMP6/CD55/LILRA2/LTF/LY96/TNFAIP3/TRIB1	7
Cluster1	GO:2000482	regulation of interleukin-8 secretion	7/1027	25/18670	0.00029923	0.00314451	0.00231773	C5AR2/CD14/F2RL1/FFAR2/TLR1/TLR2/TLR6	7
Cluster1	GO:0007254	JNK cascade	25/1027	214/18670	0.000312165	0.00327413	0.00241328	APP/EPHB1/F2RL1/GADD45B/GADD45G/HIPK2/IGF1R/IL1B/IL1RN/LTBR/MAP3K11/MMP8/NCF1/NOD2/PAK1/PER1/RASSF2/RIPK2/SDCBP/SIRPA/TLR4/TLR6/TLR9/TNF/TRIB1	25
Cluster1	GO:0031348	negative regulation of defense response	27/1027	239/18670	0.000316021	0.00329777	0.0024307	ADORA2A/ARRB2/CEACAM1/CR1/ELANE/FPR2/GHRL/HGF/IL1R2/LDLR/MDK/MEFV/METRNL/NLRP12/NLRP6/NMI/NR1H2/PGLYRP1/PRKCD/SERPING1/SIGLEC10/SIRPA/SOCS3/TNFAIP3/TNFAIP6/TNFRSF1A/ZC3H12A	27
Cluster1	GO:0061028	establishment of endothelial barrier	9/1027	41/18670	0.000316233	0.00329777	0.0024307	F11R/F2RL1/ICAM1/IL1B/MYADM/RAPGEF2/TNF/TNFRSF1A/VEGFA	9
Cluster1	GO:0150077	regulation of neuroinflammatory response	9/1027	41/18670	0.000316233	0.00329777	0.0024307	CCL3/IL1B/LDLR/LRRK2/MMP8/MMP9/PTGS2/SPHK1/TNF	9
Cluster1	GO:0001885	endothelial cell development	11/1027	59/18670	0.00032474	0.00338002	0.00249132	COL18A1/F11R/F2RL1/ICAM1/IL1B/MYADM/PECAM1/RAPGEF2/TNF/TNFRSF1A/VEGFA	11
Cluster1	GO:0030851	granulocyte differentiation	8/1027	33/18670	0.000330159	0.00341686	0.00251848	CBFA2T3/CEACAM1/EVI2B/GATA2/HCLS1/RARA/SPI1/TRIB1	8
Cluster1	GO:0050718	positive regulation of interleukin-1 beta secretion	8/1027	33/18670	0.000330159	0.00341686	0.00251848	CCL3/LILRA2/LILRA5/NLRP12/NOD2/RIPK2/TLR4/TLR8	8
Cluster1	GO:1901186	positive regulation of ERBB signaling pathway	8/1027	33/18670	0.000330159	0.00341686	0.00251848	ARAP1/EREG/HIP1/MMP9/NCF1/PLAUR/SHKBP1/TGFA	8
Cluster1	GO:0032608	interferon-beta production	10/1027	50/18670	0.0003332	0.00344181	0.00253686	FLOT1/IRF1/NMI/RELB/RIPK2/SIRPA/TLR2/TLR4/TLR8/TLR9	10
Cluster1	GO:0010811	positive regulation of cell-substrate adhesion	17/1027	121/18670	0.000335057	0.00345444	0.00254618	ALOX15/CASS4/CEACAM6/CSF1/DOCK5/ILK/IQGAP1/ITGA5/MDK/MYADM/NEDD9/NINJ1/OLFM4/PPM1F/PREX1/SDC4/VEGFA	17
Cluster1	GO:1901653	cellular response to peptide	38/1027	385/18670	0.000362068	0.00372588	0.00274625	ADCY4/APP/ATP6V0B/CASP4/CEACAM1/CFLAR/FPR2/GHRL/ICAM1/IGF1R/IL1B/IRS2/KLF2/KLF5/LYN/NAMPT/NDEL1/NOD2/NR4A1/NR4A2/NR4A3/PAK1/PKM/PRKAR1B/PRKCD/PTPRE/PXN/RIPK2/SH2B2/SLC9A1/SMPD3/SOCS3/SORL1/STAT3/TCIRG1/TLR4/TLR6/ZFP36L1	38
Cluster1	GO:0031623	receptor internalization	16/1027	111/18670	0.000369989	0.00379309	0.00279578	ADM/ARRB2/CD63/CD9/CEACAM1/CXCL8/CXCR1/CXCR2/DLG4/FCER1G/FLOT1/ITGB3/NUMB/PLCG2/SDCBP/VEGFA	16
Cluster1	GO:1904019	epithelial cell apoptotic process	16/1027	111/18670	0.000369989	0.00379309	0.00279578	ANO6/ARRB2/BAD/BID/CFLAR/COL18A1/GATA2/GSN/HMOX1/ICAM1/MDK/THBS1/TNF/TNFAIP3/ZFP36/ZFP36L1	16
Cluster1	GO:0034114	regulation of heterotypic cell-cell adhesion	7/1027	26/18670	0.000390177	0.00398507	0.00293729	ALOX15/CEACAM6/FLOT1/IL1B/IL1RN/MYADM/TNF	7
Cluster1	GO:0071624	positive regulation of granulocyte chemotaxis	7/1027	26/18670	0.000390177	0.00398507	0.00293729	C5AR1/CAMK1D/CXCL8/CXCR2/DAPK2/DYSF/MDK	7
Cluster1	GO:0046486	glycerolipid metabolic process	40/1027	414/18670	0.000396236	0.00402631	0.00296769	ABHD2/ABHD4/ABHD5/ACSL1/ALOX15/APOBR/CHKA/DGAT2/FAM126B/FPR2/GK/GPAT3/IMPA2/IPMK/LDLR/LPCAT2/MBOAT7/MGLL/MPPE1/NR1H2/PCYT1B/PDGFA/PI4K2A/PIGX/PIK3CD/PIK3R5/PIK3R6/PISD/PLA2G12A/PLB1/PLBD1/PLCG2/PLEK/PLIN5/PNPLA8/RUFY1/SOCS3/SORL1/STARD10/TTC7B	40
Cluster1	GO:0030949	positive regulation of vascular endothelial growth factor receptor signaling pathway	6/1027	19/18670	0.000398644	0.00402631	0.00296769	HIF1A/IL1B/ITGA5/ITGB3/PRKD2/VEGFA	6
Cluster1	GO:0042789	mRNA transcription by RNA polymerase II	6/1027	19/18670	0.000398644	0.00402631	0.00296769	ATF4/C5AR1/DDIT3/HIF1A/POU5F1/STAT3	6
Cluster1	GO:0045063	T-helper 1 cell differentiation	6/1027	19/18670	0.000398644	0.00402631	0.00296769	HLX/IL18R1/IL4R/RELB/RIPK2/SEMA4A	6
Cluster1	GO:0071243	cellular response to arsenic-containing substance	6/1027	19/18670	0.000398644	0.00402631	0.00296769	ATF3/ATF4/HMOX1/PPIF/ZC3H12A/ZFAND2A	6
Cluster1	GO:0072576	liver morphogenesis	6/1027	19/18670	0.000398644	0.00402631	0.00296769	CEACAM1/CEBPB/CFLAR/MDK/SULF2/TNFAIP3	6
Cluster1	GO:0050728	negative regulation of inflammatory response	21/1027	169/18670	0.000402462	0.00405477	0.00298866	ADORA2A/ELANE/FPR2/GHRL/HGF/IL1R2/LDLR/MDK/MEFV/METRNL/NLRP12/NLRP6/PGLYRP1/PRKCD/SIGLEC10/SIRPA/SOCS3/TNFAIP3/TNFAIP6/TNFRSF1A/ZC3H12A	21
Cluster1	GO:1903426	regulation of reactive oxygen species biosynthetic process	15/1027	101/18670	0.000402949	0.00405477	0.00298866	CFLAR/CLEC7A/CLU/DDAH2/ICAM1/IL1B/KLF2/MMP8/PTGS2/SIRPA/STAT3/TLR4/TLR6/TNF/ZC3H12A	15
Cluster1	GO:0001938	positive regulation of endothelial cell proliferation	16/1027	112/18670	0.00041005	0.00411862	0.00303573	BMP6/CCR3/DYSF/EGR3/GATA2/GHRL/HIF1A/HMOX1/ITGB3/JUN/LRG1/MDK/NR4A1/PRKD2/STAT3/VEGFA	16
Cluster1	GO:0016049	cell growth	45/1027	484/18670	0.000412709	0.00413771	0.0030498	APP/BCL6/BIN3/C9orf72/CDA/CDKN1A/CEACAM1/CTTN/CXCL16/DBN1/EXOSC4/EXTL3/G6PD/HBEGF/HSPA1A/HSPA1B/IFRD1/IGFBP7/ILK/IQGAP1/KMT2D/LAMTOR1/NDEL1/NLGN3/OSGIN2/PAK1/RGS2/S100A8/S100A9/SDCBP/SEMA4A/SEMA7A/SERPINE2/SERTAD2/SERTAD3/SESN2/SFN/SGK1/SLC9A1/SPHK1/ST20/TNFRSF12A/ULK1/VCL/VEGFA	45
Cluster1	GO:0032271	regulation of protein polymerization	25/1027	218/18670	0.000413727	0.0041403	0.00305171	ALOX15/ARHGAP18/AVIL/CDC42EP2/CDC42EP4/CTTN/DBN1/FES/GMFG/GSN/HCK/HCLS1/HSPA1A/HSPA1B/ICAM1/MAPRE3/MYADM/PAK1/PLEKHG2/PREX1/PRKCD/RHOBTB1/TPPP3/VASP/WAS	25
Cluster1	GO:0007611	learning or memory	28/1027	256/18670	0.000419696	0.00419235	0.00309007	AFF2/APP/BTG2/CEBPB/CIC/DLG4/EGR2/FOS/FOSL1/HIF1A/HRH2/ITGA5/JUN/LDLR/LILRB2/MAP1A/MDK/MME/NLGN3/NQO2/NRGN/PDE1B/PLK2/PRKAR1B/PTGS2/SGK1/THRA/TLR2	28
Cluster1	GO:2000514	regulation of CD4-positive, alpha-beta T cell activation	11/1027	61/18670	0.00043877	0.00437486	0.0032246	BCL6/CD55/CD83/HLX/IL4R/LGALS9C/NFKBID/NFKBIZ/RARA/RIPK2/ZC3H12A	11
Cluster1	GO:0002430	complement receptor mediated signaling pathway	5/1027	13/18670	0.00044282	0.00439117	0.00323661	C5AR1/C5AR2/CR1/FPR1/FPR2	5
Cluster1	GO:0010745	negative regulation of macrophage derived foam cell differentiation	5/1027	13/18670	0.00044282	0.00439117	0.00323661	ABCA1/ABCG1/ITGB3/NFKBIA/NR1H2	5
Cluster1	GO:1902947	regulation of tau-protein kinase activity	5/1027	13/18670	0.00044282	0.00439117	0.00323661	C5AR1/CLU/EGR1/HGF/SORL1	5
Cluster1	GO:0008637	apoptotic mitochondrial changes	17/1027	124/18670	0.000448571	0.00444012	0.00327269	ARRB2/BAD/BBC3/BID/CLU/HGF/HSPA1A/IFIT2/JUN/LMNA/MMP9/PLAUR/PMAIP1/PPIF/SFN/SOD2/YWHAH	17
Cluster1	GO:0050890	cognition	31/1027	296/18670	0.000452462	0.00447053	0.00329511	AFF2/APP/BTG2/C5AR1/CEBPB/CIC/DLG4/EGR2/FOS/FOSL1/HIF1A/HRH2/ITGA5/JUN/LDLR/LILRB2/MAP1A/MDK/MME/NLGN3/NQO2/NRGN/PDE1B/PLK2/PRKAR1B/PTGS2/SGK1/ST3GAL4/THRA/TLR2/TNF	31
Cluster1	GO:0010634	positive regulation of epithelial cell migration	21/1027	171/18670	0.000471815	0.00465331	0.00342983	ADAM9/ALOX12/ANXA3/DOCK5/GATA2/HBEGF/HIF1A/HMOX1/INSL3/ITGB3/JUN/MMP9/PLK2/PPM1F/PRKD2/PTGS2/RHOB/SPARC/THBS1/VEGFA/ZC3H12A	21
Cluster1	GO:0005976	polysaccharide metabolic process	16/1027	114/18670	0.000501468	0.00492371	0.00362913	B3GNT5/B3GNT8/B4GALT5/CHST7/EXT1/EXTL3/IRS2/MGAM/NDST1/PHLDA2/PPP1R3B/PYGL/PYGM/RUBCNL/SMPD3/STK40	16
Cluster1	GO:0046885	regulation of hormone biosynthetic process	7/1027	27/18670	0.00050194	0.00492371	0.00362913	ADM/BMP6/EGR1/HIF1A/IL1B/TNF/VDR	7
Cluster1	GO:0048143	astrocyte activation	7/1027	27/18670	0.00050194	0.00492371	0.00362913	ADORA2A/APP/C5AR1/FPR2/IL1B/LDLR/TNF	7
Cluster1	GO:0002260	lymphocyte homeostasis	11/1027	62/18670	0.000507303	0.00494298	0.00364334	GAPT/HIF1A/LYN/PMAIP1/SH2B2/SLC40A1/TCIRG1/TNFAIP3/TNFSF13B/TNFSF14/TSC22D3	11
Cluster1	GO:0070265	necrotic cell death	11/1027	62/18670	0.000507303	0.00494298	0.00364334	CD14/CFLAR/IPMK/ITPK1/LY96/PELI1/PPIF/PYGL/SPATA2/TLR4/TNF	11
Cluster1	GO:0032735	positive regulation of interleukin-12 production	8/1027	35/18670	0.00050753	0.00494298	0.00364334	CLEC7A/IRF1/MAPK14/MDK/RIPK2/TLR2/TLR4/TLR9	8
Cluster1	GO:0045622	regulation of T-helper cell differentiation	8/1027	35/18670	0.00050753	0.00494298	0.00364334	BCL6/HLX/IL4R/NFKBID/NFKBIZ/RARA/RIPK2/ZC3H12A	8
Cluster1	GO:0002706	regulation of lymphocyte mediated immunity	19/1027	149/18670	0.000539798	0.00520621	0.00383736	ARRB2/BCL6/C4BPA/CEACAM1/CLC/CR1/FAM49B/FCER1G/HLA-C/IL18R1/IL18RAP/IL1B/IL1R1/NECTIN2/PIK3R6/PVR/RSAD2/TNF/WAS	19
Cluster1	GO:0032479	regulation of type I interferon production	17/1027	126/18670	0.000541453	0.00520621	0.00383736	CD14/DTX4/FLOT1/IRF1/NFKB2/NMI/PLCG2/RELB/RIPK2/SIRPA/TLR2/TLR4/TLR8/TLR9/TNFAIP3/TRIM21/TRIM25	17
Cluster1	GO:0002374	cytokine secretion involved in immune response	6/1027	20/18670	0.000543149	0.00520621	0.00383736	F2RL1/MAPK14/MAPK3/NOD2/TLR2/TNF	6
Cluster1	GO:0002577	regulation of antigen processing and presentation	6/1027	20/18670	0.000543149	0.00520621	0.00383736	CD68/LILRB2/NOD2/SLC11A1/THBS1/WAS	6
Cluster1	GO:0010042	response to manganese ion	6/1027	20/18670	0.000543149	0.00520621	0.00383736	ADAM9/APP/ATF4/HSPA5/LRRK2/PTGS2	6
Cluster1	GO:0032495	response to muramyl dipeptide	6/1027	20/18670	0.000543149	0.00520621	0.00383736	MAPK14/NFKBIA/NOD2/NOTCH1/RIPK2/TNFAIP3	6
Cluster1	GO:0034143	regulation of toll-like receptor 4 signaling pathway	6/1027	20/18670	0.000543149	0.00520621	0.00383736	F2RL1/LILRA2/LTF/LYN/PELI1/TNFAIP3	6
Cluster1	GO:0051767	nitric-oxide synthase biosynthetic process	6/1027	20/18670	0.000543149	0.00520621	0.00383736	LRRK2/NAMPT/NOD2/TLR2/TLR4/TLR9	6
Cluster1	GO:0051769	regulation of nitric-oxide synthase biosynthetic process	6/1027	20/18670	0.000543149	0.00520621	0.00383736	LRRK2/NAMPT/NOD2/TLR2/TLR4/TLR9	6
Cluster1	GO:1905517	macrophage migration	10/1027	53/18670	0.000544654	0.00521147	0.00384124	AZU1/C5AR1/CCL3/CD9/CKLF/CSF1/MAPK14/MAPK3/MDK/THBS1	10
Cluster1	GO:0008630	intrinsic apoptotic signaling pathway in response to DNA damage	15/1027	104/18670	0.000554232	0.00528458	0.00389513	BAD/BCL2A1/BCL3/BID/CDKN1A/CLU/DDIT4/HIC1/HIPK2/HMOX1/MCL1/SFN/TNF/TNFRSF1A/TOPORS	15
Cluster1	GO:2001237	negative regulation of extrinsic apoptotic signaling pathway	15/1027	104/18670	0.000554232	0.00528458	0.00389513	CFLAR/CTTN/HGF/HMOX1/HSPA1A/HSPA1B/ICAM1/IL1B/ITPRIP/LMNA/MCL1/RAF1/THBS1/TNF/TNFAIP3	15
Cluster1	GO:0002385	mucosal immune response	8/1027	36/18670	0.000621435	0.00590472	0.00435221	CAMP/DEFA1/DEFA1B/DEFA3/DEFA4/FFAR2/LTF/RNASE3	8
Cluster1	GO:2000516	positive regulation of CD4-positive, alpha-beta T cell activation	8/1027	36/18670	0.000621435	0.00590472	0.00435221	CD55/CD83/HLX/IL4R/NFKBID/NFKBIZ/RARA/RIPK2	8
Cluster1	GO:0051235	maintenance of location	32/1027	315/18670	0.000626895	0.00594624	0.00438281	ABCA1/ABCG1/ABHD5/ARHGAP21/BCL3/CCL3/DBN1/DDIT3/DGAT2/DYSF/FFAR2/FTH1/GSN/HSPA5/IL1B/ITGB3/LCN2/LYN/MEST/NFKBIA/NFKBIE/NR1H2/PLCG2/PLIN5/S100A8/S100A9/SORL1/SRGN/TNF/TOPORS/TXN/ZC3H12A	32
Cluster1	GO:0032663	regulation of interleukin-2 production	10/1027	54/18670	0.000635978	0.00600763	0.00442806	CD83/CLEC7A/HOMER2/HOMER3/IL1B/PDE4B/PRKD2/RIPK2/TNFAIP3/ZFP36	10
Cluster1	GO:0050994	regulation of lipid catabolic process	10/1027	54/18670	0.000635978	0.00600763	0.00442806	ABHD5/HCAR2/IL1B/IRS2/LDLR/PLIN5/PRKCD/SORL1/THRA/TNF	10
Cluster1	GO:0002691	regulation of cellular extravasation	7/1027	28/18670	0.000637773	0.00600763	0.00442806	ADAM8/BST1/ELANE/ICAM1/IL1R1/MDK/PTAFR	7
Cluster1	GO:2000108	positive regulation of leukocyte apoptotic process	7/1027	28/18670	0.000637773	0.00600763	0.00442806	ADAM8/HCAR2/LYN/NFKBID/NR4A3/PIK3CD/RAPGEF2	7
Cluster1	GO:0007162	negative regulation of cell adhesion	30/1027	289/18670	0.000642182	0.00603873	0.00445099	ADORA2A/ALOX12/ARHGAP6/BCL6/BMP6/CD300A/CD9/CEACAM1/CEBPB/CORO1C/DUSP1/HLX/IL1RN/IL4R/IRF1/LGALS9C/LILRB2/MDK/MYADM/NFKBID/NOTCH1/PELI1/PLXNC1/PPM1F/PRKCD/SDC4/SERPINE2/THBS1/VEGFA/ZC3H12A	30
Cluster1	GO:1903531	negative regulation of secretion by cell	24/1027	212/18670	0.000644226	0.00604752	0.00445746	C5AR2/CD300A/CEACAM1/F2RL1/GHRL/HMOX1/IL1B/IL1R2/KLF7/LILRA5/MIDN/NLRP12/NOTCH1/OSM/PIM3/RAB11FIP1/RSAD2/SRGN/TLR6/TLR8/TNF/TNFAIP3/TNFRSF1A/ZC3H12A	24
Cluster1	GO:0032606	type I interferon production	17/1027	128/18670	0.000650404	0.00609502	0.00449248	CD14/DTX4/FLOT1/IRF1/NFKB2/NMI/PLCG2/RELB/RIPK2/SIRPA/TLR2/TLR4/TLR8/TLR9/TNFAIP3/TRIM21/TRIM25	17
Cluster1	GO:0045064	T-helper 2 cell differentiation	5/1027	14/18670	0.000657745	0.00614271	0.00452763	BCL3/BCL6/HLX/IL4R/RARA	5
Cluster1	GO:2000345	regulation of hepatocyte proliferation	5/1027	14/18670	0.000657745	0.00614271	0.00452763	CEACAM1/CFLAR/MDK/SULF2/TNFAIP3	5
Cluster1	GO:0007160	cell-matrix adhesion	25/1027	225/18670	0.000662406	0.00617566	0.00455192	ACTN1/ADAM9/ARHGAP6/BCL6/BST1/CD63/CEACAM6/CORO1C/CSF1/CTTN/HPSE/ILK/IQGAP1/ITGA2B/ITGB3/ITGB5/NINJ1/PECAM1/PPM1F/SDC4/SLC9A1/THBS1/VCL/VEGFA/ZYX	25
Cluster1	GO:0050710	negative regulation of cytokine secretion	12/1027	74/18670	0.000670328	0.00623886	0.0045985	C5AR2/F2RL1/GHRL/IL1R2/LILRA5/NLRP12/SRGN/TLR6/TLR8/TNF/TNFAIP3/ZC3H12A	12
Cluster1	GO:0042100	B cell proliferation	14/1027	95/18670	0.000672761	0.00625084	0.00460733	BCL6/BST1/CD300A/CDKN1A/GAPT/IRS2/LYN/MNDA/PELI1/PRKCD/TLR4/TLR9/TNFSF13B/TYROBP	14
Cluster1	GO:0051607	defense response to virus	26/1027	238/18670	0.000674961	0.00626061	0.00461453	APOBEC3A/APOBEC3B/AZU1/DDIT4/DEFA1/DEFA1B/DEFA3/EXOSC4/F2RL1/IFIT1/IFIT2/IFIT3/IFITM2/IFITM3/IL10RB/IL1B/IRF1/MX2/PMAIP1/RNASE2/RSAD2/TLR8/TLR9/TNFAIP3/TRIM25/ZC3H12A	26
Cluster1	GO:0042063	gliogenesis	30/1027	290/18670	0.000679643	0.00628604	0.00463328	ADORA2A/APP/AZU1/B4GALT5/C5AR1/CCL3/CD9/CLU/CSF1/EGR2/FPR2/GSN/IL1B/ILK/LDLR/LYN/MAPK3/MBOAT7/MDK/NLGN3/NOTCH1/S100A8/SERPINE2/SLC45A3/STAT3/TLR2/TLR4/TNF/TSPAN2/WASF3	30
Cluster1	GO:0042136	neurotransmitter biosynthetic process	15/1027	106/18670	0.000680008	0.00628604	0.00463328	CLEC7A/CLU/DDAH2/HDC/ICAM1/IL1B/KLF2/MMP8/PTGS2/SIRPA/TLR4/TLR6/TNF/UPB1/ZC3H12A	15
Cluster1	GO:0045861	negative regulation of proteolysis	35/1027	358/18670	0.000720779	0.00665165	0.00490276	ADORA2A/APP/ARRB2/CFLAR/CR1/CSTA/CTSZ/DNAJB6/HGF/HIPK2/IL1R2/LRRK2/LTF/MAP1A/MMP9/N4BP1/NAIP/PI3/PLAUR/PROS1/PTGS2/RAF1/SDCBP/SERPINA1/SERPINE2/SERPING1/SFN/SLPI/SORL1/THBS1/TIMP2/TMEM59/TNFSF14/TRIM21/VEGFA	35
Cluster1	GO:1903901	negative regulation of viral life cycle	13/1027	85/18670	0.000723382	0.0066644	0.00491215	APOBEC3A/GSN/IFIT1/IFITM2/IFITM3/LTF/RSAD2/SLPI/SRPK1/TNF/TRIM21/TRIM25/ZC3H12A	13
Cluster1	GO:0035743	CD4-positive, alpha-beta T cell cytokine production	6/1027	21/18670	0.000725274	0.00667056	0.0049167	CD55/IL18R1/IL18RAP/IL1B/IL1R1/RSAD2	6
Cluster1	GO:0050709	negative regulation of protein secretion	18/1027	141/18670	0.000737336	0.0067679	0.00498844	C5AR2/F2RL1/GHRL/IL1B/IL1R2/KLF7/LILRA5/MIDN/NLRP12/PIM3/RAB11FIP1/RSAD2/SRGN/TLR6/TLR8/TNF/TNFAIP3/ZC3H12A	18
Cluster1	GO:0046456	icosanoid biosynthetic process	10/1027	55/18670	0.00073958	0.0067679	0.00498844	ALOX12/ALOX15/ALOX5/ALOX5AP/FADS1/IL1B/PNPLA8/PTGS1/PTGS2/TBXAS1	10
Cluster1	GO:0061098	positive regulation of protein tyrosine kinase activity	10/1027	55/18670	0.00073958	0.0067679	0.00498844	CASS4/DLG4/EREG/FCGR1A/GHRL/LILRA5/NCF1/NEDD9/TGFA/UNC119	10
Cluster1	GO:2001242	regulation of intrinsic apoptotic signaling pathway	20/1027	165/18670	0.000752538	0.00687494	0.00506734	BAD/BBC3/BCL2A1/BID/CLU/DAPK2/DDIT3/HIF1A/HSPA1A/LRRK2/MCL1/MMP9/PLAUR/PMAIP1/PPIF/PTGS2/S100A8/S100A9/SOD2/VNN1	20
Cluster1	GO:0045923	positive regulation of fatty acid metabolic process	8/1027	37/18670	0.000755102	0.00687534	0.00506763	IL1B/IRS2/MID1IP1/NR1H2/NR4A3/PLIN5/PTGS2/SLC45A3	8
Cluster1	GO:0071276	cellular response to cadmium ion	8/1027	37/18670	0.000755102	0.00687534	0.00506763	FOS/GSN/HMOX1/JUN/MAPK3/MMP9/MT1E/NCF1	8
Cluster1	GO:0002548	monocyte chemotaxis	11/1027	65/18670	0.000768638	0.00697529	0.0051413	ANO6/CCL3/CCL3L1/CCL3L3/CCL4L1/CCR1/DUSP1/FPR2/IL6R/LYN/S100A12	11
Cluster1	GO:0006940	regulation of smooth muscle contraction	11/1027	65/18670	0.000768638	0.00697529	0.0051413	CTTN/DOCK4/DOCK5/GHRL/P2RX1/PROK2/PTAFR/PTGS2/RGS2/SPHK1/TBXA2R	11
Cluster1	GO:0019731	antibacterial humoral response	9/1027	46/18670	0.000776874	0.00702665	0.00517916	CAMP/DEFA1/DEFA1B/DEFA3/DEFA4/ELANE/LTF/RNASE3/SLPI	9
Cluster1	GO:0043277	apoptotic cell clearance	9/1027	46/18670	0.000776874	0.00702665	0.00517916	ALOX15/CD300LF/ITGB3/JMJD6/RARA/RHOBTB1/THBS1/TYROBP/XKR8	9
Cluster1	GO:0060759	regulation of response to cytokine stimulus	22/1027	190/18670	0.000786061	0.00709664	0.00523074	CASP4/CD300LF/CSF1/F2RL1/HIF1A/HSPA1A/HSPA1B/IFNGR2/IL1R1/IL1R2/IL1RN/NR1H2/PADI2/RIPK2/SOCS3/SPATA2/SPHK1/TLR2/TLR4/TNF/TNFAIP3/TNFRSF1A	22
Cluster1	GO:0010810	regulation of cell-substrate adhesion	24/1027	215/18670	0.000787214	0.00709664	0.00523074	ALOX15/ARHGAP6/BCL6/BST1/CASS4/CEACAM6/CORO1C/CSF1/DOCK5/ILK/IQGAP1/ITGA5/MDK/MYADM/NEDD9/NINJ1/NOTCH1/OLFM4/PPM1F/PREX1/SDC4/SLC9A1/THBS1/VEGFA	24
Cluster1	GO:0010575	positive regulation of vascular endothelial growth factor production	7/1027	29/18670	0.000801193	0.00719886	0.00530609	ATF4/C5AR1/HIF1A/HPSE/IL1B/PTGS2/SULF2	7
Cluster1	GO:0060142	regulation of syncytium formation by plasma membrane fusion	7/1027	29/18670	0.000801193	0.00719886	0.00530609	ADAM9/CFLAR/FLOT1/IL4R/MAPK14/TNFSF14/TYROBP	7
Cluster1	GO:0007173	epidermal growth factor receptor signaling pathway	16/1027	119/18670	0.000809633	0.00724324	0.0053388	APP/ARAP1/CEACAM1/EPS15L1/EREG/HBEGF/HIP1/IQGAP1/MMP9/NCF1/PLAUR/PTPN12/RASSF2/REPS2/SHKBP1/TGFA	16
Cluster1	GO:0006919	activation of cysteine-type endopeptidase activity involved in apoptotic process	13/1027	86/18670	0.000810117	0.00724324	0.0053388	BAD/BBC3/BID/CASP4/CASP5/HIP1/NLRP12/P2RX1/PMAIP1/S100A8/S100A9/ST20/TNF	13
Cluster1	GO:0042058	regulation of epidermal growth factor receptor signaling pathway	13/1027	86/18670	0.000810117	0.00724324	0.0053388	APP/ARAP1/CEACAM1/EPS15L1/EREG/HBEGF/HIP1/MMP9/NCF1/PLAUR/PTPN12/SHKBP1/TGFA	13
Cluster1	GO:0032946	positive regulation of mononuclear cell proliferation	17/1027	131/18670	0.000848826	0.00757692	0.00558475	BCL6/BST1/CCDC88B/CD46/CD55/CDKN1A/CSF1/IL1B/IL6R/IRS2/LILRB2/MPL/PELI1/RIPK2/TLR4/TLR9/TNFSF13B	17
Cluster1	GO:0008064	regulation of actin polymerization or depolymerization	21/1027	179/18670	0.000863659	0.00769672	0.00567305	ALOX15/ARHGAP18/AVIL/CDC42EP2/CDC42EP4/CTTN/DBN1/F2RL1/GMFG/GSN/HCK/HCLS1/ICAM1/MYADM/PLEK/PLEKHG2/PREX1/PRKCD/RHOBTB1/VASP/WAS	21
Cluster1	GO:1901568	fatty acid derivative metabolic process	20/1027	167/18670	0.000876444	0.00779792	0.00574764	ACOX1/ACSL1/ALOX12/ALOX15/ALOX5/ALOX5AP/CYP4F3/DGAT2/FADS1/FAR2/IL1B/MAPK3/MAPKAPK2/MGLL/PNPLA8/PTGS1/PTGS2/TBXAS1/TLR2/TNFRSF1A	20
Cluster1	GO:0009895	negative regulation of catabolic process	31/1027	308/18670	0.000881564	0.0078307	0.0057718	CBFA2T3/CTSA/DDIT4/DHX34/DYSF/HCAR2/HGF/HIPK2/HMOX1/HP/IL1B/LRRK2/MAP1A/MAPK14/MAPKAPK2/MCL1/N4BP1/NAMPT/NOCT/PHF23/PLIN5/QSOX1/SDCBP/SERPINE2/SLC11A1/SORL1/STAT3/TIMP2/TNF/TOB1/ZFP36	31
Cluster1	GO:0016236	macroautophagy	30/1027	295/18670	0.000897176	0.00795642	0.00586447	ATG16L2/ATG2A/ATP6V0B/C9orf72/CAPNS1/CHMP2A/GABARAPL1/HIF1A/HMOX1/KIAA1324/LAMP2/LAMTOR1/LRRK2/MAP1LC3A/MAP1LC3B/MAP1LC3C/MAPK3/PHF23/QSOX1/RALB/RIPK2/RRAGD/RUBCNL/SESN2/TCIRG1/TP53INP2/UBXN2B/ULK1/VMP1/WDFY3	30
Cluster1	GO:0001676	long-chain fatty acid metabolic process	15/1027	109/18670	0.000913738	0.00808521	0.00595939	ACOX1/ACSL1/ALOX12/ALOX15/ALOX5/CYP4F3/FADS1/FADS2/GSTM4/MAPK3/MGLL/PNPLA8/PTGS1/PTGS2/TBXAS1	15
Cluster1	GO:0043370	regulation of CD4-positive, alpha-beta T cell differentiation	9/1027	47/18670	0.000914663	0.00808521	0.00595939	BCL6/CD83/HLX/IL4R/NFKBID/NFKBIZ/RARA/RIPK2/ZC3H12A	9
Cluster1	GO:0045807	positive regulation of endocytosis	14/1027	98/18670	0.000921906	0.00813605	0.00599687	ANO6/ARRB2/CD14/CD151/CD63/CLU/DAB2/F2RL1/FLOT1/GATA2/HIP1/LRRK2/PLCG2/VEGFA	14
Cluster1	GO:0030832	regulation of actin filament length	21/1027	180/18670	0.000928325	0.00817946	0.00602887	ALOX15/ARHGAP18/AVIL/CDC42EP2/CDC42EP4/CTTN/DBN1/F2RL1/GMFG/GSN/HCK/HCLS1/ICAM1/MYADM/PLEK/PLEKHG2/PREX1/PRKCD/RHOBTB1/VASP/WAS	21
Cluster1	GO:0002467	germinal center formation	5/1027	15/18670	0.000942156	0.00818235	0.006031	BCL3/BCL6/NFKB2/TNFAIP3/TNFSF13B	5
Cluster1	GO:0030852	regulation of granulocyte differentiation	5/1027	15/18670	0.000942156	0.00818235	0.006031	CEACAM1/EVI2B/HCLS1/RARA/TRIB1	5
Cluster1	GO:0033008	positive regulation of mast cell activation involved in immune response	5/1027	15/18670	0.000942156	0.00818235	0.006031	FCER1G/FGR/GAB2/GATA2/IL4R	5
Cluster1	GO:0034111	negative regulation of homotypic cell-cell adhesion	5/1027	15/18670	0.000942156	0.00818235	0.006031	ALOX12/CD9/CEACAM1/PRKCD/SERPINE2	5
Cluster1	GO:0043306	positive regulation of mast cell degranulation	5/1027	15/18670	0.000942156	0.00818235	0.006031	FCER1G/FGR/GAB2/GATA2/IL4R	5
Cluster1	GO:0051883	killing of cells in other organism involved in symbiotic interaction	5/1027	15/18670	0.000942156	0.00818235	0.006031	AZU1/BAD/CAMP/ELANE/F2RL1	5
Cluster1	GO:0060099	regulation of phagocytosis, engulfment	5/1027	15/18670	0.000942156	0.00818235	0.006031	ALOX15/ANO6/CD300A/F2RL1/GATA2	5
Cluster1	GO:0071801	regulation of podosome assembly	5/1027	15/18670	0.000942156	0.00818235	0.006031	ASAP1/GSN/HCK/LCP1/TNF	5
Cluster1	GO:2000484	positive regulation of interleukin-8 secretion	5/1027	15/18670	0.000942156	0.00818235	0.006031	CD14/F2RL1/FFAR2/TLR1/TLR2	5
Cluster1	GO:0045624	positive regulation of T-helper cell differentiation	6/1027	22/18670	0.000951226	0.00824799	0.00607938	HLX/IL4R/NFKBID/NFKBIZ/RARA/RIPK2	6
Cluster1	GO:0033673	negative regulation of kinase activity	27/1027	257/18670	0.000977185	0.00845963	0.00623537	ADORA2A/CD300A/CDKN1A/CEACAM1/CORO1C/DUSP1/GADD45B/GMFG/IGF1R/IL1B/ILK/IRS2/ITPRIP/LATS2/LYN/MIDN/MLLT1/PPM1F/PRKAR1B/PRKCD/PRKRIP1/RGS2/SFN/SOCS3/SORL1/TNFAIP3/TRIB1	27
Cluster1	GO:0050678	regulation of epithelial cell proliferation	36/1027	378/18670	0.000980065	0.00847112	0.00624384	BAD/BMP6/C5AR1/C5AR2/CCR3/CEACAM1/CFLAR/DYSF/EGR3/EREG/GATA2/GHRL/HIF1A/HMOX1/ITGB3/JAML/JUN/LRG1/MDK/NOD2/NOTCH1/NR4A1/NR4A3/PRKD2/SFN/SPARC/STAT3/SULF2/TGFA/THBS1/TNF/TNFAIP3/VDR/VEGFA/ZFP36/ZFP36L1	36
Cluster1	GO:0048008	platelet-derived growth factor receptor signaling pathway	10/1027	57/18670	0.00098859	0.0085178	0.00627825	CSRNP1/HIP1/IQGAP1/NR4A3/PDGFA/PDGFC/PTGIR/PTPN12/SMPD3/VEGFA	10
Cluster1	GO:0060760	positive regulation of response to cytokine stimulus	10/1027	57/18670	0.00098859	0.0085178	0.00627825	CASP4/CD300LF/CSF1/HIF1A/HSPA1A/HSPA1B/IL1R1/RIPK2/TLR2/TLR4	10
Cluster1	GO:0007265	Ras protein signal transduction	41/1027	448/18670	0.000994597	0.0085275	0.00628539	ABCA1/ARHGAP6/ARHGEF40/BCL6/CCDC125/CDC42EP2/CDC42EP4/CDKN1A/CSF1/CYTH4/DOK3/F2RL1/FGD4/FLOT1/IRS2/JUN/LYN/MAPK14/MYO9B/NOTCH1/PECAM1/PLEKHG2/PLEKHG3/PLK2/PREX1/RAB20/RAB32/RAB3D/RAB44/RAF1/RALB/RAPGEF2/RASGRP4/RGL2/RHOB/RHOBTB1/RHOG/SH2B2/TIAM2/TIMP2/WAS	41
Cluster1	GO:0032728	positive regulation of interferon-beta production	7/1027	30/18670	0.000995969	0.0085275	0.00628539	FLOT1/IRF1/RIPK2/TLR2/TLR4/TLR8/TLR9	7
Cluster1	GO:0043372	positive regulation of CD4-positive, alpha-beta T cell differentiation	7/1027	30/18670	0.000995969	0.0085275	0.00628539	CD83/HLX/IL4R/NFKBID/NFKBIZ/RARA/RIPK2	7
Cluster1	GO:0090200	positive regulation of release of cytochrome c from mitochondria	7/1027	30/18670	0.000995969	0.0085275	0.00628539	BAD/BBC3/BID/MMP9/PLAUR/PMAIP1/PPIF	7
Cluster1	GO:0070098	chemokine-mediated signaling pathway	13/1027	88/18670	0.00100993	0.00863349	0.00636352	CCL3/CCL3L1/CCL3L3/CCL4L1/CCR1/CCR3/CXCL1/CXCL8/CXCR1/CXCR2/HIF1A/MPL/PADI2	13
Cluster1	GO:0051346	negative regulation of hydrolase activity	42/1027	463/18670	0.00103269	0.00881425	0.00649675	ADORA2A/APP/ARRB2/BOD1L1/CFLAR/CR1/CSTA/DNAJB6/EGLN1/ELL/F11R/GMIP/HGF/IFIT1/IQGAP1/LRRK2/LTF/MMP9/NAIP/PHACTR1/PI3/PLAUR/PLIN5/PPIF/PPP1R15A/PROS1/PTGS2/PTPRN2/RAF1/RGS2/SERPINA1/SERPINE2/SERPING1/SFN/SLPI/SORL1/THBS1/TIMP2/TNF/TNFSF14/TNK2/VEGFA	42
Cluster1	GO:1902115	regulation of organelle assembly	22/1027	194/18670	0.00103767	0.00884291	0.00651788	ASAP1/C9orf72/CEP295NL/CHMP1B/CHMP2A/GSN/HCK/HSPA1A/HSPA1B/IL1RAP/KIAA1324/LCP1/LRFN1/LRRK2/MAK/PHF23/PLK2/RALB/SDC4/SDCBP/TNF/ULK1	22
Cluster1	GO:1903409	reactive oxygen species biosynthetic process	16/1027	122/18670	0.0010626	0.00904119	0.00666402	CFLAR/CLEC7A/CLU/DDAH2/ICAM1/IL1B/KLF2/MMP8/MPO/PTGS2/SIRPA/STAT3/TLR4/TLR6/TNF/ZC3H12A	16
Cluster1	GO:0001910	regulation of leukocyte mediated cytotoxicity	12/1027	78/18670	0.00108461	0.00921411	0.00679148	ARRB2/CEACAM1/F2RL1/FAM49B/HLA-C/ICAM1/IL18RAP/ITGAM/NECTIN2/PIK3R6/PVR/TYROBP	12
Cluster1	GO:0032692	negative regulation of interleukin-1 production	8/1027	39/18670	0.00109152	0.00924406	0.00681355	ARRB2/CEACAM1/GHRL/IL1R2/MEFV/NLRP12/TNFAIP3/ZC3H12A	8
Cluster1	GO:1905521	regulation of macrophage migration	8/1027	39/18670	0.00109152	0.00924406	0.00681355	C5AR1/CCL3/CD9/CSF1/MAPK14/MAPK3/MDK/THBS1	8
Cluster1	GO:0006022	aminoglycan metabolic process	20/1027	170/18670	0.00109504	0.00925946	0.0068249	ABCC5/B3GNT5/B3GNT8/B4GALT5/CHST15/CHST7/CHSY1/CTBS/EXT1/EXTL3/GALNS/HGF/HPSE/IL1B/NDST1/PGLYRP1/SDC4/SLC9A1/SMPD3/ST3GAL4	20
Cluster1	GO:0018105	peptidyl-serine phosphorylation	30/1027	299/18670	0.00111277	0.00939485	0.0069247	APP/ARRB2/DDIT4/HCLS1/HGF/HIPK2/ILK/LATS2/LRRK2/MAPK14/MAPK3/MAPKAPK2/MARK2/MAST3/MKNK1/OSM/PAK1/PLK2/PPM1F/PRKCD/PRKD2/PTGS2/RAF1/RASSF2/RIPK2/SGK1/TNF/TXN/ULK1/VEGFA	30
Cluster1	GO:0034446	substrate adhesion-dependent cell spreading	14/1027	100/18670	0.00112788	0.00950769	0.00700787	CASS4/CORO1C/DOCK5/FERMT3/ILK/ITGB3/MDK/MEGF9/MYADM/NEDD9/OLFM4/PARVB/PREX1/PXN	14
Cluster1	GO:0031343	positive regulation of cell killing	11/1027	68/18670	0.00113297	0.00952113	0.00701777	BAD/CLEC7A/F2RL1/FAM49B/HLA-C/IL18RAP/ITGAM/NECTIN2/PGLYRP1/PVR/TYROBP	11
Cluster1	GO:0035914	skeletal muscle cell differentiation	11/1027	68/18670	0.00113297	0.00952113	0.00701777	ATF3/BTG2/EGR1/EGR2/EMD/EPHB1/FOS/KLF5/MAFF/MEF2D/NOTCH1	11
Cluster1	GO:0019229	regulation of vasoconstriction	10/1027	58/18670	0.00113667	0.00952287	0.00701906	ADM/DOCK4/DOCK5/ECE1/HRH2/ICAM1/P2RX1/PTAFR/PTGS2/TBXA2R	10
Cluster1	GO:1902041	regulation of extrinsic apoptotic signaling pathway via death domain receptors	10/1027	58/18670	0.00113667	0.00952287	0.00701906	ATF3/CFLAR/HGF/HMOX1/ICAM1/ITPRIP/PMAIP1/RAF1/THBS1/TNFAIP3	10
Cluster2	GO:0042110	T cell activation	69/572	464/18670	3.2698e-28	1.34879e-24	1.23736e-24	ADA/BCL11B/BCL2/BTLA/CAMK4/CARD11/CBFB/CCR6/CCR7/CD160/CD2/CD27/CD28/CD3D/CD3E/CD3G/CD40LG/CD5/CD6/CD7/CD81/CD8A/CD8B/CLECL1/CTLA4/DLG5/DPP4/EOMES/ERBB2/FGL2/GATA3/GPR18/GPR183/ICOS/IL23A/IL2RA/IL7R/ITK/ITPKB/KLRK1/LAG3/LAX1/LCK/LEF1/NFATC2/NLRC3/PDCD1/PRKCQ/RAB29/RASGRP1/RORA/RORC/RUNX3/SIRPG/SIT1/SLAMF6/SMAD7/SOX13/TBX21/TCF7/TESPA1/TGFBR2/THEMIS/TIGIT/TMIGD2/TNFRSF4/YES1/ZAP70/ZNF683	69
Cluster2	GO:0030217	T cell differentiation	45/572	240/18670	7.31564e-23	1.50885e-19	1.3842e-19	ADA/BCL11B/BCL2/CAMK4/CARD11/CBFB/CCR6/CCR7/CD2/CD27/CD28/CD3D/CD3E/CD3G/CD8A/CTLA4/EOMES/ERBB2/FGL2/GATA3/GPR18/GPR183/IL23A/IL2RA/IL7R/ITK/ITPKB/LAG3/LCK/LEF1/NFATC2/RASGRP1/RORA/RORC/RUNX3/SLAMF6/SMAD7/SOX13/TBX21/TCF7/TESPA1/TGFBR2/THEMIS/ZAP70/ZNF683	45
Cluster2	GO:0030098	lymphocyte differentiation	53/572	353/18670	5.02098e-22	6.90385e-19	6.33348e-19	ADA/BCL11B/BCL2/BLNK/CAMK4/CARD11/CBFB/CCR6/CCR7/CD2/CD27/CD28/CD3D/CD3E/CD3G/CD40LG/CD8A/CTLA4/EOMES/ERBB2/FCRL3/FGL2/FLT3LG/GATA3/GPR18/GPR183/IKZF3/IL23A/IL2RA/IL7R/ITK/ITM2A/ITPKB/LAG3/LCK/LEF1/NFATC2/RASGRP1/RORA/RORC/RUNX3/SLAMF6/SMAD7/SOX13/TBX21/TCF7/TESPA1/TGFBR2/THEMIS/TOX/TPD52/ZAP70/ZNF683	53
Cluster2	GO:0050863	regulation of T cell activation	48/572	314/18670	2.25056e-20	2.32089e-17	2.12915e-17	ADA/BTLA/CAMK4/CARD11/CBFB/CCR7/CD160/CD2/CD27/CD28/CD3E/CD40LG/CD5/CD6/CD81/CLECL1/CTLA4/DLG5/DPP4/ERBB2/FGL2/GATA3/ICOS/IL23A/IL2RA/IL7R/ITPKB/KLRK1/LAG3/LAX1/LCK/NFATC2/PDCD1/PRKCQ/RASGRP1/RUNX3/SIRPG/SIT1/SMAD7/SOX13/TBX21/TESPA1/TGFBR2/TIGIT/TMIGD2/YES1/ZAP70/ZNF683	48
Cluster2	GO:0051249	regulation of lymphocyte activation	58/572	485/18670	4.45238e-19	3.67322e-16	3.36975e-16	ADA/BCL2/BTLA/CAMK4/CARD11/CBFB/CCR7/CD160/CD2/CD27/CD28/CD3E/CD40LG/CD5/CD6/CD81/CLECL1/CTLA4/DLG5/DPP4/ERBB2/EXOSC3/FCRL3/FGL2/FLT3LG/GATA3/GPR183/HLA-F/ICOS/IKZF3/IL23A/IL2RA/IL7R/ITPKB/KLRK1/LAG3/LAX1/LCK/MZB1/NFATC2/PDCD1/PRKCQ/RASGRP1/RUNX3/SIRPG/SIT1/SMAD7/SOX13/TBX21/TESPA1/TGFBR2/TIGIT/TMIGD2/TNFRSF4/TOX/YES1/ZAP70/ZNF683	58
Cluster2	GO:1903037	regulation of leukocyte cell-cell adhesion	44/572	304/18670	7.78881e-18	5.3548e-15	4.91241e-15	ADA/BTLA/CARD11/CBFB/CCR7/CD160/CD27/CD28/CD3E/CD40LG/CD5/CD6/CD81/CLECL1/CTLA4/DLG5/DPP4/ERBB2/ETS1/FGL2/GATA3/ICOS/IL23A/IL2RA/IL7R/ITPKB/KLRK1/LAG3/LAX1/LCK/PDCD1/PRKCQ/RASGRP1/RUNX3/SIRPG/SKAP1/SMAD7/TBX21/TESPA1/TGFBR2/TIGIT/TMIGD2/YES1/ZAP70	44
Cluster2	GO:0007159	leukocyte cell-cell adhesion	46/572	337/18670	1.425e-17	8.3973e-15	7.70355e-15	ADA/BTLA/CARD11/CBFB/CCR7/CD160/CD27/CD28/CD3E/CD40LG/CD5/CD6/CD81/CLECL1/CTLA4/CX3CR1/DLG5/DPP4/ERBB2/ETS1/FGL2/GATA3/ICOS/IL23A/IL2RA/IL7R/ITPKB/KLRK1/LAG3/LAX1/LCK/NT5E/PDCD1/PRKCQ/RASGRP1/RUNX3/SIRPG/SKAP1/SMAD7/TBX21/TESPA1/TGFBR2/TIGIT/TMIGD2/YES1/ZAP70	46
Cluster2	GO:1903039	positive regulation of leukocyte cell-cell adhesion	36/572	218/18670	1.16424e-16	6.00313e-14	5.50718e-14	ADA/BTLA/CARD11/CBFB/CCR7/CD160/CD27/CD28/CD3E/CD40LG/CD5/CD6/CD81/CLECL1/CTLA4/DPP4/ETS1/GATA3/ICOS/IL23A/IL2RA/IL7R/ITPKB/KLRK1/LCK/PDCD1/PRKCQ/RASGRP1/RUNX3/SIRPG/SKAP1/TESPA1/TGFBR2/TMIGD2/YES1/ZAP70	36
Cluster2	GO:0051251	positive regulation of lymphocyte activation	44/572	334/18670	2.84273e-16	1.30292e-13	1.19527e-13	ADA/BCL2/BTLA/CARD11/CBFB/CCR7/CD160/CD27/CD28/CD3E/CD40LG/CD5/CD6/CD81/CLECL1/CTLA4/DPP4/EXOSC3/FCRL3/FLT3LG/GATA3/GPR183/HLA-F/ICOS/IL23A/IL2RA/IL7R/ITPKB/KLRK1/LCK/NFATC2/PDCD1/PRKCQ/RASGRP1/RUNX3/SIRPG/TBX21/TESPA1/TGFBR2/TMIGD2/TNFRSF4/TOX/YES1/ZAP70	44
Cluster2	GO:0050870	positive regulation of T cell activation	34/572	202/18670	4.61262e-16	1.9027e-13	1.74551e-13	ADA/BTLA/CARD11/CBFB/CCR7/CD160/CD27/CD28/CD3E/CD40LG/CD5/CD6/CD81/CLECL1/CTLA4/DPP4/GATA3/ICOS/IL23A/IL2RA/IL7R/ITPKB/KLRK1/LCK/PDCD1/PRKCQ/RASGRP1/RUNX3/SIRPG/TESPA1/TGFBR2/TMIGD2/YES1/ZAP70	34
Cluster2	GO:0022409	positive regulation of cell-cell adhesion	38/572	255/18670	5.48366e-16	2.05637e-13	1.88648e-13	ADA/ANK3/BTLA/CARD11/CBFB/CCR7/CD160/CD27/CD28/CD3E/CD40LG/CD5/CD6/CD81/CLECL1/CTLA4/DPP4/ETS1/GATA3/ICOS/IL23A/IL2RA/IL7R/ITPKB/KLRK1/LCK/PDCD1/PRKCQ/RASGRP1/RUNX3/SIRPG/SKAP1/SMAD7/TESPA1/TGFBR2/TMIGD2/YES1/ZAP70	38
Cluster2	GO:0045619	regulation of lymphocyte differentiation	30/572	169/18670	5.75349e-15	1.93069e-12	1.77118e-12	ADA/CAMK4/CARD11/CBFB/CD2/CD27/CD28/CTLA4/ERBB2/FCRL3/FGL2/FLT3LG/GATA3/IKZF3/IL23A/IL2RA/IL7R/ITPKB/LAG3/NFATC2/RASGRP1/RUNX3/SMAD7/SOX13/TBX21/TESPA1/TGFBR2/TOX/ZAP70/ZNF683	30
Cluster2	GO:0050867	positive regulation of cell activation	46/572	394/18670	6.0846e-15	1.93069e-12	1.77118e-12	ADA/BCL2/BTLA/CARD11/CBFB/CCR7/CD160/CD2/CD27/CD28/CD3E/CD40LG/CD5/CD6/CD81/CLECL1/CTLA4/DPP4/EXOSC3/FCRL3/FLT3LG/GATA3/GPR183/HLA-F/ICOS/IL23A/IL2RA/IL7R/ITPKB/KLRK1/LCK/NFATC2/PDCD1/PDGFRB/PRKCQ/RASGRP1/RUNX3/SIRPG/TBX21/TESPA1/TGFBR2/TMIGD2/TNFRSF4/TOX/YES1/ZAP70	46
Cluster2	GO:0002696	positive regulation of leukocyte activation	45/572	380/18670	7.19259e-15	2.11925e-12	1.94416e-12	ADA/BCL2/BTLA/CARD11/CBFB/CCR7/CD160/CD2/CD27/CD28/CD3E/CD40LG/CD5/CD6/CD81/CLECL1/CTLA4/DPP4/EXOSC3/FCRL3/FLT3LG/GATA3/GPR183/HLA-F/ICOS/IL23A/IL2RA/IL7R/ITPKB/KLRK1/LCK/NFATC2/PDCD1/PRKCQ/RASGRP1/RUNX3/SIRPG/TBX21/TESPA1/TGFBR2/TMIGD2/TNFRSF4/TOX/YES1/ZAP70	45
Cluster2	GO:0046631	alpha-beta T cell activation	27/572	138/18670	1.10574e-14	3.04078e-12	2.78957e-12	ADA/BCL11B/BCL2/CBFB/CD160/CD28/CD3E/CD81/EOMES/GATA3/GPR18/GPR183/IL23A/ITK/ITPKB/LEF1/PRKCQ/RORA/RORC/RUNX3/SLAMF6/SMAD7/TBX21/TCF7/TGFBR2/ZAP70/ZNF683	27
Cluster2	GO:0022407	regulation of cell-cell adhesion	46/572	402/18670	1.29343e-14	3.33462e-12	3.05913e-12	ADA/ANK3/BTLA/CARD11/CBFB/CCR7/CD160/CD27/CD28/CD3E/CD40LG/CD5/CD6/CD81/CLECL1/CTLA4/DLG5/DPP4/ERBB2/ETS1/FGL2/GATA3/ICOS/IL23A/IL2RA/IL7R/ITPKB/KLRK1/LAG3/LAX1/LCK/LEF1/PDCD1/PRKCQ/RASGRP1/RUNX3/SIRPG/SKAP1/SMAD7/TBX21/TESPA1/TGFBR2/TIGIT/TMIGD2/YES1/ZAP70	46
Cluster2	GO:0045580	regulation of T cell differentiation	26/572	139/18670	1.05656e-13	2.56372e-11	2.35191e-11	ADA/CAMK4/CARD11/CBFB/CD2/CD27/CD28/CTLA4/ERBB2/FGL2/GATA3/IL23A/IL2RA/IL7R/ITPKB/LAG3/NFATC2/RASGRP1/RUNX3/SMAD7/SOX13/TBX21/TESPA1/TGFBR2/ZAP70/ZNF683	26
Cluster2	GO:0046632	alpha-beta T cell differentiation	22/572	101/18670	3.27839e-13	7.51297e-11	6.89228e-11	ADA/BCL11B/BCL2/CBFB/EOMES/GATA3/GPR18/GPR183/IL23A/ITK/ITPKB/LEF1/RORA/RORC/RUNX3/SLAMF6/SMAD7/TBX21/TCF7/TGFBR2/ZAP70/ZNF683	22
Cluster2	GO:0031295	T cell costimulation	17/572	56/18670	4.72074e-13	1.0249e-10	9.40226e-11	BTLA/CARD11/CCR7/CD160/CD28/CD3E/CD40LG/CD5/CD81/CTLA4/DPP4/ICOS/KLRK1/LCK/PDCD1/TMIGD2/YES1	17
Cluster2	GO:0050851	antigen receptor-mediated signaling pathway	38/572	316/18670	5.97997e-13	1.23337e-10	1.13147e-10	ADA/BCL2/CARD11/CBFB/CCR7/CD160/CD247/CD28/CD3D/CD3E/CD3G/CD81/CTLA4/FCRL3/GATA3/GCSAM/HLA-DQA1/ITK/LAX1/LCK/LIME1/NFATC2/PIK3R2/PLCG1/PLEKHA1/PRKCH/PRKCQ/PSMB9/RAB29/RFTN1/SKAP1/SKP1/TESPA1/THEMIS/TRAT1/TXK/UBASH3A/ZAP70	38
Cluster2	GO:0031294	lymphocyte costimulation	17/572	57/18670	6.53835e-13	1.28432e-10	1.17821e-10	BTLA/CARD11/CCR7/CD160/CD28/CD3E/CD40LG/CD5/CD81/CTLA4/DPP4/ICOS/KLRK1/LCK/PDCD1/TMIGD2/YES1	17
Cluster2	GO:0050852	T cell receptor signaling pathway	30/572	202/18670	7.56068e-13	1.41763e-10	1.30051e-10	ADA/CARD11/CCR7/CD160/CD247/CD28/CD3D/CD3E/CD3G/CD81/CTLA4/GATA3/HLA-DQA1/ITK/LCK/LIME1/PIK3R2/PLCG1/PRKCQ/PSMB9/RAB29/RFTN1/SKAP1/SKP1/TESPA1/THEMIS/TRAT1/TXK/UBASH3A/ZAP70	30
Cluster2	GO:0045785	positive regulation of cell adhesion	43/572	403/18670	1.08531e-12	1.94647e-10	1.78566e-10	ADA/ADGRG1/ANK3/BTLA/C1QBP/CARD11/CBFB/CCR7/CD160/CD27/CD28/CD3E/CD40LG/CD5/CD6/CD81/CLECL1/CTLA4/DPP4/EPHA1/ERBB2/ETS1/GATA3/ICOS/IL23A/IL2RA/IL7R/ITPKB/KLRK1/LCK/PDCD1/PRKCQ/RASGRP1/RUNX3/SIRPG/SKAP1/SMAD7/SPOCK2/TESPA1/TGFBR2/TMIGD2/YES1/ZAP70	43
Cluster2	GO:0033077	T cell differentiation in thymus	18/572	70/18670	2.2915e-12	3.93852e-10	3.61314e-10	ADA/BCL11B/BCL2/CAMK4/CARD11/CCR6/CCR7/CD28/CD3D/CD3E/CD3G/ERBB2/GATA3/IL7R/ITPKB/RASGRP1/TESPA1/ZAP70	18
Cluster2	GO:0045058	T cell selection	15/572	47/18670	4.98494e-12	8.22514e-10	7.54562e-10	BCL11B/BCL2/CARD11/CCR7/CD28/CD3D/CD3E/CD3G/GATA3/IL23A/ITPKB/SLAMF6/TBX21/THEMIS/ZAP70	15
Cluster2	GO:0002228	natural killer cell mediated immunity	17/572	64/18670	5.2922e-12	8.39627e-10	7.70261e-10	CD160/CD96/CRTAM/GZMB/HLA-F/KIR3DL1/KLRC2/KLRD1/KLRK1/LAG3/NCR1/NCR3/RASGRP1/SH2D1A/SH2D1B/SLAMF6/SLAMF7	17
Cluster2	GO:0006968	cellular defense response	15/572	52/18670	2.57971e-11	3.94123e-09	3.61562e-09	CCR5/CCR6/CX3CR1/FCMR/ITK/KIR3DL2/KLRC2/KLRC3/KLRG1/LSP1/NCR1/PRF1/RAB23/SH2D1A/TRAT1	15
Cluster2	GO:1902105	regulation of leukocyte differentiation	32/572	272/18670	7.44014e-11	1.09609e-08	1.00554e-08	ADA/CAMK4/CARD11/CBFB/CD2/CD27/CD28/CTLA4/ERBB2/FCRL3/FGL2/FLT3LG/GATA3/IKZF3/IL23A/IL2RA/IL7R/ITPKB/LAG3/LEF1/NFATC2/RASGRP1/RUNX3/SMAD7/SOX13/TBX21/TESPA1/TGFBR2/TOX/ZAP70/ZNF675/ZNF683	32
Cluster2	GO:0002429	immune response-activating cell surface receptor signaling pathway	43/572	473/18670	2.05902e-10	2.83115e-08	2.59725e-08	ADA/BCL2/CARD11/CBFB/CCR7/CD160/CD247/CD28/CD3D/CD3E/CD3G/CD81/CLEC4C/CTLA4/FCGR3A/FCRL3/GATA3/GCSAM/HLA-DQA1/ITK/KLRK1/LAX1/LCK/LIME1/NCR3/NFATC2/PIK3R2/PLCG1/PLEKHA1/PRKCH/PRKCQ/PSMB9/RAB29/RFTN1/SKAP1/SKP1/TESPA1/THEMIS/TRAT1/TXK/UBASH3A/YES1/ZAP70	43
Cluster2	GO:0002757	immune response-activating signal transduction	43/572	473/18670	2.05902e-10	2.83115e-08	2.59725e-08	ADA/BCL2/CARD11/CBFB/CCR7/CD160/CD247/CD28/CD3D/CD3E/CD3G/CD81/CLEC4C/CTLA4/FCGR3A/FCRL3/GATA3/GCSAM/HLA-DQA1/ITK/KLRK1/LAX1/LCK/LIME1/NCR3/NFATC2/PIK3R2/PLCG1/PLEKHA1/PRKCH/PRKCQ/PSMB9/RAB29/RFTN1/SKAP1/SKP1/TESPA1/THEMIS/TRAT1/TXK/UBASH3A/YES1/ZAP70	43
Cluster2	GO:0002449	lymphocyte mediated immunity	36/572	352/18670	2.62328e-10	3.49065e-08	3.20227e-08	C1QBP/C4A/CCR6/CD160/CD27/CD28/CD40LG/CD81/CD8A/CD96/CRTAM/EXOSC3/FGL2/GATA3/GZMB/GZMM/HLA-F/IL23A/IL7R/KIR3DL1/KLRC2/KLRD1/KLRK1/LAG3/NCR1/NCR3/PRF1/RASGRP1/RFTN1/SH2D1A/SH2D1B/SLAMF6/SLAMF7/SMAD7/TBX21/UNG	36
Cluster2	GO:0050671	positive regulation of lymphocyte proliferation	20/572	130/18670	2.77231e-09	3.57368e-07	3.27844e-07	ADA/BCL2/CARD11/CD28/CD3E/CD40LG/CD6/CD81/CLECL1/FCRL3/FLT3LG/GPR183/IL23A/IL2RA/NFATC2/PRKCQ/TGFBR2/TMIGD2/TNFRSF4/ZAP70	20
Cluster2	GO:0043368	positive T cell selection	11/572	34/18670	3.06103e-09	3.82628e-07	3.51017e-07	BCL11B/BCL2/CD3D/CD3E/CD3G/IL23A/ITPKB/SLAMF6/TBX21/THEMIS/ZAP70	11
Cluster2	GO:0032946	positive regulation of mononuclear cell proliferation	20/572	131/18670	3.17986e-09	3.85791e-07	3.53919e-07	ADA/BCL2/CARD11/CD28/CD3E/CD40LG/CD6/CD81/CLECL1/FCRL3/FLT3LG/GPR183/IL23A/IL2RA/NFATC2/PRKCQ/TGFBR2/TMIGD2/TNFRSF4/ZAP70	20
Cluster2	GO:0045061	thymic T cell selection	9/572	21/18670	4.72718e-09	5.57132e-07	5.11104e-07	CARD11/CCR7/CD28/CD3D/CD3E/CD3G/GATA3/ITPKB/ZAP70	9
Cluster2	GO:0050670	regulation of lymphocyte proliferation	25/572	208/18670	5.83384e-09	6.68461e-07	6.13236e-07	ADA/BCL2/CARD11/CD28/CD3E/CD40LG/CD6/CD81/CLECL1/CTLA4/DLG5/ERBB2/FCRL3/FLT3LG/GPR183/IKZF3/IL23A/IL2RA/MZB1/NFATC2/PRKCQ/TGFBR2/TMIGD2/TNFRSF4/ZAP70	25
Cluster2	GO:0032944	regulation of mononuclear cell proliferation	25/572	209/18670	6.43962e-09	7.1793e-07	6.58618e-07	ADA/BCL2/CARD11/CD28/CD3E/CD40LG/CD6/CD81/CLECL1/CTLA4/DLG5/ERBB2/FCRL3/FLT3LG/GPR183/IKZF3/IL23A/IL2RA/MZB1/NFATC2/PRKCQ/TGFBR2/TMIGD2/TNFRSF4/ZAP70	25
Cluster2	GO:0070665	positive regulation of leukocyte proliferation	20/572	139/18670	9.08678e-09	9.69496e-07	8.894e-07	ADA/BCL2/CARD11/CD28/CD3E/CD40LG/CD6/CD81/CLECL1/FCRL3/FLT3LG/GPR183/IL23A/IL2RA/NFATC2/PRKCQ/TGFBR2/TMIGD2/TNFRSF4/ZAP70	20
Cluster2	GO:0002715	regulation of natural killer cell mediated immunity	12/572	46/18670	9.16614e-09	9.69496e-07	8.894e-07	CD160/CD96/CRTAM/HLA-F/KLRK1/LAG3/NCR1/NCR3/RASGRP1/SH2D1A/SH2D1B/SLAMF6	12
Cluster2	GO:0046634	regulation of alpha-beta T cell activation	16/572	93/18670	2.09993e-08	2.16556e-06	1.98665e-06	ADA/CBFB/CD160/CD28/CD3E/CD81/GATA3/IL23A/ITPKB/PRKCQ/RUNX3/SMAD7/TBX21/TGFBR2/ZAP70/ZNF683	16
Cluster2	GO:0070663	regulation of leukocyte proliferation	25/572	222/18670	2.19826e-08	2.21166e-06	2.02894e-06	ADA/BCL2/CARD11/CD28/CD3E/CD40LG/CD6/CD81/CLECL1/CTLA4/DLG5/ERBB2/FCRL3/FLT3LG/GPR183/IKZF3/IL23A/IL2RA/MZB1/NFATC2/PRKCQ/TGFBR2/TMIGD2/TNFRSF4/ZAP70	25
Cluster2	GO:0042267	natural killer cell mediated cytotoxicity	13/572	60/18670	2.5242e-08	2.47912e-06	2.27431e-06	CD160/CRTAM/GZMB/HLA-F/KIR3DL1/KLRK1/LAG3/NCR1/NCR3/RASGRP1/SH2D1A/SLAMF6/SLAMF7	13
Cluster2	GO:0001909	leukocyte mediated cytotoxicity	17/572	107/18670	2.625e-08	2.51817e-06	2.31013e-06	CD160/CRTAM/GZMB/GZMM/HLA-F/IL23A/IL7R/KIR3DL1/KLRK1/LAG3/NCR1/NCR3/PRF1/RASGRP1/SH2D1A/SLAMF6/SLAMF7	17
Cluster2	GO:0002706	regulation of lymphocyte mediated immunity	20/572	149/18670	3.03344e-08	2.84385e-06	2.6089e-06	CD160/CD28/CD81/CD96/CRTAM/EXOSC3/GATA3/HLA-F/IL23A/IL7R/KLRK1/LAG3/NCR1/NCR3/RASGRP1/SH2D1A/SH2D1B/SLAMF6/SMAD7/TBX21	20
Cluster2	GO:0002717	positive regulation of natural killer cell mediated immunity	10/572	33/18670	3.30313e-08	3.02787e-06	2.77772e-06	CD160/CRTAM/HLA-F/KLRK1/LAG3/NCR3/RASGRP1/SH2D1A/SH2D1B/SLAMF6	10
Cluster2	GO:0002285	lymphocyte activation involved in immune response	22/572	181/18670	3.90471e-08	3.50151e-06	3.21223e-06	ADA/CCR6/CD244/CD28/CD40LG/CD81/EOMES/EXOSC3/FGL2/GATA3/GPR183/HLA-F/IL23A/ITM2A/LEF1/RORA/RORC/SLAMF6/SMAD7/TBX21/UNG/ZNF683	22
Cluster2	GO:0050862	positive regulation of T cell receptor signaling pathway	7/572	14/18670	6.95462e-08	5.99164e-06	5.49664e-06	ADA/CCR7/CD81/LCK/RAB29/TESPA1/TRAT1	7
Cluster2	GO:0050854	regulation of antigen receptor-mediated signaling pathway	13/572	65/18670	6.97209e-08	5.99164e-06	5.49664e-06	ADA/CBFB/CCR7/CD160/CD81/FCRL3/GCSAM/LCK/PRKCH/RAB29/TESPA1/TRAT1/UBASH3A	13
Cluster2	GO:0046651	lymphocyte proliferation	27/572	272/18670	8.66548e-08	7.29492e-06	6.69225e-06	ADA/BCL2/CARD11/CD28/CD3E/CD40LG/CD6/CD81/CLECL1/CTLA4/DLG5/ERBB2/FCRL3/FLT3LG/GPR183/IKZF3/IL23A/IL2RA/IL7R/LEF1/MZB1/NFATC2/PRKCQ/TGFBR2/TMIGD2/TNFRSF4/ZAP70	27
Cluster2	GO:0032943	mononuclear cell proliferation	27/572	274/18670	1.00744e-07	8.31139e-06	7.62474e-06	ADA/BCL2/CARD11/CD28/CD3E/CD40LG/CD6/CD81/CLECL1/CTLA4/DLG5/ERBB2/FCRL3/FLT3LG/GPR183/IKZF3/IL23A/IL2RA/IL7R/LEF1/MZB1/NFATC2/PRKCQ/TGFBR2/TMIGD2/TNFRSF4/ZAP70	27
Cluster2	GO:0035710	CD4-positive, alpha-beta T cell activation	15/572	92/18670	1.2173e-07	9.75192e-06	8.94626e-06	CBFB/CD160/CD81/GATA3/GPR183/IL23A/LEF1/PRKCQ/RORA/RORC/RUNX3/SLAMF6/SMAD7/TBX21/TGFBR2	15
Cluster2	GO:0002708	positive regulation of lymphocyte mediated immunity	16/572	105/18670	1.22933e-07	9.75192e-06	8.94626e-06	CD160/CD28/CD81/CRTAM/EXOSC3/GATA3/HLA-F/IL23A/KLRK1/LAG3/NCR3/RASGRP1/SH2D1A/SH2D1B/SLAMF6/TBX21	16
Cluster2	GO:0045621	positive regulation of lymphocyte differentiation	15/572	94/18670	1.63222e-07	1.27036e-05	1.16541e-05	ADA/CBFB/CD27/FLT3LG/GATA3/IL23A/IL2RA/IL7R/ITPKB/RASGRP1/RUNX3/TESPA1/TGFBR2/TOX/ZAP70	15
Cluster2	GO:0045954	positive regulation of natural killer cell mediated cytotoxicity	9/572	30/18670	1.79778e-07	1.37331e-05	1.25985e-05	CD160/CRTAM/HLA-F/KLRK1/LAG3/NCR3/RASGRP1/SH2D1A/SLAMF6	9
Cluster2	GO:1903706	regulation of hemopoiesis	37/572	475/18670	2.17878e-07	1.63409e-05	1.49909e-05	ADA/CAMK4/CARD11/CBFB/CD2/CD27/CD28/CTLA4/ERBB2/ETS1/FCRL3/FGL2/FLT3LG/GATA3/GPR171/IKZF3/IL23A/IL2RA/IL7R/ITPKB/LAG3/LEF1/LEO1/NFATC2/PRKCQ/PSMB9/RASGRP1/RUNX3/SMAD7/SOX13/TBX21/TESPA1/TGFBR2/TOX/ZAP70/ZNF675/ZNF683	37
Cluster2	GO:0019722	calcium-mediated signaling	23/572	218/18670	2.64732e-07	1.95003e-05	1.78893e-05	ACKR2/ADA/ADGRL1/CCL4/CCR5/CCR6/CCR7/CD3E/CX3CR1/CXCR3/CXCR4/CXCR5/CXCR6/DYRK2/NCALD/NFATC2/NMUR1/PDK2/PLCG1/PTGDR2/RCAN3/TRAT1/ZAP70	23
Cluster2	GO:0046635	positive regulation of alpha-beta T cell activation	12/572	62/18670	3.25439e-07	2.35515e-05	2.16058e-05	ADA/CBFB/CD160/CD28/CD3E/CD81/IL23A/ITPKB/PRKCQ/RUNX3/TGFBR2/ZAP70	12
Cluster2	GO:0050857	positive regulation of antigen receptor-mediated signaling pathway	8/572	24/18670	3.52447e-07	2.50663e-05	2.29954e-05	ADA/CCR7/CD81/LCK/PRKCH/RAB29/TESPA1/TRAT1	8
Cluster2	GO:0070661	leukocyte proliferation	27/572	298/18670	5.46246e-07	3.81909e-05	3.50358e-05	ADA/BCL2/CARD11/CD28/CD3E/CD40LG/CD6/CD81/CLECL1/CTLA4/DLG5/ERBB2/FCRL3/FLT3LG/GPR183/IKZF3/IL23A/IL2RA/IL7R/LEF1/MZB1/NFATC2/PRKCQ/TGFBR2/TMIGD2/TNFRSF4/ZAP70	27
Cluster2	GO:0042269	regulation of natural killer cell mediated cytotoxicity	10/572	44/18670	6.53575e-07	4.49333e-05	4.12211e-05	CD160/CRTAM/HLA-F/KLRK1/LAG3/NCR1/NCR3/RASGRP1/SH2D1A/SLAMF6	10
Cluster2	GO:0002697	regulation of immune effector process	35/572	462/18670	8.9094e-07	6.0248e-05	5.52706e-05	APOBEC3G/C1QBP/C4A/CD160/CD244/CD28/CD40LG/CD81/CD96/CFH/CRTAM/EXOSC3/FCRL3/FGL2/GATA3/HERC5/HLA-F/IL23A/IL2RA/IL7R/KLRK1/LAG3/MZB1/NCR1/NCR3/RASGRP1/RNF125/SH2D1A/SH2D1B/SLAMF6/SMAD7/SPON2/TBX21/TNFRSF4/ZNF683	35
Cluster2	GO:0001906	cell killing	19/572	168/18670	1.00863e-06	6.71067e-05	6.15626e-05	CD160/CFH/CRTAM/GNLY/GZMB/GZMM/HLA-F/IL23A/IL7R/KIR3DL1/KLRK1/LAG3/NCR1/NCR3/PRF1/RASGRP1/SH2D1A/SLAMF6/SLAMF7	19
Cluster2	GO:0042100	B cell proliferation	14/572	95/18670	1.14325e-06	7.48558e-05	6.86716e-05	ADA/BCL2/CARD11/CD40LG/CD81/CTLA4/FCRL3/GPR183/IKZF3/IL7R/LEF1/MZB1/NFATC2/TNFRSF4	14
Cluster2	GO:0045582	positive regulation of T cell differentiation	13/572	83/18670	1.35628e-06	8.74162e-05	8.01942e-05	ADA/CBFB/CD27/GATA3/IL23A/IL2RA/IL7R/ITPKB/RASGRP1/RUNX3/TESPA1/TGFBR2/ZAP70	13
Cluster2	GO:0031341	regulation of cell killing	14/572	98/18670	1.67746e-06	0.000106454	9.76593e-05	CD160/CFH/CRTAM/HLA-F/IL23A/IL7R/KLRK1/LAG3/NCR1/NCR3/PRF1/RASGRP1/SH2D1A/SLAMF6	14
Cluster2	GO:0032609	interferon-gamma production	15/572	113/18670	1.86047e-06	0.000116279	0.000106673	C1QBP/CCR7/CD160/CD2/CD244/CD3E/CD96/EOMES/GATA3/IL23A/ITK/KLRK1/RASGRP1/SLAMF6/TXK	15
Cluster2	GO:0030101	natural killer cell activation	13/572	86/18670	2.052e-06	0.000126282	0.000115849	CD2/CD244/FLT3LG/HLA-F/IL21R/IL23A/KLRK1/NCR1/NCR3/RASGRP1/SLAMF7/TOX/ZNF683	13
Cluster2	GO:0050856	regulation of T cell receptor signaling pathway	9/572	39/18670	2.08174e-06	0.000126282	0.000115849	ADA/CCR7/CD160/CD81/LCK/RAB29/TESPA1/TRAT1/UBASH3A	9
Cluster2	GO:0030888	regulation of B cell proliferation	11/572	61/18670	2.1129e-06	0.000126315	0.000115879	ADA/BCL2/CARD11/CD81/CTLA4/FCRL3/GPR183/IKZF3/MZB1/NFATC2/TNFRSF4	11
Cluster2	GO:0046637	regulation of alpha-beta T cell differentiation	11/572	63/18670	2.94425e-06	0.0001735	0.000159166	ADA/CBFB/GATA3/IL23A/ITPKB/RUNX3/SMAD7/TBX21/TGFBR2/ZAP70/ZNF683	11
Cluster2	GO:0042113	B cell activation	26/572	310/18670	3.73088e-06	0.000216759	0.000198851	ADA/BCL2/BLNK/CARD11/CCR6/CD27/CD28/CD40LG/CD81/CTLA4/CXCR5/EXOSC3/FCRL3/GPR183/IKZF3/IL7R/ITM2A/LAX1/LEF1/MZB1/NFATC2/TBX21/TNFRSF4/TPD52/UNG/ZAP70	26
Cluster2	GO:0001910	regulation of leukocyte mediated cytotoxicity	12/572	78/18670	4.1893e-06	0.000240012	0.000220183	CD160/CRTAM/HLA-F/IL23A/IL7R/KLRK1/LAG3/NCR1/NCR3/RASGRP1/SH2D1A/SLAMF6	12
Cluster2	GO:0002705	positive regulation of leukocyte mediated immunity	16/572	136/18670	4.27594e-06	0.00024162	0.000221659	CD160/CD28/CD81/CRTAM/EXOSC3/GATA3/HLA-F/IL23A/KLRK1/LAG3/NCR3/RASGRP1/SH2D1A/SH2D1B/SLAMF6/TBX21	16
Cluster2	GO:0002683	negative regulation of immune system process	32/572	435/18670	4.85979e-06	0.0002709	0.00024852	ADA/C1QBP/CBFB/CD160/CD200R1/CD96/CST7/CTLA4/DLG5/ERBB2/FCRL3/FGL2/GCSAM/GPR171/GPR18/HLA-F/IL2RA/IL7R/ITPKB/KLRK1/LAG3/LAX1/LEO1/NLRC3/PDCD1/RNF125/RUNX3/SMAD7/TBX21/TIGIT/UBASH3A/ZNF675	32
Cluster2	GO:0032633	interleukin-4 production	8/572	33/18670	5.21537e-06	0.000286846	0.000263148	CD28/CD3E/CD40LG/CLECL1/GATA3/ITK/LEF1/PRKCQ	8
Cluster2	GO:0002703	regulation of leukocyte mediated immunity	20/572	205/18670	5.30993e-06	0.000288203	0.000264393	CD160/CD28/CD81/CD96/CRTAM/EXOSC3/GATA3/HLA-F/IL23A/IL7R/KLRK1/LAG3/NCR1/NCR3/RASGRP1/SH2D1A/SH2D1B/SLAMF6/SMAD7/TBX21	20
Cluster2	GO:0002292	T cell differentiation involved in immune response	11/572	68/18670	6.38238e-06	0.000334044	0.000306447	EOMES/FGL2/GATA3/GPR183/IL23A/LEF1/RORA/RORC/SLAMF6/SMAD7/TBX21	11
Cluster2	GO:0031343	positive regulation of cell killing	11/572	68/18670	6.38238e-06	0.000334044	0.000306447	CD160/CRTAM/HLA-F/IL23A/KLRK1/LAG3/NCR3/PRF1/RASGRP1/SH2D1A/SLAMF6	11
Cluster2	GO:0042102	positive regulation of T cell proliferation	13/572	95/18670	6.39744e-06	0.000334044	0.000306447	CARD11/CD28/CD3E/CD40LG/CD6/CD81/CLECL1/IL23A/IL2RA/PRKCQ/TGFBR2/TMIGD2/ZAP70	13
Cluster2	GO:0001912	positive regulation of leukocyte mediated cytotoxicity	10/572	56/18670	6.74016e-06	0.000347539	0.000318827	CD160/CRTAM/HLA-F/IL23A/KLRK1/LAG3/NCR3/RASGRP1/SH2D1A/SLAMF6	10
Cluster2	GO:0072676	lymphocyte migration	14/572	111/18670	7.50542e-06	0.00038222	0.000350643	CCL4/CCR6/CCR7/CD200R1/CXCR3/GATA3/GCSAM/GPR15/GPR183/KLRK1/S1PR1/TBX21/XCL2/ZAP70	14
Cluster2	GO:1902107	positive regulation of leukocyte differentiation	16/572	144/18670	8.97944e-06	0.00045171	0.000414391	ADA/CBFB/CD27/FLT3LG/GATA3/IL23A/IL2RA/IL7R/ITPKB/LEF1/RASGRP1/RUNX3/TESPA1/TGFBR2/TOX/ZAP70	16
Cluster2	GO:0048015	phosphatidylinositol-mediated signaling	18/572	181/18670	1.19629e-05	0.000594541	0.000545423	C1QBP/CD160/CD28/ERBB2/GATA3/LIME1/NLRC3/PDGFD/PDGFRB/PIK3IP1/PIK3R2/PLCG1/PLCH2/PLEKHA1/PPP1R16B/PRR5/PRR5L/RASGRP1	18
Cluster2	GO:0032649	regulation of interferon-gamma production	13/572	101/18670	1.26531e-05	0.000611145	0.000560655	C1QBP/CCR7/CD160/CD2/CD244/CD3E/CD96/GATA3/IL23A/KLRK1/RASGRP1/SLAMF6/TXK	13
Cluster2	GO:0050900	leukocyte migration	34/572	499/18670	1.27332e-05	0.000611145	0.000560655	ADA/C1QBP/CCL4/CCR5/CCR6/CCR7/CD2/CD200R1/CD244/CD81/CX3CR1/CXCL5/CXCR3/CXCR4/CXCR5/GATA3/GCSAM/GPR15/GPR18/GPR183/IL23A/JCHAIN/KLRK1/LCK/PDGFD/PIK3R2/PLCG1/PLVAP/S1PR1/SIRPG/TBX21/XCL2/YES1/ZAP70	34
Cluster2	GO:0014065	phosphatidylinositol 3-kinase signaling	16/572	148/18670	1.27414e-05	0.000611145	0.000560655	C1QBP/CD160/CD28/ERBB2/GATA3/LIME1/NLRC3/PDGFD/PDGFRB/PIK3IP1/PIK3R2/PLEKHA1/PPP1R16B/PRR5/PRR5L/RASGRP1	16
Cluster2	GO:0002699	positive regulation of immune effector process	20/572	219/18670	1.42455e-05	0.000665371	0.000610401	CD160/CD244/CD28/CD81/CRTAM/EXOSC3/GATA3/HLA-F/IL23A/KLRK1/LAG3/MZB1/NCR3/RASGRP1/SH2D1A/SH2D1B/SLAMF6/SPON2/TBX21/TNFRSF4	20
Cluster2	GO:0043367	CD4-positive, alpha-beta T cell differentiation	11/572	74/18670	1.47408e-05	0.000665371	0.000610401	CBFB/GATA3/GPR183/IL23A/LEF1/RORA/RORC/RUNX3/SLAMF6/SMAD7/TBX21	11
Cluster2	GO:0002287	alpha-beta T cell activation involved in immune response	10/572	61/18670	1.48787e-05	0.000665371	0.000610401	EOMES/GATA3/GPR183/IL23A/LEF1/RORA/RORC/SLAMF6/SMAD7/TBX21	10
Cluster2	GO:0002293	alpha-beta T cell differentiation involved in immune response	10/572	61/18670	1.48787e-05	0.000665371	0.000610401	EOMES/GATA3/GPR183/IL23A/LEF1/RORA/RORC/SLAMF6/SMAD7/TBX21	10
Cluster2	GO:2000514	regulation of CD4-positive, alpha-beta T cell activation	10/572	61/18670	1.48787e-05	0.000665371	0.000610401	CBFB/CD160/CD81/GATA3/IL23A/PRKCQ/RUNX3/SMAD7/TBX21/TGFBR2	10
Cluster2	GO:0048017	inositol lipid-mediated signaling	18/572	184/18670	1.49927e-05	0.000665371	0.000610401	C1QBP/CD160/CD28/ERBB2/GATA3/LIME1/NLRC3/PDGFD/PDGFRB/PIK3IP1/PIK3R2/PLCG1/PLCH2/PLEKHA1/PPP1R16B/PRR5/PRR5L/RASGRP1	18
Cluster2	GO:0070098	chemokine-mediated signaling pathway	12/572	88/18670	1.50011e-05	0.000665371	0.000610401	ACKR2/CCL4/CCR5/CCR6/CCR7/CX3CR1/CXCL5/CXCR3/CXCR4/CXCR5/CXCR6/XCL2	12
Cluster2	GO:0046641	positive regulation of alpha-beta T cell proliferation	6/572	19/18670	1.55485e-05	0.000682316	0.000625946	CD28/CD3E/CD81/IL23A/TGFBR2/ZAP70	6
Cluster2	GO:0043383	negative T cell selection	5/572	12/18670	1.7572e-05	0.000762995	0.000699959	CCR7/CD28/CD3E/THEMIS/ZAP70	5
Cluster2	GO:0007204	positive regulation of cytosolic calcium ion concentration	25/572	319/18670	1.84094e-05	0.00079103	0.000725678	ACKR2/BCL2/CCR5/CCR6/CCR7/CD52/CX3CR1/CXCR3/CXCR4/CXCR5/CXCR6/CYSLTR1/FASLG/GPR174/GPR18/GPR65/LCK/LIME1/P2RY10/P2RY8/PLCG1/PLCH2/PTGDR/S1PR1/TRPC1	25
Cluster2	GO:0035025	positive regulation of Rho protein signal transduction	7/572	29/18670	2.11919e-05	0.000892005	0.000818311	ADGRG1/GPR174/GPR18/GPR65/P2RY10/P2RY8/PDGFRB	7
Cluster2	GO:0072538	T-helper 17 type immune response	7/572	29/18670	2.11919e-05	0.000892005	0.000818311	IL23A/PRKCQ/RORA/RORC/SLAMF6/SMAD7/TBX21	7
Cluster2	GO:0046579	positive regulation of Ras protein signal transduction	10/572	64/18670	2.30164e-05	0.000959018	0.000879788	ADGRG1/AUTS2/GPR174/GPR18/GPR65/ITPKB/P2RY10/P2RY8/PDGFRB/RASGRP1	10
Cluster2	GO:0002700	regulation of production of molecular mediator of immune response	15/572	139/18670	2.4159e-05	0.000996558	0.000914226	CD160/CD244/CD28/CD40LG/CD81/CD96/EXOSC3/FCRL3/GATA3/HLA-F/MZB1/SMAD7/SPON2/TBX21/TNFRSF4	15
Cluster2	GO:0042129	regulation of T cell proliferation	16/572	156/18670	2.46929e-05	0.0010085	0.000925178	CARD11/CD28/CD3E/CD40LG/CD6/CD81/CLECL1/CTLA4/DLG5/ERBB2/IL23A/IL2RA/PRKCQ/TGFBR2/TMIGD2/ZAP70	16
Cluster2	GO:0002440	production of molecular mediator of immune response	23/572	286/18670	2.63288e-05	0.00106477	0.000976802	CARD11/CCR6/CD160/CD244/CD28/CD40LG/CD81/CD96/EXOSC3/FCRL3/FGL2/GATA3/HLA-F/IL7R/ITM2A/LAX1/MZB1/SMAD7/SPON2/TBX21/TMIGD2/TNFRSF4/UNG	23
Cluster2	GO:0045059	positive thymic T cell selection	5/572	13/18670	2.78352e-05	0.00111476	0.00102266	CD3D/CD3E/CD3G/ITPKB/ZAP70	5
Cluster2	GO:0030890	positive regulation of B cell proliferation	8/572	41/18670	2.89236e-05	0.00114721	0.00105243	ADA/BCL2/CARD11/CD81/FCRL3/GPR183/NFATC2/TNFRSF4	8
Cluster2	GO:1990868	response to chemokine	12/572	97/18670	4.05589e-05	0.00157835	0.00144796	ACKR2/CCL4/CCR5/CCR6/CCR7/CX3CR1/CXCL5/CXCR3/CXCR4/CXCR5/CXCR6/XCL2	12
Cluster2	GO:1990869	cellular response to chemokine	12/572	97/18670	4.05589e-05	0.00157835	0.00144796	ACKR2/CCL4/CCR5/CCR6/CCR7/CX3CR1/CXCL5/CXCR3/CXCR4/CXCR5/CXCR6/XCL2	12
Cluster2	GO:0043374	CD8-positive, alpha-beta T cell differentiation	5/572	14/18670	4.22094e-05	0.00162723	0.0014928	BCL2/CBFB/EOMES/GPR18/RUNX3	5
Cluster2	GO:0002831	regulation of response to biotic stimulus	28/572	400/18670	4.60257e-05	0.00175793	0.00161269	APOBEC3G/C1QBP/CARD11/CD160/CD96/CLEC4C/CRTAM/FGL2/HERC5/HLA-F/IL23A/IL2RA/JAK1/KLRK1/LAG3/NCR1/NCR3/NLRC3/PSMB9/PYHIN1/RASGRP1/RNF125/SH2D1A/SH2D1B/SKP1/SLAMF6/TXK/USP18	28
Cluster2	GO:0002460	adaptive immune response based on somatic recombination of immune receptors built from immunoglobulin superfamily domains	26/572	361/18670	5.33439e-05	0.00200206	0.00183666	ADA/C1QBP/C4A/CCR6/CD27/CD28/CD40LG/CD81/CD8A/EXOSC3/FGL2/GATA3/GZMM/HLA-F/IL23A/IL7R/LEF1/PRF1/PRKCQ/RFTN1/RORA/RORC/SLAMF6/SMAD7/TBX21/UNG	26
Cluster2	GO:0042098	T cell proliferation	17/572	184/18670	5.33882e-05	0.00200206	0.00183666	CARD11/CD28/CD3E/CD40LG/CD6/CD81/CLECL1/CTLA4/DLG5/ERBB2/IL23A/IL2RA/PRKCQ/TGFBR2/TMIGD2/TNFRSF4/ZAP70	17
Cluster2	GO:1903708	positive regulation of hemopoiesis	17/572	185/18670	5.71569e-05	0.00212407	0.00194859	ADA/CBFB/CD27/ETS1/FLT3LG/GATA3/IL23A/IL2RA/IL7R/ITPKB/LEF1/RASGRP1/RUNX3/TESPA1/TGFBR2/TOX/ZAP70	17
Cluster2	GO:0051057	positive regulation of small GTPase mediated signal transduction	10/572	71/18670	5.79097e-05	0.00213283	0.00195663	ADGRG1/AUTS2/GPR174/GPR18/GPR65/ITPKB/P2RY10/P2RY8/PDGFRB/RASGRP1	10
Cluster2	GO:0045581	negative regulation of T cell differentiation	8/572	45/18670	5.85891e-05	0.00213876	0.00196207	CBFB/CTLA4/ERBB2/FGL2/LAG3/RUNX3/SMAD7/TBX21	8
Cluster2	GO:0042093	T-helper cell differentiation	9/572	58/18670	6.23362e-05	0.00225559	0.00206924	GATA3/GPR183/IL23A/LEF1/RORA/RORC/SLAMF6/SMAD7/TBX21	9
Cluster2	GO:0002407	dendritic cell chemotaxis	6/572	24/18670	6.76877e-05	0.002407	0.00220814	C1QBP/CCR5/CCR6/CCR7/CXCR4/GPR183	6
Cluster2	GO:0033081	regulation of T cell differentiation in thymus	6/572	24/18670	6.76877e-05	0.002407	0.00220814	ADA/CAMK4/ERBB2/IL7R/RASGRP1/TESPA1	6
Cluster2	GO:0002437	inflammatory response to antigenic stimulus	8/572	46/18670	6.90414e-05	0.00243415	0.00223305	CCR7/CD28/CD6/CD81/CYSLTR1/GATA3/IL2RA/RASGRP1	8
Cluster2	GO:0048872	homeostasis of number of cells	20/572	246/18670	7.49603e-05	0.00262043	0.00240394	ADA/AKT3/BCL2/CARD11/CCR7/ETS1/FLT3LG/GATA3/GCNT4/GPR174/GPR183/IL2RA/IL7R/ITPKB/LYAR/NAPEPLD/SIT1/TGFBR3/TMEM14C/TNFRSF17	20
Cluster2	GO:0002294	CD4-positive, alpha-beta T cell differentiation involved in immune response	9/572	60/18670	8.19618e-05	0.00284111	0.00260639	GATA3/GPR183/IL23A/LEF1/RORA/RORC/SLAMF6/SMAD7/TBX21	9
Cluster2	GO:0002286	T cell activation involved in immune response	12/572	106/18670	9.75774e-05	0.00335422	0.00307711	CD81/EOMES/FGL2/GATA3/GPR183/IL23A/LEF1/RORA/RORC/SLAMF6/SMAD7/TBX21	12
Cluster2	GO:0002562	somatic diversification of immune receptors via germline recombination within a single locus	9/572	62/18670	0.000106531	0.00360197	0.00330439	BCL11B/CCR6/CD28/CD40LG/EXOSC3/LEF1/TBX21/TCF7/UNG	9
Cluster2	GO:0016444	somatic cell DNA recombination	9/572	62/18670	0.000106531	0.00360197	0.00330439	BCL11B/CCR6/CD28/CD40LG/EXOSC3/LEF1/TBX21/TCF7/UNG	9
Cluster2	GO:0072539	T-helper 17 cell differentiation	6/572	26/18670	0.000109899	0.00368563	0.00338114	IL23A/RORA/RORC/SLAMF6/SMAD7/TBX21	6
Cluster2	GO:0051480	regulation of cytosolic calcium ion concentration	25/572	357/18670	0.000115423	0.00383967	0.00352245	ACKR2/BCL2/CCR5/CCR6/CCR7/CD52/CX3CR1/CXCR3/CXCR4/CXCR5/CXCR6/CYSLTR1/FASLG/GPR174/GPR18/GPR65/LCK/LIME1/P2RY10/P2RY8/PLCG1/PLCH2/PTGDR/S1PR1/TRPC1	25
Cluster2	GO:0032673	regulation of interleukin-4 production	6/572	27/18670	0.000137665	0.00450689	0.00413455	CD28/CD3E/CD40LG/GATA3/LEF1/PRKCQ	6
Cluster2	GO:0036336	dendritic cell migration	6/572	27/18670	0.000137665	0.00450689	0.00413455	C1QBP/CCR5/CCR6/CCR7/CXCR4/GPR183	6
Cluster2	GO:0002702	positive regulation of production of molecular mediator of immune response	11/572	95/18670	0.000154328	0.00498703	0.00457502	CD160/CD244/CD28/CD81/EXOSC3/GATA3/HLA-F/MZB1/SPON2/TBX21/TNFRSF4	11
Cluster2	GO:0032729	positive regulation of interferon-gamma production	9/572	65/18670	0.000154749	0.00498703	0.00457502	CD160/CD2/CD244/CD3E/IL23A/KLRK1/RASGRP1/SLAMF6/TXK	9
Cluster2	GO:0050868	negative regulation of T cell activation	12/572	112/18670	0.000165877	0.00528628	0.00484955	CBFB/CTLA4/DLG5/ERBB2/FGL2/IL2RA/LAG3/LAX1/RUNX3/SMAD7/TBX21/TIGIT	12
Cluster2	GO:0050853	B cell receptor signaling pathway	13/572	129/18670	0.000167385	0.00528628	0.00484955	BCL2/CBFB/CD81/CTLA4/FCRL3/GCSAM/ITK/LCK/LIME1/NFATC2/PLEKHA1/PRKCH/RFTN1	13
Cluster2	GO:0009615	response to virus	23/572	323/18670	0.000167879	0.00528628	0.00484955	APOBEC3D/APOBEC3G/BCL2/C1QBP/CCL4/CXCR4/FGL2/GATA3/HERC5/IFI44/IFI44L/IFITM1/IL23A/IL2RA/MX1/OASL/ODC1/PRF1/RNF125/RPS15A/RTP4/SPON2/TBX21	23
Cluster2	GO:0060326	cell chemotaxis	22/572	304/18670	0.000183972	0.00574914	0.00527417	ACKR2/C1QBP/CCL4/CCR5/CCR6/CCR7/CX3CR1/CXCL5/CXCR3/CXCR4/CXCR5/CXCR6/GPR18/GPR183/IL23A/KLRK1/LEF1/PDGFD/PDGFRB/PRKCQ/S1PR1/XCL2	22
Cluster2	GO:0045076	regulation of interleukin-2 biosynthetic process	5/572	19/18670	0.000215882	0.00669559	0.00614243	CARD11/CD28/CD3E/LAG3/PRKCQ	5
Cluster2	GO:0002517	T cell tolerance induction	4/572	11/18670	0.000242327	0.00729115	0.00668879	CD3E/ICOS/IL2RA/TGFBR2	4
Cluster2	GO:0033089	positive regulation of T cell differentiation in thymus	4/572	11/18670	0.000242327	0.00729115	0.00668879	ADA/IL7R/RASGRP1/TESPA1	4
Cluster2	GO:0033632	regulation of cell-cell adhesion mediated by integrin	4/572	11/18670	0.000242327	0.00729115	0.00668879	ADA/CD3E/DPP4/SKAP1	4
Cluster2	GO:0045060	negative thymic T cell selection	4/572	11/18670	0.000242327	0.00729115	0.00668879	CCR7/CD28/CD3E/ZAP70	4
Cluster2	GO:0001819	positive regulation of cytokine production	29/572	464/18670	0.000243922	0.00729115	0.00668879	C1QBP/CARD11/CCR7/CD160/CD2/CD244/CD28/CD3E/CD40LG/CD6/CD81/CRTAM/GATA3/HLA-F/IL23A/KLRK1/LTB/POLR3GL/PRKCQ/PYHIN1/RASGRP1/RNF125/RORA/SLAMF6/SPON2/TIGIT/TMIGD2/TRIM32/TXK	29
Cluster2	GO:0045620	negative regulation of lymphocyte differentiation	8/572	55/18670	0.000253012	0.0074721	0.00685479	CBFB/CTLA4/ERBB2/FGL2/LAG3/RUNX3/SMAD7/TBX21	8
Cluster2	GO:0046640	regulation of alpha-beta T cell proliferation	6/572	30/18670	0.00025541	0.0074721	0.00685479	CD28/CD3E/CD81/IL23A/TGFBR2/ZAP70	6
Cluster2	GO:1904837	beta-catenin-TCF complex assembly	6/572	30/18670	0.00025541	0.0074721	0.00685479	AXIN2/BCL9L/LEF1/LEO1/TCF7/TLE2	6
Cluster2	GO:0032816	positive regulation of natural killer cell activation	5/572	20/18670	0.00028063	0.0081521	0.00747861	FLT3LG/HLA-F/IL23A/RASGRP1/TOX	5
Cluster2	GO:0051482	positive regulation of cytosolic calcium ion concentration involved in phospholipase C-activating G protein-coupled signaling pathway	6/572	31/18670	0.000308584	0.00890145	0.00816605	GPR174/GPR18/GPR65/P2RY10/P2RY8/S1PR1	6
Cluster2	GO:0071887	leukocyte apoptotic process	11/572	104/18670	0.000344247	0.00986124	0.00904654	ADA/CCR5/CCR7/CD27/CD3G/FASLG/IL2RA/IL7R/ITPKB/PDCD1/PRKCQ	11
Cluster3	GO:1901987	regulation of cell cycle phase transition	71/1091	480/18670	3.94101e-13	1.50858e-09	1.34191e-09	ANKRD17/ANLN/ATAD5/ATF5/AURKA/BABAM1/BRCA1/BRD4/BUB1/BUB1B/CARM1/CCNB1/CDC20/CDC27/CDC7/CDKN2C/CENPE/CENPF/CENPJ/CEP192/CEP70/CHEK2/CKAP5/CLSPN/CUL4A/DDB1/DLGAP5/DTL/DYNLL1/DYRK3/E2F1/E2F4/FAM83D/FBXO7/FOXO4/FZR1/GADD45A/GFI1B/GTSE1/HAUS6/HMMR/KANK2/KIF14/KNTC1/MIIP/MTBP/NDC80/PBX1/PCNT/PLK4/PRKAR2B/PSMD1/PSMD2/PSMD9/PSME4/PSMF1/RAD51C/RBL1/RBX1/RGCC/SPDL1/SSNA1/TFDP1/TFDP2/TMEM14B/TPRA1/TPX2/TTK…	71
Cluster3	GO:0044839	cell cycle G2/M phase transition	49/1091	266/18670	5.97101e-13	1.50858e-09	1.34191e-09	ATAD5/ATF5/AURKA/BABAM1/BORA/BRCA1/BRD4/CCNA2/CCNB1/CCNB2/CDC7/CENPF/CENPJ/CEP192/CEP70/CHEK2/CKAP5/CLSPN/DTL/DYNLL1/DYRK3/FOXO4/FZR1/GTSE1/HAUS6/HMMR/KIF14/MELK/MIIP/OPTN/PBX1/PCNT/PLK4/PPME1/PPP1CB/PRKAR2B/PSMD1/PSMD2/PSMD9/PSME4/PSMF1/RAD51C/RBX1/SSNA1/TAF2/TPX2/TUBB4B/TUBG1/UIMC1	49
Cluster3	GO:0006779	porphyrin-containing compound biosynthetic process	15/1091	26/18670	1.21144e-12	2.04047e-09	1.81503e-09	ABCB6/ALAD/ALAS2/CPOX/FECH/HMBS/IBA57/PPOX/SLC11A2/SLC25A38/SLC25A39/SPTA1/SRRD/UROD/UROS	15
Cluster3	GO:1901990	regulation of mitotic cell cycle phase transition	66/1091	444/18670	2.16458e-12	2.73441e-09	2.43231e-09	ANKRD17/ANLN/ATAD5/AURKA/BRCA1/BRD4/BUB1/BUB1B/CARM1/CCNB1/CDC20/CDC27/CDC7/CDKN2C/CENPE/CENPF/CENPJ/CEP192/CEP70/CHEK2/CKAP5/CLSPN/CUL4A/DDB1/DLGAP5/DTL/DYNLL1/E2F1/E2F4/FBXO7/FOXO4/FZR1/GADD45A/GFI1B/GTSE1/HAUS6/HMMR/KANK2/KIF14/KNTC1/MIIP/MTBP/NDC80/PBX1/PCNT/PLK4/PRKAR2B/PSMD1/PSMD2/PSMD9/PSME4/PSMF1/RAD51C/RBL1/RBX1/RGCC/SPDL1/SSNA1/TFDP1/TFDP2/TMEM14B/TPRA1/TPX2/TTK/TUBB4B/TUBG1	66
Cluster3	GO:0010498	proteasomal protein catabolic process	68/1091	477/18670	7.09871e-12	7.17395e-09	6.38136e-09	ALAD/AMFR/AURKA/BAG6/BBS7/BIRC2/BUB1B/CCNB1/CCNF/CD2AP/CDC20/CDC27/CDC34/CLEC16A/CUL4A/DCAF11/DDB1/DDI2/DNAJB2/FAM122A/FBXL4/FBXO9/FBXW4/FZR1/GABARAPL2/GCLC/GID4/GNA12/GPX1/GSK3A/HECTD3/HERC2/IFI27/KIF14/LRRC29/NEDD4L/NPLOC4/PCBP2/PINK1/PSMD1/PSMD2/PSMD9/PSME4/PSMF1/PTTG1/RAD23A/RBX1/RHBDD1/RMND5A/RNF14/RNF187/RNF217/RNF5/SHARPIN/SIAH2/SPSB3/TBL1XR1/UBE2H/UBQLN1/UBXN11/UBXN2A/UBXN6/UBXN8/UGGT2/US…	68
Cluster3	GO:0006778	porphyrin-containing compound metabolic process	17/1091	38/18670	8.55438e-12	7.20421e-09	6.40828e-09	ABCB6/ALAD/ALAS2/BLVRB/CPOX/EIF2AK1/FECH/HMBS/IBA57/PPOX/SLC11A2/SLC25A38/SLC25A39/SPTA1/SRRD/UROD/UROS	17
Cluster3	GO:0033014	tetrapyrrole biosynthetic process	15/1091	29/18670	1.02968e-11	7.43283e-09	6.61164e-09	ABCB6/ALAD/ALAS2/CPOX/FECH/HMBS/IBA57/PPOX/SLC11A2/SLC25A38/SLC25A39/SPTA1/SRRD/UROD/UROS	15
Cluster3	GO:0006783	heme biosynthetic process	13/1091	22/18670	2.62354e-11	1.65709e-08	1.47401e-08	ALAD/ALAS2/CPOX/FECH/HMBS/IBA57/PPOX/SLC11A2/SLC25A38/SLC25A39/SRRD/UROD/UROS	13
Cluster3	GO:0006914	autophagy	68/1091	496/18670	4.22354e-11	1.99677e-08	1.77616e-08	ANXA7/ATG14/ATG4A/ATG4D/ATG9A/ATP6V0A1/ATP6V0C/BECN1/BNIP3L/CAPN1/CISD2/CLEC16A/DAP/DRAM2/DYNLL1/DYNLL2/EPM2A/FBXO7/FIS1/FLCN/FNBP1L/FOXO3/FZD5/GABARAP/GABARAPL2/GSK3A/HDAC6/HSPB1/IFT20/LARP1/LEPR/MCOLN1/MFN2/MTMR3/NPRL3/OPTN/PINK1/PIP4K2A/POLDIP2/RAB39A/RNF152/RNF5/RRAGA/RRAGB/SCFD1/SESN3/SNCA/SNF8/SQSTM1/STAM/STK11/TAB3/TBC1D17/TBC1D25/TMEM150B/TOLLIP/TOMM6/TSG101/UBQLN1/UBXN2A/UBXN6/USP33/VPS2…	68
Cluster3	GO:0061919	process utilizing autophagic mechanism	68/1091	496/18670	4.22354e-11	1.99677e-08	1.77616e-08	ANXA7/ATG14/ATG4A/ATG4D/ATG9A/ATP6V0A1/ATP6V0C/BECN1/BNIP3L/CAPN1/CISD2/CLEC16A/DAP/DRAM2/DYNLL1/DYNLL2/EPM2A/FBXO7/FIS1/FLCN/FNBP1L/FOXO3/FZD5/GABARAP/GABARAPL2/GSK3A/HDAC6/HSPB1/IFT20/LARP1/LEPR/MCOLN1/MFN2/MTMR3/NPRL3/OPTN/PINK1/PIP4K2A/POLDIP2/RAB39A/RNF152/RNF5/RRAGA/RRAGB/SCFD1/SESN3/SNCA/SNF8/SQSTM1/STAM/STK11/TAB3/TBC1D17/TBC1D25/TMEM150B/TOLLIP/TOMM6/TSG101/UBQLN1/UBXN2A/UBXN6/USP33/VPS2…	68
Cluster3	GO:1902749	regulation of cell cycle G2/M phase transition	40/1091	213/18670	4.34682e-11	1.99677e-08	1.77616e-08	ATAD5/ATF5/AURKA/BABAM1/BRCA1/BRD4/CCNB1/CDC7/CENPF/CENPJ/CEP192/CEP70/CKAP5/CLSPN/DTL/DYNLL1/DYRK3/FOXO4/FZR1/GTSE1/HAUS6/HMMR/KIF14/MIIP/PBX1/PCNT/PLK4/PRKAR2B/PSMD1/PSMD2/PSMD9/PSME4/PSMF1/RAD51C/RBX1/SSNA1/TPX2/TUBB4B/TUBG1/UIMC1	40
Cluster3	GO:0043161	proteasome-mediated ubiquitin-dependent protein catabolic process	60/1091	419/18670	1.04667e-10	4.40733e-08	3.92041e-08	AMFR/AURKA/BAG6/BBS7/BIRC2/BUB1B/CCNB1/CCNF/CD2AP/CDC20/CDC27/CDC34/CLEC16A/CUL4A/DCAF11/DDB1/DNAJB2/FAM122A/FBXL4/FBXO9/FBXW4/FZR1/GCLC/GID4/GNA12/GSK3A/HECTD3/HERC2/IFI27/KIF14/LRRC29/NEDD4L/NPLOC4/PCBP2/PSMD1/PSMD2/PSMD9/PSME4/PSMF1/PTTG1/RAD23A/RBX1/RMND5A/RNF14/RNF187/RNF217/RNF5/SHARPIN/SIAH2/SPSB3/TBL1XR1/UBE2H/UBQLN1/UBXN11/UBXN2A/UBXN8/USP14/YOD1/ZFAND2B/ZNRF1	60
Cluster3	GO:0000086	G2/M transition of mitotic cell cycle	42/1091	247/18670	3.70136e-10	1.37353e-07	1.22178e-07	AURKA/BORA/BRCA1/BRD4/CCNA2/CCNB1/CCNB2/CDC7/CENPF/CENPJ/CEP192/CEP70/CHEK2/CKAP5/CLSPN/DTL/DYNLL1/FOXO4/HAUS6/HMMR/KIF14/MELK/MIIP/OPTN/PBX1/PCNT/PLK4/PPME1/PPP1CB/PRKAR2B/PSMD1/PSMD2/PSMD9/PSME4/PSMF1/RAD51C/RBX1/SSNA1/TAF2/TPX2/TUBB4B/TUBG1	42
Cluster3	GO:0046501	protoporphyrinogen IX metabolic process	9/1091	11/18670	3.80554e-10	1.37353e-07	1.22178e-07	ALAD/ALAS2/CPOX/EIF2AK1/FECH/HMBS/PPOX/UROD/UROS	9
Cluster3	GO:0042168	heme metabolic process	14/1091	31/18670	5.18332e-10	1.74609e-07	1.55318e-07	ALAD/ALAS2/BLVRB/CPOX/FECH/HMBS/IBA57/PPOX/SLC11A2/SLC25A38/SLC25A39/SRRD/UROD/UROS	14
Cluster3	GO:0007059	chromosome segregation	49/1091	321/18670	6.19951e-10	1.95788e-07	1.74157e-07	BAG6/BECN1/BRCA1/BRIP1/BUB1/BUB1B/CCNB1/CDC20/CDC27/CDCA2/CENPE/CENPF/CENPN/DLGAP5/DMC1/ECT2/FAM83D/FANCM/HJURP/KIF14/KIF18A/KIF23/KIF4A/KLHDC8B/KNL1/MKI67/NCAPG/NCAPH/NDC1/NDC80/NUF2/NUSAP1/PRC1/PTTG1/RACGAP1/RAD51C/RIOK3/SGO1/SGO2/SKA3/SLF1/SMC6/SPC25/SPDL1/TOP1/TOP2A/TTK/TUBG1/TUBG2	49
Cluster3	GO:0000280	nuclear division	57/1091	407/18670	7.28664e-10	2.16585e-07	1.92656e-07	ANLN/ASPM/AURKA/BAG6/BECN1/BORA/BRCA2/BRIP1/BUB1/BUB1B/CCNB1/CDC20/CDC27/CENPE/CENPF/CEP192/CHEK2/DLGAP5/DMC1/FANCM/FZR1/HSF1/IGF2/INSR/KIF11/KIF14/KIF18A/KIF20B/KIF23/KIF4A/KLHDC8B/KNTC1/MKI67/MTBP/MYBL2/NCAPG/NCAPH/NDC1/NDC80/NUF2/NUSAP1/PRC1/PTTG1/RACGAP1/RAD51C/RAD54B/RGCC/SGO1/SGO2/SLF1/SPDL1/TDRD9/TOP2A/TPX2/TTK/TUBG1/TUBG2	57
Cluster3	GO:0140014	mitotic nuclear division	43/1091	264/18670	9.17043e-10	2.57434e-07	2.28993e-07	ANLN/AURKA/BECN1/BORA/BUB1/BUB1B/CCNB1/CDC20/CDC27/CENPE/CENPF/CEP192/CHEK2/DLGAP5/IGF2/INSR/KIF11/KIF14/KIF18A/KIF20B/KIF23/KIF4A/KLHDC8B/KNTC1/MKI67/MTBP/MYBL2/NCAPG/NCAPH/NDC80/NUF2/NUSAP1/PRC1/PTTG1/RACGAP1/RGCC/SGO1/SLF1/SPDL1/TPX2/TTK/TUBG1/TUBG2	43
Cluster3	GO:0016236	macroautophagy	45/1091	295/18670	3.18003e-09	8.4572e-07	7.52284e-07	ATG14/ATG4A/ATG9A/ATP6V0A1/ATP6V0C/BECN1/BNIP3L/CAPN1/CLEC16A/DYNLL1/DYNLL2/EPM2A/GABARAP/GABARAPL2/HDAC6/IFT20/LARP1/MCOLN1/MFN2/MTMR3/NPRL3/OPTN/PINK1/PIP4K2A/POLDIP2/RNF5/RRAGA/RRAGB/SCFD1/SESN3/SNF8/SQSTM1/STAM/TBC1D25/TOMM6/TSG101/UBQLN1/UBXN2A/UBXN6/VPS28/VPS37A/WDR45/WIPI2/YOD1/ZFYVE1	45
Cluster3	GO:0048285	organelle fission	59/1091	449/18670	4.29115e-09	1.08416e-06	9.64379e-07	ANLN/ASPM/AURKA/BAG6/BECN1/BORA/BRCA2/BRIP1/BUB1/BUB1B/CCNB1/CDC20/CDC27/CENPE/CENPF/CEP192/CHEK2/DLGAP5/DMC1/FANCM/FIS1/FZR1/HSF1/IGF2/INSR/KIF11/KIF14/KIF18A/KIF20B/KIF23/KIF4A/KLHDC8B/KNTC1/MKI67/MTBP/MYBL2/NCAPG/NCAPH/NDC1/NDC80/NUF2/NUSAP1/PINK1/PRC1/PTTG1/RACGAP1/RAD51C/RAD54B/RGCC/SGO1/SGO2/SLF1/SPDL1/TDRD9/TOP2A/TPX2/TTK/TUBG1/TUBG2	59
Cluster3	GO:0033013	tetrapyrrole metabolic process	18/1091	60/18670	4.88819e-09	1.17619e-06	1.04624e-06	ABCB6/ALAD/ALAS2/BLVRB/CPOX/EIF2AK1/FECH/HMBS/IBA57/PPOX/SLC11A2/SLC25A38/SLC25A39/SPTA1/SRRD/TCN2/UROD/UROS	18
Cluster3	GO:0090068	positive regulation of cell cycle process	44/1091	298/18670	1.30449e-08	2.99618e-06	2.66515e-06	ANKRD17/ATAD5/AURKA/BECN1/BRCA1/BRD4/CARM1/CCNB1/CDC7/CENPJ/CEP295/CHEK2/CSPP1/CUL4A/DLGAP5/DTL/DYRK3/E2F1/E2F4/ECT2/FAM83D/FOXO4/GADD45A/GPSM2/GTSE1/IGF2/INSR/KIF14/KIF20B/KIF23/MED25/MTBP/NDC80/NUSAP1/PBX1/PKN2/PLK4/PPP2R5B/RACGAP1/RAD51C/RGCC/SLF1/TFDP1/TFDP2	44
Cluster3	GO:0010389	regulation of G2/M transition of mitotic cell cycle	33/1091	196/18670	3.60429e-08	7.6335e-06	6.79014e-06	AURKA/BRCA1/BRD4/CCNB1/CDC7/CENPF/CENPJ/CEP192/CEP70/CKAP5/CLSPN/DTL/DYNLL1/FOXO4/HAUS6/HMMR/KIF14/MIIP/PBX1/PCNT/PLK4/PRKAR2B/PSMD1/PSMD2/PSMD9/PSME4/PSMF1/RAD51C/RBX1/SSNA1/TPX2/TUBB4B/TUBG1	33
Cluster3	GO:0007052	mitotic spindle organization	23/1091	106/18670	3.62565e-08	7.6335e-06	6.79014e-06	AURKA/BORA/CCNB1/CDC20/CENPE/CEP192/CHEK2/GPSM2/KIF11/KIF23/KIF4A/MYBL2/NDC80/NUF2/PCNT/PRC1/RACGAP1/SPC25/STIL/TPX2/TTK/TUBG1/TUBG2	23
Cluster3	GO:0000422	autophagy of mitochondrion	19/1091	76/18670	5.00513e-08	9.72727e-06	8.65259e-06	ATG14/ATG9A/BECN1/BNIP3L/CISD2/CLEC16A/FBXO7/FIS1/FZD5/GABARAP/GABARAPL2/GSK3A/HDAC6/MFN2/OPTN/PINK1/SQSTM1/WDR45/WIPI2	19
Cluster3	GO:0061726	mitochondrion disassembly	19/1091	76/18670	5.00513e-08	9.72727e-06	8.65259e-06	ATG14/ATG9A/BECN1/BNIP3L/CISD2/CLEC16A/FBXO7/FIS1/FZD5/GABARAP/GABARAPL2/GSK3A/HDAC6/MFN2/OPTN/PINK1/SQSTM1/WDR45/WIPI2	19
Cluster3	GO:0045787	positive regulation of cell cycle	51/1091	389/18670	5.22065e-08	9.77035e-06	8.69091e-06	ANKRD17/ATAD5/AURKA/BECN1/BRCA1/BRCA2/BRD4/CARM1/CCNB1/CDC7/CENPJ/CEP295/CHEK2/CITED2/CSPP1/CUL4A/DLGAP5/DTL/DYRK3/E2F1/E2F4/ECT2/FAM83D/FOXO4/GADD45A/GDPD5/GPSM2/GTSE1/HSF1/IGF2/INSR/KIF14/KIF20B/KIF23/MED25/MTBP/NDC80/NUSAP1/PBX1/PKN2/PLK4/POLDIP2/PPP2R5B/RACGAP1/RAD23A/RAD51C/RGCC/SLF1/TAL1/TFDP1/TFDP2	51
Cluster3	GO:0098813	nuclear chromosome segregation	39/1091	262/18670	6.95488e-08	1.25511e-05	1.11644e-05	BAG6/BECN1/BRIP1/BUB1/BUB1B/CCNB1/CDC20/CDC27/CENPE/CENPF/DLGAP5/DMC1/ECT2/FAM83D/FANCM/KIF14/KIF18A/KIF23/KIF4A/KLHDC8B/KNL1/NCAPG/NCAPH/NDC1/NDC80/NUF2/NUSAP1/PRC1/PTTG1/RACGAP1/RAD51C/SGO1/SGO2/SLF1/SPDL1/TOP2A/TTK/TUBG1/TUBG2	39
Cluster3	GO:1901988	negative regulation of cell cycle phase transition	39/1091	267/18670	1.16158e-07	2.00122e-05	1.78013e-05	ATF5/AURKA/BABAM1/BRCA1/BUB1/BUB1B/CARM1/CCNB1/CDC20/CDKN2C/CENPF/CHEK2/CLSPN/DTL/E2F1/E2F4/FBXO7/FOXO4/FZR1/GADD45A/GFI1B/GTSE1/KANK2/MIIP/NDC80/PSMD1/PSMD2/PSMD9/PSME4/PSMF1/RBL1/RBX1/RGCC/SPDL1/TFDP1/TFDP2/TPRA1/TTK/UIMC1	39
Cluster3	GO:0000209	protein polyubiquitination	43/1091	310/18670	1.18814e-07	2.00122e-05	1.78013e-05	AMFR/BARD1/BIRC2/BRCA1/CCNF/CDC27/CDC34/DTL/FBXL4/FBXO30/FBXO7/FBXO9/FBXW4/FZR1/GPS2/HDAC6/HECTD2/IFI27/MKRN1/NEDD4L/PSMD1/PSMD2/PSMD9/PSME4/PSMF1/RBX1/RMND5A/RNF14/RNF152/RNF187/RNF217/RNF26/RNF5/SHARPIN/SIAH2/TRIM58/TRIP12/UBE2E3/UBE2H/UBE2O/UBE2V1/UBE3B/ZNRF1	43
Cluster3	GO:1902850	microtubule cytoskeleton organization involved in mitosis	25/1091	131/18670	1.36666e-07	2.22765e-05	1.98154e-05	AURKA/BORA/CCNB1/CDC20/CENPE/CEP192/CHEK2/GPSM2/KIF11/KIF23/KIF4A/MYBL2/NDC80/NUF2/NUSAP1/PCNT/PRC1/RACGAP1/SPC25/SPDL1/STIL/TPX2/TTK/TUBG1/TUBG2	25
Cluster3	GO:0055072	iron ion homeostasis	19/1091	81/18670	1.49969e-07	2.3681e-05	2.10647e-05	ABCB6/ABCG2/ALAS2/CYBRD1/EIF2AK1/EPB42/ERFE/FTL/ISCU/NCOA4/NDFIP1/PICALM/RHAG/SLC11A2/SLC25A37/SOD1/STEAP3/TFR2/TFRC	19
Cluster3	GO:0051186	cofactor metabolic process	55/1091	449/18670	1.58883e-07	2.43283e-05	2.16405e-05	ABCB6/ACSL6/ACSM3/ALAD/ALAS2/ALDH5A1/BLVRB/CAT/CPOX/CYB5A/CYB5R3/EIF2AK1/ELOVL6/FECH/GCLC/GCLM/GPX1/GSTM3/HACD1/HAGH/HDAC6/HMBS/IBA57/IDH1/ISCA1/ISCU/MAT2B/MPC2/MTHFD2L/NMNAT3/OPLAH/PANK3/PC/PDHX/PDK4/PINK1/PPOX/PPT2/PRDX1/PRDX2/PRDX6/PSAT1/SLC11A2/SLC25A38/SLC25A39/SLC2A1/SNCA/SOD1/SPTA1/SRRD/TCN2/THTPA/TYMS/UROD/UROS	55
Cluster3	GO:0000070	mitotic sister chromatid segregation	27/1091	151/18670	1.76784e-07	2.62733e-05	2.33706e-05	BECN1/BUB1/BUB1B/CCNB1/CDC20/CDC27/CENPE/CENPF/DLGAP5/KIF14/KIF18A/KIF23/KIF4A/NCAPG/NCAPH/NDC80/NUF2/NUSAP1/PRC1/PTTG1/RACGAP1/SGO1/SLF1/SPDL1/TTK/TUBG1/TUBG2	27
Cluster3	GO:0010948	negative regulation of cell cycle process	47/1091	361/18670	2.1413e-07	3.09143e-05	2.74988e-05	ATF5/AURKA/BABAM1/BRCA1/BUB1/BUB1B/CARM1/CCNB1/CCNF/CDC20/CDC7/CDKN2C/CENPF/CHEK2/CLSPN/DTL/E2F1/E2F4/FBXO7/FOXO4/FZR1/GADD45A/GFI1B/GTSE1/KANK2/KAT2B/MIIP/MTBP/NDC80/PPP2R5B/PSMD1/PSMD2/PSMD9/PSME4/PSMF1/PTTG1/RBBP8/RBL1/RBX1/RGCC/RRM2/SPDL1/TFDP1/TFDP2/TPRA1/TTK/UIMC1	47
Cluster3	GO:1903008	organelle disassembly	21/1091	101/18670	3.0355e-07	4.26066e-05	3.78993e-05	ATG14/ATG9A/BECN1/BNIP3L/CISD2/CLEC16A/DYRK3/FBXO7/FIS1/FZD5/GABARAP/GABARAPL2/GSK3A/HDAC6/MFN2/OPTN/PINK1/SQSTM1/VRK1/WDR45/WIPI2	21
Cluster3	GO:0000075	cell cycle checkpoint	33/1091	216/18670	3.80145e-07	5.19154e-05	4.61797e-05	AURKA/BABAM1/BCL2L1/BRCA1/BRIP1/BUB1/BUB1B/CARM1/CCNB1/CDC20/CENPF/CHEK2/CLSPN/CUL4A/DCLRE1B/DNA2/DTL/E2F1/E2F4/FOXO4/FZR1/GADD45A/GTSE1/KNTC1/NDC80/RGCC/SPDL1/TFDP1/TFDP2/TOP2A/TTK/UIMC1/ZWILCH	33
Cluster3	GO:0000819	sister chromatid segregation	30/1091	189/18670	5.55648e-07	7.38866e-05	6.57235e-05	BECN1/BUB1/BUB1B/CCNB1/CDC20/CDC27/CENPE/CENPF/DLGAP5/KIF14/KIF18A/KIF23/KIF4A/NCAPG/NCAPH/NDC80/NUF2/NUSAP1/PRC1/PTTG1/RACGAP1/RAD51C/SGO1/SGO2/SLF1/SPDL1/TOP2A/TTK/TUBG1/TUBG2	30
Cluster3	GO:0006260	DNA replication	38/1091	273/18670	5.84885e-07	7.57802e-05	6.74079e-05	ACHE/ANKRD17/ATAD5/BARD1/BRCA1/BRCA2/BRIP1/CCNA2/CDC34/CDC7/CHEK2/CLSPN/DACH1/DNA2/DTL/EXO1/FANCM/HMGA1/MCM4/MCM8/NFIA/NFIX/NT5M/POLA1/POLE2/POLL/POLN/POLQ/PRIMPOL/PTMS/RBBP8/RPA1/RRM2/STOML2/TOP1/TOP1MT/WDHD1/WRN	38
Cluster3	GO:0051188	cofactor biosynthetic process	34/1091	231/18670	6.20636e-07	7.84018e-05	6.97399e-05	ABCB6/ACSL6/ALAD/ALAS2/CPOX/ELOVL6/FECH/GCLC/GCLM/HACD1/HAGH/HMBS/IBA57/ISCA1/ISCU/MAT2B/MPC2/NMNAT3/OPLAH/PANK3/PDHX/PDK4/PPOX/PPT2/PSAT1/SLC11A2/SLC25A38/SLC25A39/SNCA/SOD1/SPTA1/SRRD/UROD/UROS	34
Cluster3	GO:0042594	response to starvation	30/1091	191/18670	6.99341e-07	8.52342e-05	7.58174e-05	ATG14/BECN1/CLEC16A/COMT/CPEB4/DAP/EIF2AK1/FOXO3/FSTL1/GABARAP/GABARAPL2/GAS2L1/GAS6/LARP1/MTMR3/NPRL3/PCK2/PDK4/RNF152/RRAGA/RRAGB/SESN3/SIK2/SLC2A1/USP33/WDR45/WIPI2/WRN/XPR1/ZFYVE1	30
Cluster3	GO:0055076	transition metal ion homeostasis	24/1091	133/18670	7.08458e-07	8.52342e-05	7.58174e-05	ABCB6/ABCG2/ALAS2/ARF1/ATP7A/CYBRD1/EIF2AK1/EPB42/ERFE/FTL/ISCU/MT2A/NCOA4/NDFIP1/PICALM/RHAG/SLC11A2/SLC25A37/SLC30A1/SLC39A8/SOD1/STEAP3/TFR2/TFRC	24
Cluster3	GO:0045930	negative regulation of mitotic cell cycle	43/1091	338/18670	1.30598e-06	0.000150487	0.000133861	AURKA/BCL2L1/BRCA1/BUB1/BUB1B/CARM1/CCNB1/CDC20/CDKN2C/CENPF/CHEK2/CLSPN/DCLRE1B/E2F1/E2F4/FBXO7/FOXO4/GADD45A/GADD45GIP1/GFI1B/GTSE1/HECA/KANK2/KNTC1/MIIP/MTBP/NDC80/PSMD1/PSMD2/PSMD9/PSME4/PSMF1/PTTG1/RBL1/RBX1/RGCC/SPDL1/TFDP1/TFDP2/TOP2A/TPRA1/TTK/ZWILCH	43
Cluster3	GO:0043687	post-translational protein modification	45/1091	361/18670	1.31039e-06	0.000150487	0.000133861	AGTPBP1/ANKRD9/CCNF/COPS3/CUL4A/DCAF10/DCAF11/DCAF6/DCAF8/DDB1/DTL/FAM20C/FBXL4/FBXO30/FBXO7/FBXO9/FBXW4/FEM1A/FLCN/FN3K/FSTL1/GAS6/GPLD1/LRR1/LTBP1/NUCB1/PNPLA2/PSMD1/PSMD2/PSMD9/PSME4/PSMF1/RAB11B/RAB13/RBX1/RHBDD1/SOCS2/SPSB3/TIMP1/UBE2F/UBE2M/VCAN/WDTC1/WIPI2/ZBTB16	45
Cluster3	GO:0048821	erythrocyte development	11/1091	33/18670	1.51608e-06	0.000170239	0.000151431	BPGM/DMTN/EPB42/FAM210B/GATA1/RHAG/SLC11A2/SLC4A1/SOX6/TAL1/TRIM58	11
Cluster3	GO:0009267	cellular response to starvation	25/1091	149/18670	1.70246e-06	0.000187011	0.00016635	ATG14/BECN1/CLEC16A/COMT/CPEB4/DAP/GABARAP/GABARAPL2/GAS2L1/GAS6/MTMR3/NPRL3/PDK4/RNF152/RRAGA/RRAGB/SESN3/SIK2/SLC2A1/USP33/WDR45/WIPI2/WRN/XPR1/ZFYVE1	25
Cluster3	GO:0006890	retrograde vesicle-mediated transport, Golgi to endoplasmic reticulum	18/1091	86/18670	1.89907e-06	0.000201666	0.000179386	ARF4/CENPE/COPZ1/ERGIC3/KDELR1/KDELR2/KIF11/KIF15/KIF18A/KIF23/KIF4A/NAPA/NBAS/RAB6A/RAB6B/RACGAP1/SCFD1/STX18	18
Cluster3	GO:0009896	positive regulation of catabolic process	50/1091	425/18670	1.91569e-06	0.000201666	0.000179386	AGO2/AKT2/AURKA/BAG6/BARD1/BBS7/BECN1/BNIP3L/CLEC16A/DDB1/DNAJB2/DTL/ENTPD5/EPM2A/FAM122A/FBXO7/FLCN/FOXO3/FURIN/FZR1/GCLC/GPLD1/GSK3A/HDAC6/HSF1/INSR/LARP1/MFN2/NEDD4L/NRDC/OAZ1/OAZ2/OPTN/PFKFB2/PINK1/PIP4K2A/PNPLA2/RAD23A/RBX1/RIDA/RILP/RNF14/RNF152/RNF217/SESN3/SNCA/SNF8/STK11/UBQLN1/VPS28	50
Cluster3	GO:0034101	erythrocyte homeostasis	22/1091	122/18670	2.06151e-06	0.000211466	0.000188103	ADD1/AHSP/ALAS2/BPGM/DMTN/DNASE2/DYRK3/EPB42/FAM210B/FOXO3/GATA1/KLF1/MFHAS1/PRDX1/RHAG/SLC11A2/SLC25A38/SLC4A1/SOX6/TAL1/TRIM10/TRIM58	22
Cluster3	GO:0031667	response to nutrient levels	56/1091	499/18670	2.09248e-06	0.000211466	0.000188103	ADIPOR2/ALAD/ARG1/ATG14/ATG9A/BECN1/BRIP1/C2/CAT/CLEC16A/COMT/CPEB4/DAP/EEF2/EIF2AK1/FIS1/FKBP1B/FOXO3/FOXO4/FSTL1/GABARAP/GABARAPL2/GAS2L1/GAS6/GCLC/GCLM/GDF15/HSF1/KANK2/LARP1/MTMR3/NPRL3/P2RY1/PCK2/PCSK1N/PDK4/PIM1/RNF152/RRAGA/RRAGB/SESN3/SFRP2/SIK2/SLC16A1/SLC2A1/SLC6A19/SOD1/SPX/TBL1XR1/TYMS/USP33/WDR45/WIPI2/WRN/XPR1/ZFYVE1	56
Cluster3	GO:0042176	regulation of protein catabolic process	46/1091	381/18670	2.43088e-06	0.000238317	0.000211987	ALAD/AURKA/BAG6/BARD1/BBS7/CDH1/CHEK2/CLEC16A/DDB1/DNAJB2/DTL/FAM122A/FAM83D/FURIN/FZR1/GABARAPL2/GCLC/GNA12/GPLD1/GPX1/GSK3A/IRAK3/LAPTM4B/NEDD4L/NRDC/NRG1/OAZ1/OAZ2/PINK1/PSMD1/PSMD2/PSMF1/RAD23A/RBX1/RILP/RNF14/RNF217/SNCA/SNF8/SNX3/TIMP1/UBQLN1/UBXN2A/USP14/VPS28/YOD1	46
Cluster3	GO:0030218	erythrocyte differentiation	21/1091	114/18670	2.4525e-06	0.000238317	0.000211987	ADD1/AHSP/ALAS2/BPGM/DMTN/DNASE2/DYRK3/EPB42/FAM210B/FOXO3/GATA1/KLF1/MFHAS1/RHAG/SLC11A2/SLC25A38/SLC4A1/SOX6/TAL1/TRIM10/TRIM58	21
Cluster3	GO:0007088	regulation of mitotic nuclear division	26/1091	164/18670	3.17956e-06	0.000298937	0.00026591	ANLN/AURKA/BECN1/BORA/BUB1/BUB1B/CCNB1/CDC20/CDC27/CENPE/CENPF/DLGAP5/IGF2/INSR/KIF11/KIF20B/KNTC1/MKI67/MTBP/NDC80/NUSAP1/PTTG1/RGCC/SLF1/SPDL1/TTK	26
Cluster3	GO:1901991	negative regulation of mitotic cell cycle phase transition	34/1091	248/18670	3.19466e-06	0.000298937	0.00026591	AURKA/BRCA1/BUB1/BUB1B/CARM1/CCNB1/CDC20/CDKN2C/CENPF/CHEK2/CLSPN/E2F1/E2F4/FBXO7/FOXO4/GADD45A/GFI1B/GTSE1/KANK2/MIIP/NDC80/PSMD1/PSMD2/PSMD9/PSME4/PSMF1/RBL1/RBX1/RGCC/SPDL1/TFDP1/TFDP2/TPRA1/TTK	34
Cluster3	GO:0007093	mitotic cell cycle checkpoint	26/1091	165/18670	3.56835e-06	0.000327834	0.000291615	AURKA/BCL2L1/BRCA1/BUB1/BUB1B/CARM1/CCNB1/CDC20/CENPF/CHEK2/CLSPN/DCLRE1B/E2F1/E2F4/FOXO4/GADD45A/GTSE1/KNTC1/NDC80/RGCC/SPDL1/TFDP1/TFDP2/TOP2A/TTK/ZWILCH	26
Cluster3	GO:0072401	signal transduction involved in DNA integrity checkpoint	16/1091	73/18670	3.71582e-06	0.000329404	0.000293011	AURKA/BABAM1/BRCA1/CARM1/CCNB1/CHEK2/DTL/E2F1/E2F4/FZR1/GADD45A/GTSE1/RGCC/TFDP1/TFDP2/UIMC1	16
Cluster3	GO:0072422	signal transduction involved in DNA damage checkpoint	16/1091	73/18670	3.71582e-06	0.000329404	0.000293011	AURKA/BABAM1/BRCA1/CARM1/CCNB1/CHEK2/DTL/E2F1/E2F4/FZR1/GADD45A/GTSE1/RGCC/TFDP1/TFDP2/UIMC1	16
Cluster3	GO:0002262	myeloid cell homeostasis	24/1091	147/18670	4.46416e-06	0.00038424	0.000341788	ADD1/AHSP/ALAS2/BPGM/DMTN/DNASE2/DYRK3/EPB42/FAM210B/FOXO3/GATA1/KLF1/MERTK/MFHAS1/PRDX1/RHAG/SLC11A2/SLC25A38/SLC4A1/SOD1/SOX6/TAL1/TRIM10/TRIM58	24
Cluster3	GO:0072395	signal transduction involved in cell cycle checkpoint	16/1091	74/18670	4.48647e-06	0.00038424	0.000341788	AURKA/BABAM1/BRCA1/CARM1/CCNB1/CHEK2/DTL/E2F1/E2F4/FZR1/GADD45A/GTSE1/RGCC/TFDP1/TFDP2/UIMC1	16
Cluster3	GO:0032984	protein-containing complex disassembly	40/1091	323/18670	5.8941e-06	0.000496381	0.00044154	ADD1/ADD2/ASPH/ATG14/CKAP5/CLEC16A/DMTN/DNAJC6/DYRK3/EIF5A/ERAL1/FZD5/GABARAP/GABARAPL2/GADD45GIP1/GSPT1/HDAC6/HMGA1/INSR/IRAK3/KIF18A/KIF24/MCOLN1/MICAL2/MRPL22/MRPL37/MRPL53/MRPS16/MRPS5/MTPN/MTRF1/NAPA/NFE2/SH3GL1/SPTA1/SPTB/TBC1D25/TMOD1/TSG101/UBQLN1	40
Cluster3	GO:0000045	autophagosome assembly	18/1091	93/18670	6.1486e-06	0.000509276	0.000453011	ATG14/ATG4A/ATG9A/BECN1/GABARAP/GABARAPL2/IFT20/MFN2/MTMR3/NPRL3/PINK1/PIP4K2A/RNF5/SCFD1/UBQLN1/UBXN2A/WDR45/WIPI2	18
Cluster3	GO:0007051	spindle organization	26/1091	170/18670	6.24879e-06	0.000509276	0.000453011	ASPM/AURKA/BORA/CCNB1/CDC20/CENPE/CEP192/CHEK2/CKAP5/GPSM2/HAUS6/KIF11/KIF23/KIF4A/MYBL2/NDC80/NUF2/PCNT/PRC1/RACGAP1/SPC25/STIL/TPX2/TTK/TUBG1/TUBG2	26
Cluster3	GO:0007050	cell cycle arrest	32/1091	237/18670	8.50195e-06	0.000674957	0.000600387	AKT2/AURKA/BARD1/BRCA1/CARM1/CCNB1/CDKN2C/CDKN3/CHEK2/E2F1/E2F4/FOXO4/GADD45A/GADD45GIP1/GAS2L1/GAS6/GTSE1/KAT2B/KIF20B/MED25/MTBP/PPM1A/PPP2R5B/RGCC/RRAGA/RRAGB/STK11/STRADB/TFDP1/TFDP2/TSG101/UHMK1	32
Cluster3	GO:0010506	regulation of autophagy	40/1091	328/18670	8.54883e-06	0.000674957	0.000600387	ATP6V0A1/ATP6V0C/BECN1/BNIP3L/CAPN1/CISD2/CLEC16A/DAP/DRAM2/EPM2A/FBXO7/FLCN/FOXO3/FZD5/GSK3A/HDAC6/HSPB1/IFT20/LARP1/LEPR/MFN2/MTMR3/NPRL3/OPTN/PINK1/PIP4K2A/POLDIP2/RNF152/RNF5/RRAGA/RRAGB/SCFD1/SESN3/SNCA/STK11/TAB3/TBC1D25/TMEM150B/UBQLN1/USP33	40
Cluster3	GO:0098780	response to mitochondrial depolarisation	8/1091	20/18670	8.87549e-06	0.00068091	0.000605682	ATG14/BECN1/GPS2/HDAC6/MFN2/OPTN/PINK1/SQSTM1	8
Cluster3	GO:0031023	microtubule organizing center organization	22/1091	133/18670	8.89374e-06	0.00068091	0.000605682	ATF5/AURKA/BRCA1/BRCA2/CCNF/CENPJ/CEP192/CEP295/CKAP5/CNTLN/E2F4/GADD45A/HAUS6/HEPACAM2/KAT2B/KIF11/PLK4/SGO1/SLC16A1/SSX2IP/STIL/USP33	22
Cluster3	GO:0007098	centrosome cycle	21/1091	124/18670	9.71519e-06	0.000726732	0.000646441	ATF5/AURKA/BRCA1/BRCA2/CCNF/CENPJ/CEP192/CEP295/CKAP5/CNTLN/GADD45A/HAUS6/HEPACAM2/KAT2B/KIF11/PLK4/SGO1/SLC16A1/SSX2IP/STIL/USP33	21
Cluster3	GO:1905037	autophagosome organization	18/1091	96/18670	9.77988e-06	0.000726732	0.000646441	ATG14/ATG4A/ATG9A/BECN1/GABARAP/GABARAPL2/IFT20/MFN2/MTMR3/NPRL3/PINK1/PIP4K2A/RNF5/SCFD1/UBQLN1/UBXN2A/WDR45/WIPI2	18
Cluster3	GO:0033157	regulation of intracellular protein transport	33/1091	250/18670	1.0034e-05	0.000734811	0.000653628	AKT2/ANP32B/BARD1/BNIP3L/CD36/CDH1/CHP1/DMTN/E2F1/ECT2/FIS1/FZD5/GAS6/GSK3A/GTSE1/IFI27/INPP5K/KCNE1/KIF20B/MICALL2/NUCB1/OAZ1/OAZ2/PCNT/PINK1/PPM1A/PPP3R1/STOM/TFDP1/TFDP2/UHMK1/VAMP7/YOD1	33
Cluster3	GO:0031929	TOR signaling	21/1091	125/18670	1.10444e-05	0.000797248	0.000709167	AKT1S1/CLEC16A/DYRK3/EIF4EBP2/EPM2A/FAM83D/FBXO9/FLCN/GAS6/GNA12/GSK3A/LARP1/NPRL3/PINK1/RNF152/RRAGA/RRAGB/SESN3/SIK2/SIK3/STK11	21
Cluster3	GO:0044843	cell cycle G1/S phase transition	37/1091	298/18670	1.22944e-05	0.000874978	0.000778309	ANKRD17/AURKA/BCAT1/BRD4/CARM1/CCNA2/CCNB1/CDC34/CDC7/CDKN2C/CDKN3/CHEK2/CUL4A/E2F1/E2F4/FAM83D/FBXO7/GADD45A/GFI1B/GSPT1/GTSE1/KANK2/KIF14/MCM4/MCM8/MTBP/POLA1/POLE2/RBBP8/RBL1/RGCC/RPA1/RRM2/TFDP1/TFDP2/TMEM14B/TYMS	37
Cluster3	GO:0051783	regulation of nuclear division	27/1091	188/18670	1.37073e-05	0.000961984	0.000855702	ANLN/AURKA/BECN1/BORA/BUB1/BUB1B/CCNB1/CDC20/CDC27/CENPE/CENPF/DLGAP5/FZR1/IGF2/INSR/KIF11/KIF20B/KNTC1/MKI67/MTBP/NDC80/NUSAP1/PTTG1/RGCC/SLF1/SPDL1/TTK	27
Cluster3	GO:0046148	pigment biosynthetic process	13/1091	56/18670	1.54922e-05	0.00107236	0.000953884	ALAD/ALAS2/CPOX/FECH/HMBS/IBA57/PPOX/SLC11A2/SLC25A38/SLC25A39/SRRD/UROD/UROS	13
Cluster3	GO:0000082	G1/S transition of mitotic cell cycle	35/1091	279/18670	1.67756e-05	0.0011455	0.00101895	ANKRD17/AURKA/BCAT1/BRD4/CARM1/CCNB1/CDC34/CDC7/CDKN2C/CDKN3/CHEK2/CUL4A/E2F1/E2F4/FBXO7/GADD45A/GFI1B/GSPT1/GTSE1/KANK2/KIF14/MCM4/MCM8/MTBP/POLA1/POLE2/RBBP8/RBL1/RGCC/RPA1/RRM2/TFDP1/TFDP2/TMEM14B/TYMS	35
Cluster3	GO:0000423	mitophagy	8/1091	22/18670	2.0284e-05	0.0013666	0.00121562	ATG14/BECN1/CLEC16A/HDAC6/MFN2/OPTN/PINK1/SQSTM1	8
Cluster3	GO:0031669	cellular response to nutrient levels	31/1091	237/18670	2.21129e-05	0.00147022	0.00130779	ATG14/BECN1/BRIP1/CLEC16A/COMT/CPEB4/DAP/GABARAP/GABARAPL2/GAS2L1/GAS6/HSF1/KANK2/MTMR3/NPRL3/P2RY1/PDK4/PIM1/RNF152/RRAGA/RRAGB/SESN3/SIK2/SLC2A1/SOD1/USP33/WDR45/WIPI2/WRN/XPR1/ZFYVE1	31
Cluster3	GO:0051321	meiotic cell cycle	32/1091	249/18670	2.34705e-05	0.00154021	0.00137005	ASPM/AURKA/BAG6/BRCA2/BRIP1/BUB1/BUB1B/CDC20/DMC1/EXO1/FANCM/FZR1/HSF1/INSR/KIF18A/NCAPH/NDC1/NUF2/PIWIL4/PLD6/PTTG1/RAD51C/RAD54B/RBBP8/RPA1/SGO1/SGO2/TDRD9/TOP2A/TTK/TUBG1/TUBG2	32
Cluster3	GO:0038202	TORC1 signaling	11/1091	43/18670	2.62717e-05	0.00168934	0.0015027	CLEC16A/DYRK3/FLCN/LARP1/NPRL3/RNF152/RRAGA/RRAGB/SESN3/SIK3/STK11	11
Cluster3	GO:0051983	regulation of chromosome segregation	18/1091	103/18670	2.66514e-05	0.00168934	0.0015027	BECN1/BUB1/BUB1B/CCNB1/CDC20/CDC27/CENPE/CENPF/DLGAP5/ECT2/MKI67/NDC80/PTTG1/RACGAP1/SLF1/SMC6/SPDL1/TTK	18
Cluster3	GO:0045931	positive regulation of mitotic cell cycle	24/1091	163/18670	2.6746e-05	0.00168934	0.0015027	ANKRD17/AURKA/BECN1/BRCA2/BRD4/CCNB1/CDC7/CUL4A/DLGAP5/DTL/HSF1/IGF2/INSR/KIF20B/MTBP/NDC80/NUSAP1/PBX1/PKN2/POLDIP2/RAD51C/RGCC/SLF1/TAL1	24
Cluster3	GO:0006826	iron ion transport	15/1091	76/18670	2.82271e-05	0.00176089	0.00156634	ABCB6/ATP6V0A1/ATP6V0C/ATP7A/FLVCR2/FTL/ISCU/MCOLN1/RAB11B/SLC11A2/SLC25A37/SLC48A1/STEAP3/TFR2/TFRC	15
Cluster3	GO:0032386	regulation of intracellular transport	42/1091	370/18670	2.95509e-05	0.00182098	0.0016198	AKT2/ANP32B/ARF1/BARD1/BNIP3L/CD36/CDH1/CHP1/DMTN/E2F1/ECT2/FIS1/FZD5/GAS6/GSK3A/GTSE1/IFI27/INPP5K/KCNE1/KIF20B/MAP2K2/MICALL2/NUCB1/OAZ1/OAZ2/PCNT/PINK1/PPM1A/PPP3R1/RAB11B/SCFD1/SNX3/SNX4/STOM/STX18/STXBP2/TFDP1/TFDP2/TRIM58/UHMK1/VAMP7/YOD1	42
Cluster3	GO:0033047	regulation of mitotic sister chromatid segregation	14/1091	68/18670	3.15809e-05	0.00192263	0.00171022	BECN1/BUB1/BUB1B/CCNB1/CDC20/CDC27/CENPE/CENPF/DLGAP5/NDC80/PTTG1/SLF1/SPDL1/TTK	14
Cluster3	GO:0000041	transition metal ion transport	20/1091	124/18670	3.27325e-05	0.00196901	0.00175147	ABCB6/ATP6V0A1/ATP6V0C/ATP7A/FKBP4/FLVCR2/FTL/ISCU/MCOLN1/RAB11B/SLC11A2/SLC25A37/SLC30A1/SLC39A8/SLC48A1/STEAP3/TCN2/TFR2/TFRC/TRPM2	20
Cluster3	GO:0032006	regulation of TOR signaling	18/1091	105/18670	3.48266e-05	0.00207034	0.0018416	AKT1S1/CLEC16A/DYRK3/EPM2A/FAM83D/FBXO9/FLCN/GAS6/GNA12/GSK3A/NPRL3/RNF152/RRAGA/RRAGB/SESN3/SIK2/SIK3/STK11	18
Cluster3	GO:1903046	meiotic cell cycle process	26/1091	188/18670	3.82164e-05	0.00224544	0.00199736	ASPM/AURKA/BAG6/BRCA2/BRIP1/BUB1/BUB1B/CDC20/DMC1/FANCM/FZR1/HSF1/KIF18A/NCAPH/NDC1/NUF2/PTTG1/RAD51C/RAD54B/SGO1/SGO2/TDRD9/TOP2A/TTK/TUBG1/TUBG2	26
Cluster3	GO:0031668	cellular response to extracellular stimulus	33/1091	268/18670	4.21645e-05	0.00244894	0.00217837	ATG14/BECN1/BRIP1/CLEC16A/COMT/CPEB4/DAP/GABARAP/GABARAPL2/GAS2L1/GAS6/HSF1/KANK2/MTMR3/NPRL3/NUDT1/P2RY1/PDK4/PIM1/RNF152/RRAGA/RRAGB/SESN3/SFRP2/SIK2/SLC2A1/SOD1/USP33/WDR45/WIPI2/WRN/XPR1/ZFYVE1	33
Cluster3	GO:0061515	myeloid cell development	14/1091	70/18670	4.44018e-05	0.00254957	0.00226789	BPGM/DMTN/EPB42/FAM20C/FAM210B/GATA1/PIP4K2A/RHAG/SLC11A2/SLC4A1/SOX6/TAL1/TRIM58/WASF2	14
Cluster3	GO:0019886	antigen processing and presentation of exogenous peptide antigen via MHC class II	17/1091	98/18670	4.87861e-05	0.00276984	0.00246383	AP2A1/AP2B1/AP2M1/AP2S1/ARF1/CENPE/CTSL/DCTN4/DYNLL1/DYNLL2/KIF11/KIF15/KIF18A/KIF23/KIF4A/RACGAP1/RILP	17
Cluster3	GO:0042440	pigment metabolic process	14/1091	71/18670	5.23704e-05	0.0029403	0.00261546	ALAD/ALAS2/BLVRB/CPOX/FECH/HMBS/IBA57/PPOX/SLC11A2/SLC25A38/SLC25A39/SRRD/UROD/UROS	14
Cluster3	GO:0006879	cellular iron ion homeostasis	13/1091	63/18670	5.86432e-05	0.00323939	0.00288149	ABCB6/ABCG2/ALAS2/CYBRD1/ERFE/FTL/ISCU/NCOA4/NDFIP1/SLC11A2/SOD1/TFR2/TFRC	13
Cluster3	GO:0016241	regulation of macroautophagy	24/1091	171/18670	5.89795e-05	0.00323939	0.00288149	ATP6V0A1/ATP6V0C/BECN1/BNIP3L/CAPN1/CLEC16A/EPM2A/HDAC6/IFT20/LARP1/MFN2/MTMR3/NPRL3/OPTN/PINK1/PIP4K2A/POLDIP2/RNF5/RRAGA/RRAGB/SCFD1/SESN3/TBC1D25/UBQLN1	24
Cluster3	GO:0008608	attachment of spindle microtubules to kinetochore	9/1091	32/18670	6.34514e-05	0.00344753	0.00306664	BECN1/CCNB1/CENPE/ECT2/KNL1/NDC80/NUF2/RACGAP1/SGO1	9
Cluster3	GO:0140013	meiotic nuclear division	24/1091	172/18670	6.48241e-05	0.00348464	0.00309965	ASPM/AURKA/BAG6/BRCA2/BRIP1/BUB1/BUB1B/CDC20/DMC1/FANCM/FZR1/HSF1/KIF18A/NCAPH/NDC1/NUF2/PTTG1/RAD51C/RAD54B/SGO1/SGO2/TDRD9/TOP2A/TTK	24
Cluster3	GO:0046916	cellular transition metal ion homeostasis	18/1091	110/18670	6.57594e-05	0.00349771	0.00311128	ABCB6/ABCG2/ALAS2/ARF1/ATP7A/CYBRD1/ERFE/FTL/ISCU/MT2A/NCOA4/NDFIP1/SLC11A2/SLC30A1/SLC39A8/SOD1/TFR2/TFRC	18
Cluster3	GO:0071158	positive regulation of cell cycle arrest	15/1091	82/18670	7.13012e-05	0.00375297	0.00333833	AURKA/BRCA1/CARM1/CCNB1/CHEK2/E2F1/E2F4/FOXO4/GADD45A/GTSE1/MED25/PPP2R5B/RGCC/TFDP1/TFDP2	15
Cluster3	GO:0002495	antigen processing and presentation of peptide antigen via MHC class II	17/1091	101/18670	7.2331e-05	0.00376792	0.00335164	AP2A1/AP2B1/AP2M1/AP2S1/ARF1/CENPE/CTSL/DCTN4/DYNLL1/DYNLL2/KIF11/KIF15/KIF18A/KIF23/KIF4A/RACGAP1/RILP	17
Cluster3	GO:0072583	clathrin-dependent endocytosis	10/1091	40/18670	7.55007e-05	0.00389291	0.00346281	AP2A1/AP2B1/AP2M1/AP2S1/CLTB/DNAJC6/FCHO2/FNBP1L/PICALM/SCYL2	10
Cluster3	GO:0020027	hemoglobin metabolic process	6/1091	14/18670	7.85421e-05	0.00400882	0.00356592	ADD1/AHSP/ALAS2/CAT/EIF2AK1/EPB42	6
Cluster3	GO:0002504	antigen processing and presentation of peptide or polysaccharide antigen via MHC class II	17/1091	102/18670	8.21483e-05	0.00409946	0.00364654	AP2A1/AP2B1/AP2M1/AP2S1/ARF1/CENPE/CTSL/DCTN4/DYNLL1/DYNLL2/KIF11/KIF15/KIF18A/KIF23/KIF4A/RACGAP1/RILP	17
Cluster3	GO:0031331	positive regulation of cellular catabolic process	40/1091	362/18670	8.24678e-05	0.00409946	0.00364654	AGO2/AKT2/AURKA/BAG6/BBS7/BECN1/BNIP3L/CLEC16A/DNAJB2/ENTPD5/EPM2A/FAM122A/FBXO7/FLCN/FOXO3/FURIN/GCLC/GPLD1/GSK3A/HDAC6/HSF1/INSR/LARP1/MFN2/NRDC/OPTN/PFKFB2/PINK1/PIP4K2A/PNPLA2/RAD23A/RBX1/RIDA/RNF14/RNF152/RNF217/SESN3/SNCA/STK11/UBQLN1	40
Cluster3	GO:0010039	response to iron ion	9/1091	33/18670	8.27517e-05	0.00409946	0.00364654	ALAD/ATP7A/BECN1/CCNB1/CPOX/CYBRD1/SLC11A2/SNCA/TFR2	9
Cluster3	GO:0034755	iron ion transmembrane transport	7/1091	20/18670	9.02227e-05	0.00439217	0.00390692	ABCB6/ATP7A/ISCU/MCOLN1/SLC11A2/SLC25A37/STEAP3	7
Cluster3	GO:0042770	signal transduction in response to DNA damage	20/1091	133/18670	9.05742e-05	0.00439217	0.00390692	ATAD5/AURKA/BABAM1/BRCA1/BRCA2/CARM1/CCNB1/CHEK2/DTL/DYRK3/E2F1/E2F4/FOXO3/FZR1/GADD45A/GTSE1/RGCC/TFDP1/TFDP2/UIMC1	20
Cluster3	GO:0010965	regulation of mitotic sister chromatid separation	12/1091	57/18670	9.13366e-05	0.00439217	0.00390692	BUB1/BUB1B/CCNB1/CDC20/CDC27/CENPE/CENPF/DLGAP5/NDC80/PTTG1/SPDL1/TTK	12
Cluster3	GO:0072331	signal transduction by p53 class mediator	32/1091	267/18670	9.21374e-05	0.00439217	0.00390692	AEN/ATAD5/AURKA/BAG6/BARD1/BRCA1/BRCA2/BRIP1/CARM1/CCNB1/CHEK2/DNA2/DYRK3/E2F1/E2F2/E2F4/EXO1/FOXO3/GADD45A/GTSE1/HEXIM1/HIPK1/RBBP8/RGCC/RPA1/STK11/TAF2/TAF4B/TFDP1/TFDP2/TPX2/WRN	32
Cluster3	GO:0031570	DNA integrity checkpoint	22/1091	157/18670	0.000120782	0.00570386	0.00507369	AURKA/BABAM1/BRCA1/BRIP1/CARM1/CCNB1/CHEK2/CLSPN/CUL4A/DNA2/DTL/E2F1/E2F4/FOXO4/FZR1/GADD45A/GTSE1/RGCC/TFDP1/TFDP2/TOP2A/UIMC1	22
Cluster3	GO:0006302	double-strand break repair	30/1091	248/18670	0.00012757	0.00596863	0.00530921	APLF/BABAM1/BARD1/BRCA1/BRCA2/BRIP1/CDC7/CHEK2/DCLRE1B/DMC1/DNA2/FANCB/HERC2/HSF1/MCM4/MCM8/PARPBP/POLA1/POLL/POLN/POLQ/RAD51C/RAD54B/RBBP8/RPA1/SLF1/TERF2IP/TRIP12/UIMC1/WRN	30
Cluster3	GO:0016197	endosomal transport	28/1091	226/18670	0.000140576	0.00651678	0.0057968	ANKRD50/CLEC16A/CLTCL1/DENND1A/LAPTM4B/MICALL2/PICALM/RAB11B/RAB13/RAB6A/RAB6B/RHOBTB3/RILP/SNF8/SNX4/SNX8/SQSTM1/STAM/TBC1D17/TBC1D23/TSG101/UBAP1/UBE2O/UBXN6/VPS28/VPS37A/VPS50/VTI1B	28
Cluster3	GO:0051306	mitotic sister chromatid separation	12/1091	60/18670	0.000153701	0.00706048	0.00628043	BUB1/BUB1B/CCNB1/CDC20/CDC27/CENPE/CENPF/DLGAP5/NDC80/PTTG1/SPDL1/TTK	12
Cluster3	GO:0032869	cellular response to insulin stimulus	27/1091	216/18670	0.000158238	0.00720338	0.00640754	ADIPOR1/AKT2/ATP6V0A1/ATP6V0C/EIF4EBP2/FOXO3/FOXO4/GAB1/GCLC/GKAP1/GPLD1/GRB10/GSK3A/IGF2/INPP5K/INSR/KAT2B/LPIN2/PCK2/PDK4/RAB13/SESN3/SIK2/SLC2A4/SOCS2/SORBS1/WDTC1	27
Cluster3	GO:0045839	negative regulation of mitotic nuclear division	11/1091	52/18670	0.000170137	0.0076759	0.00682786	BUB1/BUB1B/CCNB1/CDC20/CENPF/MTBP/NDC80/PTTG1/RGCC/SPDL1/TTK	11
Cluster3	GO:0042593	glucose homeostasis	29/1091	241/18670	0.000179791	0.00803969	0.00715146	ADIPOR1/ADIPOR2/BACE2/CRTC2/DYNLL1/FIS1/FKBP1B/FOXO3/FOXO4/GAS6/GCLC/GCLM/GPLD1/HECTD4/HK1/HK3/INPP5K/INSR/LEPR/MPC2/PCK2/PDK4/PPP3CB/RAB11B/SESN3/SIDT2/SLC16A1/SLC2A4/STK11	29
Cluster3	GO:0000083	regulation of transcription involved in G1/S transition of mitotic cell cycle	8/1091	29/18670	0.000188757	0.00831663	0.0073978	BRD4/E2F1/E2F4/POLA1/RRM2/TFDP1/TFDP2/TYMS	8
Cluster3	GO:0097067	cellular response to thyroid hormone stimulus	6/1091	16/18670	0.000189276	0.00831663	0.0073978	CTSB/CTSL/GAS2L1/GATA1/GCLC/GCLM	6
Cluster3	GO:0071496	cellular response to external stimulus	37/1091	339/18670	0.00019243	0.00834154	0.00741995	AQP1/ATG14/BECN1/BRIP1/CLEC16A/COMT/CPEB4/DAP/GABARAP/GABARAPL2/GADD45A/GAS2L1/GAS6/GCLC/HSF1/KANK2/MTMR3/MTPN/NPRL3/NUDT1/P2RY1/PDK4/PIM1/RNF152/RRAGA/RRAGB/SESN3/SFRP2/SIK2/SLC2A1/SOD1/USP33/WDR45/WIPI2/WRN/XPR1/ZFYVE1	37
Cluster3	GO:0033500	carbohydrate homeostasis	29/1091	242/18670	0.000193145	0.00834154	0.00741995	ADIPOR1/ADIPOR2/BACE2/CRTC2/DYNLL1/FIS1/FKBP1B/FOXO3/FOXO4/GAS6/GCLC/GCLM/GPLD1/HECTD4/HK1/HK3/INPP5K/INSR/LEPR/MPC2/PCK2/PDK4/PPP3CB/RAB11B/SESN3/SIDT2/SLC16A1/SLC2A4/STK11	29
Cluster3	GO:0033045	regulation of sister chromatid segregation	14/1091	80/18670	0.000200954	0.00860527	0.00765454	BECN1/BUB1/BUB1B/CCNB1/CDC20/CDC27/CENPE/CENPF/DLGAP5/NDC80/PTTG1/SLF1/SPDL1/TTK	14
Cluster3	GO:0008286	insulin receptor signaling pathway	20/1091	141/18670	0.000204623	0.00868876	0.00772881	ADIPOR1/AKT2/ATP6V0A1/ATP6V0C/EIF4EBP2/FOXO3/FOXO4/GAB1/GKAP1/GPLD1/GRB10/GSK3A/IGF2/INPP5K/INSR/PDK4/SESN3/SIK2/SOCS2/SORBS1	20
Cluster3	GO:0007033	vacuole organization	22/1091	163/18670	0.00020964	0.00875108	0.00778425	ARF1/ATG14/ATG4A/ATG9A/BECN1/GABARAP/GABARAPL2/HPS1/IFT20/LAPTM4B/MFN2/MTMR3/NPRL3/PINK1/PIP4K2A/RAB39A/RNF5/SCFD1/UBQLN1/UBXN2A/WDR45/WIPI2	22
Cluster3	GO:0045132	meiotic chromosome segregation	15/1091	90/18670	0.000211568	0.00875108	0.00778425	BAG6/BRIP1/BUB1/BUB1B/DMC1/FANCM/NCAPH/NDC1/NUF2/PTTG1/RAD51C/SGO1/SGO2/TOP2A/TTK	15
Cluster3	GO:0051304	chromosome separation	15/1091	90/18670	0.000211568	0.00875108	0.00778425	BUB1/BUB1B/CCNB1/CDC20/CDC27/CENPE/CENPF/DLGAP5/FANCM/NCAPH/NDC80/PTTG1/SPDL1/TOP2A/TTK	15
Cluster3	GO:1905818	regulation of chromosome separation	12/1091	62/18670	0.000213019	0.00875108	0.00778425	BUB1/BUB1B/CCNB1/CDC20/CDC27/CENPE/CENPF/DLGAP5/NDC80/PTTG1/SPDL1/TTK	12
Cluster3	GO:1903432	regulation of TORC1 signaling	9/1091	37/18670	0.000216111	0.00880654	0.00783358	CLEC16A/DYRK3/FLCN/RNF152/RRAGA/RRAGB/SESN3/SIK3/STK11	9
Cluster3	GO:0002478	antigen processing and presentation of exogenous peptide antigen	23/1091	175/18670	0.000226548	0.00915796	0.00814618	AP2A1/AP2B1/AP2M1/AP2S1/ARF1/CD36/CENPE/CTSL/DCTN4/DYNLL1/DYNLL2/KIF11/KIF15/KIF18A/KIF23/KIF4A/PSMD1/PSMD2/PSMD9/PSME4/PSMF1/RACGAP1/RILP	23
Cluster3	GO:1903533	regulation of protein targeting	14/1091	81/18670	0.000230086	0.00922719	0.00820776	AKT2/BNIP3L/CHP1/DMTN/FIS1/FZD5/GSK3A/INPP5K/KCNE1/MICALL2/NUCB1/PINK1/STOM/VAMP7	14
Cluster3	GO:0007091	metaphase/anaphase transition of mitotic cell cycle	11/1091	54/18670	0.000242228	0.00963763	0.00857285	BUB1/BUB1B/CCNB1/CDC20/CDC27/CENPE/CENPF/DLGAP5/NDC80/SPDL1/TTK	11
Cluster3	GO:1902751	positive regulation of cell cycle G2/M phase transition	8/1091	30/18670	0.000244312	0.00964459	0.00857904	ATAD5/BRD4/CCNB1/CDC7/DTL/DYRK3/PBX1/RAD51C	8
