# Supplementary material for: The trans-omics landscape of COVID-19
Source: Nat Commun. 2021 Jul 27;12:4543. doi: 10.1038/s41467-021-24482-1 (PMC8316550; doi:10.1038/s41467-021-24482-1)
Supplement: Supplementary file 9 — Supplementary Data 6 [file 41467_2021_24482_MOESM9_ESM.xlsx]

## Sheet: Supplementary Data6
Supplementary Data6. Spearman correlation coefficiencies of mRNA-miRNA pairs
Gene ID	miRNA	Correlation	P values
S100A12	hsa-miR-25-3p	-0.652431	0
S100A8	hsa-miR-25-3p	-0.640843	0
MMP9	hsa-miR-25-3p	-0.638035	9.84785e-22
TLR4	hsa-miR-25-3p	-0.631942	3.11131e-21
TLR6	hsa-miR-25-3p	-0.629954	4.50386e-21
CXCL8	hsa-miR-25-3p	-0.615682	5.93499e-20
IL1R2	hsa-miR-25-3p	-0.606776	2.77882e-19
CXCR2	hsa-miR-25-3p	-0.598032	1.20766e-18
CXCR1	hsa-miR-25-3p	-0.590408	4.19424e-18
IL1R1	hsa-miR-25-3p	-0.58417	1.13396e-17
S100A8	hsa-miR-93-5p	-0.578843	0
CXCR1	hsa-miR-486-5p	-0.565058	2.09921e-16
MMP8	hsa-miR-25-3p	-0.564537	2.26713e-16
S100A12	hsa-miR-93-5p	-0.526873	0
TLR4	hsa-miR-93-5p	-0.511677	2.89436e-13
CXCR2	hsa-miR-93-5p	-0.50149	1.00134e-12
CXCL8	hsa-let-7b-5p	-0.499324	1.29701e-12
CXCL8	hsa-miR-486-5p	-0.486969	5.47928e-12
S100A8	hsa-miR-486-5p	-0.486638	2.74796e-12
CXCR1	hsa-miR-93-5p	-0.47827	1.46077e-11
TLR4	hsa-miR-486-5p	-0.46512	6.10873e-11
CXCL8	hsa-miR-93-5p	-0.464684	6.39941e-11
CXCR1	hsa-let-7b-5p	-0.464474	6.5435e-11
MMP9	hsa-miR-486-5p	-0.459837	1.0672e-10
S100A8	hsa-miR-185-5p	-0.450522	4.1356e-10
IL1R2	hsa-miR-486-5p	-0.447573	3.75856e-10
FOXO3	hsa-miR-191-5p	-0.44583	4.47689e-10
IL1R1	hsa-miR-486-5p	-0.444664	5.02963e-10
S100A12	hsa-miR-185-5p	-0.443969	7.98883e-10
TLR4	hsa-miR-185-5p	-0.44031	7.73932e-10
CXCR2	hsa-miR-486-5p	-0.432233	1.69431e-09
TLR6	hsa-miR-486-5p	-0.428157	2.49654e-09
NEDD4L	hsa-miR-26a-5p	-0.424835	3.41127e-09
S100A12	hsa-miR-486-5p	-0.422918	5.77717e-09
TLR6	hsa-miR-93-5p	-0.418629	6.0575e-09
CXCL8	hsa-let-7g-5p	-0.405008	2.05198e-08
GABARAPL2	hsa-miR-191-5p	-0.398321	4.82309e-08
MMP9	hsa-miR-93-5p	-0.397911	3.793e-08
CXCL8	hsa-miR-26b-5p	-0.388633	8.28926e-08
IL1R2	hsa-miR-93-5p	-0.381184	1.52634e-07
IL1R2	hsa-let-7b-5p	-0.380676	1.59029e-07
IL1R1	hsa-miR-93-5p	-0.378497	1.89538e-07
CXCR1	hsa-miR-185-5p	-0.376814	2.16846e-07
TLR6	hsa-miR-185-5p	-0.376077	2.29954e-07
IL1R1	hsa-let-7b-5p	-0.373003	2.93302e-07
CXCR2	hsa-miR-185-5p	-0.365981	5.06623e-07
PINK1	hsa-miR-26a-5p	-0.364003	7.1046e-07
MMP9	hsa-miR-185-5p	-0.360979	7.41913e-07
NEDD4L	hsa-miR-191-5p	-0.357291	9.78834e-07
CXCL8	hsa-miR-185-5p	-0.355229	1.14113e-06
CD3D	hsa-miR-26b-5p	-0.353566	1.29048e-06
CDC34	hsa-miR-26a-5p	-0.349123	2.0863e-06
MMP9	hsa-let-7b-5p	-0.345751	2.27854e-06
CDC34	hsa-miR-191-5p	-0.343527	3.08702e-06
CXCL8	hsa-miR-22-3p	-0.336956	4.24338e-06
UBE2E3	hsa-miR-191-5p	-0.319058	1.41983e-05
TLR6	hsa-let-7b-5p	-0.312668	2.14589e-05
CXCR1	hsa-miR-26b-5p	-0.31105	2.3788e-05
GABARAPL2	hsa-miR-26a-5p	-0.310461	2.70856e-05
IL1R2	hsa-miR-185-5p	-0.31043	2.47428e-05
CXCR1	hsa-miR-22-3p	-0.3103	2.49473e-05
CXCL8	hsa-miR-144-3p	-0.308546	2.787e-05
CXCR2	hsa-miR-22-3p	-0.306385	3.19143e-05
NEDD4L	hsa-miR-181a-5p	-0.303139	3.90391e-05
UBE2E3	hsa-miR-26a-5p	-0.302465	4.06962e-05
CDC34	hsa-miR-181a-5p	-0.30119	4.77138e-05
LCK	hsa-miR-26b-5p	-0.300163	4.68677e-05
TLR4	hsa-let-7b-5p	-0.294089	6.76317e-05
MMP8	hsa-miR-486-5p	-0.291271	7.99547e-05
UBE2E3	hsa-miR-181a-5p	-0.288135	9.61282e-05
FOXO3	hsa-miR-26a-5p	-0.280876	0.000146054
CDC34	hsa-let-7d-5p	-0.273309	0.000223165
MMP8	hsa-miR-93-5p	-0.272596	0.00023212
CXCR1	hsa-let-7g-5p	-0.270741	0.000256984
PINK1	hsa-miR-191-5p	-0.269524	0.000288401
NEDD4L	hsa-miR-652-3p	-0.267224	0.000311086
TLR4	hsa-miR-22-3p	-0.266408	0.000325054
CXCR2	hsa-miR-144-3p	-0.265227	0.000346318
IL1R1	hsa-miR-185-5p	-0.263731	0.000375097
S100A8	hsa-let-7b-5p	-0.261919	0.000431041
TLR6	hsa-miR-22-3p	-0.25978	0.000462127
FOXO3	hsa-miR-652-3p	-0.255348	0.000581771
CXCR2	hsa-let-7b-5p	-0.254795	0.000598547
IL23A	hsa-miR-144-3p	-0.254035	0.000622359
CD8A	hsa-miR-26b-5p	-0.252633	0.000668556
NEDD4L	hsa-let-7d-5p	-0.249747	0.000773802
CD3D	hsa-let-7g-5p	-0.248396	0.000828125
MMP8	hsa-miR-185-5p	-0.246684	0.000901985
PINK1	hsa-miR-181a-5p	-0.24539	0.000992748
GABARAPL2	hsa-miR-652-3p	-0.242922	0.00111937
IL1R1	hsa-let-7g-5p	-0.241824	0.00114593
S100A8	hsa-let-7g-5p	-0.240181	0.00127724
CDC34	hsa-let-7a-5p	-0.236138	0.0015476
MMP9	hsa-miR-22-3p	-0.232104	0.00182376
ZAP70	hsa-miR-144-3p	-0.227998	0.00220706
CD8A	hsa-miR-144-3p	-0.226491	0.00236515
IL1R1	hsa-miR-22-3p	-0.225937	0.00242575
S100A12	hsa-let-7b-5p	-0.224844	0.00260333
LCK	hsa-let-7g-5p	-0.223262	0.00273903
UBE2E3	hsa-let-7d-5p	-0.222021	0.00289632
CXCR2	hsa-let-7g-5p	-0.220449	0.00310747
S100A12	hsa-miR-22-3p	-0.21954	0.00323579
IL1R2	hsa-miR-22-3p	-0.217471	0.00354591
GABARAPL2	hsa-miR-181a-5p	-0.21733	0.00363135
GATA3	hsa-miR-22-3p	-0.216791	0.0036536
PINK1	hsa-let-7d-5p	-0.213364	0.00424202
CDC34	hsa-miR-652-3p	-0.21267	0.00444067
S100A8	hsa-miR-22-3p	-0.211491	0.0045986
GATA3	hsa-miR-144-3p	-0.210538	0.00479007
IL1R2	hsa-let-7g-5p	-0.21052	0.00479365
MMP8	hsa-let-7b-5p	-0.210238	0.00485183
CXCR2	hsa-miR-16-5p	-0.209671	0.00497051
FOXO3	hsa-miR-181a-5p	-0.206939	0.00557941
PINK1	hsa-let-7a-5p	-0.206729	0.0057063
CD3D	hsa-miR-486-5p	-0.204948	0.00606453
IL1R2	hsa-miR-15b-5p	-0.203907	0.00633277
PINK1	hsa-miR-652-3p	-0.203761	0.00645252
TLR4	hsa-let-7g-5p	-0.200185	0.00738079
EOMES	hsa-miR-26b-5p	-0.199736	0.0075169
IL1R1	hsa-miR-26b-5p	-0.19758	0.00820325
LCK	hsa-miR-144-3p	-0.197424	0.00825514
EOMES	hsa-miR-486-5p	-0.194475	0.00928927
IL1R1	hsa-miR-144-3p	-0.193698	0.0095802
NEDD4L	hsa-let-7a-5p	-0.19323	0.00975906
LCK	hsa-let-7b-5p	-0.188663	0.0116676
CD3D	hsa-let-7b-5p	-0.187925	0.0120052
FOXO3	hsa-miR-92a-3p	-0.184678	0.013594
S100A12	hsa-let-7g-5p	-0.181123	0.0156449
TLR6	hsa-miR-144-3p	-0.177513	0.0177647
UBE2E3	hsa-let-7a-5p	-0.177323	0.0178887
CXCR1	hsa-miR-144-3p	-0.176711	0.018294
IL1R2	hsa-miR-26b-5p	-0.175928	0.0188246
ZAP70	hsa-miR-22-3p	-0.175298	0.019261
TLR6	hsa-let-7g-5p	-0.175118	0.0193873
CD8A	hsa-let-7b-5p	-0.174767	0.0196358
GABARAPL2	hsa-let-7d-5p	-0.174447	0.019864
CD3D	hsa-miR-144-3p	-0.173305	0.0206996
TLR4	hsa-miR-144-3p	-0.17206	0.0216444
CD28	hsa-miR-181a-5p	-0.172042	0.0216584
GATA3	hsa-miR-185-5p	-0.170091	0.0232155
MMP9	hsa-let-7g-5p	-0.168479	0.0245728
EOMES	hsa-miR-185-5p	-0.167313	0.0255974
MMP8	hsa-miR-22-3p	-0.164898	0.0278356
ZAP70	hsa-miR-3529-3p	-0.162427	0.0302969
FOXO3	hsa-miR-126-3p	-0.162423	0.0303012
IL1R2	hsa-miR-144-3p	-0.160768	0.0320515
UBE2E3	hsa-miR-15b-5p	-0.160388	0.0324659
MMP9	hsa-miR-144-3p	-0.157423	0.0358535
UBE2E3	hsa-miR-151a-5p	-0.155626	0.0380486
MMP9	hsa-miR-16-5p	-0.155003	0.0388348
MMP9	hsa-miR-26b-5p	-0.152928	0.0415558
LCK	hsa-miR-486-5p	-0.150427	0.0450451
LCK	hsa-miR-3529-3p	-0.149824	0.0459226
GABARAPL2	hsa-miR-92a-3p	-0.147844	0.0489771
S100A8	hsa-miR-16-5p	-0.143689	0.0557476
FOXO3	hsa-let-7d-5p	-0.142603	0.0575803
IL23A	hsa-miR-451a	-0.14124	0.0600342
IL23A	hsa-miR-3529-3p	-0.140947	0.0605729
TLR4	hsa-miR-16-5p	-0.139525	0.0632438
LCK	hsa-miR-22-3p	-0.138844	0.0645564
NEDD4L	hsa-miR-15b-5p	-0.136101	0.07007
CDC34	hsa-miR-15b-5p	-0.133911	0.0747656
IL1R1	hsa-miR-15b-5p	-0.133715	0.0751726
GABARAPL2	hsa-let-7a-5p	-0.133171	0.076398
GATA3	hsa-miR-486-5p	-0.12979	0.0842164
MMP8	hsa-miR-16-5p	-0.128657	0.0869847
S100A8	hsa-miR-144-3p	-0.127762	0.0892164
CD8A	hsa-miR-22-3p	-0.127037	0.0910656
MMP9	hsa-miR-15b-5p	-0.125983	0.093803
GATA3	hsa-miR-26b-5p	-0.125106	0.0961317
IL1R1	hsa-miR-16-5p	-0.124243	0.0984666
EOMES	hsa-miR-22-3p	-0.123482	0.100562
GABARAPL2	hsa-miR-126-3p	-0.123257	0.101158
CXCL8	hsa-let-7a-5p	-0.123073	0.101703
IL23A	hsa-miR-22-3p	-0.122266	0.103982
CD8A	hsa-miR-486-5p	-0.122225	0.104099
CD28	hsa-miR-144-3p	-0.121124	0.107278
PINK1	hsa-miR-15b-5p	-0.120951	0.107744
EOMES	hsa-miR-93-5p	-0.120323	0.10964
CD28	hsa-miR-3529-3p	-0.120179	0.110068
EOMES	hsa-let-7b-5p	-0.119048	0.113479
UBE2E3	hsa-miR-652-3p	-0.118817	0.114187
CD8A	hsa-let-7g-5p	-0.118163	0.116207
TLR4	hsa-miR-26b-5p	-0.117722	0.117585
CXCR2	hsa-miR-26b-5p	-0.116607	0.121126
NEDD4L	hsa-miR-151a-5p	-0.115407	0.12503
CD3D	hsa-miR-26a-5p	-0.114188	0.129093
CD3D	hsa-miR-3529-3p	-0.113515	0.131377
FOXO3	hsa-miR-15b-5p	-0.113399	0.131775
S100A12	hsa-miR-16-5p	-0.112535	0.134669
TLR6	hsa-miR-26b-5p	-0.112139	0.136149
S100A12	hsa-miR-144-3p	-0.110429	0.142157
CXCR1	hsa-miR-15b-5p	-0.110223	0.143013
CXCR2	hsa-miR-451a	-0.108236	0.150404
NEDD4L	hsa-miR-92a-3p	-0.107835	0.151932
CXCL8	hsa-miR-3529-3p	-0.106779	0.156008
CD3D	hsa-miR-7-5p	-0.106591	0.15674
UBE2E3	hsa-miR-7-5p	-0.106085	0.158729
GATA3	hsa-miR-451a	-0.105265	0.161993
IL23A	hsa-miR-185-5p	-0.102527	0.173249
TLR6	hsa-miR-16-5p	-0.102498	0.173372
ZAP70	hsa-let-7g-5p	-0.100911	0.180161
S100A8	hsa-miR-26b-5p	-0.100071	0.183831
CD3D	hsa-miR-22-3p	-0.0993726	0.186927
CD3D	hsa-let-7a-5p	-0.0988906	0.189085
LCK	hsa-let-7a-5p	-0.0988086	0.189454
CXCR1	hsa-miR-3529-3p	-0.0986495	0.190171
PINK1	hsa-miR-7-5p	-0.0985049	0.190824
NEDD4L	hsa-miR-126-3p	-0.0983796	0.191392
FOXO3	hsa-let-7a-5p	-0.0980149	0.193051
ZAP70	hsa-miR-451a	-0.0975449	0.195205
PINK1	hsa-miR-126-3p	-0.0963083	0.200754
CXCL8	hsa-miR-15b-5p	-0.0952767	0.205845
CXCR2	hsa-miR-3529-3p	-0.0944195	0.209973
EOMES	hsa-miR-16-5p	-0.0938834	0.212584
IL23A	hsa-miR-26b-5p	-0.0936048	0.21395
GABARAPL2	hsa-miR-15b-5p	-0.0935869	0.21382
CXCR2	hsa-let-7i-5p	-0.0909805	0.227129
GATA3	hsa-miR-93-5p	-0.0901856	0.231232
CDC34	hsa-miR-7-5p	-0.0898964	0.232738
S100A8	hsa-miR-3529-3p	-0.0887734	0.23865
ZAP70	hsa-miR-185-5p	-0.088741	0.238822
PINK1	hsa-miR-26b-5p	-0.0881003	0.242243
GABARAPL2	hsa-miR-151a-5p	-0.0868395	0.248813
S100A12	hsa-miR-3529-3p	-0.0867762	0.249421
CD8A	hsa-miR-26a-5p	-0.0853331	0.257411
ZAP70	hsa-miR-486-5p	-0.0848981	0.259853
LCK	hsa-miR-26a-5p	-0.0848608	0.260064
IL23A	hsa-miR-93-5p	-0.0845514	0.261812
LCK	hsa-miR-181a-5p	-0.0838703	0.265688
GATA3	hsa-miR-3529-3p	-0.08257	0.273196
CDC34	hsa-miR-151a-5p	-0.0823052	0.274456
CD28	hsa-miR-92a-3p	-0.0810808	0.28197
TLR4	hsa-miR-3529-3p	-0.080207	0.287206
CXCL8	hsa-let-7f-5p	-0.0796989	0.29028
GATA3	hsa-let-7b-5p	-0.0792772	0.292848
TLR6	hsa-miR-3529-3p	-0.0753431	0.317532
NEDD4L	hsa-miR-26b-5p	-0.0752021	0.318441
IL1R2	hsa-let-7a-5p	-0.0750033	0.319726
GATA3	hsa-let-7g-5p	-0.0740789	0.325744
CD28	hsa-miR-26b-5p	-0.0732106	0.331462
CD8A	hsa-miR-3529-3p	-0.0720392	0.339277
CXCR1	hsa-miR-16-5p	-0.0718165	0.340776
UBE2E3	hsa-miR-92a-3p	-0.0680556	0.366725
CDC34	hsa-miR-92a-3p	-0.0678424	0.367883
GATA3	hsa-miR-7-5p	-0.0660096	0.381341
EOMES	hsa-miR-451a	-0.0646256	0.391426
EOMES	hsa-miR-144-3p	-0.0644426	0.392771
ZAP70	hsa-miR-26b-5p	-0.0641093	0.395228
S100A8	hsa-let-7f-5p	-0.0629824	0.403245
CD3D	hsa-let-7f-5p	-0.0615473	0.414424
LCK	hsa-let-7d-5p	-0.0612377	0.416781
FOXO3	hsa-miR-151a-5p	-0.0599514	0.426654
CD8A	hsa-miR-15b-5p	-0.0591045	0.433226
EOMES	hsa-miR-3529-3p	-0.0580251	0.441688
GABARAPL2	hsa-miR-7-5p	-0.0576843	0.444379
CD8A	hsa-miR-181a-5p	-0.0573438	0.447077
IL1R2	hsa-miR-3529-3p	-0.0557933	0.459477
ZAP70	hsa-let-7b-5p	-0.0553724	0.462876
IL23A	hsa-miR-486-5p	-0.0551025	0.465063
LCK	hsa-miR-7-5p	-0.0549983	0.465909
GATA3	hsa-miR-25-3p	-0.0546676	0.468599
CD3D	hsa-let-7d-5p	-0.054317	0.47146
IL1R1	hsa-miR-3529-3p	-0.0542227	0.472232
LCK	hsa-miR-185-5p	-0.0542063	0.472366
CD8A	hsa-let-7a-5p	-0.0533083	0.479744
TLR6	hsa-let-7i-5p	-0.052914	0.483004
S100A12	hsa-miR-26b-5p	-0.0519646	0.490902
MMP8	hsa-miR-26b-5p	-0.0514328	0.495355
MMP8	hsa-miR-3529-3p	-0.0500781	0.506796
CD3D	hsa-miR-181a-5p	-0.0477526	0.526752
CD8A	hsa-miR-185-5p	-0.0474334	0.529522
CD28	hsa-miR-22-3p	-0.0469867	0.533411
GATA3	hsa-miR-16-5p	-0.0466786	0.536101
CXCL8	hsa-miR-7-5p	-0.0462829	0.539566
EOMES	hsa-miR-7-5p	-0.0461948	0.540339
MMP8	hsa-miR-144-3p	-0.0459401	0.542577
NEDD4L	hsa-miR-7-5p	-0.0456345	0.545268
IL1R2	hsa-miR-151a-5p	-0.0452933	0.548281
PINK1	hsa-miR-151a-5p	-0.045096	0.549676
TLR6	hsa-miR-15b-5p	-0.044874	0.551994
IL23A	hsa-let-7b-5p	-0.0445734	0.554663
IL1R1	hsa-let-7i-5p	-0.0441737	0.558222
CDC34	hsa-miR-126-3p	-0.0441023	0.558512
TLR4	hsa-let-7i-5p	-0.0437566	0.561948
MMP8	hsa-let-7g-5p	-0.0435291	0.563985
ZAP70	hsa-miR-25-3p	-0.042482	0.573406
IL1R2	hsa-miR-16-5p	-0.0424377	0.573807
CD28	hsa-miR-151a-5p	-0.0421022	0.576842
CXCR1	hsa-let-7a-5p	-0.0407544	0.589111
UBE2E3	hsa-miR-26b-5p	-0.0406129	0.590405
CD3D	hsa-miR-15b-5p	-0.0401063	0.595052
S100A12	hsa-let-7f-5p	-0.0394509	0.60076
IL23A	hsa-miR-16-5p	-0.0386938	0.608095
CXCR2	hsa-let-7f-5p	-0.0378455	0.615988
TLR4	hsa-miR-451a	-0.0354762	0.638266
IL1R2	hsa-let-7d-5p	-0.0354238	0.638762
MMP8	hsa-let-7i-5p	-0.0330828	0.661103
LCK	hsa-let-7f-5p	-0.0313875	0.677473
FOXO3	hsa-miR-7-5p	-0.0290715	0.700081
CD8A	hsa-miR-7-5p	-0.0287672	0.703072
CD8A	hsa-let-7d-5p	-0.0281687	0.708967
S100A12	hsa-miR-15b-5p	-0.0276244	0.714086
CDC34	hsa-miR-26b-5p	-0.0274457	0.716112
MMP9	hsa-miR-7-5p	-0.0272468	0.718082
S100A8	hsa-miR-451a	-0.0261201	0.72903
MMP8	hsa-miR-15b-5p	-0.0254535	0.735925
IL1R1	hsa-miR-151a-5p	-0.0251622	0.738838
PINK1	hsa-miR-92a-3p	-0.0251519	0.738703
CD28	hsa-miR-451a	-0.0247466	0.742998
CD3D	hsa-miR-185-5p	-0.0245806	0.744663
CD28	hsa-miR-26a-5p	-0.0239178	0.751319
ZAP70	hsa-miR-181a-5p	-0.0221145	0.769521
CXCR1	hsa-miR-7-5p	-0.0206238	0.784664
IL1R2	hsa-let-7f-5p	-0.0204422	0.786514
S100A8	hsa-let-7i-5p	-0.0203452	0.787307
CXCL8	hsa-let-7d-5p	-0.0203436	0.787519
MMP9	hsa-miR-3529-3p	-0.020202	0.788963
IL23A	hsa-let-7g-5p	-0.0200635	0.790377
CXCR2	hsa-miR-7-5p	-0.0178892	0.81265
LCK	hsa-miR-15b-5p	-0.0157938	0.834258
S100A8	hsa-miR-7-5p	-0.0157016	0.835211
EOMES	hsa-let-7g-5p	-0.0154896	0.837405
EOMES	hsa-miR-15b-5p	-0.0141225	0.851583
IL1R1	hsa-miR-7-5p	-0.013034	0.862905
MMP9	hsa-let-7i-5p	-0.0129368	0.863918
TLR4	hsa-let-7f-5p	-0.012618	0.86724
CD28	hsa-let-7a-5p	-0.0113647	0.880322
CXCL8	hsa-miR-16-5p	-0.0110934	0.883158
CD28	hsa-miR-7-5p	-0.00922103	0.902773
IL1R1	hsa-let-7f-5p	-0.00800083	0.915587
TLR6	hsa-miR-451a	-0.00776873	0.918027
ZAP70	hsa-miR-93-5p	-0.00605154	0.936102
IL1R1	hsa-let-7a-5p	-0.00529948	0.944029
MMP8	hsa-miR-451a	-0.00524604	0.944593
S100A12	hsa-let-7i-5p	-0.00261616	0.972335
GATA3	hsa-let-7f-5p	-0.0017459	0.981547
S100A12	hsa-miR-451a	-0.001082	0.988563
MMP9	hsa-let-7f-5p	2.02154e-05	0.999786
CD3D	hsa-miR-16-5p	0.00129053	0.98636
CD28	hsa-let-7d-5p	0.00147884	0.984369
CD28	hsa-let-7g-5p	0.0017246	0.981772
CD28	hsa-miR-191-5p	0.00287682	0.969599
MMP9	hsa-miR-151a-5p	0.00350152	0.963002
IL1R2	hsa-miR-7-5p	0.00367429	0.961178
TLR6	hsa-miR-7-5p	0.00387808	0.959026
MMP8	hsa-miR-151a-5p	0.00389724	0.958824
IL23A	hsa-let-7i-5p	0.0039495	0.958272
TLR4	hsa-miR-7-5p	0.00448041	0.952669
S100A12	hsa-miR-7-5p	0.00557123	0.941164
TLR4	hsa-miR-15b-5p	0.00648881	0.931496
LCK	hsa-miR-151a-5p	0.00658667	0.930466
MMP8	hsa-miR-7-5p	0.00834405	0.91198
PINK1	hsa-let-7b-5p	0.00935922	0.901234
IL1R2	hsa-miR-26a-5p	0.0107658	0.886585
ZAP70	hsa-miR-92a-3p	0.0114892	0.879021
ZAP70	hsa-miR-151a-5p	0.0115988	0.877876
IL23A	hsa-miR-92a-3p	0.0123954	0.869561
IL1R1	hsa-let-7d-5p	0.0148547	0.843983
IL23A	hsa-let-7f-5p	0.0150777	0.841672
IL23A	hsa-miR-25-3p	0.0156863	0.83537
CXCR1	hsa-let-7d-5p	0.0171493	0.820265
CXCL8	hsa-miR-26a-5p	0.0201952	0.789033
CXCR1	hsa-let-7f-5p	0.0213337	0.777442
ZAP70	hsa-miR-7-5p	0.0232758	0.757784
CD8A	hsa-miR-451a	0.0240082	0.75041
TLR6	hsa-miR-151a-5p	0.0241999	0.748484
CDC34	hsa-let-7f-5p	0.0243348	0.746898
IL1R2	hsa-let-7i-5p	0.0245479	0.744991
EOMES	hsa-miR-181a-5p	0.0246861	0.743605
MMP9	hsa-let-7a-5p	0.0246947	0.743519
NEDD4L	hsa-let-7b-5p	0.0250989	0.73947
CXCL8	hsa-miR-151a-5p	0.025885	0.731618
MMP8	hsa-miR-126-3p	0.0266137	0.724364
UBE2E3	hsa-let-7g-5p	0.0266192	0.72431
CD8A	hsa-miR-16-5p	0.0275851	0.714732
UBE2E3	hsa-miR-126-3p	0.0277438	0.713163
CD8A	hsa-miR-92a-3p	0.0281607	0.709046
CD8A	hsa-miR-93-5p	0.0282022	0.708637
ZAP70	hsa-let-7i-5p	0.0286948	0.703784
GABARAPL2	hsa-miR-26b-5p	0.0319609	0.671919
S100A8	hsa-miR-15b-5p	0.0350484	0.642018
EOMES	hsa-miR-26a-5p	0.0365573	0.628059
FOXO3	hsa-let-7i-5p	0.0372603	0.621459
ZAP70	hsa-miR-16-5p	0.0372859	0.621219
CD28	hsa-let-7f-5p	0.0378551	0.615899
IL23A	hsa-miR-7-5p	0.0390736	0.604576
CXCR1	hsa-miR-26a-5p	0.0392596	0.602855
MMP9	hsa-let-7d-5p	0.0408261	0.588455
CD3D	hsa-miR-151a-5p	0.0425192	0.57307
IL23A	hsa-miR-126-3p	0.0450809	0.55016
CD3D	hsa-miR-93-5p	0.0472909	0.530761
CD28	hsa-miR-652-3p	0.0482772	0.522216
EOMES	hsa-miR-126-3p	0.0493765	0.512775
TLR6	hsa-let-7f-5p	0.0502382	0.505437
CXCR1	hsa-miR-151a-5p	0.0504233	0.503868
EOMES	hsa-miR-652-3p	0.0534534	0.478548
CD28	hsa-let-7b-5p	0.056881	0.450758
IL1R1	hsa-miR-26a-5p	0.0586773	0.436564
ZAP70	hsa-let-7f-5p	0.0600249	0.426085
CD8A	hsa-miR-652-3p	0.0610387	0.418299
GABARAPL2	hsa-let-7i-5p	0.0616632	0.413182
TLR6	hsa-let-7a-5p	0.0626627	0.406001
MMP9	hsa-miR-451a	0.0628709	0.40444
S100A12	hsa-miR-151a-5p	0.0676189	0.369465
TLR4	hsa-let-7a-5p	0.0677319	0.369014
CD28	hsa-miR-15b-5p	0.0677479	0.368901
EOMES	hsa-let-7d-5p	0.0679536	0.367445
TLR4	hsa-miR-151a-5p	0.0694139	0.357215
CXCR1	hsa-let-7i-5p	0.0696738	0.355414
EOMES	hsa-miR-92a-3p	0.0699516	0.353494
LCK	hsa-miR-16-5p	0.0705905	0.349104
EOMES	hsa-let-7a-5p	0.0708932	0.347037
CD3D	hsa-miR-451a	0.0718226	0.340736
GATA3	hsa-let-7a-5p	0.0730703	0.332392
TLR6	hsa-let-7d-5p	0.0732072	0.331484
CD8A	hsa-let-7f-5p	0.0734641	0.329785
LCK	hsa-miR-451a	0.0757537	0.314895
S100A8	hsa-let-7a-5p	0.0759749	0.313161
EOMES	hsa-miR-25-3p	0.0772533	0.305383
GATA3	hsa-miR-92a-3p	0.0772632	0.30532
GATA3	hsa-miR-181a-5p	0.0772643	0.305314
S100A12	hsa-let-7a-5p	0.0797582	0.28962
IL23A	hsa-miR-181a-5p	0.0813264	0.28051
MMP9	hsa-miR-26a-5p	0.085876	0.254385
CDC34	hsa-let-7g-5p	0.0870076	0.247896
CD8A	hsa-miR-151a-5p	0.0872737	0.246707
MMP9	hsa-miR-126-3p	0.0877539	0.244107
MMP8	hsa-miR-652-3p	0.0879585	0.243005
ZAP70	hsa-let-7a-5p	0.0881505	0.241974
IL1R2	hsa-miR-181a-5p	0.0889481	0.237723
GATA3	hsa-let-7i-5p	0.088993	0.237486
FOXO3	hsa-miR-26b-5p	0.0897516	0.233495
MMP8	hsa-let-7f-5p	0.0904302	0.229964
PINK1	hsa-let-7g-5p	0.091625	0.223609
CDC34	hsa-let-7b-5p	0.092491	0.219249
CD8A	hsa-miR-25-3p	0.0935242	0.214347
IL23A	hsa-miR-151a-5p	0.0944741	0.209708
UBE2E3	hsa-let-7b-5p	0.0944907	0.209627
CXCL8	hsa-miR-181a-5p	0.0949894	0.207221
TLR4	hsa-let-7d-5p	0.0951144	0.206622
S100A8	hsa-miR-151a-5p	0.095804	0.20313
ZAP70	hsa-miR-15b-5p	0.0963235	0.200884
CD28	hsa-miR-185-5p	0.0967001	0.19912
MMP8	hsa-miR-92a-3p	0.0987669	0.189641
LCK	hsa-miR-93-5p	0.0993353	0.187094
FOXO3	hsa-miR-451a	0.0997363	0.185311
MMP8	hsa-miR-26a-5p	0.0997716	0.185155
PINK1	hsa-let-7f-5p	0.10027	0.182782
TLR4	hsa-miR-126-3p	0.105266	0.161989
EOMES	hsa-let-7i-5p	0.108771	0.148387
IL23A	hsa-miR-15b-5p	0.108956	0.147694
UBE2E3	hsa-let-7f-5p	0.109367	0.146161
S100A12	hsa-miR-126-3p	0.10955	0.145373
CD28	hsa-let-7i-5p	0.111009	0.140167
IL23A	hsa-miR-652-3p	0.113596	0.131102
IL1R2	hsa-miR-652-3p	0.113933	0.129954
FOXO3	hsa-miR-16-5p	0.114442	0.128238
CXCR1	hsa-miR-181a-5p	0.115487	0.124765
FOXO3	hsa-let-7f-5p	0.117051	0.119705
NEDD4L	hsa-let-7g-5p	0.117095	0.119567
IL23A	hsa-let-7a-5p	0.117546	0.118138
CXCR1	hsa-miR-451a	0.118256	0.115917
IL1R1	hsa-miR-451a	0.118345	0.115642
MMP8	hsa-miR-181a-5p	0.118481	0.115221
MMP8	hsa-let-7a-5p	0.119699	0.111506
LCK	hsa-miR-92a-3p	0.122042	0.104622
UBE2E3	hsa-miR-144-3p	0.122944	0.102063
IL1R1	hsa-miR-652-3p	0.123145	0.101501
LCK	hsa-miR-25-3p	0.123337	0.100964
GATA3	hsa-miR-151a-5p	0.123646	0.100106
MMP8	hsa-let-7d-5p	0.125322	0.0955534
GATA3	hsa-miR-126-3p	0.125544	0.0949631
CXCR2	hsa-let-7a-5p	0.130374	0.0828182
CDC34	hsa-let-7i-5p	0.131792	0.0795147
PINK1	hsa-let-7i-5p	0.131966	0.0791147
CXCR2	hsa-miR-15b-5p	0.131969	0.079094
TLR6	hsa-miR-126-3p	0.132861	0.0770699
S100A12	hsa-let-7d-5p	0.133559	0.0755159
UBE2E3	hsa-miR-3529-3p	0.134551	0.073351
PINK1	hsa-miR-16-5p	0.134994	0.072429
CD28	hsa-miR-486-5p	0.136521	0.0692008
NEDD4L	hsa-let-7i-5p	0.137404	0.0674041
GABARAPL2	hsa-let-7b-5p	0.13838	0.0655057
MMP9	hsa-miR-652-3p	0.138878	0.0644905
GABARAPL2	hsa-miR-451a	0.13925	0.0638164
S100A8	hsa-let-7d-5p	0.140414	0.0615632
ZAP70	hsa-let-7d-5p	0.140549	0.0613103
TLR6	hsa-miR-652-3p	0.140555	0.0612992
CD8A	hsa-miR-126-3p	0.141877	0.0588778
S100A8	hsa-miR-126-3p	0.142439	0.0579278
IL23A	hsa-miR-26a-5p	0.142994	0.0568932
GABARAPL2	hsa-let-7f-5p	0.143048	0.0568569
CXCL8	hsa-let-7i-5p	0.144222	0.0547746
GATA3	hsa-miR-26a-5p	0.14438	0.0545074
UBE2E3	hsa-let-7i-5p	0.145878	0.0520224
TLR6	hsa-miR-92a-3p	0.148589	0.0477642
IL1R1	hsa-miR-126-3p	0.149252	0.0467689
GABARAPL2	hsa-miR-16-5p	0.149336	0.0467206
NEDD4L	hsa-miR-3529-3p	0.151754	0.0431653
EOMES	hsa-let-7f-5p	0.151998	0.0428263
EOMES	hsa-miR-151a-5p	0.152102	0.0426823
CD28	hsa-miR-126-3p	0.154635	0.0393056
CD8A	hsa-miR-191-5p	0.155873	0.0377403
ZAP70	hsa-miR-652-3p	0.159058	0.0339496
CXCR2	hsa-miR-151a-5p	0.1592	0.033789
ZAP70	hsa-miR-26a-5p	0.160349	0.0325085
CXCR2	hsa-miR-126-3p	0.160947	0.0318587
CD28	hsa-miR-16-5p	0.161166	0.0316233
CXCR1	hsa-miR-126-3p	0.162222	0.0305096
IL1R1	hsa-miR-181a-5p	0.162457	0.0302659
IL1R2	hsa-miR-126-3p	0.163043	0.029667
IL1R2	hsa-miR-451a	0.16565	0.027121
GATA3	hsa-miR-15b-5p	0.167057	0.0258268
IL1R2	hsa-miR-92a-3p	0.16807	0.0249285
GABARAPL2	hsa-miR-3529-3p	0.168298	0.0247297
NEDD4L	hsa-let-7f-5p	0.170345	0.023007
ZAP70	hsa-miR-191-5p	0.171689	0.0219333
MMP9	hsa-miR-92a-3p	0.171985	0.0217026
CXCL8	hsa-miR-451a	0.172762	0.0211075
GATA3	hsa-let-7d-5p	0.175557	0.0190808
CD8A	hsa-let-7i-5p	0.175735	0.0189575
TLR6	hsa-miR-26a-5p	0.176023	0.0187594
UBE2E3	hsa-miR-22-3p	0.178026	0.0174324
CDC34	hsa-miR-3529-3p	0.178515	0.0171214
MMP9	hsa-miR-181a-5p	0.181396	0.015384
S100A12	hsa-miR-26a-5p	0.183228	0.0144633
PINK1	hsa-miR-3529-3p	0.184869	0.0134959
IL1R1	hsa-miR-92a-3p	0.185578	0.0131363
CDC34	hsa-miR-144-3p	0.1878	0.012162
GABARAPL2	hsa-let-7g-5p	0.189807	0.0112583
S100A12	hsa-miR-181a-5p	0.192592	0.0101023
CD3D	hsa-miR-25-3p	0.193883	0.00951007
UBE2E3	hsa-miR-25-3p	0.194481	0.00928703
CXCR1	hsa-miR-652-3p	0.195211	0.009021
ZAP70	hsa-miR-126-3p	0.199539	0.00757756
IL23A	hsa-let-7d-5p	0.203041	0.00656391
TLR6	hsa-miR-181a-5p	0.204236	0.00624679
GATA3	hsa-miR-652-3p	0.207718	0.00539925
FOXO3	hsa-let-7b-5p	0.208006	0.00533401
TLR4	hsa-miR-26a-5p	0.210444	0.00480927
CDC34	hsa-miR-16-5p	0.210587	0.00485236
LCK	hsa-miR-191-5p	0.211547	0.00458746
PINK1	hsa-miR-451a	0.212555	0.00446253
UBE2E3	hsa-miR-486-5p	0.213469	0.00422289
LCK	hsa-miR-652-3p	0.214914	0.00396598
CD3D	hsa-miR-92a-3p	0.215567	0.00385475
EOMES	hsa-miR-191-5p	0.216833	0.00364679
UBE2E3	hsa-miR-185-5p	0.217364	0.00356272
TLR4	hsa-miR-652-3p	0.217614	0.00352367
S100A12	hsa-miR-92a-3p	0.218043	0.00352006
NEDD4L	hsa-miR-16-5p	0.21977	0.00320295
S100A8	hsa-miR-26a-5p	0.222571	0.00288221
FOXO3	hsa-miR-3529-3p	0.223112	0.00275759
NEDD4L	hsa-miR-451a	0.225242	0.00250382
TLR4	hsa-miR-92a-3p	0.227509	0.00225721
GATA3	hsa-miR-191-5p	0.230579	0.00195842
PINK1	hsa-miR-22-3p	0.232474	0.0017924
UBE2E3	hsa-miR-451a	0.232854	0.00176069
IL23A	hsa-miR-191-5p	0.234266	0.00164731
LCK	hsa-let-7i-5p	0.235192	0.0015766
PINK1	hsa-miR-486-5p	0.237615	0.0014433
CDC34	hsa-miR-451a	0.239038	0.00134889
FOXO3	hsa-let-7g-5p	0.243683	0.00104623
TLR4	hsa-miR-181a-5p	0.244795	0.000990507
CDC34	hsa-miR-22-3p	0.247115	0.00088286
CXCR2	hsa-let-7d-5p	0.249644	0.000777812
CD3D	hsa-miR-191-5p	0.249902	0.000767766
PINK1	hsa-miR-144-3p	0.250448	0.000773421
S100A8	hsa-miR-181a-5p	0.250565	0.000768921
NEDD4L	hsa-miR-486-5p	0.254336	0.000612819
S100A12	hsa-miR-652-3p	0.254601	0.000627728
CD3D	hsa-let-7i-5p	0.256222	0.000556133
CXCR2	hsa-miR-92a-3p	0.262103	0.000408932
MMP8	hsa-miR-191-5p	0.265981	0.000332608
NEDD4L	hsa-miR-144-3p	0.274702	0.0002066
CXCR1	hsa-miR-92a-3p	0.277189	0.000179841
CD3D	hsa-miR-652-3p	0.277663	0.000175119
CXCL8	hsa-miR-126-3p	0.279504	0.000157863
NEDD4L	hsa-miR-22-3p	0.284525	0.000118527
CD28	hsa-miR-25-3p	0.291077	8.08766e-05
LCK	hsa-miR-126-3p	0.291463	7.9054e-05
CD3D	hsa-miR-126-3p	0.295996	6.03275e-05
CXCR2	hsa-miR-181a-5p	0.296171	5.96965e-05
S100A8	hsa-miR-92a-3p	0.299836	5.17462e-05
CDC34	hsa-miR-486-5p	0.300081	5.09941e-05
CXCL8	hsa-miR-652-3p	0.302217	4.13239e-05
S100A12	hsa-miR-191-5p	0.308771	3.00706e-05
GABARAPL2	hsa-miR-22-3p	0.308945	2.71781e-05
UBE2E3	hsa-miR-16-5p	0.309673	2.59567e-05
CD28	hsa-miR-93-5p	0.310748	2.42492e-05
GABARAPL2	hsa-miR-144-3p	0.313044	2.30569e-05
CXCR2	hsa-miR-652-3p	0.319904	1.34336e-05
GABARAPL2	hsa-miR-486-5p	0.331571	6.962e-06
FOXO3	hsa-miR-144-3p	0.332175	5.90276e-06
S100A8	hsa-miR-652-3p	0.333482	6.12669e-06
CXCR2	hsa-miR-26a-5p	0.338068	3.92657e-06
IL1R2	hsa-miR-191-5p	0.351943	1.45401e-06
UBE2E3	hsa-miR-93-5p	0.363723	6.02277e-07
FOXO3	hsa-miR-22-3p	0.368523	4.163e-07
FOXO3	hsa-miR-486-5p	0.373666	2.7838e-07
PINK1	hsa-miR-93-5p	0.374512	3.21606e-07
CXCL8	hsa-miR-92a-3p	0.377438	2.06297e-07
S100A8	hsa-miR-191-5p	0.387656	1.14871e-07
TLR6	hsa-miR-191-5p	0.403509	2.339e-08
TLR4	hsa-miR-191-5p	0.405676	1.93511e-08
PINK1	hsa-miR-185-5p	0.406564	2.41519e-08
FOXO3	hsa-miR-185-5p	0.409234	1.41342e-08
NEDD4L	hsa-miR-25-3p	0.409496	1.3809e-08
MMP9	hsa-miR-191-5p	0.413141	9.96838e-09
CDC34	hsa-miR-185-5p	0.414854	1.18155e-08
NEDD4L	hsa-miR-185-5p	0.415571	8.00373e-09
GABARAPL2	hsa-miR-185-5p	0.416622	1.01176e-08
PINK1	hsa-miR-25-3p	0.437172	1.54386e-09
CDC34	hsa-miR-93-5p	0.45271	3.2997e-10
IL1R1	hsa-miR-191-5p	0.464791	6.32707e-11
FOXO3	hsa-miR-93-5p	0.481863	9.77547e-12
NEDD4L	hsa-miR-93-5p	0.485396	6.55572e-12
GABARAPL2	hsa-miR-93-5p	0.50412	0
FOXO3	hsa-miR-25-3p	0.507947	4.58147e-13
CXCR1	hsa-miR-191-5p	0.524025	6.07726e-14
CXCR2	hsa-miR-191-5p	0.529834	2.85227e-14
GABARAPL2	hsa-miR-25-3p	0.531265	0
CXCL8	hsa-miR-191-5p	0.549768	1.90016e-15
CDC34	hsa-miR-25-3p	0.561016	0
