# Supplementary material for: The trans-omics landscape of COVID-19
Source: Nat Commun. 2021 Jul 27;12:4543. doi: 10.1038/s41467-021-24482-1 (PMC8316550; doi:10.1038/s41467-021-24482-1)
Supplement: Supplementary file 10 — Supplementary Data 7 [file 41467_2021_24482_MOESM10_ESM.xlsx]

## Sheet: Supplementary Data7
Supplementary Data7. Spearman correlation coefficiencies of mRNA-lncRNA pairs
Gene ID	lncRNA(NCBI ID)	Correlation	P values
FOXO3	100885776	-0.669037	1.85245e-24
FOXO3	105378620	-0.695644	4.49391e-27
FOXO3	107986707	-0.674189	6.06311e-25
FOXO3	729348	-0.683329	7.89947e-26
FOXO3	105372118	-0.743914	1.25104e-32
FOXO3	201853	-0.738057	6.85942e-32
FOXO3	105374069	-0.697658	2.77367e-27
FOXO3	107986078	-0.736543	1.05701e-31
FOXO3	100507524	-0.656854	2.38299e-23
FOXO3	402483	-0.703722	6.32928e-28
FOXO3	101928451	-0.733424	2.55253e-31
FOXO3	107986477	-0.754244	5.5396e-34
FOXO3	107986457	-0.636833	1.23816e-21
FOXO3	105375659	-0.681661	1.15214e-25
FOXO3	100129034	-0.703703	6.35901e-28
FOXO3	102157401	-0.751336	1.35318e-33
FOXO3	105369180	-0.63324	2.44018e-21
FOXO3	100529209	-0.634234	2.02453e-21
FOXO3	107984747	-0.619026	3.28188e-20
FOXO3	105376707	-0.780607	9.1649e-38
FOXO3	100129550	-0.614155	7.76022e-20
FOXO3	105370877	-0.700474	1.40319e-27
FOXO3	105373711	-0.624515	1.22212e-20
FOXO3	105377826	-0.617303	4.45749e-20
FOXO3	107984658	-0.631796	3.19732e-21
FOXO3	80035	-0.659727	1.3186e-23
FOXO3	107984717	-0.609179	1.84085e-19
FOXO3	105374746	-0.617185	4.55119e-20
FOXO3	105371981	-0.673844	6.53812e-25
FOXO3	107984529	-0.604541	4.0623e-19
FOXO3	101927547	-0.69875	2.13131e-27
FOXO3	105371860	-0.63081	3.84164e-21
FOXO3	105369161	-0.714022	4.71223e-29
FOXO3	379025	-0.611865	1.15708e-19
FOXO3	107987245	-0.661215	9.68194e-24
FOXO3	389791	-0.715751	3.01258e-29
FOXO3	107984656	-0.629408	4.98317e-21
FOXO3	378805	-0.615599	6.02229e-20
FOXO3	105370567	-0.671576	1.07141e-24
FOXO3	283267	-0.66426	5.11645e-24
FOXO3	105371692	-0.646056	2.08129e-22
FOXO3	441108	-0.60959	1.71518e-19
FOXO3	85003	-0.676593	3.57222e-25
FOXO3	105379219	-0.637141	1.16776e-21
FOXO3	114224	-0.641067	5.50219e-22
FOXO3	55056	-0.673689	6.76361e-25
FOXO3	107984546	-0.701475	1.09917e-27
FOXO3	107984583	-0.608478	2.07637e-19
FOXO3	105370978	-0.706786	2.95722e-28
FOXO3	200298	-0.694836	5.44835e-27
FOXO3	107986998	-0.633016	2.5449e-21
FOXO3	79854	-0.683359	7.84639e-26
FOXO3	731075	-0.689476	1.92288e-26
FOXO3	80094	-0.679301	1.95719e-25
FOXO3	105375655	-0.702621	8.30058e-28
FOXO3	107985041	-0.705733	3.84525e-28
FOXO3	25786	-0.732503	3.30414e-31
FOXO3	145474	-0.613695	8.41058e-20
FOXO3	100129617	-0.706086	3.52132e-28
FOXO3	100507117	-0.623995	1.34329e-20
FOXO3	101927374	-0.667635	2.50088e-24
FOXO3	102724979	-0.64354	3.40604e-22
FOXO3	574406	-0.600477	8.04364e-19
FOXO3	107987192	-0.651943	6.45563e-23
FOXO3	105372511	-0.600638	7.83079e-19
FOXO3	107983950	-0.671053	1.19968e-24
FOXO3	401105	-0.600593	7.8904e-19
FOXO3	84719	-0.616396	5.23276e-20
FOXO3	107985289	-0.739933	3.99758e-32
FOXO3	105373213	-0.676813	3.40253e-25
FOXO3	105377031	-0.641878	4.70389e-22
FOXO3	147727	-0.654449	3.89091e-23
FOXO3	105373077	-0.663684	5.77516e-24
FOXO3	105379175	-0.690711	1.44162e-26
FOXO3	91948	-0.675136	4.92592e-25
FOXO3	101928572	-0.627893	6.58944e-21
FOXO3	105373467	-0.648935	1.1779e-22
FOXO3	105374247	-0.728827	9.15421e-31
FOXO3	107984754	-0.641857	4.72246e-22
FOXO3	401588	-0.7241	3.31349e-30
FOXO3	100506047	-0.658615	1.65935e-23
FOXO3	105372401	-0.740506	3.38648e-32
FOXO3	100009676	-0.6433	3.56848e-22
FOXO3	107984421	-0.613576	8.58751e-20
FOXO3	100133331	-0.650201	9.15232e-23
FOXO3	100216545	-0.677604	2.85596e-25
FOXO3	107984993	-0.662749	7.02709e-24
FOXO3	105377809	-0.634858	1.79981e-21
FOXO3	107984305	-0.699382	1.82908e-27
FOXO3	101928235	-0.659929	1.26453e-23
FOXO3	643406	-0.67649	3.65449e-25
FOXO3	105372449	-0.691148	1.30141e-26
FOXO3	105374748	-0.649189	1.1198e-22
FOXO3	101927034	-0.649766	9.98278e-23
FOXO3	105374779	-0.635769	1.51507e-21
FOXO3	105374868	-0.640308	6.36969e-22
FOXO3	101927895	-0.61438	7.4595e-20
FOXO3	644656	-0.660419	1.14234e-23
FOXO3	107984334	-0.704592	5.10433e-28
FOXO3	102723870	-0.65575	2.98601e-23
FOXO3	107986717	-0.63751	1.08855e-21
FOXO3	105377806	-0.622973	1.6161e-20
FOXO3	100126793	-0.666033	3.5166e-24
FOXO3	105374584	-0.619642	2.94034e-20
FOXO3	100534593	-0.625785	9.69771e-21
FOXO3	102060282	-0.650773	8.16275e-23
FOXO3	100270804	-0.640783	5.81231e-22
FOXO3	107985654	-0.616149	5.46625e-20
FOXO3	105375551	-0.645318	2.40608e-22
FOXO3	107984209	-0.600396	8.15366e-19
FOXO3	100289230	-0.615713	5.90265e-20
FOXO3	200058	-0.6749	5.18778e-25
FOXO3	101928055	-0.60278	5.46822e-19
FOXO3	105370571	-0.643559	3.39342e-22
FOXO3	105373836	-0.601773	6.47679e-19
FOXO3	107985003	-0.600197	8.42898e-19
FOXO3	107987272	-0.61717	4.5639e-20
FOXO3	645528	-0.631575	3.33183e-21
FOXO3	105376512	-0.644617	2.75982e-22
FOXO3	107984871	-0.630593	4.00023e-21
FOXO3	107986085	-0.671654	1.05341e-24
FOXO3	105376952	-0.609783	1.65904e-19
FOXO3	107984332	-0.612146	1.10192e-19
FOXO3	107985203	-0.613323	8.97575e-20
FOXO3	105375426	-0.60386	4.55854e-19
FOXO3	105372681	-0.662505	7.39508e-24
FOXO3	107985360	-0.657571	2.05706e-23
FOXO3	100506311	-0.655641	3.05333e-23
FOXO3	107985297	-0.625831	9.61677e-21
FOXO3	101927479	-0.691385	1.23111e-26
FOXO3	107984939	-0.608191	2.1812e-19
FOXO3	105379599	-0.639402	7.58043e-22
FOXO3	107987224	-0.610904	1.36692e-19
FOXO3	282997	-0.609675	1.68998e-19
FOXO3	107986862	-0.700593	1.36303e-27
FOXO3	105369213	-0.651731	6.73595e-23
FOXO3	101927898	-0.632571	2.76622e-21
FOXO3	107985350	-0.607202	2.58361e-19
FOXO3	283416	-0.670878	1.24617e-24
FOXO3	101752400	-0.618423	3.65404e-20
FOXO3	107986928	-0.600312	8.26904e-19
FOXO3	105371433	-0.600905	7.48929e-19
FOXO3	105371686	-0.604536	4.06581e-19
FOXO3	105371934	-0.655442	3.17944e-23
FOXO3	107986428	-0.761317	5.98841e-35
FOXO3	100289511	-0.636534	1.31055e-21
FOXO3	100288846	-0.608879	1.93837e-19
FOXO3	284739	-0.701487	1.09593e-27
FOXO3	101929280	-0.665643	3.81999e-24
FOXO3	102724322	-0.638084	9.75554e-22
FOXO3	105374280	-0.621132	2.25165e-20
FOXO3	102467081	-0.634417	1.95575e-21
FOXO3	105370866	-0.62115	2.24456e-20
FOXO3	101928514	-0.602029	6.20447e-19
FOXO3	102724591	-0.615641	5.97744e-20
FOXO3	101978719	-0.60406	4.4072e-19
FOXO3	100302650	-0.71413	4.58269e-29
FOXO3	731424	-0.603018	5.25408e-19
FOXO3	105374947	-0.687004	3.40804e-26
FOXO3	105371026	-0.607564	2.42878e-19
FOXO3	101929130	-0.604622	4.00744e-19
FOXO3	107984952	-0.60982	1.64831e-19
FOXO3	100129518	-0.617423	4.36325e-20
FOXO3	101927864	-0.612811	9.81389e-20
FOXO3	440072	-0.613586	8.57213e-20
FOXO3	105376859	-0.695948	4.17927e-27
FOXO3	105377267	-0.635294	1.65756e-21
FOXO3	107985288	-0.613541	8.64002e-20
FOXO3	105373386	-0.670626	1.31568e-24
FOXO3	101927476	-0.694982	5.26271e-27
FOXO3	100288254	-0.610934	1.35969e-19
FOXO3	105372637	-0.606743	2.79446e-19
FOXO3	105374382	-0.648873	1.19251e-22
FOXO3	100287314	-0.655725	3.00138e-23
FOXO3	101927796	-0.62328	1.52897e-20
FOXO3	400002	-0.709298	1.57316e-28
FOXO3	101928331	-0.661279	9.55235e-24
FOXO3	101929390	-0.719717	1.0664e-29
FOXO3	105375634	-0.644072	3.07027e-22
FOXO3	107984398	-0.667498	2.57489e-24
FOXO3	107986809	-0.607399	2.49835e-19
FOXO3	105377585	-0.655963	2.85882e-23
FOXO3	105370572	-0.656752	2.43312e-23
FOXO3	101928864	-0.607961	2.26892e-19
FOXO3	101926947	-0.617554	4.26362e-20
FOXO3	107985404	-0.606365	2.98033e-19
