# Supplementary material for: The trans-omics landscape of COVID-19
Source: Nat Commun. 2021 Jul 27;12:4543. doi: 10.1038/s41467-021-24482-1 (PMC8316550; doi:10.1038/s41467-021-24482-1)
Supplement: Supplementary file 11 — Supplementary Data 8 [file 41467_2021_24482_MOESM11_ESM.xlsx]

## Sheet: Supplementary Data8
Supplementary Data8 Clusters of proteins/lipids/metabolites
Cluster C1		Cluster C2		Cluster C3		Cluster C4		Cluster C5		Cluster C6		Cluster C7
Proteins	sp|A0A075B6J9|LV218_HUMAN	Proteins	sp|A0A075B6I7|LV548_HUMAN	Proteins	sp|A0A0B4J1V6|HV373_HUMAN	Proteins	sp|A0A0A0MT36|KVD21_HUMAN	Proteins	sp|O00264|PGRC1_HUMAN	Proteins	sp|A0A075B6H7|KV37_HUMAN	Proteins	sp|A0A075B6I6|LV150_HUMAN
Proteins	sp|P02533|K1C14_HUMAN	Proteins	sp|A0A075B6R9|KVD24_HUMAN	Proteins	sp|A0A0B4J2D9|KVD13_HUMAN	Proteins	sp|O00391|QSOX1_HUMAN	Proteins	sp|P00387|NB5R3_HUMAN	Proteins	sp|A0A075B6I0|LV861_HUMAN	Proteins	sp|A0A0C4DH24|KV621_HUMAN
Proteins	sp|P02647|APOA1_HUMAN	Proteins	sp|A0A075B6S9|KV137_HUMAN	Proteins	sp|O15078|CE290_HUMAN	Proteins	sp|O14786|NRP1_HUMAN	Proteins	sp|P00738|HPT_HUMAN	Proteins	sp|A0A075B6J2|LV233_HUMAN	Proteins	sp|A0M8Q6|IGLC7_HUMAN
Proteins	sp|P02654|APOC1_HUMAN	Proteins	sp|A0A087WSZ0|KVD08_HUMAN	Proteins	sp|O15145|ARPC3_HUMAN	Proteins	sp|O60610|DIAP1_HUMAN	Proteins	sp|P08123|CO1A2_HUMAN	Proteins	sp|A0A075B6S6|KVD30_HUMAN	Proteins	sp|A6NMB1|SIG16_HUMAN
Proteins	sp|P02656|APOC3_HUMAN	Proteins	sp|A0A0B4J1V2|HV226_HUMAN	Proteins	sp|O43150|ASAP2_HUMAN	Proteins	sp|O96006|ZBED1_HUMAN	Proteins	sp|P11684|UTER_HUMAN	Proteins	sp|A0A0C4DH36|HV338_HUMAN	Proteins	sp|O00187|MASP2_HUMAN
Proteins	sp|P12429|ANXA3_HUMAN	Proteins	sp|A0A0B4J1Y8|LV949_HUMAN	Proteins	sp|O75340|PDCD6_HUMAN	Proteins	sp|P00480|OTC_HUMAN	Proteins	sp|P12724|ECP_HUMAN	Proteins	sp|A0A1B0GTC6|CC085_HUMAN	Proteins	sp|O00299|CLIC1_HUMAN
Proteins	sp|P16157|ANK1_HUMAN	Proteins	sp|A0A0B4J2H0|HV69D_HUMAN	Proteins	sp|O75594|PGRP1_HUMAN	Proteins	sp|P00491|PNPH_HUMAN	Proteins	sp|P16401|H15_HUMAN	Proteins	sp|O00151|PDLI1_HUMAN	Proteins	sp|O14793|GDF8_HUMAN
Proteins	sp|P39060|COIA1_HUMAN	Proteins	sp|A0A0C4DH33|HV124_HUMAN	Proteins	sp|P00338|LDHA_HUMAN	Proteins	sp|P00740|FA9_HUMAN	Proteins	sp|P19875|CXCL2_HUMAN	Proteins	sp|O00161|SNP23_HUMAN	Proteins	sp|O60282|KIF5C_HUMAN
Proteins	sp|P62424|RL7A_HUMAN	Proteins	sp|A2NJV5|KV229_HUMAN	Proteins	sp|P00441|SODC_HUMAN	Proteins	sp|P00746|CFAD_HUMAN	Proteins	sp|P22466|GALA_HUMAN	Proteins	sp|O00194|RB27B_HUMAN	Proteins	sp|O94985|CSTN1_HUMAN
Proteins	sp|Q96PD5|PGRP2_HUMAN	Proteins	sp|A4D0S4|LAMB4_HUMAN	Proteins	sp|P00915|CAH1_HUMAN	Proteins	sp|P00918|CAH2_HUMAN	Proteins	sp|P26038|MOES_HUMAN	Proteins	sp|O14745|NHRF1_HUMAN	Proteins	sp|O95479|G6PE_HUMAN
Proteins	sp|Q9HCN8|SDF2L_HUMAN	Proteins	sp|A6H8Z2|F221B_HUMAN	Proteins	sp|P00995|ISK1_HUMAN	Proteins	sp|P02042|HBD_HUMAN	Proteins	sp|P26447|S10A4_HUMAN	Proteins	sp|O14791|APOL1_HUMAN	Proteins	sp|P00450|CERU_HUMAN
Lipids	Cer(d22:0/18:0	Proteins	sp|O00429|DNM1L_HUMAN	Proteins	sp|P01024|CO3_HUMAN	Proteins	sp|P02743|SAMP_HUMAN	Proteins	sp|P28074|PSB5_HUMAN	Proteins	sp|O14933|UB2L6_HUMAN	Proteins	sp|P00742|FA10_HUMAN
Lipids	Cer(d24:0/18:0	Proteins	sp|O00487|PSDE_HUMAN	Proteins	sp|P01031|CO5_HUMAN	Proteins	sp|P02746|C1QB_HUMAN	Proteins	sp|P28300|LYOX_HUMAN	Proteins	sp|O60613|SEP15_HUMAN	Proteins	sp|P01011|AACT_HUMAN
Lipids	CerG1(d17:0/24:1)	Proteins	sp|O43866|CD5L_HUMAN	Proteins	sp|P01034|CYTC_HUMAN	Proteins	sp|P02763|A1AG1_HUMAN	Proteins	sp|P35527|K1C9_HUMAN	Proteins	sp|O75368|SH3L1_HUMAN	Proteins	sp|P01019|ANGT_HUMAN
Lipids	CerG1(d18:1/16:0	Proteins	sp|O60888|CUTA_HUMAN	Proteins	sp|P02144|MYG_HUMAN	Proteins	sp|P02766|TTHY_HUMAN	Proteins	sp|P48061|SDF1_HUMAN	Proteins	sp|O75396|SC22B_HUMAN	Proteins	sp|P01344|IGF2_HUMAN
Lipids	CerG2(d16:1/16:0)	Proteins	sp|P00488|F13A_HUMAN	Proteins	sp|P02671|FIBA_HUMAN	Proteins	sp|P03952|KLKB1_HUMAN	Proteins	sp|P49913|CAMP_HUMAN	Proteins	sp|O75636|FCN3_HUMAN	Proteins	sp|P01591|IGJ_HUMAN
Lipids	CerG2(d18:1/24:0)	Proteins	sp|P00747|PLMN_HUMAN	Proteins	sp|P02741|CRP_HUMAN	Proteins	sp|P04066|FUCO_HUMAN	Proteins	sp|P68363|TBA1B_HUMAN	Proteins	sp|O95445|APOM_HUMAN	Proteins	sp|P01714|LV319_HUMAN
Lipids	CerG3(d18:1/24:0)	Proteins	sp|P01766|HV313_HUMAN	Proteins	sp|P02748|CO9_HUMAN	Proteins	sp|P04180|LCAT_HUMAN	Proteins	sp|P81605|DCD_HUMAN	Proteins	sp|O95810|CAVN2_HUMAN	Proteins	sp|P01715|LV301_HUMAN
Lipids	ChE(20:2)	Proteins	sp|P01871|IGHM_HUMAN	Proteins	sp|P02750|A2GL_HUMAN	Proteins	sp|P04745|AMY1_HUMAN	Proteins	sp|P84090|ERH_HUMAN	Proteins	sp|P00734|THRB_HUMAN	Proteins	sp|P01721|LV657_HUMAN
Lipids	dMePE(16:0/20:4)	Proteins	sp|P02745|C1QA_HUMAN	Proteins	sp|P02786|TFR1_HUMAN	Proteins	sp|P05156|CFAI_HUMAN	Proteins	sp|Q00526|CDK3_HUMAN	Proteins	sp|P00739|HPTR_HUMAN	Proteins	sp|P01743|HV146_HUMAN
Lipids	dMePE(18:2/18:2)	Proteins	sp|P02753|RET4_HUMAN	Proteins	sp|P02788|TRFL_HUMAN	Proteins	sp|P05164|PERM_HUMAN	Proteins	sp|Q12907|LMAN2_HUMAN	Proteins	sp|P01008|ANT3_HUMAN	Proteins	sp|P01817|HV205_HUMAN
Lipids	dMePE(18:2p/20:4)(rep)	Proteins	sp|P02774|VTDB_HUMAN	Proteins	sp|P02792|FRIL_HUMAN	Proteins	sp|P07108|ACBP_HUMAN	Proteins	sp|Q16610|ECM1_HUMAN	Proteins	sp|P01023|A2MG_HUMAN	Proteins	sp|P01859|IGHG2_HUMAN
Lipids	dMePE(30:1/20:4)	Proteins	sp|P04278|SHBG_HUMAN	Proteins	sp|P02795|MT2_HUMAN	Proteins	sp|P07225|PROS_HUMAN	Proteins	sp|Q6EEV6|SUMO4_HUMAN	Proteins	sp|P01042|KNG1_HUMAN	Proteins	sp|P02549|SPTA1_HUMAN
Lipids	dMePE(32:1/20:4)	Proteins	sp|P05154|IPSP_HUMAN	Proteins	sp|P03973|SLPI_HUMAN	Proteins	sp|P07360|CO8G_HUMAN	Proteins	sp|Q96CS2|HAUS1_HUMAN	Proteins	sp|P01137|TGFB1_HUMAN	Proteins	sp|P02649|APOE_HUMAN
Lipids	dMePE(34:1/20:4)	Proteins	sp|P06276|CHLE_HUMAN	Proteins	sp|P04004|VTNC_HUMAN	Proteins	sp|P07384|CAN1_HUMAN	Proteins	sp|Q96EI5|TCAL4_HUMAN	Proteins	sp|P01601|KVD16_HUMAN	Proteins	sp|P02675|FIBB_HUMAN
Lipids	LdMePE(18:0)	Proteins	sp|P06396|GELS_HUMAN	Proteins	sp|P04080|CYTB_HUMAN	Proteins	sp|P07437|TBB5_HUMAN	Proteins	sp|Q96QR1|SG3A1_HUMAN	Proteins	sp|P02775|CXCL7_HUMAN	Proteins	sp|P02679|FIBG_HUMAN
Lipids	LdMePE(18:2)	Proteins	sp|P07359|GP1BA_HUMAN	Proteins	sp|P04085|PDGFA_HUMAN	Proteins	sp|P07737|PROF1_HUMAN	Proteins	sp|Q96SN8|CK5P2_HUMAN	Proteins	sp|P04070|PROC_HUMAN	Proteins	sp|P02747|C1QC_HUMAN
Lipids	LPC(14:0)(rep)	Proteins	sp|P09486|SPRC_HUMAN	Proteins	sp|P04179|SODM_HUMAN	Proteins	sp|P07738|PMGE_HUMAN	Proteins	sp|Q99983|OMD_HUMAN	Proteins	sp|P04083|ANXA1_HUMAN	Proteins	sp|P02749|APOH_HUMAN
Lipids	LPC(16:0e)	Proteins	sp|P0DP23|CALM1_HUMAN	Proteins	sp|P04406|G3P_HUMAN	Proteins	sp|P08246|ELNE_HUMAN	Proteins	sp|Q9NQ38|ISK5_HUMAN	Proteins	sp|P04196|HRG_HUMAN	Proteins	sp|P02760|AMBP_HUMAN
Lipids	LPC(16:0p)	Proteins	sp|P11226|MBL2_HUMAN	Proteins	sp|P04632|CPNS1_HUMAN	Proteins	sp|P08697|A2AP_HUMAN	Proteins	sp|Q9NY65|TBA8_HUMAN	Proteins	sp|P05090|APOD_HUMAN	Proteins	sp|P02765|FETUA_HUMAN
Lipids	LPC(17:0)(rep)	Proteins	sp|P12273|PIP_HUMAN	Proteins	sp|P04792|HSPB1_HUMAN	Proteins	sp|P08709|FA7_HUMAN	Proteins	sp|Q9UBS4|DJB11_HUMAN	Proteins	sp|P05121|PAI1_HUMAN	Proteins	sp|P02776|PLF4_HUMAN
Lipids	LPC(17:4)	Proteins	sp|P12830|CADH1_HUMAN	Proteins	sp|P04908|H2A1B_HUMAN	Proteins	sp|P0C0L4|CO4A_HUMAN	Proteins	sp|Q9UGM5|FETUB_HUMAN	Proteins	sp|P05452|TETN_HUMAN	Proteins	sp|P02790|HEMO_HUMAN
Lipids	LPC(18:0)	Proteins	sp|P13501|CCL5_HUMAN	Proteins	sp|P05109|S10A8_HUMAN	Proteins	sp|P0CG47|UBB_HUMAN	Proteins	tr|K7ER74|K7ER74_HUMAN	Proteins	sp|P05543|THBG_HUMAN	Proteins	sp|P03950|ANGI_HUMAN
Lipids	LPC(18:0)(rep)	Proteins	sp|P13727|PRG2_HUMAN	Proteins	sp|P05451|REG1A_HUMAN	Proteins	sp|P10645|CMGA_HUMAN	Proteins	tr|Q32Q12|Q32Q12_HUMAN	Proteins	sp|P05546|HEP2_HUMAN	Proteins	sp|P04211|LV743_HUMAN
Lipids	LPC(18:0e)	Proteins	sp|P15814|IGLL1_HUMAN	Proteins	sp|P05787|K2C8_HUMAN	Proteins	sp|P10909|CLUS_HUMAN	Proteins	tr|Q6MZX9|Q6MZX9_HUMAN	Proteins	sp|P06727|APOA4_HUMAN	Proteins	sp|P04217|A1BG_HUMAN
Lipids	LPC(18:0p)(rep)	Proteins	sp|P22792|CPN2_HUMAN	Proteins	sp|P06702|S10A9_HUMAN	Proteins	sp|P11413|G6PD_HUMAN	Proteins	tr|Q6N095|Q6N095_HUMAN	Proteins	sp|P07327|ADH1A_HUMAN	Proteins	sp|P05155|IC1_HUMAN
Lipids	LPC(18:1p)(rep)	Proteins	sp|P23280|CAH6_HUMAN	Proteins	sp|P06703|S10A6_HUMAN	Proteins	sp|P13716|HEM2_HUMAN	Proteins	tr|Q71U42|Q71U42_HUMAN	Proteins	sp|P07477|TRY1_HUMAN	Proteins	sp|P07357|CO8A_HUMAN
Lipids	LPC(18:2)	Proteins	sp|P24593|IBP5_HUMAN	Proteins	sp|P06744|G6PI_HUMAN	Proteins	sp|P20851|C4BPB_HUMAN	Proteins	tr|Q7Z3Y5|Q7Z3Y5_HUMAN	Proteins	sp|P07996|TSP1_HUMAN	Proteins	sp|P07358|CO8B_HUMAN
Lipids	LPC(18:2)(rep)	Proteins	sp|P24844|MYL9_HUMAN	Proteins	sp|P07195|LDHB_HUMAN	Proteins	sp|P22352|GPX3_HUMAN	Proteins	tr|V9GYE3|V9GYE3_HUMAN	Proteins	sp|P08493|MGP_HUMAN	Proteins	sp|P07602|SAP_HUMAN
Lipids	LPC(18:3)	Proteins	sp|P27169|PON1_HUMAN	Proteins	sp|P07339|CATD_HUMAN	Proteins	sp|P23284|PPIB_HUMAN	Proteins	tr|V9GYJ8|V9GYJ8_HUMAN	Proteins	sp|P08571|CD14_HUMAN	Proteins	sp|P07858|CATB_HUMAN
Lipids	LPC(18:3)(rep)	Proteins	sp|P30740|ILEU_HUMAN	Proteins	sp|P07686|HEXB_HUMAN	Proteins	sp|P30041|PRDX6_HUMAN	Lipids	Cer(d18:1/22:1)	Proteins	sp|P08572|CO4A2_HUMAN	Proteins	sp|P07998|RNAS1_HUMAN
Lipids	LPC(19:0)	Proteins	sp|P41222|PTGDS_HUMAN	Proteins	sp|P07988|PSPB_HUMAN	Proteins	sp|P30043|BLVRB_HUMAN	Lipids	Cer(d18:1/24:0)	Proteins	sp|P09105|HBAT_HUMAN	Proteins	sp|P08185|CBG_HUMAN
Lipids	LPC(19:0)(rep)	Proteins	sp|P51884|LUM_HUMAN	Proteins	sp|P08253|MMP2_HUMAN	Proteins	sp|P30626|SORCN_HUMAN	Lipids	Cer(d18:1/24:1)	Proteins	sp|P09681|GIP_HUMAN	Proteins	sp|P09382|LEG1_HUMAN
Lipids	LPC(19:3)	Proteins	sp|P53004|BIEA_HUMAN	Proteins	sp|P09211|GSTP1_HUMAN	Proteins	sp|P31146|COR1A_HUMAN	Lipids	Cer(d18:1/24:2)	Proteins	sp|P0DML2|CSH1_HUMAN	Proteins	sp|P09871|C1S_HUMAN
Lipids	LPC(20:0)	Proteins	sp|P54108|CRIS3_HUMAN	Proteins	sp|P09603|CSF1_HUMAN	Proteins	sp|P36980|FHR2_HUMAN	Lipids	CerG1(d18:1/24:1)	Proteins	sp|P10124|SRGN_HUMAN	Proteins	sp|P10720|PF4V_HUMAN
Lipids	LPC(20:0e)	Proteins	sp|P55058|PLTP_HUMAN	Proteins	sp|P09668|CATH_HUMAN	Proteins	sp|P37840|SYUA_HUMAN	Lipids	CerG1(d18:2/24:1)	Proteins	sp|P10619|PPGB_HUMAN	Proteins	sp|P12955|PEPD_HUMAN
Lipids	LPC(20:2)(rep)	Proteins	sp|P60022|DEFB1_HUMAN	Proteins	sp|P0C0S5|H2AZ_HUMAN	Proteins	sp|P41159|LEP_HUMAN	Lipids	CerG3(d18:1/24:1)	Proteins	sp|P12259|FA5_HUMAN	Proteins	sp|P13497|BMP1_HUMAN
Lipids	LPC(20:4)	Proteins	sp|P62826|RAN_HUMAN	Proteins	sp|P0DJI8|SAA1_HUMAN	Proteins	sp|P53618|COPB_HUMAN	Lipids	dMePE(18:1/18:2)	Proteins	sp|P13521|SCG2_HUMAN	Proteins	sp|P13987|CD59_HUMAN
Lipids	LPC(20:4)(rep)	Proteins	sp|P80108|PHLD_HUMAN	Proteins	sp|P0DJI9|SAA2_HUMAN	Proteins	sp|P54710|ATNG_HUMAN	Lipids	dMePE(18:2p/20:4)	Proteins	sp|P17174|AATC_HUMAN	Proteins	sp|P15153|RAC2_HUMAN
Lipids	LPC(22:0)	Proteins	sp|Q04756|HGFA_HUMAN	Proteins	sp|P10451|OSTP_HUMAN	Proteins	sp|P55056|APOC4_HUMAN	Lipids	dMePE(18:2p/22:6)	Proteins	sp|P19823|ITIH2_HUMAN	Proteins	sp|P15169|CBPN_HUMAN
Lipids	LPC(22:1)	Proteins	sp|Q07507|DERM_HUMAN	Proteins	sp|P10599|THIO_HUMAN	Proteins	sp|P55072|TERA_HUMAN	Lipids	dMePE(20:1p/20:4)	Proteins	sp|P19827|ITIH1_HUMAN	Proteins	sp|P16930|FAAA_HUMAN
Lipids	LPC(22:1)(rep)	Proteins	sp|Q12794|HYAL1_HUMAN	Proteins	sp|P12111|CO6A3_HUMAN	Proteins	sp|P61204|ARF3_HUMAN	Lipids	dMePE(34:2/20:4)	Proteins	sp|P20340|RAB6A_HUMAN	Proteins	sp|P17936|IBP3_HUMAN
Lipids	LPC(22:3)	Proteins	sp|Q12860|CNTN1_HUMAN	Proteins	sp|P12872|MOTI_HUMAN	Proteins	sp|P61224|RAP1B_HUMAN	Lipids	LPC(16:1)	Proteins	sp|P24158|PRTN3_HUMAN	Proteins	sp|P19652|A1AG2_HUMAN
Lipids	LPC(22:4)	Proteins	sp|Q13103|SPP24_HUMAN	Proteins	sp|P13796|PLSL_HUMAN	Proteins	sp|P61626|LYSC_HUMAN	Lipids	LPC(16:1)(rep)	Proteins	sp|P24592|IBP6_HUMAN	Proteins	sp|P20774|MIME_HUMAN
Lipids	LPC(22:4)(rep)	Proteins	sp|Q15166|PON3_HUMAN	Proteins	sp|P14174|MIF_HUMAN	Proteins	sp|P61769|B2MG_HUMAN	Lipids	LPC(17:1)(rep)	Proteins	sp|P28066|PSA5_HUMAN	Proteins	sp|P28799|GRN_HUMAN
Lipids	LPC(22:5)	Proteins	sp|Q15582|BGH3_HUMAN	Proteins	sp|P14209|CD99_HUMAN	Proteins	sp|P61978|HNRPK_HUMAN	Lipids	LPC(18:1)	Proteins	sp|P29622|KAIN_HUMAN	Proteins	sp|P32119|PRDX2_HUMAN
Lipids	LPC(22:5)(rep)(rep)	Proteins	sp|Q15848|ADIPO_HUMAN	Proteins	sp|P15531|NDKA_HUMAN	Proteins	sp|P62937|PPIA_HUMAN	Lipids	LPC(18:1)(rep)	Proteins	sp|P35858|ALS_HUMAN	Proteins	sp|P34096|RNAS4_HUMAN
Lipids	LPC(22:6)	Proteins	sp|Q16819|MEP1A_HUMAN	Proteins	sp|P16402|H13_HUMAN	Proteins	sp|P68366|TBA4A_HUMAN	Lipids	LPC(18:2)(rep)(rep)	Proteins	sp|P35998|PRS7_HUMAN	Proteins	sp|P40763|STAT3_HUMAN
Lipids	LPC(22:6)(rep)	Proteins	sp|Q16853|AOC3_HUMAN	Proteins	sp|P16403|H12_HUMAN	Proteins	sp|P68871|HBB_HUMAN	Lipids	LPC(20:0p)(rep)	Proteins	sp|P39059|COFA1_HUMAN	Proteins	sp|P43251|BTD_HUMAN
Lipids	LPC(26:2)	Proteins	sp|Q641Q2|WAC2A_HUMAN	Proteins	sp|P17066|HSP76_HUMAN	Proteins	sp|Q06830|PRDX1_HUMAN	Lipids	LPC(20:2)	Proteins	sp|P43250|GRK6_HUMAN	Proteins	sp|P55103|INHBC_HUMAN
Lipids	LPE(20:3)	Proteins	sp|Q6DHV5|C2D2B_HUMAN	Proteins	sp|P17931|LEG3_HUMAN	Proteins	sp|Q10471|GALT2_HUMAN	Lipids	LPC(20:3)	Proteins	sp|P43652|AFAM_HUMAN	Proteins	sp|P55957|BID_HUMAN
Lipids	LPE(20:4)	Proteins	sp|Q6E0U4|DMKN_HUMAN	Proteins	sp|P18065|IBP2_HUMAN	Proteins	sp|Q13201|MMRN1_HUMAN	Lipids	LPC(20:3)(rep)	Proteins	sp|P46109|CRKL_HUMAN	Proteins	sp|P58166|INHBE_HUMAN
Lipids	LPE(22:6)	Proteins	sp|Q7Z794|K2C1B_HUMAN	Proteins	sp|P18428|LBP_HUMAN	Proteins	sp|Q13683|ITA7_HUMAN	Lipids	LPC(20:4)(rep)(rep)	Proteins	sp|P48059|LIMS1_HUMAN	Proteins	sp|P59665|DEF1_HUMAN
Lipids	PC(14:0/20:5)	Proteins	sp|Q7Z7M8|B3GN8_HUMAN	Proteins	sp|P20618|PSB1_HUMAN	Proteins	sp|Q14624|ITIH4_HUMAN	Lipids	LPC(21:3)	Proteins	sp|P49747|COMP_HUMAN	Proteins	sp|P60953|CDC42_HUMAN
Lipids	PC(16:0/20:4)	Proteins	sp|Q8IWJ2|GCC2_HUMAN	Proteins	sp|P22692|IBP4_HUMAN	Proteins	sp|Q14847|LASP1_HUMAN	Lipids	LPC(22:5)(rep)	Proteins	sp|P50552|VASP_HUMAN	Proteins	sp|Q02223|TNR17_HUMAN
Lipids	PC(16:0e/18:2)	Proteins	sp|Q96R54|O14A2_HUMAN	Proteins	sp|P23083|HV102_HUMAN	Proteins	sp|Q16706|MA2A1_HUMAN	Lipids	LPC(24:1)	Proteins	sp|P54727|RD23B_HUMAN	Proteins	sp|Q02747|GUC2A_HUMAN
Lipids	PC(16:0e/20:3)	Proteins	sp|Q9HCU4|CELR2_HUMAN	Proteins	sp|P23528|COF1_HUMAN	Proteins	sp|Q5T5C0|STXB5_HUMAN	Lipids	LPI(20:4)(rep)	Proteins	sp|P54802|ANAG_HUMAN	Proteins	sp|Q08380|LG3BP_HUMAN
Lipids	PC(16:0e/20:4)	Proteins	sp|Q9UFW8|CGBP1_HUMAN	Proteins	sp|P24821|TENA_HUMAN	Proteins	sp|Q7Z5J4|RAI1_HUMAN	Lipids	MGDG(18:1/22:5)	Proteins	sp|P60985|KTDAP_HUMAN	Proteins	sp|Q13232|NDK3_HUMAN
Lipids	PC(16:0e/22:5)(rep)	Proteins	sp|Q9UHG2|PCS1N_HUMAN	Proteins	sp|P25311|ZA2G_HUMAN	Proteins	sp|Q86U17|SPA11_HUMAN	Lipids	PA(26:5/18:2)	Proteins	sp|P61088|UBE2N_HUMAN	Proteins	sp|Q13418|ILK_HUMAN
Lipids	PC(16:0e/22:5)(rep)(rep)	Proteins	sp|Q9Y6R7|FCGBP_HUMAN	Proteins	sp|P25815|S100P_HUMAN	Proteins	sp|Q8NBP7|PCSK9_HUMAN	Lipids	PC(16:0/17:0)	Proteins	sp|P62328|TYB4_HUMAN	Proteins	sp|Q13790|APOF_HUMAN
Lipids	PC(16:0e/22:6)	Proteins	tr|A0A023I8F1|A0A023I8F1_HUMAN	Proteins	sp|P26572|MGAT1_HUMAN	Proteins	sp|Q8WWA1|TMM40_HUMAN	Lipids	PC(16:0e/22:5)	Proteins	sp|P62805|H4_HUMAN	Proteins	sp|Q14520|HABP2_HUMAN
Lipids	PC(16:0p/18:1)	Proteins	tr|A0A075B7D4|A0A075B7D4_HUMAN	Proteins	sp|P27348|1433T_HUMAN	Proteins	sp|Q92520|FAM3C_HUMAN	Lipids	PC(16:0p/16:0)	Proteins	sp|P62942|FKB1A_HUMAN	Proteins	sp|Q14697|GANAB_HUMAN
Lipids	PC(16:0p/18:2)(rep)	Proteins	tr|A0A087WWT3|A0A087WWT3_HUMAN	Proteins	sp|P28676|GRAN_HUMAN	Proteins	sp|Q92820|GGH_HUMAN	Lipids	PC(16:0p/16:1)	Proteins	sp|P67936|TPM4_HUMAN	Proteins	sp|Q15154|PCM1_HUMAN
Lipids	PC(16:0p/20:3)	Proteins	tr|A0A0F7T931|A0A0F7T931_HUMAN	Proteins	sp|P29966|MARCS_HUMAN	Proteins	sp|Q96IY4|CBPB2_HUMAN	Lipids	PC(16:1/18:2)	Proteins	sp|P68036|UB2L3_HUMAN	Proteins	sp|Q15404|RSU1_HUMAN
Lipids	PC(16:0p/20:4)(rep)	Proteins	tr|A0A0F7TBJ0|A0A0F7TBJ0_HUMAN	Proteins	sp|P30046|DOPD_HUMAN	Proteins	sp|Q99439|CNN2_HUMAN	Lipids	PC(16:1/20:4)	Proteins	sp|P69891|HBG1_HUMAN	Proteins	sp|Q15485|FCN2_HUMAN
Lipids	PC(16:0p/22:5)	Proteins	tr|A0A1W2PQ03|A0A1W2PQ03_HUMAN	Proteins	sp|P31949|S10AB_HUMAN	Proteins	sp|Q9H4G4|GAPR1_HUMAN	Lipids	PC(16:1/22:6)(rep)	Proteins	sp|Q01518|CAP1_HUMAN	Proteins	sp|Q15828|CYTM_HUMAN
Lipids	PC(16:0p/22:6)	Proteins	tr|A0A2H4G024|A0A2H4G024_HUMAN	Proteins	sp|P33908|MA1A1_HUMAN	Proteins	sp|Q9NR31|SAR1A_HUMAN	Lipids	PC(16:1/22:6)(rep)(rep)	Proteins	sp|Q04721|NOTC2_HUMAN	Proteins	sp|Q16627|CCL14_HUMAN
Lipids	PC(18:0/22:5)	Proteins	tr|A2MYC9|A2MYC9_HUMAN	Proteins	sp|P35754|GLRX1_HUMAN	Proteins	sp|Q9NZP8|C1RL_HUMAN	Lipids	PC(18:0e/18:2)	Proteins	sp|Q08495|DEMA_HUMAN	Proteins	sp|Q16663|CCL15_HUMAN
Lipids	PC(18:0p/18:2)	Proteins	tr|B3KPK7|B3KPK7_HUMAN	Proteins	sp|P36222|CH3L1_HUMAN	Proteins	sp|Q9UBI6|GBG12_HUMAN	Lipids	PC(18:0e/20:4)	Proteins	sp|Q0ZGT2|NEXN_HUMAN	Proteins	sp|Q16769|QPCT_HUMAN
Lipids	PC(18:0p/18:2)(rep)	Proteins	tr|D3GKD9|D3GKD9_HUMAN	Proteins	sp|P36955|PEDF_HUMAN	Proteins	sp|Q9UBQ6|EXTL2_HUMAN	Lipids	PC(18:0e/22:5)	Proteins	sp|Q14247|SRC8_HUMAN	Proteins	sp|Q86UD1|OAF_HUMAN
Lipids	PC(18:1/18:1)(rep)(rep)	Proteins	tr|G8JLA2|G8JLA2_HUMAN	Proteins	sp|P37802|TAGL2_HUMAN	Proteins	sp|Q9UBV8|PEF1_HUMAN	Lipids	PC(18:0p/20:3)	Proteins	sp|Q14314|FGL2_HUMAN	Proteins	sp|Q9BQE3|TBA1C_HUMAN
Lipids	PC(18:1p/16:0)	Proteins	tr|L8E9B5|L8E9B5_HUMAN	Proteins	sp|P46782|RS5_HUMAN	Proteins	sp|Q9UHG3|PCYOX_HUMAN	Lipids	PC(18:0p/20:3)(rep)	Proteins	sp|Q14574|DSC3_HUMAN	Proteins	sp|Q9HDC9|APMAP_HUMAN
Lipids	PC(18:1p/18:2)	Proteins	tr|Q5NV82|Q5NV82_HUMAN	Proteins	sp|P49720|PSB3_HUMAN	Proteins	sp|Q9UQF0|SYCY1_HUMAN	Lipids	PC(18:0p/20:4)	Proteins	sp|Q14623|IHH_HUMAN	Proteins	sp|Q9UK55|ZPI_HUMAN
Lipids	PC(18:1p/20:4)	Proteins	tr|Q68CK4|Q68CK4_HUMAN	Proteins	sp|P49721|PSB2_HUMAN	Proteins	sp|Q9Y274|SIA10_HUMAN	Lipids	PC(18:0p/20:5)	Proteins	sp|Q15084|PDIA6_HUMAN	Proteins	sp|Q9ULV4|COR1C_HUMAN
Lipids	PC(18:1p/22:6)	Proteins	tr|Q6MZL2|Q6MZL2_HUMAN	Proteins	sp|P49908|SEPP1_HUMAN	Proteins	tr|A0A0F7T891|A0A0F7T891_HUMAN	Lipids	PC(18:1/22:5)(rep)	Proteins	sp|Q15847|ADIRF_HUMAN	Proteins	sp|Q9Y287|ITM2B_HUMAN
Lipids	PC(18:2/20:4)	Proteins	tr|Q6N092|Q6N092_HUMAN	Proteins	sp|P50281|MMP14_HUMAN	Proteins	tr|A0A1S5UZ39|A0A1S5UZ39_HUMAN	Lipids	PC(20:0e/20:3)	Proteins	sp|Q15907|RB11B_HUMAN	Proteins	tr|A0A024R6I7|A0A024R6I7_HUMAN
Lipids	PC(20:0/20:4)	Proteins	tr|Q86VF8|Q86VF8_HUMAN	Proteins	sp|P52209|6PGD_HUMAN	Proteins	tr|A0A2U8J8F7|A0A2U8J8F7_HUMAN	Lipids	PC(20:0e/22:5)	Proteins	sp|Q15942|ZYX_HUMAN	Proteins	tr|A0A087X0Q4|A0A087X0Q4_HUMAN
Lipids	PC(20:0p/20:4)(rep)	Proteins	tr|Q9ULB6|Q9ULB6_HUMAN	Proteins	sp|P52566|GDIR2_HUMAN	Proteins	tr|A0A2U9QGI0|A0A2U9QGI0_HUMAN	Lipids	PC(20:0e/22:6)	Proteins	sp|Q16643|DREB_HUMAN	Proteins	tr|A0A0R7FJH5|A0A0R7FJH5_HUMAN
Lipids	PC(20:1p/20:4)(rep)	Proteins	tr|Q9Y509|Q9Y509_HUMAN	Proteins	sp|P55774|CCL18_HUMAN	Proteins	tr|A0N5G5|A0N5G5_HUMAN	Lipids	PC(20:0p/18:2)	Proteins	sp|Q16787|LAMA3_HUMAN	Proteins	tr|A0A126LAY1|A0A126LAY1_HUMAN
Lipids	PC(20:3/20:4)	Lipids	Cer(d17:1/22:0)	Proteins	sp|P58876|H2B1D_HUMAN	Proteins	tr|A2N2G5|A2N2G5_HUMAN	Lipids	PE(16:0e/22:5)(rep)	Proteins	sp|Q3ZCW2|LEGL_HUMAN	Proteins	tr|A0A449C1A8|A0A449C1A8_HUMAN
Lipids	PC(20:4/20:4)	Lipids	Cer(d18:0/24:0)	Proteins	sp|P59998|ARPC4_HUMAN	Proteins	tr|A7XZE4|A7XZE4_HUMAN	Lipids	PE(16:0p/22:5)	Proteins	sp|Q6EMK4|VASN_HUMAN	Proteins	tr|A0N5G1|A0N5G1_HUMAN
Lipids	PC(20:4/22:6)	Lipids	ChE(24:2)	Proteins	sp|P60709|ACTB_HUMAN	Proteins	tr|B4DV48|B4DV48_HUMAN	Lipids	PE(18:0e/20:4)	Proteins	sp|Q6UXH0|ANGL8_HUMAN	Proteins	tr|A2NB43|A2NB43_HUMAN
Lipids	PC(22:5/18:2)	Lipids	Co(Q10)	Proteins	sp|P61586|RHOA_HUMAN	Proteins	tr|D9YZV5|D9YZV5_HUMAN	Lipids	PE(18:0p/18:1)	Proteins	sp|Q6ZRK6|CCD73_HUMAN	Proteins	tr|C0JYY2|C0JYY2_HUMAN
Lipids	PC(22:5/20:4)	Lipids	DG(14:0/18:2)	Proteins	sp|P61604|CH10_HUMAN	Proteins	tr|E9PL57|E9PL57_HUMAN	Lipids	PE(18:0p/22:6)(rep)	Proteins	sp|Q7Z478|DHX29_HUMAN	Proteins	tr|F8LSV7|F8LSV7_HUMAN
Lipids	PC(22:5/20:4)(rep)	Lipids	DG(18:0/16:0)	Proteins	sp|P61960|UFM1_HUMAN	Proteins	tr|Q13707|Q13707_HUMAN	Lipids	PE(20:0p/18:1)	Proteins	sp|Q86UX7|URP2_HUMAN	Proteins	tr|Q06AH7|Q06AH7_HUMAN
Lipids	PE(16:0e/20:5)	Lipids	DG(18:0/18:0)	Proteins	sp|P61970|NTF2_HUMAN	Proteins	tr|Q2L9S7|Q2L9S7_HUMAN	Lipids	PE(20:0p/22:5)(rep)	Proteins	sp|Q86YW5|TRML1_HUMAN	Proteins	tr|Q5NV91|Q5NV91_HUMAN
Lipids	PE(16:0e/22:5)	Lipids	dMePE(16:0p/22:4)	Proteins	sp|P62258|1433E_HUMAN	Proteins	tr|Q5CZ94|Q5CZ94_HUMAN	Lipids	PE(20:1p/22:6)	Proteins	sp|Q8N3L3|TXLNB_HUMAN	Proteins	tr|Q68CN4|Q68CN4_HUMAN
Lipids	PE(16:0p/18:2)	Lipids	dMePE(18:0/18:2)	Proteins	sp|P62857|RS28_HUMAN	Proteins	tr|Q6MZQ6|Q6MZQ6_HUMAN	Lipids	PI(18:0/20:2)	Proteins	sp|Q8N5J2|MINY1_HUMAN	Proteins	tr|Q6MZX7|Q6MZX7_HUMAN
Lipids	PE(16:0p/18:2)(rep)	Lipids	dMePE(18:0/20:3)	Proteins	sp|P63104|1433Z_HUMAN	Proteins	tr|Q6MZU6|Q6MZU6_HUMAN	Lipids	PS(18:0/18:1)	Proteins	sp|Q92619|HMHA1_HUMAN	Proteins	tr|Q6N097|Q6N097_HUMAN
Lipids	PE(16:0p/20:4)	Lipids	dMePE(20:0p/20:4)	Proteins	sp|P63241|IF5A1_HUMAN	Proteins	tr|Q6N041|Q6N041_HUMAN	Lipids	PS(18:0/20:3)	Proteins	sp|Q9BYJ0|FGFP2_HUMAN	Lipids	Cer(d18:0/20:0)
Lipids	PE(16:0p/20:4)(rep)	Lipids	LPC(15:0)(rep)(rep)	Proteins	sp|P68104|EF1A1_HUMAN	Proteins	tr|Q6N093|Q6N093_HUMAN	Lipids	PS(18:0/20:4)	Proteins	sp|Q9H3K6|BOLA2_HUMAN	Lipids	Cer(d18:0/22:0)
Lipids	PE(16:0p/20:5)	Lipids	LPC(15:1)	Proteins	sp|P68431|H31_HUMAN	Proteins	tr|Q6N096|Q6N096_HUMAN	Lipids	PS(18:1/20:4)	Proteins	sp|Q9H4B7|TBB1_HUMAN	Lipids	Cer(d18:1/22:0)
Lipids	PE(16:0p/20:5)(rep)	Lipids	LPC(15:2)	Proteins	sp|P78417|GSTO1_HUMAN	Proteins	tr|Q6PIL8|Q6PIL8_HUMAN	Lipids	SM(d18:1/24:2)	Proteins	sp|Q9HCJ2|LRC4C_HUMAN	Lipids	Cer(d18:1/26:0)
Lipids	PE(16:0p/22:5)(rep)	Lipids	LPC(17:0)	Proteins	sp|P80188|NGAL_HUMAN	Proteins	tr|Q8NBH6|Q8NBH6_HUMAN	Lipids	TG(17:0/18:1/18:1)	Proteins	sp|Q9NZD4|AHSP_HUMAN	Lipids	Cer(d18:2/24:1)
Lipids	PE(16:0p/22:6)	Lipids	LPC(19:1)	Proteins	sp|P80511|S10AC_HUMAN	Lipids	CerG1(d18:1/16:0)	Lipids	TG(17:0/18:2/18:2)	Proteins	sp|Q9P1F3|ABRAL_HUMAN	Lipids	CerG1(d18:1/24:1)(rep)
Lipids	PE(16:1p/20:4)	Lipids	LPC(19:5)	Proteins	sp|P80723|BASP1_HUMAN	Lipids	CerG2(d18:2/16:0)	Lipids	TG(18:0e/16:0/18:0)	Proteins	sp|Q9UBW5|BIN2_HUMAN	Lipids	Co(Q9)
Lipids	PE(18:0e/20:4)(rep)	Lipids	LPC(20:1)(rep)	Proteins	sp|P99999|CYC_HUMAN	Lipids	ChE(20:3)	Lipids	TG(18:1/17:1/18:1)	Proteins	sp|Q9UIG0|BAZ1B_HUMAN	Lipids	DG(16:0/16:0)
Lipids	PE(18:0p/18:2)(rep)	Lipids	LPE(18:1)	Proteins	sp|Q04760|LGUL_HUMAN	Lipids	ChE(20:5)(rep)	Lipids	TG(18:1/18:1/19:2)	Proteins	sp|Q9Y251|HPSE_HUMAN	Lipids	DG(16:0/16:1)
Lipids	PE(18:0p/18:2)(rep)(rep)	Lipids	LPE(18:2)	Proteins	sp|Q04917|1433F_HUMAN	Lipids	dMePE(16:0/18:2)	Lipids	TG(18:1/18:1/21:1)	Proteins	tr|A0A087WWU8|A0A087WWU8_HUMAN	Lipids	DG(18:1/18:3)
Lipids	PE(18:0p/20:3)	Lipids	LPE(22:5)	Proteins	sp|Q06033|ITIH3_HUMAN	Lipids	LPC(15:0)(rep)	Lipids	TG(18:1/18:1/22:5)	Proteins	tr|A0A096LPE2|A0A096LPE2_HUMAN	Lipids	dMePE(16:0/18:3)
Lipids	PE(18:0p/20:3)(rep)	Lipids	PA(30:4/20:3)	Proteins	sp|Q06323|PSME1_HUMAN	Lipids	LPC(16:2)	Lipids	TG(18:1/18:1/23:0)	Proteins	tr|A0A0B4J2A4|A0A0B4J2A4_HUMAN	Lipids	dMePE(16:0/20:5)(rep)
Lipids	PE(18:0p/20:4)	Lipids	PC(14:0/18:2)	Proteins	sp|Q08397|LOXL1_HUMAN	Lipids	LPC(18:1p)	Lipids	TG(24:5/18:1/18:2)	Proteins	tr|A0A140VKA0|A0A140VKA0_HUMAN	Lipids	dMePE(16:0/22:5)
Lipids	PE(18:0p/20:4)(rep)	Lipids	PC(14:0/18:3)	Proteins	sp|Q08830|FGL1_HUMAN	Lipids	LPC(18:1p)(rep)(rep)	Metabolites	Spermidine	Proteins	tr|A0A3B3ISR2|A0A3B3ISR2_HUMAN	Lipids	dMePE(16:1/16:1)
Lipids	PE(18:0p/20:4)(rep)(rep)(rep)	Lipids	PC(14:0/20:4)	Proteins	sp|Q0VAA2|LR74A_HUMAN	Lipids	LPC(18:3)(rep)(rep)	Metabolites	L-lysine	Proteins	tr|A0A449C198|A0A449C198_HUMAN	Lipids	LPA(18:2)
Lipids	PE(18:0p/22:4)	Lipids	PC(14:0/22:6)	Proteins	sp|Q12912|LRMP_HUMAN	Lipids	LPE(20:5)	Metabolites	Pipecolate	Proteins	tr|A0N7I9|A0N7I9_HUMAN	Lipids	LPC(15:0)
Lipids	PE(18:0p/22:6)(rep)(rep)	Lipids	PC(14:0e/20:4)	Proteins	sp|Q13822|ENPP2_HUMAN	Lipids	PC(16:0/18:2)	Metabolites	Citric acid	Proteins	tr|A2MYD1|A2MYD1_HUMAN	Lipids	LPC(17:1)
Lipids	PE(18:1/22:2)	Lipids	PC(16:0e/20:5)	Proteins	sp|Q14508|WFDC2_HUMAN	Lipids	PC(16:0/22:6)(rep)	Metabolites	Oxoglutaric acid	Proteins	tr|A2N0U0|A2N0U0_HUMAN	Lipids	LPE(16:0)
Lipids	PE(18:1p/18:2)	Lipids	PC(16:0p/20:4)	Proteins	sp|Q14643|ITPR1_HUMAN	Lipids	PC(16:0e/8:0)	Metabolites	Trans-aconitic acid	Proteins	tr|A2N2F4|A2N2F4_HUMAN	Lipids	LPE(18:0e)
Lipids	PE(18:1p/20:4)	Lipids	PC(16:1/22:6)	Proteins	sp|Q14766|LTBP1_HUMAN	Lipids	PC(17:0/22:6)(rep)	Metabolites	L-cystine	Proteins	tr|M0QXY9|M0QXY9_HUMAN	Lipids	PC(15:0/16:0)
Lipids	PE(18:1p/20:4)(rep)	Lipids	PC(17:0/18:2)	Proteins	sp|Q14767|LTBP2_HUMAN	Lipids	PC(18:1/18:1)	Metabolites	L-threonine	Proteins	tr|Q4G1C8|Q4G1C8_HUMAN	Lipids	PC(15:0/18:2)
Lipids	PE(18:1p/22:6)	Lipids	PC(17:0/20:4)	Proteins	sp|Q15113|PCOC1_HUMAN	Lipids	PI(18:0/20:3)	Metabolites	1-methyl-l-histidine	Proteins	tr|Q4VAM3|Q4VAM3_HUMAN	Lipids	PC(15:0/18:3)
Lipids	PE(18:2p/18:2)	Lipids	PC(17:0/20:4)(rep)	Proteins	sp|Q15691|MARE1_HUMAN	Lipids	PI(18:0/20:4)(rep)	Metabolites	Xylitol	Proteins	tr|Q5NV75|Q5NV75_HUMAN	Lipids	PC(15:0/20:4)
Lipids	PE(20:0p/18:2)	Lipids	PC(17:0/22:5)	Proteins	sp|Q5JRA6|TGO1_HUMAN	Lipids	PI(20:0/20:4)	Metabolites	Dl-carnitine	Proteins	tr|Q65ZC9|Q65ZC9_HUMAN	Lipids	PC(15:0/22:5)
Lipids	PE(20:0p/22:4)	Lipids	PC(18:0e/20:3)	Proteins	sp|Q66K66|TM198_HUMAN	Lipids	PS(18:0/22:6)	Metabolites	L-glutamine	Proteins	tr|Q7Z351|Q7Z351_HUMAN	Lipids	PC(15:0/22:6)
Lipids	PI(16:0e/22:6)	Lipids	PC(18:0p/18:1)(rep)	Proteins	sp|Q6UY14|ATL4_HUMAN	Lipids	SM(d18:1/24:1)	Metabolites	Creatinine	Proteins	tr|V9HW34|V9HW34_HUMAN	Lipids	PC(16:0/12:0)
Lipids	PI(18:0/20:3)(rep)	Lipids	PC(18:0p/22:6)(rep)	Proteins	sp|Q76M96|CCD80_HUMAN	Lipids	SM(d18:1/24:3)	Metabolites	L-histidine	Proteins	tr|V9HWI6|V9HWI6_HUMAN	Lipids	PC(16:0/14:0)
Lipids	PI(18:0/22:4)(rep)	Lipids	PC(18:3/18:2)	Proteins	sp|Q7Z406|MYH14_HUMAN	Lipids	TG(15:0/18:2/22:6)	Metabolites	Dl-stachydrine	Lipids	CerG1(d18:1/22:0)	Lipids	PC(16:0/18:3)
Lipids	PI(18:0p/20:4)	Lipids	PC(19:0/20:4)	Proteins	sp|Q8IVH4|MMAA_HUMAN	Lipids	TG(16:0/18:1/18:1)	Metabolites	N2-acetyl-l-lysine	Lipids	CerG1(d18:1/24:0)	Lipids	PC(16:0/19:5)
Lipids	PI(18:1/20:2)	Lipids	PC(19:1/18:2)	Proteins	sp|Q8IWU5|SULF2_HUMAN	Lipids	TG(16:0/18:1/18:2)(rep)	Metabolites	Leucine	Lipids	CerG2(d18:1/16:0)	Lipids	PC(16:0p/18:2)
Lipids	SM(d18:1/23:1)	Lipids	PC(20:2/22:6)	Proteins	sp|Q8WZ74|CTTB2_HUMAN	Lipids	TG(16:0/18:2/18:2)	Metabolites	Valylproline	Lipids	CerG2(d18:1/24:1)	Lipids	PC(16:1/14:0)
Lipids	SM(d18:1/24:4)	Lipids	PE(16:0e/18:2)	Proteins	sp|Q92522|H1X_HUMAN	Lipids	TG(16:0/18:2/18:3)	Metabolites	5-aminovaleric acid	Lipids	ChE(16:0)	Lipids	PC(17:0/18:2)(rep)
Lipids	StE(18:1)	Lipids	PE(16:0e/20:4)	Proteins	sp|Q92954|PRG4_HUMAN	Lipids	TG(18:1/18:1/18:1)	Metabolites	Pseudouridine	Lipids	ChE(16:1)	Lipids	PC(17:0/20:3)
Lipids	TG(16:0/16:0/17:0)	Lipids	PE(16:0e/22:6)	Proteins	sp|Q969E1|LEAP2_HUMAN	Lipids	TG(18:1/18:1/18:2)	Metabolites	1-aminocyclohexanecarboxylic acid	Lipids	ChE(18:0)	Lipids	PC(17:4/18:1)
Lipids	TG(16:0/16:1/18:3)	Lipids	PE(18:0e/22:6)	Proteins	sp|Q96HC4|PDLI5_HUMAN	Lipids	TG(18:1/18:2/18:2)	Metabolites	Methionine sulfoxide	Lipids	ChE(18:1)	Lipids	PC(17:4/18:2)
Lipids	TG(16:0/17:0/18:1)	Lipids	PE(18:1/20:5)	Proteins	sp|Q99969|RARR2_HUMAN	Lipids	TG(18:1/18:2/18:2)(rep)	Metabolites	N-methyl-l-glutamate	Lipids	ChE(18:2)	Lipids	PC(18:0/17:3)
Lipids	TG(16:0/18:1/21:1)	Lipids	PE(18:1/20:5)(rep)	Proteins	sp|Q9BRK5|CAB45_HUMAN	Lipids	TG(18:1/18:2/22:5)	Metabolites	Dl-α-methoxyphenylacetic acid	Lipids	ChE(18:2)(rep)	Lipids	PC(18:0/20:3)
Lipids	TG(16:0e/16:0/18:0)	Lipids	PE(18:1p/18:2)(rep)	Proteins	sp|Q9BXR6|FHR5_HUMAN	Lipids	TG(18:1/18:2/23:1)	Metabolites	(-)-corey lactone	Lipids	ChE(18:3)(rep)	Lipids	PC(20:0p/20:4)
Lipids	TG(16:0e/16:0/18:1)	Lipids	PE(18:2/18:2)	Proteins	sp|Q9BXX0|EMIL2_HUMAN	Lipids	TG(18:1/18:2/23:1)(rep)	Metabolites	6-aminonicotinic acid	Lipids	ChE(20:3)(rep)	Lipids	PC(22:0/18:2)
Lipids	TG(16:0e/16:0/18:2)	Lipids	PE(18:2/22:6)	Proteins	sp|Q9H299|SH3L3_HUMAN	Lipids	TG(18:2/17:1/20:4)	Metabolites	N-acetyl-dl-glutamic acid	Lipids	ChE(20:4)	Lipids	PC(26:0/18:2)
Lipids	TG(16:0e/16:0/20:4)	Lipids	PE(18:2p/22:6)	Proteins	sp|Q9HD89|RETN_HUMAN	Lipids	TG(18:2/18:2/18:2)	Metabolites	Uracil	Lipids	ChE(20:4)(rep)	Lipids	PE(16:0/18:2)(rep)
Lipids	TG(16:0e/17:0/18:1)	Lipids	PE(18:3/18:2)	Proteins	sp|Q9NR12|PDLI7_HUMAN	Lipids	TG(18:3/17:1/18:2)	Metabolites	Uridine	Lipids	ChE(20:4)(rep)(rep)	Lipids	PE(16:0/18:3)
Lipids	TG(16:0e/18:0/20:4)	Lipids	PE(20:0p/22:5)	Proteins	sp|Q9NRW1|RAB6B_HUMAN	Lipids	TG(19:0/17:3/19:0)	Metabolites	L-norleucine	Lipids	ChE(22:2)	Lipids	PE(16:0/18:3)(rep)
Lipids	TG(16:0e/18:1/18:2)	Lipids	PE(20:0p/22:6)	Proteins	sp|Q9NZK5|ADA2_HUMAN	Lipids	TG(19:2/19:2/19:2)	Metabolites	Dihydroxymandelic acid	Lipids	ChE(22:5)	Lipids	PE(16:0/20:3)
Lipids	TG(16:0p/16:0/18:1)	Lipids	PG(16:0/16:0)	Proteins	sp|Q9P2X0|DPM3_HUMAN	Lipids	TG(20:2/18:2/18:2)	Metabolites	L-isoleucine	Lipids	ChE(22:6)	Lipids	PE(16:0/20:4)
Lipids	TG(18:0/17:0/18:1)	Lipids	PG(16:0/18:2)	Proteins	sp|Q9UNW1|MINP1_HUMAN	Lipids	TG(24:0/18:2/20:4)	Metabolites	Dl-mandelic acid	Lipids	ChE(26:4)	Lipids	PE(16:0/20:4)(rep)
Lipids	TG(18:0e/16:0/18:1)	Lipids	PI(16:0e/20:4)	Proteins	sp|Q9Y4W6|AFG32_HUMAN	Lipids	TG(25:0/18:1/18:2)	Metabolites	Docosahexaenoic acid methyl ester	Lipids	ChE(30:5)	Lipids	PE(16:0/22:6)(rep)
Lipids	TG(18:0e/16:0/18:2)	Lipids	PI(18:0/22:5)(rep)	Proteins	tr|A0A024R462|A0A024R462_HUMAN	Lipids	TG(28:0/18:1/18:2)	Metabolites	Docosapentaenoic acid	Lipids	dMePE(18:0/20:4)	Lipids	PE(16:0/22:6)(rep)(rep)
Lipids	TG(18:0e/18:1/18:1)	Lipids	TG(10:0/18:1/18:1)	Proteins	tr|A0A024R962|A0A024R962_HUMAN	Lipids	ZyE(18:3)	Metabolites	Docosapentaenoic acid methyl ester	Lipids	LdMePE(16:0)	Lipids	PE(16:0e/18:1)
Lipids	TG(18:0e/18:1/18:2)	Lipids	TG(15:0/12:0/16:0)	Proteins	tr|A0A024RD39|A0A024RD39_HUMAN	Metabolites	L-glutamic acid	Metabolites	Methanandamide	Lipids	LPA(20:4)	Lipids	PE(16:1/18:2)
Lipids	TG(18:0p/16:0/16:0)	Lipids	TG(15:0/14:0/16:0)	Proteins	tr|A0A075B7D0|A0A075B7D0_HUMAN	Metabolites	Nepsilon,nepsilon,nepsilon-trimethyllysine	Metabolites	Ethyl myristate	Lipids	LPC(14:0)	Lipids	PE(16:1/20:4)
Lipids	TG(18:0p/16:0/18:0)	Lipids	TG(15:0/16:0/16:0)	Proteins	tr|A0A0F7TD49|A0A0F7TD49_HUMAN	Metabolites	Taurine	Metabolites	Methyl palmitate	Lipids	LPC(16:0)	Lipids	PE(16:1/20:4)(rep)
Lipids	TG(18:0p/16:0/18:1)	Lipids	TG(15:0/16:0/18:1)	Proteins	tr|A0A3B3ISA6|A0A3B3ISA6_HUMAN	Metabolites	Dl-lactic acid	Metabolites	Cis-12-octadecenoic acid methyl ester	Lipids	LPC(16:0)(rep)	Lipids	PE(16:1/22:6)
Lipids	TG(18:0p/16:0/18:2)	Lipids	TG(15:0/18:2/18:3)	Proteins	tr|A0A449C193|A0A449C193_HUMAN	Metabolites	N-acetyl-l-cysteine	Metabolites	Cholecalciferol	Lipids	LPC(16:1p)	Lipids	PE(17:0/18:2)
Lipids	TG(18:0p/16:0/22:0)	Lipids	TG(15:1/14:0/18:1)	Proteins	tr|A1XAM5|A1XAM5_HUMAN	Metabolites	3-[(4-methylpyrimidin-2-yl)thio]-1-phenylprop-2-en-1-one	Metabolites	Nipecotic acid	Lipids	LPC(18:0p)	Lipids	PE(17:0/20:4)
Lipids	TG(18:0p/18:1/18:1)	Lipids	TG(15:1/16:0/16:0)	Proteins	tr|A2N2W8|A2N2W8_HUMAN	Metabolites	L-methionine	Metabolites	Phenylglyoxylic acid	Lipids	LPC(18:2p)	Lipids	PE(17:0/22:6)
Lipids	TG(18:0p/18:1/18:2)	Lipids	TG(15:1/16:0/18:1)	Proteins	tr|A4F255|A4F255_HUMAN	Metabolites	Xanthine	Metabolites	4-acetamidobutanoate	Lipids	LPC(20:1p)	Lipids	PE(18:0/16:0)(rep)
Lipids	TG(18:0p/18:1/20:1)	Lipids	TG(15:1/16:0/18:2)	Proteins	tr|D3DTX7|D3DTX7_HUMAN	Metabolites	Caffeic acid	Metabolites	5-aminonicotinic acid	Lipids	LPC(20:3)(rep)(rep)	Lipids	PE(18:0/18:1)(rep)(rep)
Lipids	TG(18:1/18:2/24:1)	Lipids	TG(15:1/18:1/18:2)	Proteins	tr|G4V503|G4V503_HUMAN	Metabolites	1-(carboxymethyl)cyclohexanecarboxylic acid	Metabolites	Cathine	Lipids	LPC(20:3)(rep)(rep)(rep)	Lipids	PE(18:0/18:2)
Lipids	TG(18:1/22:5/22:5)	Lipids	TG(16:0/10:0/16:0)	Proteins	tr|I3L3R2|I3L3R2_HUMAN	Metabolites	Glutarylcarnitine	Metabolites	4-hydroxyindole	Lipids	LPC(22:2)	Lipids	PE(18:0/18:3)
Lipids	TG(18:2/17:1/18:2)	Lipids	TG(16:0/10:0/18:1)	Proteins	tr|Q5FWF9|Q5FWF9_HUMAN	Metabolites	Α-aspartylphenylalanine	Metabolites	Phosphocholine	Lipids	LPC(22:4)(rep)(rep)	Lipids	PE(18:0/20:3)
Lipids	TG(19:1/18:1/18:1)	Lipids	TG(16:0/12:0/18:1)	Proteins	tr|Q5XTR9|Q5XTR9_HUMAN	Metabolites	Neochlorogenic acid	Metabolites	4-anisic acid	Lipids	PA(28:2/15:0)	Lipids	PE(18:0/20:4)
Lipids	TG(20:0e/16:0/18:1)	Lipids	TG(16:0/14:0/14:0)	Proteins	tr|Q68DR3|Q68DR3_HUMAN	Metabolites	Lamiide	Metabolites	2-hydroxy-4-(4-hydroxyphenyl)butanoic acid	Lipids	PAF(38:6)	Lipids	PE(18:0/20:4)(rep)
Lipids	TG(20:0e/18:1/18:1)	Lipids	TG(16:0/14:0/16:0)	Proteins	tr|Q6MZV6|Q6MZV6_HUMAN	Metabolites	Biotin	Metabolites	Cytidine 5'-monophosphate	Lipids	PC(16:0/20:4)(rep)	Lipids	PE(18:0/20:4)(rep)(rep)
Lipids	TG(20:0e/18:1/18:2)	Lipids	TG(16:0/14:0/18:2)	Proteins	tr|Q86YQ4|Q86YQ4_HUMAN	Metabolites	Indole-3-acetyl-l-aspartic acid	Metabolites	Diacetyl	Lipids	PC(16:0/22:6)	Lipids	PE(18:0/20:5)
Lipids	TG(20:0p/16:0/18:1)	Lipids	TG(16:0/14:0/18:3)	Proteins	tr|V9HW68|V9HW68_HUMAN	Metabolites	2-{2-[5-(ethoxycarbonyl)-2-morpholinoanilino]-2-oxoethoxy}acetic acid	Metabolites	Mandelate	Lipids	PC(18:0/20:4)	Lipids	PE(18:0/20:5)(rep)
Lipids	TG(20:0p/18:0/18:1)	Lipids	TG(16:0/14:1/16:0)	Lipids	Cer(d18:0/18:0)	Metabolites	N-acetyl-d-alloisoleucine	Metabolites	4-hydroxybenzoic acid	Lipids	PC(18:0/24:6)	Lipids	PE(18:0/22:4)
Lipids	TG(20:0p/18:1/18:2)	Lipids	TG(16:0/16:0/16:1)	Lipids	Cer(d18:0/22:1)	Metabolites	4-methylumbelliferyl glucuronide	Metabolites	N-phenylacetylglutamine	Lipids	PC(18:0p/22:6)	Lipids	PE(18:0/22:5)
Lipids	TG(24:4/18:1/18:2)	Lipids	TG(16:1/16:1/18:1)	Lipids	Cer(d18:0/24:1)	Metabolites	4-hydroxyphenylacetic acid	Metabolites	N'-(2-furylmethylene)-2-(10h-phenothiazin-10-yl)acetohydrazide	Lipids	PC(18:1/20:4)	Lipids	PE(18:0/22:6)
Lipids	TG(24:5/18:1/18:1)	Lipids	TG(17:0/10:0/18:1)	Lipids	Cer(d18:1/16:0)	Metabolites	Scoparone	Metabolites	Coumarin	Lipids	PC(18:1/20:4)(rep)	Lipids	PE(18:0e/22:4)
Lipids	TG(27:0/18:1/18:2)	Lipids	TG(18:1/17:2/18:1)	Lipids	Cer(d18:1/18:0)	Metabolites	Retrorsine	Metabolites	2-amino-3-(4-hydroxy-3-methoxyphenyl)propanoic acid	Lipids	PC(18:1/22:5)	Lipids	PE(18:0p/18:2)
Lipids	TG(28:1/18:1/18:2)	Lipids	TG(18:1/18:1/22:6)	Lipids	Cer(d18:1/20:0)	Metabolites	Indole-3-acetate	Metabolites	4-hydroxycoumarin	Lipids	PC(18:1/22:5)(rep)(rep)	Lipids	PE(18:0p/22:6)
Lipids	TG(29:0/16:0/18:2)	Lipids	TG(29:0/18:1/18:2)	Lipids	Cer(d18:1/26:1)	Metabolites	Lidocaine n-oxide	Metabolites	Ofloxacin methyl ester	Lipids	PC(24:5/16:0)	Lipids	PE(18:1/18:2)
Lipids	TG(29:0/18:2/18:2)	Metabolites	Succinic semialdehyde	Lipids	Cer(d18:1/26:2)	Metabolites	Glycine anhydride	Metabolites	N-acetylhistamine	Lipids	PC(24:5/18:0)	Lipids	PE(18:1/18:2)(rep)
Metabolites	D-ornithine	Metabolites	Ascorbic acid	Lipids	CerG3(d18:1/16:0)	Metabolites	Formyl-l-methionyl peptide	Metabolites	6-hydroxycaproic acid	Lipids	PE(16:0p/22:6)(rep)	Lipids	PE(18:1/20:4)(rep)
Metabolites	L-glutamine	Metabolites	Choline	Lipids	CerG3(d18:2/16:0)	Metabolites	Dimethyl succinate	Metabolites	Sinapine	Lipids	PE(18:1/18:3)	Lipids	PE(18:1/20:4)(rep)(rep)
Metabolites	L-histidine	Metabolites	Mannitol	Lipids	ChE(18:3)	Metabolites	6-phenoxynicotinic acid	Metabolites	Trans-3-hydroxycotinine	Lipids	PE(18:2p/20:4)	Lipids	PE(18:1/22:5)
Metabolites	L-allo-threonine	Metabolites	L(-)-carnitine	Lipids	ChE(20:2)(rep)	Metabolites	Chlorogenic acid	Metabolites	3-(2-hydroxyphenyl)propanoate	Lipids	PE(18:2p/20:4)(rep)	Lipids	PE(20:0/18:2)
Metabolites	Uric acid	Metabolites	4-guanidinobutyric acid	Lipids	ChE(20:5)	Metabolites	N-acetyl-d-tryptophan	Metabolites	4-acetyl-3-hydroxy-5-methylphenyl β-d-glucopyranoside	Lipids	PG(16:0/20:4)	Lipids	PG(18:0/18:2)
Metabolites	Acetylcholine	Metabolites	Pyrrole-2-carboxylic acid	Lipids	DG(16:0/18:1)	Metabolites	Amisulpride n-oxide	Metabolites	4-hydroxybenzoate	Lipids	PI(18:0/20:5)(rep)	Lipids	PG(18:1/18:1)
Metabolites	Prolinamide	Metabolites	Hypoxanthine	Lipids	DG(16:0/18:2)	Metabolites	5-methoxyindoleacetic acid	Metabolites	2-quinolinecarboxylic acid	Lipids	PI(18:0/22:4)	Lipids	PI(16:0/16:0)
Metabolites	N-acetylornithine	Metabolites	Hypoxanthine	Lipids	DG(17:0/18:1)	Metabolites	4-[(2-cyclohex-1-enylethyl)amino]-4-oxobut-2-enoic acid	Metabolites	2-aminobenzothiazole	Lipids	SiE(18:3)	Lipids	PI(18:0/20:4)
Metabolites	5-oxo-d-proline	Metabolites	L-tyrosine	Lipids	DG(17:0/18:2)	Metabolites	Tropinone	Metabolites	N-phenylacetylglutamine	Lipids	StE(18:2)	Lipids	PI(18:0/22:5)
Metabolites	Adipate	Metabolites	2-hydroxycinnamic acid	Lipids	DG(18:0/18:1)	Metabolites	N1-(4-nitrophenyl)-2-amino-3-(benzylthio)propanamide	Metabolites	4-hydroxybenzaldehyde	Lipids	TG(16:0/16:0/16:0)	Lipids	PI(18:1/20:3)
Metabolites	Uric acid	Metabolites	Ofloxacin impurity a	Lipids	DG(18:0/20:3)	Metabolites	Monobutyl phthalate	Metabolites	N-benzylformamide	Lipids	TG(16:0/16:0/18:1)	Lipids	PI(18:2/18:2)
Metabolites	Nicotinamide	Metabolites	D-alanine	Lipids	DG(18:1/18:1)	Metabolites	Quercetin	Metabolites	Trans-3-hexenoic acid	Lipids	TG(16:0/16:0/18:2)	Lipids	PS(18:1/20:4)(rep)
Metabolites	L-tyrosine	Metabolites	2-anisic acid	Lipids	DG(18:1/18:2)	Metabolites	Fisetin	Metabolites	N-acetyl-l-tyrosine	Lipids	TG(16:0/16:0/18:3)	Lipids	PS(18:2/18:2)
Metabolites	Adenosine	Metabolites	Cytosine	Lipids	DG(18:1/20:3)	Metabolites	Indole-3-pyruvic acid	Metabolites	Quercetin-3β-d-glucoside	Lipids	TG(16:0/16:0/22:0)	Lipids	PS(20:2/18:2)
Metabolites	Palmitoyl sphingomyelin	Metabolites	Dihydrothymine	Lipids	DG(18:1/22:0)	Metabolites	Taxifolin	Metabolites	Methyl 2-cyano-3-(dimethylamino)acrylate	Lipids	TG(16:0/16:0/24:0)	Lipids	TG(16:0/16:1/16:1)
Metabolites	Dl-dipalmitoylphosphatidylcholine	Metabolites	Nervonic acid methyl ester	Lipids	DG(18:1/22:4)	Metabolites	Omeprazole sulphone	Metabolites	Resorcinol monoacetate	Lipids	TG(16:0/18:1/18:1)(rep)	Lipids	TG(16:0/17:1/18:1)
Metabolites	C-8 ceramide-1-phosphate	Metabolites	Inosine	Lipids	DG(18:1/22:5)	Metabolites	Ethyl 2-cyano-3-[(6-methoxy-8-quinolyl)amino]acrylate	Metabolites	5-methyl-n-(pyridin-3-ylmethyl)isoxazol-3-amine	Lipids	TG(16:0/18:1/18:1)(rep)(rep)	Lipids	TG(18:2/18:2/23:1)
Metabolites	3-methoxytyrosine	Metabolites	Inosine	Lipids	DG(18:1/22:6)	Metabolites	4-(3-hydroxybutyl)phenyl β-d-glucopyranoside	Metabolites	4-anisic acid	Lipids	TG(16:0/18:1/18:2)	Lipids	TG(24:5/18:2/18:2)
Metabolites	Pyrrole-2-carboxylate	Metabolites	Pyridoxamine	Lipids	DG(18:2/18:2)	Metabolites	Hispidulin	Metabolites	Kojic acid	Lipids	TG(16:0/18:1/18:2)(rep)(rep)	Lipids	ZyE(18:2)
Metabolites	Ophthalmic acid	Metabolites	2'-o-methylinosine	Lipids	DG(18:2/20:4)	Metabolites	Aflatoxin g2	Metabolites	Salicylic acid	Lipids	TG(16:0/18:1/18:3)	Metabolites	Oxalic acid
Metabolites	Trans-cinnamic acid	Metabolites	4-aminotetrahydro-2h-thiopyran-4-carboxylic acid	Lipids	DG(20:0/18:1)	Metabolites	Hispidulin	Metabolites	Fraxin	Lipids	TG(16:0/18:1/21:0)	Metabolites	Succinate
Metabolites	Azelaic acid	Metabolites	Hypoglycin a	Lipids	DG(20:1/18:1)	Metabolites	Methyldienolone	Metabolites	Cinnamoylglycine	Lipids	TG(16:0/18:1/21:0)(rep)	Metabolites	D-tagatose
Metabolites	Ferulate	Metabolites	3-indoxyl sulphate	Lipids	DG(20:3/18:2)	Metabolites	Wogonin	Metabolites	4-coumarate	Lipids	TG(16:0/18:1/22:0)	Metabolites	Pyridoxamine 5-phosphate
Metabolites	Hippurate	Metabolites	5-hydroxyindole	Lipids	DG(22:0/18:2)	Metabolites	Isokaempferide	Metabolites	N-(2-morpholinophenyl)-n'-phenylurea	Lipids	TG(16:0/18:1/22:1)	Metabolites	Dihydrobiopterin
Metabolites	Salicylic acid	Metabolites	Cyclopentylacetic acid	Lipids	DG(22:1/18:2)	Metabolites	Scrophulein	Metabolites	Quercetin-3β-d-glucoside	Lipids	TG(16:0/18:1/23:1)	Metabolites	3-coumaric acid
Metabolites	Ornithine	Metabolites	Sulfisoxazole	Lipids	DG(24:0/18:2)	Metabolites	Schisandrin	Metabolites	Trans-cinnamate	Lipids	TG(16:0/18:1/24:0)	Metabolites	N-isobutyrylglycine
Metabolites	Citrate	Metabolites	N-acetyl-l-tyrosine	Lipids	dMePE(16:0/18:1)	Metabolites	4-chlorobenzophenone	Metabolites	8-hydroxymirtazapine	Lipids	TG(16:0/18:2/18:2)(rep)	Metabolites	Pantothenic acid
Metabolites	L-tryptophan	Metabolites	Caprolactam	Lipids	dMePE(16:0/20:3)	Metabolites	Coenzyme q2	Metabolites	Oregonin	Lipids	TG(16:0/18:2/18:2)(rep)(rep)	Metabolites	Methyl acetoacetate
Metabolites	N-(3-cyano-2-thienyl)acetamide	Metabolites	D-tryptophan	Lipids	dMePE(16:0/20:5)	Metabolites	Betulin	Metabolites	4-ethynylaniline	Lipids	TG(18:0/16:0/16:0)	Metabolites	N-formylmethionine
Metabolites	(e)-2-phenylethenesulfonamide	Metabolites	Epinephrine	Lipids	dMePE(16:0e/22:4)	Metabolites	18-β-glycyrrhetinic acid	Metabolites	Cynaroside	Lipids	TG(18:0/16:0/17:0)	Metabolites	Guanine
Metabolites	Phloroglucinol	Metabolites	L-pyroglutamic acid	Lipids	LdMePE(18:1)	Metabolites	Glycocholate	Metabolites	Isorhamnetin	Lipids	TG(18:0/16:0/18:0)	Metabolites	Linoleic acid
Metabolites	Salsolinol	Metabolites	Pyridoxal	Lipids	LPA(16:0)	Metabolites	Taurocholic acid	Metabolites	4-indolecarbaldehyde	Lipids	TG(18:0/16:0/18:1)	Metabolites	Oleic acid
Metabolites	4-coumaric acid	Metabolites	3-tert-butyladipic acid	Lipids	LPC(17:3)	Metabolites	Cannabigerolic acid	Metabolites	4-methoxysalicylic acid	Lipids	TG(18:0/16:1/16:1)	Metabolites	14(z)-eicosenoic acid
Metabolites	Minocycline	Metabolites	Esculetin	Lipids	LPC(18:3)(rep)(rep)(rep)	Metabolites	Taurochenodeoxycholic acid	Metabolites	Melatonin	Lipids	TG(18:0/18:0/18:0)	Metabolites	4-pyridoxate
Metabolites	Pyridoxine	Metabolites	Piperonylonitrile	Lipids	LPC(18:4)	Metabolites	Prostaglandin f2α 1-11-lactone	Metabolites	4-dimethylaminocinnamaldehyde	Lipids	TG(18:0/18:0/18:1)	Metabolites	N'2-[3-(trifluoromethyl)benzoyl]-3-aminopyrazine-2-carbohydrazide
Metabolites	Indole	Metabolites	Syringic acid	Lipids	LPC(20:0)(rep)	Metabolites	Lagochilin	Metabolites	N-oleoyl dopamine	Lipids	TG(18:0/18:0/18:2)	Metabolites	6-aminonicotinic acid
Metabolites	6-methylquinoline	Metabolites	Ferulate	Lipids	LPC(20:0p)	Metabolites	(+/-)12(13)-dihome	Metabolites	2-(propylthio)nicotinic acid	Lipids	TG(18:0/18:1/20:0)	Metabolites	1-methylguanine
Metabolites	4-indolecarbaldehyde	Metabolites	Scopoletin	Lipids	LPC(20:5)			Metabolites	3-succinoylpyridine	Lipids	TG(18:0/18:1/20:3)	Metabolites	Nicotinuric acid
Metabolites	Indole-3-acetic acid	Metabolites	L-dopa	Lipids	LPI(16:0)			Metabolites	4-hydroxycoumarin	Lipids	TG(18:0/18:1/20:3)(rep)	Metabolites	4-imidazoleacetic acid
Metabolites	Dl-tryptophan	Metabolites	Methyl n-(4-methoxyphenyl)-[3-(trifluoromethyl)anilino]methanimidothioate	Lipids	LPI(18:0)			Metabolites	3-tert-butyladipic acid	Lipids	TG(18:0/20:4/22:4)	Metabolites	2'-o-methylguanosine
Metabolites	Indole-3-acrylic acid	Metabolites	Phenylacetylglycine	Lipids	LPI(18:0)(rep)			Metabolites	6-thioinosine-phosphate	Lipids	TG(18:0/22:6/24:1)	Metabolites	2-aminooctanedioic acid
Metabolites	L-tryptophan	Metabolites	Trans-anethole	Lipids	LPI(18:1)			Metabolites	Vindoline	Lipids	TG(18:1/18:1/18:2)(rep)	Metabolites	Xanthurenic acid
Metabolites	Methyl 2-[(methylsulfonyl)amino]benzoate	Metabolites	Sulfamethoxazole	Lipids	LPI(18:2)			Metabolites	Sakuranetin	Lipids	TG(18:1/18:1/18:2)(rep)(rep)	Metabolites	2'-o-methylguanosine
Metabolites	Homogentisate	Metabolites	L-glutamic acid	Lipids	LPI(18:2)(rep)			Metabolites	Cortisone	Lipids	TG(18:1/18:1/21:0)	Metabolites	4-pyridoxic acid
Metabolites	Trimethoprim impurity c	Metabolites	Quinoline	Lipids	LPI(20:3)			Metabolites	Piceatannol	Lipids	TG(18:1/18:1/21:1)(rep)	Metabolites	Pantothenic acid
Metabolites	2-hydroxyhippuric acid	Metabolites	Methylhippuric acid	Lipids	LPI(20:4)			Metabolites	Jasmonic acid	Lipids	TG(18:1/18:1/21:5)	Metabolites	N-acetyltyramine
Metabolites	4-methylcatechol	Metabolites	Laudanosine	Lipids	MG(18:1)			Metabolites	Thc	Lipids	TG(18:1/18:1/22:0)	Metabolites	2-oxindole
Metabolites	N-acetyl-l-cysteine	Metabolites	Dl-α-aminocaprylic acid	Lipids	MGDG(18:1/22:5)(rep)			Metabolites	12-aminododecanoic acid	Lipids	TG(18:1/18:1/22:0)(rep)	Metabolites	Nicotinuric acid
Metabolites	2-hydroxyhippuric acid	Metabolites	Epinephrine	Lipids	PA(18:2p/24:2)			Metabolites	Salicylate	Lipids	TG(18:1/18:1/22:4)	Metabolites	Indole-3-acrylic acid
Metabolites	Isoferulic acid	Metabolites	Cyclo(leucylprolyl)	Lipids	PA(29:5/18:2)			Metabolites	Coumestrol	Lipids	TG(18:1/18:1/22:5)(rep)	Metabolites	4-hydroxyphenylpyruvic acid
Metabolites	N-acetyldopamine	Metabolites	N2-phenyl-3-methylbenzo[b]thiophene-2-carbothioamide	Lipids	PC(15:0/16:1)			Metabolites	Kaempferol	Lipids	TG(18:1/18:1/24:0)	Metabolites	Xanthurenic acid
Metabolites	Nadoxolol	Metabolites	Isoliquiritigenin	Lipids	PC(15:0/18:1)			Metabolites	Carvone	Lipids	TG(18:1/18:2/18:2)(rep)(rep)	Metabolites	Salsolinol
Metabolites	Sulfamethoxazole	Metabolites	Veratrole	Lipids	PC(15:0/20:5)			Metabolites	Testosterone sulfate	Lipids	TG(18:1/18:2/22:0)	Metabolites	N-acetyl-l-phenylalanine
Metabolites	Hippurate	Metabolites	Ferulic acid	Lipids	PC(16:0/16:0)			Metabolites	Monomethyl phthalate	Lipids	TG(18:1/18:2/22:0)(rep)	Metabolites	Syringic acid
Metabolites	3-anisic acid	Metabolites	Dihydroroseoside	Lipids	PC(16:0/16:1)			Metabolites	(-)-spiculisporic acid	Lipids	TG(18:1/18:2/22:1)	Metabolites	Galactose 1-phosphate
Metabolites	D-(+)-camphor	Metabolites	Kaempferol-7-o-glucoside	Lipids	PC(16:0/18:1)			Metabolites	Propylparaben	Lipids	TG(18:1/18:2/24:0)	Metabolites	Indole-3-ethanol
Metabolites	Sinapinic acid	Metabolites	Kaempferol-7-o-glucoside	Lipids	PC(16:0/20:3)			Metabolites	5α-dihydrotestosterone	Lipids	TG(18:1/20:4/22:4)	Metabolites	3-[1-(2-carboxyethyl)-1h-benzo[d]imidazol-2-yl]propanoic acid
Metabolites	Α-hydroxyhippuric acid	Metabolites	1-phenylethanol	Lipids	PC(16:0/20:5)			Metabolites	3-hydroxydecanoic acid	Lipids	TG(18:1/22:0/22:6)	Metabolites	Fenethylline
Metabolites	Irisxanthone	Metabolites	Naringenin	Lipids	PC(16:0/22:4)			Metabolites	Nor-9-carboxy-δ9-thc	Lipids	TG(18:1/24:0/24:1)	Metabolites	Ethyl malonate
Metabolites	4-hydroxy-2-methylbenzoic acid	Metabolites	Methylparaben	Lipids	PC(16:0/22:5)			Metabolites	Androsterone glucuronide	Lipids	TG(18:2/18:2/18:2)(rep)	Metabolites	Kynurenic acid
Metabolites	Citrinin	Metabolites	7-aminonimetazepam	Lipids	PC(16:0e/16:0)			Metabolites	Testosterone	Lipids	TG(19:0/18:1/18:1)	Metabolites	4-methoxybenzaldehyde
Metabolites	N-acetyl-d-tryptophan	Metabolites	Hesperetin	Lipids	PC(16:0e/18:1)			Metabolites	17α-hydroxyprogesterone	Lipids	TG(19:1/17:3/19:1)	Metabolites	4-(benzyloxy)-n'-hydroxybenzenecarboximidamide
Metabolites	2-(6-hydroxyhexyl)-3-methylenesuccinic acid	Metabolites	Cycloolivil	Lipids	PC(16:1/20:5)			Metabolites	Shogaol	Lipids	TG(19:1/18:1/18:2)	Metabolites	6-methylbenzoxazole
Metabolites	Cantharidin	Metabolites	Mearnsitrin	Lipids	PC(17:0/18:1)			Metabolites	Psilocybin	Lipids	TG(19:1/18:2/18:2)	Metabolites	5-methoxyindole
Metabolites	2-phenylethyl 3-o-(4-carboxy-3-hydroxy-3-methylbutanoyl)-β-d-glucopyranoside	Metabolites	Isorhapontigenin	Lipids	PC(17:0/20:5)			Metabolites	Deoxyuridine	Lipids	TG(19:2/18:2/18:2)	Metabolites	7-hydroxy-3-[4-hydroxy-3-(3-methyl-2-buten-1-yl)phenyl]-8-(3-methyl-2-buten-1-yl)-4h-chromen-4-one
Metabolites	2-iodo-n-[2-(trifluoromethyl)phenyl]benzamide	Metabolites	Columbianetin	Lipids	PC(18:0/18:1)			Metabolites	D-sphingosine	Lipids	TG(20:0/16:0/18:1)	Metabolites	1-ethoxynaphthalene
Metabolites	Gentisic acid	Metabolites	(±)-abscisic acid	Lipids	PC(18:0/18:3)			Metabolites	Epitestosterone	Lipids	TG(20:0/18:1/18:1)	Metabolites	2-amino-3-methoxybenzoic acid
Metabolites	Pilocarpine	Metabolites	Matairesinol	Lipids	PC(18:0/20:2)			Metabolites	10-propoxydecanoic acid	Lipids	TG(20:1/18:1/18:1)	Metabolites	2-(acetylamino)-4-phenylbutanoic acid
Metabolites	Isoquinoline	Metabolites	Dodecanedioic acid	Lipids	PC(18:0e/16:0)			Metabolites	Kahweol	Lipids	TG(20:3/18:2/18:2)	Metabolites	3-hydroxyphenylacetate
Metabolites	Indole-3-acetic acid	Metabolites	Cmpf	Lipids	PC(18:0e/18:1)			Metabolites	Tofa	Lipids	TG(24:1/18:2/18:2)	Metabolites	Indole-3-methyl acetate
Metabolites	4-hydroxy-6-methyl-2-pyrone	Metabolites	Pinocembrin	Lipids	PC(18:0e/22:6)			Metabolites	1-dodecanesulfonic acid	Lipids	TG(24:5/18:1/18:2)(rep)	Metabolites	Capryloylglycine
Metabolites	5-methoxysalicylic acid	Metabolites	Naringenin	Lipids	PC(18:0p/16:0)			Metabolites	(r)-3-hydroxy myristic acid	Lipids	TG(25:0/16:0/18:1)	Metabolites	Isophorone
Metabolites	Chrysin	Metabolites	Sorbicillin	Lipids	PC(18:0p/18:1)			Metabolites	Prostaglandin a1 ethyl ester	Lipids	TG(25:0/18:0/18:1)	Metabolites	Sebacic acid
Metabolites	Genistein	Metabolites	Coenzyme q1	Lipids	PC(18:1/18:2)			Metabolites	Gw 9508	Lipids	TG(25:0/18:1/18:1)	Metabolites	Cortisol
Metabolites	Heptanophenone	Metabolites	Piperanine	Lipids	PC(18:1/20:3)			Metabolites	Zerumbone	Lipids	TG(25:2/18:1/18:2)	Metabolites	Aldosterone
Metabolites	Norlichexanthone	Metabolites	Indole-3-butyric acid	Lipids	PC(18:1/20:3)(rep)			Metabolites	Palmitelaidic acid methyl ester	Lipids	TG(26:0/16:0/18:1)	Metabolites	Sulcatol
Metabolites	3-(4-chlorophenyl)-2-{2-[3-(2-methylpyrimidin-4-yl)phenyl]hydrazono}-3-oxopropanenitrile	Metabolites	Genistein 4'-o-glucuronide	Lipids	PC(18:1/22:6)			Metabolites	Arachidonic acid methyl ester	Lipids	TG(26:0/18:0/18:1)	Metabolites	(-)-camphor
Metabolites	Pulegone	Metabolites	6-o-methylscutellarin	Lipids	PC(18:1/24:0)			Metabolites	Tetranor-12(s)-hete	Lipids	TG(26:0/18:1/18:1)	Metabolites	6β-prostaglandin i1
Metabolites	Rivaroxaban	Metabolites	L-saccharopine	Lipids	PC(20:1/22:6)			Metabolites	Anacardic acid	Lipids	TG(26:0/18:1/18:2)	Metabolites	Corchorifatty acid f
Metabolites	Dl-metanephrine	Metabolites	Chrysin	Lipids	PC(20:1p/20:4)			Metabolites	18-β-glycyrrhetinic acid	Lipids	TG(26:0/18:1/18:2)(rep)	Metabolites	Decanoic acid
Metabolites	Cp-114271	Metabolites	Baicalin	Lipids	PC(22:1/18:2)			Metabolites	Isotretinoin	Lipids	TG(26:1/16:0/18:1)	Metabolites	Prostaglandin b1
Metabolites	Melicopidine	Metabolites	3-{4-[(4-fluorophenyl)sulfonyl]piperazino}-4h-chromen-4-one	Lipids	PC(24:0/18:2)			Metabolites	N-arachidonoyl taurine	Lipids	TG(26:1/18:1/18:2)	Metabolites	5-hydroxy-3-(hydroxymethyl)-6-isopropyl-2-oxo-3-cyclohexen-1-yl 3-methylpentanoate
Metabolites	Equol	Metabolites	10-hda	Lipids	PE(16:0/16:0)			Metabolites	Muscone	Lipids	TG(28:0/18:1/18:1)	Metabolites	11-deoxy prostaglandin f2β
Metabolites	Phenyl acetate	Metabolites	4'-methoxyacetophenone	Lipids	PE(16:0/16:1)			Metabolites	16-hydroxyhexadecanoic acid	Lipids	TG(29:0/16:0/18:1)	Metabolites	Bilirubin
Metabolites	Sepiapterin	Metabolites	9-nitrooleate	Lipids	PE(16:0/18:1)			Metabolites	Tretinoin	Lipids	TG(30:0/18:1/18:2)	Metabolites	Δ2-trans-hexadecenoic acid
Metabolites	Perillic acid	Metabolites	Decanoylcarnitine	Lipids	PE(16:0/18:1)(rep)			Metabolites	Palmitoleic acid	Lipids	TG(30:5/16:0/18:1)	Metabolites	Terpestacin
Metabolites	10-hda	Metabolites	Tetradecanedioic acid	Lipids	PE(16:0/20:5)			Metabolites	Docosahexaenoic acid	Lipids	ZyE(18:2)(rep)	Metabolites	2-arachidonoyl glycerol
Metabolites	Caprylic acid	Metabolites	Oleoyl-l-α-lysophosphatidic acid	Lipids	PE(16:0/20:5)(rep)			Metabolites	Δ2-trans-hexadecenoic acid	Metabolites	Pyruvic acid	Metabolites	1-linoleoyl glycerol
Metabolites	Cannabidiolic acid	Metabolites	(+/-)-c75	Lipids	PE(16:0p/18:1)			Metabolites	Eicosapentaenoic acid methyl ester	Metabolites	L-aspartate	Metabolites	Glycerophospho-n-palmitoyl ethanolamine
Metabolites	N'2-(2-thienylcarbonyl)-5-(1-hexynyl)-2-furancarbohydrazide	Metabolites	Levothyroxine	Lipids	PE(16:0p/18:1)(rep)			Metabolites	Citral	Metabolites	D-(-)-quinic acid	Metabolites	Α-eleostearic acid
Metabolites	4-phenylbutyric acid	Metabolites	N-(4-cyano-1-phenyl-1h-pyrazol-5-yl)-2-(4-methylpiperazino)acetamide	Lipids	PE(17:0/18:1)			Metabolites	Docosahexaenoic acid	Metabolites	4-oxoproline	Metabolites	Α-eleostearic acid
Metabolites	Cannabidiolic acid	Metabolites	Glycitein	Lipids	PE(18:0/18:1)			Metabolites	3-acetyl-11-keto-β-boswellic acid	Metabolites	L-arginine	Metabolites	Labdanolic acid
Metabolites	10-hydroxydecanoic acid	Metabolites	Lauroylcarnitine	Lipids	PE(18:0/18:1)(rep)					Metabolites	Guanidinoacetate	Metabolites	Arachidonic acid
Metabolites	Levothyroxine	Metabolites	(2e)-4-hydroxy-4-{4-hydroxy-2-[(1e)-6-hydroxy-1-hepten-1-yl]cyclopentyl}-2-butenoic acid	Lipids	PE(18:0e/18:2)					Metabolites	Β-alanine	Metabolites	Oleate
Metabolites	Butylparaben	Metabolites	12-hydroxydodecanoic acid	Lipids	PE(18:0p/22:4)(rep)					Metabolites	Betaine
Metabolites	Piperine	Metabolites	Α-pinene-2-oxide	Lipids	PE(18:1/18:1)					Metabolites	Ll-2,6-diaminoheptanedioate
Metabolites	Ingenol-3-angelate	Metabolites	Sedanolide	Lipids	PE(18:1/20:4)					Metabolites	L-proline
Metabolites	Jasmonic acid	Metabolites	Senkyunolide h	Lipids	PE(18:1/22:6)					Metabolites	Methylimidazoleacetic acid
Metabolites	Glycochenodeoxycholate	Metabolites	Hexadecanedioic acid	Lipids	PE(18:1/22:6)(rep)					Metabolites	O-acetylcarnitine
Metabolites	D-erythro-sphingosine 1-phosphate	Metabolites	Glycochenodeoxycholate	Lipids	PE(20:2/18:2)					Metabolites	Ornithine
Metabolites	3-methyl-2-oxindole	Metabolites	Tofa	Lipids	phSM(d18:0/16:1)					Metabolites	N-acetyl-l-alanine
		Metabolites	Artemisinin	Lipids	phSM(d22:0/20:3)					Metabolites	N-acetylornithine
		Metabolites	7α-hydroxytestosterone	Lipids	phSM(d22:1/18:0)					Metabolites	D-(+)-proline
		Metabolites	Gamma-linolenic acid	Lipids	PI(16:0/16:1)					Metabolites	2-amino-3-methoxybenzoic acid
		Metabolites	Palmitoylcarnitine	Lipids	PI(16:0/18:1)					Metabolites	Pyroglutamate
		Metabolites	Cafestol	Lipids	PI(16:0/18:3)					Metabolites	3-hydroxymandelic acid
		Metabolites	19-nortestosterone	Lipids	PI(16:0/20:3)					Metabolites	Propionylcarnitine
		Metabolites	Tris(2-butoxyethyl) phosphate	Lipids	PI(16:0/20:3)(rep)					Metabolites	Alpha-tocopherol
		Metabolites	Retinoate	Lipids	PI(16:0/20:4)					Metabolites	Alpha-tocopherol
		Metabolites	Α-linolenic acid	Lipids	PI(16:0/20:5)					Metabolites	Tetramethylene sulfoxide
		Metabolites	Deoxycorticosterone acetate	Lipids	PI(16:0/22:4)					Metabolites	7-methylxanthine
		Metabolites	(+/-)12(13)-dihome	Lipids	PI(16:0/22:5)					Metabolites	4-methyl-5-thiazoleethanol
		Metabolites	Lauric acid	Lipids	PI(16:0/22:6)					Metabolites	Tyrosylalanine
		Metabolites	Ethyl palmitoleate	Lipids	PI(16:1/17:0)					Metabolites	5-valerolactone
		Metabolites	Methyl 2-hydroxy-4-{3-[(4-oxo-3-phenyl-4h-chromen-7-yl)oxy]propoxy}-3-propylbenzoate	Lipids	PI(16:1/18:2)					Metabolites	N-acetyl-l-methionine
		Metabolites	Rac-glycerol 1-myristate	Lipids	PI(17:0/18:1)					Metabolites	3-methylxanthine
		Metabolites	Glycerophospho-n-palmitoyl ethanolamine	Lipids	PI(17:0/18:2)					Metabolites	Tyrosylalanine
		Metabolites	Deoxycholic acid	Lipids	PI(17:0/20:3)					Metabolites	7-methylxanthine
		Metabolites	Myristic acid	Lipids	PI(17:0/20:4)					Metabolites	L-phenylalanine
				Lipids	PI(17:0/20:4)(rep)					Metabolites	Isovanillic acid
				Lipids	PI(18:0/16:1)					Metabolites	Perillartine
				Lipids	PI(18:0/18:1)					Metabolites	Phenol
				Lipids	PI(18:0/18:3)					Metabolites	Theobromine
				Lipids	PI(18:0/22:6)					Metabolites	Glycyl-l-leucine
				Lipids	PI(18:0/22:6)(rep)					Metabolites	N-acetylproline
				Lipids	PI(18:1/22:5)					Metabolites	Noradrenaline
				Lipids	PI(18:1/22:6)					Metabolites	Ciliatine
				Lipids	PS(18:0/18:2)					Metabolites	Tert-butyl n-[1-(aminocarbonyl)-3-methylbutyl]carbamate
				Lipids	SiE(16:1)					Metabolites	Paraxanthine
				Lipids	SiE(18:1)					Metabolites	2-{2-oxo-2-[4-(1h-pyrrol-1-yl)piperidino]ethoxy}acetic acid
				Lipids	SiE(18:2)					Metabolites	Cycloheximide
				Lipids	SiE(20:2)					Metabolites	Theophylline
				Lipids	SiE(20:3)					Metabolites	Α-aspartylphenylalanine
				Lipids	SiE(20:4)					Metabolites	Leucylproline
				Lipids	SM(d18:1/20:0)					Metabolites	2-methoxyresorcinol
				Lipids	SM(d18:1/21:0)					Metabolites	Aniline-2-sulfonate
				Lipids	SM(d18:1/21:1)					Metabolites	2-(1-adamantylcarbonyl)hydrazine-1-carbothioamide
				Lipids	SM(d18:1/26:3)					Metabolites	Theophylline
				Lipids	SM(d18:1/28:2)					Metabolites	Methyl 2-{[2-o-(6-deoxy-α-l-mannopyranosyl)-β-d-glucopyranosyl]oxy}benzoate
				Lipids	TG(15:1/18:1/18:1)					Metabolites	Ferulic acid
				Lipids	TG(18:0/16:0/19:0)					Metabolites	Ethyl 4-(2-methoxyphenyl)piperazine-1-carboxylate
				Lipids	TG(18:1/18:1/23:1)					Metabolites	N-acetyl-dl-tryptophan
				Lipids	TG(18:1/18:2/21:1)					Metabolites	L(+)-ornithine
				Lipids	TG(18:1/18:2/21:5)					Metabolites	4-oxo-4-[(3-oxo-2-decanyl)amino]butanoic acid
				Lipids	TG(18:2/18:2/20:4)					Metabolites	Ofloxacin impurity e
				Lipids	TG(8:0/8:0/10:0)(rep)(rep)					Metabolites	Caffeine
				Metabolites	L-ascorbic acid 2-sulfate					Metabolites	N-acetylmethionine
				Metabolites	3-hydroxy-3-(methoxycarbonyl)pentanedioic acid					Metabolites	4-acetamidobenzoic acid
				Metabolites	D-psicose					Metabolites	N'-cyano-n-[2-(trifluoromethyl)phenyl]pyrrolidine-1-carboximidamide
				Metabolites	D-α-hydroxyglutaric acid					Metabolites	Tyrosol
				Metabolites	Δ-gluconic acid δ-lactone					Metabolites	Methyl indole-3-acetate
				Metabolites	Gluconic acid					Metabolites	Acetochlor esa
				Metabolites	L-threonic acid					Metabolites	Picrotoxinin
				Metabolites	D-(-)-lyxose					Metabolites	N-acetyl-dl-tryptophan
				Metabolites	1-methylnicotinamide					Metabolites	Sitagliptin
				Metabolites	Acrylic acid					Metabolites	Pha-543613
				Metabolites	D-(+)-maltose					Metabolites	Violacerol ii
				Metabolites	Β-alanine					Metabolites	Proline
				Metabolites	N-alpha-acetyl-l-asparagine					Metabolites	4-chlorophenol
				Metabolites	Creatine					Metabolites	Noscapine
				Metabolites	3-hydroxybutyric acid					Metabolites	Ethyl 2-cyano-2-[2-(3-phenyl-1h-pyrazol-5-yl)hydrazono]acetate
				Metabolites	4-acetamidobutanoic acid					Metabolites	Picrotin
				Metabolites	Prolylleucine					Metabolites	Trans-3-indoleacrylic acid
				Metabolites	Valine					Metabolites	4-ethylphenol
				Metabolites	Ethylenediaminetetraacetic acid (edta)					Metabolites	Apigenin
				Metabolites	D-(-)-fructose					Metabolites	Indole-3-acetaldehyde
				Metabolites	Acetoacetate					Metabolites	4-propylbenzoic acid
				Metabolites	Adenosine-monophosphate					Metabolites	Afzelin
				Metabolites	3-(4-chlorophenyl)-1-(4-fluorophenyl)-1h-pyrazol-5-amine					Metabolites	Phloretin
				Metabolites	1-methyluric acid					Metabolites	N'-cyano-n-[2-(trifluoromethyl)phenyl]pyrrolidine-1-carboximidamide
				Metabolites	Suberic acid					Metabolites	Ethyl 3-cyano-6-methyl-2-({2-[(2-thienylcarbonyl)amino]phenyl}thio)isonicotinate
				Metabolites	2-hydroxycinnamic acid					Metabolites	3-allyl-2-hydroxybenzoic acid
				Metabolites	Dl-4-hydroxyphenyllactic acid					Metabolites	Matairesinol
				Metabolites	4-hydroxy-3- methoxyphenylglycol sulfate					Metabolites	Cinnamyl alcohol
				Metabolites	Dl-β-leucine					Metabolites	Sulfamerazine
				Metabolites	4-hydroxybutyric acid (ghb)					Metabolites	2-mercaptobenzothiazole
				Metabolites	Cotinine					Metabolites	1-naphthol
				Metabolites	5-hydroxytryptophan					Metabolites	2-mercaptobenzothiazole
				Metabolites	L-5-hydroxytryptophan					Metabolites	6-hydroxycaproic acid
				Metabolites	Methyl-2-aminobenzoate					Metabolites	Nootkatone
				Metabolites	Adrenic acid					Metabolites	4-methoxycinnamic acid
				Metabolites	Cholest-4-en-3-one					Metabolites	Genistein
				Metabolites	(-)-camphanic acid					Metabolites	L-aspartic acid β-benzyl ester
				Metabolites	Indole-3-acetamide					Metabolites	Decanamide
				Metabolites	3-methylglutaric acid					Metabolites	Dehydrocholic acid
				Metabolites	1-methyluric acid					Metabolites	Nordiazepam
				Metabolites	5-hydroxyindole-3-acetic acid					Metabolites	Geranyl pyrophosphate
				Metabolites	L-kynurenine					Metabolites	Benzyl alcohol
				Metabolites	Isoxanthopterin					Metabolites	N-[3-(aminosulfonyl)phenyl]-2-phenoxynicotinamide
				Metabolites	5-hydroxyindoleacetate					Metabolites	Taurolithocholic acid 3-sulfate
				Metabolites	8-hydroxyquinoline					Metabolites	Corticosterone
				Metabolites	L-kynurenine					Metabolites	Mono(2-ethylhexyl) phthalate (mehp)
				Metabolites	N-acetylhistamine					Metabolites	4-(methylthio) aniline
				Metabolites	2-{2-[5-(ethoxycarbonyl)-2-morpholinoanilino]-2-oxoethoxy}acetic acid					Metabolites	Cholic acid
				Metabolites	6-methyl-2-pyridinemethanol					Metabolites	Cholate
				Metabolites	4-aminohippuric acid					Metabolites	Glycoursodeoxycholic acid
				Metabolites	L-phenylalanine					Metabolites	N-[2-(trifluoromethyl)phenyl]pyrrolidine-1-carbothioamide
				Metabolites	N-tigloylglycine					Metabolites	Deoxycholate
				Metabolites	3-methoxytyramine					Metabolites	Docosahexaenoic acid ethyl ester
				Metabolites	Ecgonine					Metabolites	Chenodeoxycholate
				Metabolites	2-hydroxyphenylalanine					Metabolites	(9cis)-retinal
				Metabolites	Mussaenosidic acid					Metabolites	Eicosapentaenoic acid
				Metabolites	3-hydroxy-5-(hydroxymethyl)-2-methylisonicotinaldehyde oxime					Metabolites	14(s)-hdha
				Metabolites	1-methyladenosine					Metabolites	Monoolein
				Metabolites	2-aminooctanedioic acid					Metabolites	Caprylic acid (octanoic acid)
				Metabolites	Caffeine					Metabolites	Ethyl oleate
				Metabolites	N-isovalerylglycine
				Metabolites	2-hydroxyphenylacetic acid
				Metabolites	Asperulosidic acid
				Metabolites	L-(-)-3-phenyllactic acid
				Metabolites	3-chloro-n'-(pyridin-3-ylcarbonyl)benzohydrazide
				Metabolites	Kynurenic acid
				Metabolites	Sulfamethoxazole hydroxylamine
				Metabolites	Indole-3-lactic acid
				Metabolites	Geniposidic acid
				Metabolites	4-aminobenzoate
				Metabolites	3-methoxybenzaldehyde
				Metabolites	Isobutyraldehyde
				Metabolites	5'-methylthioadenosine
				Metabolites	2'-deoxyinosine 5'-monophosphate
				Metabolites	1-(2-furylmethyl)-5-oxopyrrolidine-3-carboxylic acid
				Metabolites	Phenylpyruvic acid
				Metabolites	7-(β-hydroxyethyl)theophylline
				Metabolites	Phenylacetylglycine
				Metabolites	4-hydroxy-2-quinolinecarboxylic acid
				Metabolites	N-acetyl-l-phenylalanine
				Metabolites	Allyl 2-(1h-benzimidazol-2-yl)-2-cyano-n-phenylethanimidothioate
				Metabolites	Methyl 3-(isonicotinoylamino)-4-methylbenzoate
				Metabolites	3-hydroxydetomidine
				Metabolites	Pipecolic acid
				Metabolites	N-acetyl-l-leucine
				Metabolites	2-methyl-5-propionylfuran
				Metabolites	D-saccharic acid
				Metabolites	Methyl picolinate
				Metabolites	Cytidine 5'-monophosphate (hydrate)
				Metabolites	Cysteinylglycine
				Metabolites	4-{[(3-methyl-2-thienyl)methyl]amino}-4-oxobutanoic acid
				Metabolites	5-amino-3-(4-methoxyphenyl)-5-oxopentanoic acid
				Metabolites	17α-ethynylestradiol
				Metabolites	Hexanoylglycine
				Metabolites	Myristicin
				Metabolites	2-amino-4-cresol
				Metabolites	Anthranilic acid
				Metabolites	Α-cyano-4-hydroxycinnamic acid
				Metabolites	Norfentanyl
				Metabolites	O1-[(5-nitro-2-furyl)carbonyl]-3-chloro-4-[(4-chlorobenzyl)oxy]benzene-1-carbohydroximamide
				Metabolites	N-methylcaprolactam
				Metabolites	Hexanoylcarnitine
				Metabolites	Arecoline
				Metabolites	D-cysteine
				Metabolites	Ethyl-2-amino-1-cyclohexene-1-carboxylate
				Metabolites	Indole-3-lactic acid
				Metabolites	Aloe-emodin
				Metabolites	2-hydroxyphenylalanine
				Metabolites	Azelaic acid
				Metabolites	Nictoflorin
				Metabolites	Cyclo(phenylalanyl-prolyl)
				Metabolites	Ingliforib
				Metabolites	Ambroxol
				Metabolites	Melatonin
				Metabolites	4-ethoxybenzaldehyde
				Metabolites	3-methyl-2-quinoxalinol
				Metabolites	Hexanoic acid
				Metabolites	Isoferulic acid
				Metabolites	N-acetylserotonin
				Metabolites	4-phenyl-3-buten-2-one
				Metabolites	N1-[2-({[3-chloro-5-(trifluoromethyl)-2-pyridyl]methyl}thio)ethyl]benzamide
				Metabolites	4-(4-ethoxyphenyl)-4-oxobutanoic acid
				Metabolites	6-hydroxymelatonin
				Metabolites	Apocynin
				Metabolites	Valsartan metabolite
				Metabolites	6 β-hydroxycortisol
				Metabolites	Methysticin
				Metabolites	Dehydroepiandrosterone (dhea)
				Metabolites	4-methoxycinnamaldehyde
				Metabolites	3-(4-methylbenzoyl)acrylic acid
				Metabolites	Scutellarioside ii
				Metabolites	4'-hydroxydiclofenac
				Metabolites	4-ethylbenzaldehyde
				Metabolites	Trans-cinnamaldehyde
				Metabolites	Β-d-glucopyranuronic acid
				Metabolites	2-cyclopentylphenol
				Metabolites	Dantron
				Metabolites	Desoxycortone
				Metabolites	11-α-hydroxy-17-methyltestosterone
				Metabolites	Estrone sulfate
				Metabolites	Β-asarone
				Metabolites	(-)-caryophyllene oxide
				Metabolites	3-(benzylamino)-5-(4-chlorophenyl)cyclohex-2-en-1-one
				Metabolites	Tetrahydrocortisone
				Metabolites	Daidzein
				Metabolites	4-tert-amylphenol
				Metabolites	Dehydrocholic acid
				Metabolites	Daidzein
				Metabolites	Epitestosterone glucuronide
				Metabolites	Methyl jasmonate
				Metabolites	4-cyclopentylphenol
				Metabolites	3-o-β-d-glucopyranosylandrographolide
				Metabolites	Sulfamethazine
				Metabolites	Acetophenone
				Metabolites	Valerophenone
				Metabolites	4'-hydroxydiclofenac
				Metabolites	Rifampicin
				Metabolites	Emodin
				Metabolites	Triphenylphosphine oxide
				Metabolites	Bilirubin
				Metabolites	3-dehydroshikimate
				Metabolites	Phenylacetic acid
				Metabolites	Dihydromethysticin
				Metabolites	Butyl butyrate
				Metabolites	Progesterone
				Metabolites	Bialaphos
				Metabolites	Prostaglandin e2
				Metabolites	Ethyl 3-[2-(diphenylmethylidene)hydrazino]but-2-enoate
				Metabolites	Cuminaldehyde
				Metabolites	Glycocholic acid
				Metabolites	Pregnenolone
				Metabolites	Methyl 4-(aminocarbonyl)-n-cyanotetrahydropyridine-1(2h)-carbimidothioate
				Metabolites	Manidipine
				Metabolites	Lopinavir
				Metabolites	Diosgenin
				Metabolites	7-hydroxycoumarine
				Metabolites	Caffeic acid
				Metabolites	Monobutyl phthalate
				Metabolites	Trans-aconitic acid
				Metabolites	Manidipine
				Metabolites	Arachidonic acid
				Metabolites	Eicosapentaenoic acid
				Metabolites	1-oleoyl-rac-glycerol
				Metabolites	Docosapentaenoic acid
