# Supplementary material for: The trans-omics landscape of COVID-19
Source: Nat Commun. 2021 Jul 27;12:4543. doi: 10.1038/s41467-021-24482-1 (PMC8316550; doi:10.1038/s41467-021-24482-1)
Supplement: Supplementary file 12 — Supplementary Data 9 [file 41467_2021_24482_MOESM12_ESM.xlsx]

## Sheet: Supplementary Data9.1
Supplementary Data9.1 GRN in asymptomatic group
Regulator	Target	MI	P values
RBCK1	WWP2	1.00765	0.0184119
AKNA	REXO1	0.957805	0.00018507
LITAF	CSF2RB	0.977317	1.6827e-05
CCDC88A	CSF1R	0.484553	0.00018507
ZNF101	ITFG2	0.543032	0.0184119
CREBZF	ZNF770	0.695866	0.00018507
SREBF2	NUBP2	0.550902	0.00018507
HSF1	EMG1	0.455628	0.0184119
GABPA	LEPROTL1	0.622974	1.16446e-07
ZNF460	DNAJB14	0.600859	0
TBX21	SLAMF7	0.550829	0
RUNX3	CCDC88C	0.614158	0
RXRB	HVCN1	0.683514	0.0184119
FOSB	HIST2H2BF	0.80653	0.00018507
STAT5B	TFEB	1.09399	0.0184119
TSC22D4	ITPK1	1.05518	0
LRRFIP1	BOD1L1	1.00274	0
GATA1	BRD4	0.847157	0.00018507
ZBTB7B	RCOR1	1.03178	0
BCL11B	RANBP2	0.600226	0.0184119
BCL11B	RANBP6	0.578441	0.0184119
MAF1	DPM2	0.911427	0
RXRB	ANKHD1-EIF4EBP3	0.773268	1.16446e-07
DNAJC1	GALNT11	0.477279	1.6827e-05
STAT2	SEC61B	0.452475	0.0184119
ZNF808	ARHGEF3	0.534149	1.6827e-05
BCL6	ETS2	0.977834	0
BCL6	ETV6	0.925312	0.0019098
HIVEP1	NFKB1	0.735184	9.09188e-09
BBX	CD3E	0.529551	0.0184119
ARNTL	TBC1D22B	0.800186	1.44106e-06
MAF1	DPCD	0.822257	0
DNAJC1	FEM1B	0.486054	9.09188e-09
BBX	CCT5	0.603915	1.16446e-07
STAT5B	TET2	0.947604	1.6827e-05
CREBZF	ZNF800	0.705235	0
RFX7	NEPRO	0.551453	1.44106e-06
ZBTB44	SLC25A51	0.735672	1.6827e-05
ZBTB44	SLC25A38	0.800731	0
KLF9	MAPK9	0.486895	0
E2F3	PSEN1	0.880779	0.0184119
CREBZF	ZNF862	0.582809	0
FOXN2	ENY2	0.51159	0.0184119
DBP	NOB1	0.55743	0
RREB1	C2CD2L	0.685162	1.6827e-05
BCL6	FAM129A	0.916958	0.00018507
ZSCAN25	ITK	0.535955	9.09188e-09
ZNF280D	MRPS10	0.519699	0.00018507
E2F2	C18orf25	0.701267	0.00018507
ZNF277	YBEY	0.454204	0.0019098
ZNF224	SZT2	0.628983	9.09188e-09
ZNF746	ANXA11	1.05815	1.6827e-05
RBPJ	FAR2	0.870273	0.0019098
ZNF142	PKD1	0.624056	0
CREBRF	EID3	0.680673	1.44106e-06
NFIX	DCAF12	0.983032	0
ZEB2	MEX3C	0.532738	1.6827e-05
CREBRF	EIF5	0.686854	0
TET2	GK	0.937489	0
ZBTB18	RNF24	1.02624	0.0184119
MGA	CLNS1A	0.581707	0
CIC	TREML2	0.971514	0.0184119
ZBTB2	SPOPL	0.827298	9.09188e-09
STAT5B	TDP2	0.948355	0
CBFB	WDR5	0.502176	0.00018507
NR4A2	BTBD19	0.777119	0.0019098
AHR	ERCC1	0.450227	0
HMGXB3	OGDH	0.668082	0.0019098
HMGXB3	DDX39A	0.582792	0
ZNF800	ARFGEF1	0.691363	0.0184119
MBD1	WDR37	0.679595	0
CUX1	QSOX1	0.615928	0
SMARCE1	ARCN1	0.615455	6.99375e-10
RUNX1	NOC2L	0.488956	1.44106e-06
MTA2	SPIN1	0.592624	0.0019098
ZNF142	PHF8	0.69012	0.0184119
KLF16	STK40	1.04539	0
ZXDC	TGOLN2	0.855675	0
ZNF484	DOCK9	0.542497	0.0019098
GTF2I	UBE2D1	0.800033	0.0184119
IRF7	EHD1	0.74306	0.0184119
SREBF2	SFXN1	0.540346	9.09188e-09
KLF9	MATR3	0.54588	0.0184119
ZNF281	EIF5	0.811002	9.09188e-09
RUNX2	HNRNPF	0.711653	0.0184119
GTF2I	UBE2L6	0.681821	0.0184119
ZNF281	EID3	0.790904	0.0019098
KLF16	RAB11FIP1	0.921229	1.6827e-05
TFEB	CSF2RA	1.10796	1.44106e-06
ZNF32	OSTC	0.477076	0
ELF1	GOLGA7	0.62594	1.16446e-07
CREBZF	CARMIL2	0.586913	0.0019098
TCF7	GRAP	0.590164	0
TFEB	CSF2RB	1.08222	0
CNBP	EVI2A	0.627838	1.6827e-05
SPI1	ATP11A	1.03974	0
MEF2D	SH3BP2	0.82551	0.0019098
HMGXB3	SNX30	0.487817	0.00018507
ZBED4	RANBP2	0.631177	0
CSRNP1	CKAP4	0.82507	0
ZNF142	PIGT	0.520114	0.0184119
TSC22D1	MFSD6	0.468605	0.00018507
ZNF146	RPL7L1	0.525774	0
CUX1	FHOD1	0.660295	9.09188e-09
ZNF148	TOPBP1	0.558132	0.0019098
SETBP1	BCL11A	0.465532	0
PIAS2	ZMYND8	0.676216	0.0019098
ZNF770	TMEM87B	0.670728	0
ZNF516	VAMP2	0.93487	0.0184119
MAF1	E2F4	0.697978	0
ZNF592	IL6R	0.932516	0.00018507
PLEK	ANKRD36	0.566722	0.0184119
FOXN2	EID1	0.541731	1.44106e-06
ZKSCAN8	GPRIN3	0.51771	0.00018507
ATF2	KIF11	0.721788	1.44106e-06
ATF2	KIF14	0.794272	0
ATF2	KIF15	0.807464	1.44106e-06
USF1	TNK2	0.59835	0
ZBED4	ISCA2	0.548861	1.16446e-07
NR3C2	RSAD1	0.51897	1.6827e-05
PLSCR1	PRELID1	0.688362	0
ZBTB1	RSL24D1	0.623359	0
YY1	FAM107B	0.594132	0.0184119
BCL11A	C21orf33	0.539202	0.00018507
REST	PPP1R12A	0.866434	0
FOXJ3	SUZ12	0.567275	0.00018507
FLI1	SELPLG	0.933836	0.0184119
ERF	MLLT1	0.945578	0.0019098
ZNF385A	EIF4EBP1	0.534118	0
ZFP36L1	FNDC3B	0.873464	0.00018507
SPI1	SLC16A3	1.0554	9.09188e-09
MIS18BP1	CEP57	0.424665	0.0019098
TP53	TNFAIP8	0.577171	0
ZNF787	DMXL2	0.698487	0.00018507
CENPT	LMF2	0.50144	0
MTA2	ARHGEF3	0.554654	0.0019098
ZNF267	SYNJ1	0.868426	0
ZNF644	DDX47	0.535594	0
ZNF644	DDX10	0.523553	0.0184119
ETS2	TFEB	1.01518	0.00018507
YBX1	CDC42BPA	0.810908	0
SETDB1	NFE2	0.746964	6.99375e-10
ZNF706	NOP9	0.580498	1.6827e-05
ZEB2	DCAF7	0.497576	1.44106e-06
XBP1	CDK2AP2	0.536157	0
ADNP2	DLST	0.629785	9.09188e-09
FOXO1	FOXP1	0.657418	0
YY1	MOB1A	0.630697	0
ZNF79	CAPRIN2	0.824247	0
JAZF1	GABARAPL2	0.828129	0.00018507
SETBP1	DNAJC1	0.478221	0
ETS2	TET2	0.910574	0.0184119
SREBF2	NDUFV2	0.487822	0.0019098
GFI1	GINM1	0.461395	0.0019098
ZNF385A	JAK2	0.455931	1.44106e-06
ZNF142	POLG	0.65101	0
ELMSAN1	CSNK1D	0.94578	1.6827e-05
ZNF22	PABPC4	0.599124	0
ZNF800	SIKE1	0.736249	0
MTA1	WDR5	0.60238	0
ZNF280D	MRPL14	0.510071	9.09188e-09
CREB3L2	AQR	0.590909	1.16446e-07
AHCTF1	BRWD3	0.846226	9.09188e-09
ZNF280D	MRPL42	0.496324	6.99375e-10
ZNF280D	MRPL45	0.533232	0.0019098
ZNF516	ZNF574	0.933637	0.0019098
ARID3A	ARPC2	0.877006	0.0184119
ARID3A	ARPC3	0.875943	0.0019098
SMARCE1	EZR	0.526151	0
ZNF770	NDFIP1	0.571486	0
ELF4	POLR2A	1.0516	1.6827e-05
YBX3	SLC38A5	0.986437	0
ARID3A	KCTD12	0.604575	1.6827e-05
ZNF277	BTF3L4	0.485973	0.00018507
MAFB	RAB34	0.440908	1.44106e-06
ZXDC	DVL3	0.783751	1.44106e-06
ZNF142	PLEC	0.486244	0.0184119
TFDP1	TMEM56	0.775979	1.6827e-05
TBX21	ATP2B4	0.555526	0
ZNF516	DNM2	0.898893	0
NFYA	NUAK2	0.963902	0.0184119
ZNF706	NOB1	0.575764	0
NFATC2	RNF125	0.631135	0
YY1	GLIPR1	0.630537	0
THAP4	CHFR	0.692741	9.09188e-09
SMARCE1	DR1	0.520468	0
ZNF512	NUCB2	0.4523	0.00018507
TULP4	PBRM1	0.630666	0
ZNF581	JAGN1	0.564058	0
ZNF32	SEL1L3	0.594787	0
USF1	TOM1	0.706809	0.0019098
PBX1	GMPR	0.805811	1.6827e-05
ZBTB48	TOP3A	0.783876	0
ZNF319	MPP1	0.92762	1.6827e-05
ZNF516	ZNF646	1.11169	1.16446e-07
ZNF516	HERPUD1	0.836103	1.16446e-07
KLF3	RAB5A	0.486635	0
ZNF516	ZNF687	1.00307	1.16446e-07
ZNF410	ATF2	0.629215	0.0019098
KLF2	IL1RN	0.812887	6.99375e-10
AKNA	CD2BP2	0.79596	0.0184119
TFDP1	PLEK2	0.782013	0
TGIF2	MAP3K14	0.526645	0.00018507
ZNF318	MPLKIP	0.531986	1.44106e-06
GATA3	SKAP1	0.459345	0.00018507
GABPB1	ZFAND6	0.559513	0.0019098
ZNF142	PMM2	0.486513	0.00018507
SOX6	RASGRP3	0.700887	0.0019098
IRF4	ATG5	0.566126	0.0019098
RXRB	C17orf62	0.804843	0.0184119
ZNF516	DOK3	1.11364	0
RXRB	GRK6	0.659394	0.0019098
ZNF410	ASPM	0.676987	1.6827e-05
SMARCE1	EMB	0.608862	0.0019098
CREB5	MAPK3	1.00088	1.6827e-05
SLC2A4RG	SEPT1	0.582121	1.44106e-06
PREB	IDH1	0.50879	0
CEBPD	PACSIN2	0.884504	1.6827e-05
ZNF558	GOLGA8A	0.475823	0.00018507
THAP11	KDELR2	0.414501	0.0019098
MBD3	HEXA	0.538567	6.99375e-10
ZBED1	RPN1	0.660208	0.0019098
ZBTB11	TRIM33	0.620796	1.6827e-05
SETBP1	MED27	0.446215	0
ZNF142	PREP	0.473982	0.0184119
FOS	H3F3A	0.791216	0.00018507
ADNP	RALGAPB	0.672035	0
SMAD4	FAM208A	0.477831	6.99375e-10
SMAD4	FAM208B	0.53547	0
FOXO4	RANBP3	0.747414	0.00018507
PREB	IMP3	0.54762	0
ZNF484	NUP205	0.653821	0.0019098
BBX	PIK3CA	0.683605	0
TP53	TIMMDC1	0.549284	1.16446e-07
HHEX	FKBP15	0.563099	0.0184119
GMEB1	UBE2Q1	0.670601	0.0019098
SP1	TNFRSF1A	1.10283	0
SP1	TNFRSF1B	1.02577	6.99375e-10
AKNA	CSNK1D	1.01981	0
ZNF75A	ARL14EP	0.528796	0.0019098
TSC22D4	NFAM1	1.16725	0.0184119
YBX3	USP12	0.930928	0.00018507
ARID3A	VAMP3	0.811244	1.44106e-06
KMT2C	KIAA0232	0.969126	0
ZNF33B	SNX14	0.550902	0
PBX1	LTBP1	0.606425	0
BAZ2B	TRIM8	1.07281	0.0184119
FOXO4	UBAP2	0.875723	0
ZNF292	PHIP	0.634734	1.16446e-07
HSF1	EEF2	0.611337	6.99375e-10
SPI1	SLC12A6	1.12669	0
RREB1	PSMA1	0.578892	1.6827e-05
NFE2	RNF4	0.717614	0
FOXJ3	NONO	0.577246	0.0184119
ZNF146	RPL23A	0.477059	0.0019098
ZNF32	DGCR6L	0.534848	0
ZNF484	NUP133	0.548175	1.16446e-07
FOXO4	UBA52	0.906878	0
IRF8	VAMP8	0.432792	1.44106e-06
CREB3L2	BTD	0.456107	0.0019098
RXRB	PRR14L	0.781575	0
NME2	TOMM22	0.555985	0
ZNF587	DVL3	0.759244	0
CSDE1	UBAP1	0.655628	0
HBP1	SLC36A1	0.686646	1.44106e-06
ARID4A	CYB5A	0.684242	0.0184119
BCL6	KLHL2	1.02151	0
IRF7	PML	0.705636	0
ZSCAN25	ADO	0.539157	0.0019098
ATMIN	NDRG3	0.615582	0.0019098
CNBP	CMTM7	0.610583	0
NR3C1	ELMO1	0.765648	1.44106e-06
ZNF277	HMGN4	0.526451	0.00018507
HHEX	TPP1	0.552791	0
ZNF460	COG1	0.661119	0.00018507
ZNF460	COG3	0.585081	9.09188e-09
ZNF460	COA5	0.621836	0.0019098
TSHZ1	SF3A3	0.573101	1.44106e-06
ZBED1	RNF4	0.690959	0.0019098
BBX	PIK3R1	0.61042	1.44106e-06
NFIX	EXOC8	0.848521	0.00018507
ZNF280D	USP7	0.446432	0.0184119
ZBED6	DDX3Y	0.541728	1.16446e-07
ARID4B	ZBTB2	0.730258	1.44106e-06
HMGXB3	ARID1B	0.585898	0.0019098
JUNB	UQCR11	0.633375	1.6827e-05
ZNF467	CHST15	0.962391	1.44106e-06
SRF	MOB3A	0.897701	0.0184119
IRF7	MX1	0.588981	0
IRF7	MX2	0.829425	0
ZBTB7B	ODC1	0.820406	0.0019098
XBP1	LNPEP	0.592506	0
IRF5	CORO1B	0.493485	1.44106e-06
MGA	DOPEY1	0.584169	0
BHLHE40	RAB1B	0.53184	1.6827e-05
CEBPB	FCGR2A	0.958878	0
ATMIN	CLSTN1	0.648176	0
MBD2	CCDC69	0.585337	0.0184119
STAT5B	TLR1	1.06904	0
PLAGL2	POC1B	0.621361	0.00018507
STAT5B	TLR4	0.998798	6.99375e-10
STAT5B	TLR6	1.09978	0
ZFP91	ZNF207	0.592828	0
IRF4	GPR174	0.474014	9.09188e-09
ZNF587B	MTMR1	0.594209	0
ZNF395	ARID1B	0.550941	0.00018507
MAZ	HLA-DPB1	0.484205	1.44106e-06
CIC	MYO9B	1.11631	0
MTF1	FKBP15	0.708365	0.0184119
ZXDC	EDC4	0.716114	1.16446e-07
RCOR3	DNAJC6	0.811585	0
ZBTB33	ARL2BP	0.509891	0.00018507
ZNF280D	URI1	0.556707	0
STAT3	CAMKK2	0.958785	0.0019098
NFATC2	VGLL4	0.477621	1.44106e-06
ADNP	TRAF3	0.609548	0
ADNP	TRAF7	0.545897	0
STAT5B	TLE3	0.995239	0.0019098
ETS2	FNDC3B	0.873684	0.0019098
CIC	MYO1F	1.01559	0.0019098
SMARCE1	BBX	0.632632	0
SPI1	GAB2	1.16046	0
ZNF580	TMEM39B	0.491035	0.0019098
BBX	CDK17	0.635222	0
CREBZF	ZNF142	0.626193	0.00018507
PHB	FAM134C	0.502293	0.00018507
SP1	IKBIP	0.920661	9.09188e-09
ZNF706	NUBP1	0.532531	6.99375e-10
NFIX	SELENBP1	0.914493	0
MAF1	ADIPOR1	0.942381	0
ADNP2	TNKS2	0.529701	0.0019098
SETBP1	U2SURP	0.569388	9.09188e-09
PREB	TRAPPC11	0.596851	0
ZBTB25	FAM159A	0.543878	0.0184119
NR1D2	SDCCAG3	0.52147	0.0184119
SLC2A4RG	IKZF3	0.508935	1.16446e-07
ZNF316	EHBP1L1	0.789883	9.09188e-09
BAZ2B	FAM8A1	0.951004	0.0184119
LEF1	MTERF4	0.470776	1.16446e-07
FLI1	CNBP	0.611108	1.16446e-07
MXD1	UBXN2B	0.992375	1.44106e-06
MIS18BP1	RPRD1A	0.519868	1.6827e-05
MIS18BP1	CENPH	0.643462	0
CREBZF	ZNF224	0.628886	0
FLI1	CNN2	0.916462	0.0019098
ZSCAN25	CD6	0.535853	1.44106e-06
ZFP91	ZNF317	0.65529	0
SPI1	SLC15A3	0.94207	0.0184119
KLF11	CD99L2	0.490869	6.99375e-10
CEBPB	WWC3	0.960401	0.0019098
CREBZF	ZNF292	0.632288	0.0184119
PBX2	MAPK13	0.940467	0.0019098
SUB1	FOXN2	0.578838	0
THAP5	WIPF1	0.754818	0.0184119
ZNF580	HEXDC	0.470144	1.6827e-05
SUB1	SGTB	0.559206	0
SRF	RAB3D	0.938459	0
USF1	TET3	0.748063	0
ZNF587B	TNIP1	0.599845	9.09188e-09
NCOR1	CCSAP	0.527732	0.0019098
ZBTB2	ZCCHC3	0.677935	0.0184119
ZNF22	SNX14	0.48251	1.6827e-05
FOXN2	HMGB1	0.613742	0.0184119
CEBPD	BRI3	0.830161	0
ZNF319	MXI1	0.901246	1.16446e-07
ZMIZ2	MROH1	0.559785	1.6827e-05
YY1	RAB8B	0.649891	0
ZBTB25	FAM102A	0.682615	0.0019098
ARID4B	KIAA0430	0.802145	1.6827e-05
ZNF484	CBLB	0.553214	9.09188e-09
GATAD2B	THAP5	0.760097	0.0184119
ZXDC	TUBGCP6	0.647916	0.0184119
BAZ2B	IGF2R	1.062	0
TFEB	C1RL	0.996735	1.44106e-06
SP3	FEM1C	0.746	0
NR3C2	WDR33	0.564195	0.0184119
KLF4	VDAC2	0.519309	0.0019098
TFEB	BRI3	0.893616	0
KLF16	STAT3	1.04433	0.0019098
KLF4	SZRD1	0.587825	1.6827e-05
ZBTB4	ARHGEF3	0.622811	0
TMF1	TSC22D3	0.565197	1.44106e-06
NCOR1	SNRNP200	0.63774	0
MGA	BRWD1	0.543405	0
FOXJ3	TRIM24	0.512922	0
FLI1	CTSZ	0.659329	0.0184119
ZNF611	TOB2	0.600541	1.44106e-06
CBFB	MATR3	0.646221	0.0019098
ETV3	LY6G5B	0.78317	0.0019098
ZNF484	CD28	0.620125	0
ZNF800	SLC38A1	0.698168	6.99375e-10
NFE2L1	INTS8	0.553193	1.6827e-05
KMT2C	MGEA5	0.6849	1.16446e-07
CREBZF	ZNF460	0.590204	1.16446e-07
LRRFIP1	EPS15L1	0.980463	0
ZNF587	ITSN2	0.731451	6.99375e-10
ZSCAN25	MGAT5	0.605018	0.0019098
ZNF484	CCR4	0.514418	1.44106e-06
ZNF484	CD3D	0.484195	0.0019098
ZNF484	CD96	0.563292	0
LRRFIP1	CREBBP	0.969536	9.09188e-09
ZBTB7B	SLCO3A1	1.00189	0.0184119
CUX1	PYCARD	0.597634	0.0019098
LRRFIP1	CFLAR	1.00078	0.0184119
ZNF79	C3orf58	0.737814	0.00018507
ZNF79	PCMTD1	0.760495	0.00018507
SSRP1	KARS	0.487499	0.0184119
IKZF1	ARHGAP1	0.775997	0.0184119
CSDE1	UBE2H	0.738843	0.00018507
AKNA	TNPO3	0.661298	9.09188e-09
PBX1	GDE1	0.730577	0
ZEB2	MEMO1	0.480835	0.0184119
ZBTB24	DIMT1	0.530066	0.0184119
RFX1	CHERP	0.947849	0
RARA	DAZAP2	0.827342	0.0184119
NFIX	SMCR8	0.805465	0.0019098
THAP12	ACLY	0.576199	6.99375e-10
HMBOX1	DENND4B	0.488527	0
RFX7	FLT3LG	0.570878	6.99375e-10
ZNF274	BTN2A1	0.702059	0.0019098
NR4A2	KLF2	0.835146	1.16446e-07
CAPN15	SH2D2A	0.568519	0
ZNF32	OXR1	0.551322	0
PREB	IL16	0.532603	0.0184119
CREBZF	ZNF598	0.542627	6.99375e-10
HBP1	YPEL3	0.700684	0
CCDC88A	OSTC	0.495433	0
NFATC2	CCDC88C	0.654546	0
ATMIN	RUNX2	0.604518	0.0019098
ZKSCAN1	FOXO4	0.757986	0
CREBZF	ZNF558	0.584093	0.0019098
PAXBP1	DDX10	0.575241	0.0019098
AFF4	CNOT2	0.664624	0.0184119
LEF1	DGKA	0.642076	0
ZKSCAN1	MAP2K2	0.704803	9.09188e-09
GATA1	BCAM	0.844003	0.00018507
STAT5B	TPM3	1.06137	0.0019098
ZNF609	SUN2	0.760389	0
ZNF644	TAF15	0.605456	0
GMEB1	MRPL44	0.513798	0
RFX7	CDKN2AIP	0.551349	0.0019098
NFIL3	QPCT	0.940351	0
KHSRP	HIST2H2AC	0.62302	0
ETS2	TLR1	0.936454	0
ETS2	TLR2	1.0006	1.6827e-05
THAP12	ADSS	0.533042	0
KMT2C	PIK3R5	0.991868	0
ZSCAN25	RANBP2	0.554273	0
CREBZF	ZNF655	0.712182	0
CCDC88A	SPNS1	0.465211	0.0184119
JAZF1	RNF123	0.77327	0.0019098
JDP2	ATP6AP1	0.815229	0.00018507
ZBTB24	TXN2	0.548675	0.0019098
ZNF319	MYH9	1.01366	0
MLLT10	PPP6R3	0.573764	0
YY1	RAB21	0.65268	0
GMEB2	LMBR1L	0.67187	1.44106e-06
YY1	RAB2A	0.642517	6.99375e-10
RCOR3	FECH	0.859156	0.00018507
ZBED1	RGP1	0.764524	0.0019098
ARID3A	CNN2	1.04522	1.44106e-06
KLF7	NPEPPS	0.966351	1.16446e-07
TCF7	GNL3	0.5852	1.16446e-07
PLSCR1	ACSS2	0.659541	0.0184119
GABPA	IKBKAP	0.577843	0.0019098
RUNX1	CDIP1	0.436878	0.0019098
TFCP2	TXNL1	0.528545	0.00018507
YY1	RAB14	0.574763	0
YY1	RAB18	0.620498	1.16446e-07
ZNF512	PTGES2	0.554063	1.16446e-07
ARID2	ARID1B	0.531775	0.0019098
PRDM1	TAPBPL	0.455824	0.0184119
STAT4	DIDO1	0.545872	0.0019098
CEBPD	C1RL	0.898507	0.0019098
SPI1	SLC11A1	1.04937	0
GATA1	CDYL	0.905788	1.16446e-07
POU2F2	IFI30	0.504385	0.0184119
NR3C2	YLPM1	0.558914	0
ZNF384	FHL2	0.739967	0.0019098
PAXBP1	TBRG4	0.514777	1.6827e-05
DBP	SUSD3	0.547597	0
CUX1	NIT1	0.576679	0.0184119
SMAD3	HSP90AB1	0.46878	0.0184119
ZNF75A	CDR2	0.439606	0.0184119
TAL1	RBM38	0.90159	0
IRF8	TMEM219	0.452308	0
HIF1A	FBXO33	0.667568	0
AHR	TIPARP	0.464936	1.16446e-07
ZNF460	CHD6	0.670363	0
ZNF83	NAA25	0.520755	0.00018507
BCL6	ECE1	0.997397	6.99375e-10
AFF4	USP39	0.532707	1.44106e-06
GATA1	CDH1	0.879059	0
SOX6	BARD1	0.841616	6.99375e-10
CDC5L	MIA3	0.624289	0
SPI1	PREX1	1.05103	0.0019098
BACH2	SMAD3	0.496559	1.44106e-06
ZXDC	DGKZ	0.70428	0
VEZF1	USP38	0.757482	0.0019098
ZNF611	CYFIP2	0.640501	0.0184119
ZNF207	RBM27	0.570169	0
NFIL3	RERE	0.964548	0.00018507
E2F3	GPAT3	0.851085	9.09188e-09
GMEB2	UBAP2L	0.636516	0.00018507
FOS	PSME1	0.722621	1.6827e-05
EOMES	UCHL5	0.496129	0.0184119
ZNF800	VPS13B	0.506127	0.00018507
ZNF587	ITGAL	0.605336	0.00018507
ZNF75A	CD47	0.544373	0.0019098
BCL11B	ATXN7L1	0.495327	0.0019098
NFATC3	MLLT10	0.551004	0
ZNF592	ARHGAP45	0.795152	0.0184119
RFX7	HIST1H1D	0.505377	6.99375e-10
ZNF318	ATP2A2	0.570766	0
TCF25	BRAT1	0.673228	0
TP53	PUF60	0.621977	0.00018507
FOXN3	USP32	0.599618	0
GATA1	CCNI	0.909139	9.09188e-09
CBFB	MAPK9	0.606678	0.0184119
IRF8	HIST1H2BH	0.443954	0.00018507
FOXJ3	NFIX	0.590881	0.00018507
HOPX	ZNF831	0.469588	0.0184119
CIZ1	GSK3A	0.688048	0
TERF2	SYNRG	0.629744	0
CREBRF	RBM14	0.682771	0
SUB1	SRP9	0.611088	1.44106e-06
CCDC88A	CRTAP	0.483511	0
ZNF646	ARHGAP26	1.07855	0
ZNF646	ARHGAP30	1.07445	0.00018507
ZNF277	XPOT	0.461115	0.0019098
HMBOX1	PARP15	0.591675	0
ZNF646	ARHGAP25	1.19452	0
STAT2	UBE2L6	0.642411	0
SP4	GLCCI1	0.643012	0
TFCP2	ARHGAP1	0.659309	0.0019098
THAP12	CEP57	0.561759	0
USF1	LGALS8	0.558768	0.0019098
ETV3	CBX4	0.982277	0
CUX1	COLGALT1	0.606069	0
IRF2	VRK3	0.794086	0
ZNF395	PPIA	0.524482	0.0184119
MTA2	CTBP1	0.644022	0
ZNF224	SFI1	0.67796	0
ATF6B	NCOR2	0.731479	0.00018507
ZNF646	TNRC18	1.09021	1.16446e-07
IKZF2	NUCB2	0.491813	1.16446e-07
CEBPB	XPO6	1.05322	1.44106e-06
SREBF2	SEC61A1	0.583394	1.44106e-06
KLF7	AATK	0.959607	1.16446e-07
PARP12	ENTPD4	0.547952	0
ZBTB1	MED17	0.545769	1.16446e-07
ZEB2	DYNLT1	0.519814	0.0019098
NFE2L1	ZNF609	0.695581	0
ZNF91	DCAF16	0.527065	9.09188e-09
ZNF506	RFX7	0.562569	1.16446e-07
ZBTB33	PLEKHA1	0.675017	6.99375e-10
ZBTB33	PLEKHA3	0.560865	6.99375e-10
KLF12	LIN7C	0.604812	1.16446e-07
ZNF281	DEDD2	0.843423	0
NFE2	SFPQ	0.698268	0.0019098
SSRP1	SNU13	0.499807	0
ZBTB24	NFE2L1	0.49907	0.0019098
ZNF277	ARIH2	0.43482	0.0019098
MXI1	FURIN	0.85624	1.44106e-06
ZXDC	DHX8	0.792788	1.6827e-05
ZNF24	HECA	0.533568	0.0184119
ZNF79	DCAF11	0.683082	0.0019098
JARID2	MED13L	0.903276	0
ZNF318	HDAC9	0.519277	0
BBX	CDC5L	0.598357	0
CREBZF	KIAA1468	0.703995	0
ZNF318	HDAC1	0.591315	0
KLF12	LIME1	0.481404	0.0019098
FOXJ3	TRIAP1	0.477914	1.6827e-05
ZNF281	ERGIC1	0.848929	0
ZNF692	RHOT2	0.544221	0
KLF7	PHF12	1.03609	0.00018507
ARID3A	CAP1	0.956636	0.0019098
PAXBP1	FNBP4	0.592467	0
ETV3	CD93	0.725759	0.0184119
RFX5	DGKD	0.619206	0.00018507
ZNF224	SMG1	0.592103	0
TSC22D4	LPGAT1	0.953943	1.16446e-07
SFPQ	WDFY2	0.465806	0.00018507
ZNF318	B3GAT3	0.52329	1.6827e-05
NFYC	UBA1	1.04802	1.16446e-07
ARID4B	PRRC2C	0.802253	0.0184119
MEF2D	HIF1A	0.771043	9.09188e-09
FOXO4	PPM1A	0.871658	0
CUX1	NEU1	0.679599	1.16446e-07
ZNF484	MGAT4A	0.567105	0
BBX	CYLD	0.688162	0
NFX1	EIF2B1	0.513899	0.0184119
SRF	RNF19B	0.900159	1.44106e-06
ELF1	PDE4B	0.728701	0.00018507
MBD2	REEP5	0.568958	1.6827e-05
ZMIZ1	USP4	0.994538	0.00018507
ZNF75A	CHD6	0.565482	0.00018507
ZBTB37	ARPC4-TTLL3	0.608906	0
NR2C1	CMPK1	0.500981	0.00018507
SREBF2	FDPS	0.566698	0.0184119
SOX6	SLC2A1	0.883198	0.0019098
NFIX	SMIM1	0.764918	0
ZNF142	BCL9L	0.664642	0
NFIX	SMIM5	0.933599	0
RXRA	RGS19	0.681117	0
ZNF398	UBE4A	0.710806	0
ELF1	PTGER4	0.523222	1.16446e-07
ZBTB38	SNAP47	0.57669	1.16446e-07
ZNF398	UBE2Z	0.571868	0
PLAGL2	INAFM1	0.680844	0.0184119
MIS18BP1	SETDB2-PHF11	0.684395	0
MBD3	GRK3	0.502636	0.0019098
ARID4B	MBD6	0.841905	1.6827e-05
SPI1	SIPA1L1	1.09437	0
NCOR2	RREB1	0.730186	0
TERF2	GART	0.585539	0
ZBTB24	TMX2	0.492277	1.44106e-06
SPI1	PRKCD	1.07797	0
E2F2	DDB1	0.822114	9.09188e-09
NFX1	ANKRD10	0.446562	0.0019098
E2F3	LATS2	0.798247	1.6827e-05
ZNF280D	ZMYND11	0.507238	0.0184119
ZBTB2	HNRNPA0	0.774472	0.00018507
ARID3A	CD53	0.94227	0.00018507
ZNF274	UBTF	0.681532	0.0019098
CIC	PCF11	0.883953	1.16446e-07
KLF12	UTRN	0.631849	0
FOXO4	UBE2H	0.908255	0
ZNF274	UBR4	0.658415	0.0019098
ZNF277	ARL8B	0.46163	0
ZNF770	CCDC6	0.554851	0
ZNF516	AREL1	1.06921	1.16446e-07
MEF2C	AKR1A1	0.524963	0
PIAS1	TRIM33	0.744564	0
CCDC88A	SORT1	0.451857	0.0019098
GTF2I	PAK2	0.852993	0.0019098
TP53	SLC52A2	0.560048	0
ZNF319	TM9SF2	0.733125	1.44106e-06
MIER1	PPP2CA	0.684892	0
ADNP2	CYLD	0.628492	0.00018507
PREB	HPS6	0.624857	0
CREBZF	STX16	0.636741	0.0184119
HBP1	SLC48A1	0.730211	1.6827e-05
ERF	ZBTB7B	1.06687	0.00018507
ARID4B	MAF1	0.814632	1.6827e-05
RORA	KIAA0368	0.536669	0.0019098
ZNF280D	UBE2Q2	0.529229	1.16446e-07
HHEX	KCTD12	0.51774	0
MIER1	PPP1R2	0.679202	0
E2F3	LASP1	0.920101	0.0184119
ZBTB24	TP53	0.566213	6.99375e-10
CSDE1	TMEM57	0.685725	0.0019098
ZNF146	NDUFA12	0.479018	9.09188e-09
ZNF587	DDX5	0.697007	0.0184119
HMGXB3	SLC9A6	0.554356	0
ZNF385A	JUND	0.545147	0.0184119
NFIA	SHARPIN	0.798009	9.09188e-09
CAMTA2	RNF44	0.88779	0.0019098
LCOR	USP42	0.662427	0
NFE2L1	C11orf68	0.605203	1.16446e-07
SFPQ	RCE1	0.6663	1.6827e-05
MAF1	DDB1	0.817886	0.0019098
ARID2	KLF12	0.539095	0.0184119
ZNF664	MBNL1	0.484845	0
ZNF384	FGD3	1.01482	0
NR3C2	ZNF101	0.573234	0.0019098
GATAD2B	VPS4B	0.863196	0
NME2	AAR2	0.520327	0
MIER1	PPP1CC	0.624419	0.0019098
ZXDC	DDX5	0.794298	0.0019098
ARID2	BIRC6	0.544884	6.99375e-10
ZNF831	RASGRP1	0.610766	0
MBD2	FAM107B	0.607631	1.6827e-05
FOXK1	UBR4	0.639796	1.16446e-07
MEF2C	P2RX5	0.446832	1.16446e-07
ZNF224	ERCC3	0.667452	0
REL	SAMD8	0.693622	1.44106e-06
ZNF544	STAMBPL1	0.47799	0
SFPQ	RBSN	0.652743	0
ZXDC	DDB1	0.749454	0.00018507
GMEB2	UBALD1	0.714566	0.00018507
ZEB2	CORO1C	0.471964	0.0184119
LYL1	SLC25A38	0.936945	0
LYL1	SLC25A39	1.01903	0
ZEB2	DCTN2	0.467337	0.0184119
NR3C2	ZNF146	0.514265	0.0184119
MAF1	DDI2	0.848896	0.0019098
ZNF12	SRSF1	0.710058	0
ZBTB40	SLC7A6	0.635444	0
ZNF33A	RPS6KA3	0.585919	6.99375e-10
TET2	STAT5B	0.943195	1.44106e-06
GATA1	TRIM10	0.91744	0
ZNF581	SLC12A7	0.476064	1.6827e-05
IRF2	DHRS9	0.736115	0
TSHZ1	SUN2	0.771098	0
MAFB	ZNF385A	0.505535	0
JUNB	GMIP	1.09911	0.0019098
NME2	ADSL	0.529285	0
ZNF516	ZNF746	1.12267	0
RERE	CCDC88B	0.997068	1.6827e-05
E2F3	EGLN1	0.939322	6.99375e-10
TFCP2	RPL28	0.563364	0.00018507
ARNTL	ZNF24	0.670549	0.00018507
ELMSAN1	SETD5	0.699959	0.0019098
ZNF276	KDM6A	0.658552	1.6827e-05
ZNF101	TANGO6	0.538892	0
BCL6	DYSF	1.01534	0
ESRRA	SF3A3	0.532696	0.00018507
L3MBTL3	UBA6	0.509497	1.6827e-05
MAF1	SLC25A39	0.963582	0
ZNF410	ARSA	0.700822	1.6827e-05
ZNF467	ABCD1	0.906308	0
SP4	SLFN5	0.591349	0.0184119
UBP1	DNAJB14	0.614479	6.99375e-10
ZNF395	PES1	0.474728	9.09188e-09
ZBTB48	FAM117A	0.763411	1.44106e-06
IRF1	MYADM	0.795413	6.99375e-10
ZNF276	ZKSCAN1	0.750707	0.0184119
TGIF2	TEX261	0.541304	1.16446e-07
TBX21	ARL4C	0.578226	0
ZNF394	GRPEL1	0.712335	0
ZNF385A	OSCAR	0.581846	0
MBD2	TMED5	0.578233	1.44106e-06
ZNF831	SLC38A1	0.566752	0.0019098
MBD2	TMED8	0.517534	6.99375e-10
REL	NOL4L	0.706311	0
DMTF1	TCHP	0.488014	9.09188e-09
KLF12	NR1D2	0.591732	1.6827e-05
ZNF280D	UBR1	0.506099	1.44106e-06
ZNF267	ATG12	0.651646	1.44106e-06
NCOR1	CDK13	0.658086	1.6827e-05
ZNF672	ZNF398	0.590652	0.00018507
ZBTB7B	MAP3K11	1.16408	0
RCOR3	EMC3	0.769244	0.0019098
ZBTB48	USP3	0.708135	0.00018507
ZNF558	PHF10	0.576259	0
ZNF746	EGLN2	1.01829	6.99375e-10
ETV6	FCAR	0.854803	1.6827e-05
ZKSCAN8	ZBED5	0.589383	0.0184119
NR4A2	IL1RN	0.77159	0
ZNF592	INTS3	0.821707	0.00018507
ZNF280D	UBA6	0.576713	0
CBFB	MAGT1	0.637897	0
SFPQ	RIC1	0.532057	0
SMARCE1	TMED10	0.549589	0.0019098
ZNF277	POLR2K	0.502343	0
ZNF746	PRKD2	1.06389	0
PBX1	ALDH5A1	0.756576	0.0184119
MBD3	GUSB	0.553749	1.16446e-07
NFYC	DTX3L	0.852895	0.0184119
SMAD4	AARS	0.548667	0
ZXDC	KBTBD2	0.771818	0.0019098
THAP7	GALT	0.55755	0.0184119
ZBTB7B	OST4	0.918294	9.09188e-09
JUNB	GNG5	0.825717	6.99375e-10
E2F4	MZT2B	0.556577	0.0184119
JUNB	KIFAP3	0.643651	0.0184119
NFX1	DENND4C	0.586641	0
TCF12	MBNL2	0.567632	0
ZNF484	BRD9	0.489793	1.44106e-06
TFDP2	DNAJA4	0.690291	0.0184119
ZNF706	MON2	0.541014	0.0019098
TGIF2	SNAP47	0.545429	1.6827e-05
CEBPB	SLC16A3	1.05279	0.0184119
BACH1	KIDINS220	0.809447	0
MEF2C	COMMD1	0.488392	0
THAP12	API5	0.550601	9.09188e-09
ZNF207	RBBP7	0.562333	0.0184119
ELMSAN1	SF3B1	0.67426	0.0184119
SMAD4	ADH5	0.598676	0
SMAD4	ADSS	0.493817	0.00018507
ZNF224	SNX1	0.588357	0
SMAD4	ADNP	0.526434	0.00018507
PURB	PSTPIP1	0.783565	1.6827e-05
NR4A2	JUND	0.74761	6.99375e-10
GMEB2	RUBCN	0.706783	0
ZFP36L1	CDK14	0.819353	0.0019098
IRF8	ARL8B	0.511585	0.00018507
RUNX1	MYO18A	0.559328	0
ZNF224	ERP27	0.637662	0.0019098
JUND	CDC42	0.631411	1.44106e-06
IRF9	SLC18B1	0.730783	0.00018507
BACH2	CPSF1	0.47167	0.0184119
NFYC	RIC8A	0.993339	1.6827e-05
ZBED1	KIAA2013	0.73105	0
CEBPZ	UBE3A	0.564592	0.0019098
ZNF384	TBC1D22A	0.934289	0
SRF	CD63	0.731911	1.6827e-05
ZNF280D	TMEM87B	0.51228	0.0019098
CEBPZ	UBE4A	0.58921	0
ZXDC	E2F2	0.775827	0.0019098
THAP4	DGKZ	0.665623	9.09188e-09
ZNF142	TRIM56	0.614884	0.0184119
ARID3B	LPAR2	0.960298	9.09188e-09
ZNF224	SPG7	0.595762	0
ZNF76	DEPDC5	0.602407	0
CREB3L2	VHL	0.554837	0
CCDC88A	HLA-DMA	0.425264	1.44106e-06
FOXP1	FMNL3	0.547262	0.0019098
TOX4	RFLNB	0.698679	0.00018507
GPBP1	NTAN1	0.560698	0.00018507
ATF2	PIK3C3	0.763021	0
GTF3A	POP7	0.524212	0.00018507
PURB	BCL2L1	0.879118	0
ZNF394	MYLIP	0.651282	0.0019098
MXI1	RAB6A	0.785901	0
ZBTB37	TMEM175	0.671024	0
ZNF800	HNRNPD	0.562053	0.0184119
TCF12	TBCCD1	0.503849	0.00018507
ZNF224	SUN1	0.615625	1.6827e-05
BATF	SFT2D1	0.489991	1.6827e-05
MXD1	RNF24	1.20652	0
KLF7	PHKA2	0.941736	0.0019098
ZNF800	HNRNPU	0.720195	0
MXI1	RAB2B	0.999336	0
BAZ2A	CAMK2G	1.09827	1.44106e-06
ZNF148	KIAA1033	0.629055	1.44106e-06
HMGB2	SH3KBP1	0.649081	0.0184119
ZNF706	NUP93	0.529368	0
ZNF746	PREX1	1.0913	1.16446e-07
ZNF518B	TIPRL	0.564686	1.6827e-05
UBP1	NOL11	0.580696	0
SMARCE1	TOMM20	0.51677	1.16446e-07
IRF7	DOK1	0.703047	9.09188e-09
ZNF460	CCNC	0.618813	0.0019098
TP53	UQCRC2	0.541306	1.16446e-07
TOX4	GNAQ	0.753283	1.16446e-07
E2F3	LAMP1	0.858018	0
PLAGL1	ABCA7	0.85627	1.16446e-07
TOX4	HNRNPK	0.75125	0
ZNF484	PRPF39	0.57734	0
NFIL3	RAF1	0.992141	1.16446e-07
FOXO4	CEP192	0.681529	0.0184119
E2F2	DMTN	0.954535	0
NFE2L1	NAA60	0.633842	0.0019098
PLSCR1	ACAA1	0.712725	0.00018507
GPBP1	SETD2	0.493146	6.99375e-10
GPBP1	SETD3	0.579582	0
ELF1	STK17B	0.663811	0
SOX6	SLC36A1	0.755146	0.00018507
NR2C2	PRPF6	0.55876	1.44106e-06
ZEB2	PLD3	0.48966	0.0184119
ZNF385A	PWWP2A	0.465788	0.00018507
IRF2	IL10RB	0.813726	0
FLI1	CD53	0.920675	1.16446e-07
FLI1	CCT5	0.662186	0.0184119
ZNF587B	GPATCH2L	0.584159	0.0019098
FLI1	CCR1	0.82421	0
SFPQ	RNF7	0.521178	0.0019098
CREBRF	ZCCHC2	0.549852	0.00018507
ZNF780A	DENND2D	0.554872	0
ZBTB37	TMEM259	0.585062	0
CEBPA	CEP170	0.581753	0.0184119
HMGB2	GTF3C1	0.682229	1.16446e-07
HMGXB3	HEATR5B	0.588386	0
ZNF280D	UFL1	0.641535	0
BAZ2A	DIABLO	0.868003	0.00018507
ZBTB40	ANKRD52	0.644042	0.0184119
ZNF692	AKAP17A	0.632609	0.0019098
ZBTB14	LRPPRC	0.552584	0
ZNF460	CBLB	0.61212	0
PBX2	GLT1D1	1.03235	9.09188e-09
RLF	ZBTB10	0.601502	0
RLF	ZBTB11	0.64141	0
SMAD3	DIS3L2	0.575267	0
ZNF513	ACP5	0.538518	9.09188e-09
ZSCAN25	NCL	0.506359	9.09188e-09
MGA	SPATA5	0.581284	0
NME2	AHCY	0.444374	6.99375e-10
FOXO4	CEP295	0.731671	0
MGA	RPAP2	0.659547	0
SON	ACIN1	0.779419	0
SON	TRAPPC10	0.729927	0.00018507
ZNF639	KDM1A	0.451675	1.16446e-07
THAP12	ATL3	0.639707	0
RELA	DIP2B	0.966248	1.16446e-07
ZNF644	FAM35A	0.54498	0
SUB1	PMAIP1	0.617966	1.6827e-05
BAZ2A	TSC22D2	0.940083	0.0019098
RFX7	ITM2A	0.437454	0.0019098
ZNF267	CCDC14	0.791488	1.16446e-07
ZNF267	CCDC15	0.72779	1.6827e-05
MAF1	DMTN	1.0149	0
SMAD4	IMPAD1	0.470895	0.0019098
ZNF516	DEF8	1.14819	0
TCF12	METAP1	0.573666	0
ZNF706	MTA1	0.532556	9.09188e-09
CEBPD	STEAP4	0.886956	0.0184119
PIAS1	NCOA2	0.947152	0.0019098
ETS2	GLT1D1	1.00334	0.0184119
RCOR3	ETFA	0.700673	0.00018507
GON4L	SEC24B	0.484168	0
ZNF611	UBTF	0.654612	0.00018507
TULP4	OSBPL3	0.626316	0
ZXDC	DMTN	0.821818	0.0184119
AKNA	FAM53B	0.71474	0.0184119
USF1	TYK2	0.732934	0.00018507
FLI1	CBX1	0.871339	0
NCOR2	NAA60	0.693907	0
ARID4B	MIA3	0.79642	0
TFCP2	RPRD2	0.615469	9.09188e-09
GATA1	BTF3	0.906169	1.44106e-06
PRDM2	LRRC37B	0.503949	1.44106e-06
SOX6	SLC38A5	0.879976	0
FOXN2	ARL8B	0.497444	6.99375e-10
ATF6	ATP6V1A	0.925358	0.00018507
BACH2	SMPD4	0.547757	0.00018507
ZNF224	ANKZF1	0.588423	0
NCOA1	MSRB1	0.956792	0.00018507
ZNF706	MTOR	0.552835	1.6827e-05
PREB	MAT2A	0.548775	0
AKNA	TADA2B	0.90567	6.99375e-10
MXD3	TMEM9B	0.597977	0.0019098
ARID1A	DAPK3	0.983082	0
ZNF395	PKN1	0.474916	1.6827e-05
IRF5	RPS6KA4	0.535467	0
NFE2L1	NACC1	0.683935	0.00018507
SETDB1	BICD2	0.74782	0
FLI1	CAP1	0.876384	0.0184119
ZNF398	SLC35C2	0.509094	0.0184119
PURB	MIEN1	0.747472	0.0184119
RXRB	TAOK2	0.802631	0
STAT5B	UBA1	0.949783	0
RUNX2	WDFY4	0.608722	1.16446e-07
BLZF1	CERS2	0.575722	0
PHB	ADAP2	0.426471	0.0019098
TFCP2	ARHGEF6	0.697123	0
ZNF808	RANBP2	0.533611	0.0019098
DMTF1	SZT2	0.607244	1.6827e-05
ZNF706	ABCE1	0.608629	0
ZXDC	DLST	0.60558	0.0184119
NFAT5	KBTBD2	0.738898	0.00018507
ZNF558	BTAF1	0.554649	0
ZNF655	FCHSD1	0.642737	1.6827e-05
IKZF3	LRRC8C	0.552313	0
ZNF800	CYCS	0.631285	9.09188e-09
ZNF460	CDK6	0.57935	0
CEBPA	S1PR3	0.546077	0
ZBTB10	MAP4K2	0.500696	6.99375e-10
ZNF609	RGP1	0.739869	0
ZNF280D	TMEM134	0.519267	0.0184119
ZNF146	TIMMDC1	0.540319	0.0019098
STAT5B	GLT1D1	1.07807	0
SSRP1	HIST1H4E	0.444694	1.16446e-07
SSRP1	HIST1H4H	0.498239	0.00018507
RFXANK	RPS10	0.429943	0.0184119
DMTF1	STAT4	0.574944	0.0019098
RARA	THEMIS2	1.09551	9.09188e-09
NFX1	PIGC	0.543101	0.0184119
MBD2	FCHSD2	0.602462	1.6827e-05
ZNF75A	IL6ST	0.501099	0.00018507
GTF2I	IKBIP	0.825746	0.0019098
UBP1	CEBPZ	0.591653	1.44106e-06
PLEK	LPCAT2	0.907681	0
NFYC	VRK3	0.820203	0.00018507
ZBTB7A	NACC1	0.709794	0.00018507
PURB	TSPOAP1	0.653839	1.16446e-07
ETS1	LNPEP	0.567261	1.6827e-05
RFX1	SCYL1	0.890823	6.99375e-10
NR1D2	UBE2Q2	0.54515	0
ZNF710	TBC1D10B	1.05504	9.09188e-09
ZFP91	ADNP2	0.600892	0.00018507
RUNX1	PITRM1	0.474247	0.00018507
ZNF831	NDUFB7	0.49779	0
ZNF280D	TMEM168	0.577636	6.99375e-10
ZNF460	TAF1D	0.605076	0.0184119
ZNF75A	CTSZ	0.477426	0.0184119
ZNF91	USP11	0.540467	0
BBX	DHX9	0.728369	0
PBX2	CCNL1	0.8989	0.00018507
ZNF672	POLR2B	0.587157	0.0184119
ZNF280D	TMEM243	0.559508	1.6827e-05
ZNF687	SLC15A4	0.951787	1.44106e-06
PBX2	CCNG2	1.0202	1.44106e-06
ZNF280D	TMEM209	0.601016	6.99375e-10
GATA1	CTSB	0.86583	0
REST	PRPF38A	0.772316	0
ZNF22	SPIN1	0.555424	0
MAFB	SLC37A2	0.559198	6.99375e-10
RARA	PLCG2	1.1145	1.6827e-05
RFX1	SH2D3C	1.15844	0
MBD1	JMJD7-PLA2G4B	0.536176	1.16446e-07
PHB	CNIH1	0.507894	0
STAT5B	SBF2	0.932227	0.00018507
ZMIZ2	SEC31B	0.568841	0.0184119
NR3C2	NAA15	0.6096	0
SP140L	UFL1	0.504905	0.0184119
ZBTB4	NCBP1	0.533642	1.16446e-07
FOXN2	PPP4R3A	0.540699	0.0184119
FOXN2	PPP4R3B	0.609702	0
MAF1	STOML2	0.855184	0
ZNF587	TBC1D22B	0.770162	0.00018507
ZNF516	ETV6	1.01689	0.0019098
SP1	PDPK1	1.053	0.0184119
ZXDC	EZH1	0.754731	0.0184119
BLZF1	TMBIM6	0.65457	0.00018507
ELK4	PTAFR	0.688731	0.0019098
NR3C1	POLR2A	0.956362	0.0184119
TP53	PTPN2	0.499091	0
THAP11	CYB5R1	0.434028	0.0019098
TADA2B	LMAN2	0.804039	0.0019098
CEBPD	AQP9	0.924514	0
BBX	SBNO1	0.705428	0
E2F2	DPCD	0.705968	1.6827e-05
NR3C1	KIF21B	0.885081	1.6827e-05
SP1	GAPT	0.873959	0.0184119
ZNF101	B3GAT3	0.55424	0.0184119
MAZ	ADRM1	0.5427	0.0184119
THAP12	DNAJB14	0.650536	0
FOXN2	DHX9	0.577069	0.0019098
TFCP2	RNPEP	0.500088	1.44106e-06
ZNF831	ZNF808	0.492215	0
NR2C2	TNRC6B	0.608991	0.00018507
MLX	ARHGAP1	0.793141	6.99375e-10
HMGXB3	PIGC	0.516562	0
ZNF516	ATXN7L3	1.00197	0.0019098
TCF7	SERINC5	0.677284	0
CCDC88A	ESD	0.481391	0
TBX21	SYNE1	0.502668	0.00018507
CREB3L2	ZBTB14	0.593606	1.44106e-06
SATB1	DYRK2	0.689087	6.99375e-10
ZNF395	FOXO1	0.558531	0.00018507
NFE2	PCIF1	0.747495	0
MTA2	CAPRIN1	0.549537	0.00018507
THYN1	MRPS31	0.446291	0.0184119
TSC22D2	GABPB1	0.684446	0.00018507
ZNF146	CREBL2	0.447748	0
ZNF395	QARS	0.503679	0
CCDC88A	DYM	0.437142	0
NFE2	SMARCD2	0.788602	0.0019098
ZKSCAN8	NAE1	0.514827	0.0184119
PIAS2	GABPB1	0.639498	1.44106e-06
ZNF395	FOXP1	0.550317	1.6827e-05
DMTF1	ULK3	0.637067	0.0184119
MEF2C	MGME1	0.46444	1.16446e-07
ZMIZ1	C14orf159	0.97793	0.00018507
FOXO4	UBXN6	0.930416	0
NFAT5	SNX29	0.554248	0
ZNF276	ARSA	0.761427	0.0019098
ATF2	RBBP8	0.77778	0.0184119
NFX1	PHF6	0.531156	1.44106e-06
ZNF706	NSUN2	0.582677	0.0184119
ZNF706	NSUN5	0.546724	0
ZEB2	TADA3	0.512491	0
ZBTB10	FBXO3	0.484307	0.0184119
ID2	CAMTA2	0.672476	0.00018507
TSC22D2	SAP130	0.997675	6.99375e-10
CREBZF	CCDC130	0.641496	6.99375e-10
ZNF706	MFNG	0.531486	0.0019098
GATA1	CRAT	0.694206	0.0184119
ZNF146	METAP1	0.636586	0
CREBZF	CCDC159	0.579315	9.09188e-09
ATF6B	TM9SF1	0.840405	1.44106e-06
SMAD7	SLAMF7	0.493072	9.09188e-09
AFF4	DNAJB14	0.645545	0
NR3C1	YTHDC1	0.871226	0.0019098
PLAGL2	DCUN1D1	0.630303	0.0019098
MECP2	GPATCH2L	0.630111	1.16446e-07
PLAGL1	JDP2	0.923966	0
ZNF101	ATP10A	0.533102	0.0019098
THAP12	METTL5	0.601016	1.44106e-06
ZNF292	TRIM33	0.667198	0
MGA	RPL28	0.561852	1.6827e-05
SP1	SMARCD2	0.911952	0
MGA	RPL19	0.463796	1.6827e-05
KLF16	SSFA2	0.950748	1.16446e-07
GATA1	CR1L	0.915306	0
ATMIN	FAM168B	0.660091	1.16446e-07
JUNB	GID8	0.823395	0.0019098
SOX6	ZKSCAN1	0.758165	0
NFIL3	PTEN	0.950021	0.0019098
ZNF224	UBA7	0.545111	0
MGA	RPL7A	0.513158	0.00018507
ZNF692	HSPBAP1	0.585147	0
MGA	RPL39	0.466853	0.0184119
DNAJC1	ARL4C	0.534214	0
DNAJC1	ARL5A	0.483371	1.44106e-06
THAP12	RNF125	0.535783	9.09188e-09
HIF1A	ADORA2A	0.789336	0.0019098
ZBTB4	INO80D	0.564382	0.0019098
ETS2	PREX1	1.02552	0.0019098
DNAJC1	ARL15	0.447865	1.16446e-07
TADA2B	ABHD2	0.86447	6.99375e-10
ZEB1	TOPORS	0.718432	0
XBP1	ADRM1	0.507736	0.0184119
ZNF512	INTS10	0.559331	0.0019098
ARNT	H2AFY	0.522097	1.44106e-06
ZNF558	OXNAD1	0.52058	0.0184119
ETV6	GBP2	0.927347	0.0184119
ZBTB34	SLC6A6	0.916705	0.0019098
CREBZF	APBA2	0.508651	6.99375e-10
MBD3	HSPA8	0.486631	0.0184119
ETS1	ACSF3	0.4438	1.44106e-06
CUX1	MTF1	0.641561	0.0019098
ARID2	SLC5A3	0.539527	0
PHB	RANBP1	0.461305	1.44106e-06
TSC22D4	NEDD9	1.08782	0
CCDC88A	HDAC9	0.460213	1.16446e-07
ZNF407	NUP160	0.602106	0
CNBP	ADRM1	0.509163	1.6827e-05
ADNP2	CIB1	0.525359	0
CREB3L2	PTPN2	0.537371	0.0184119
ZNF32	PPIA	0.604642	0
ZNF32	PPIB	0.478634	0.00018507
ZNF484	FAM208A	0.487758	0.0184119
ZNF484	FAM208B	0.569761	9.09188e-09
SP3	SYTL3	0.671941	0.0184119
NME2	APEH	0.517913	1.6827e-05
ZNF706	PRPF40A	0.629238	0
PREB	SYPL1	0.520284	0.00018507
THAP12	RNF220	0.559208	1.44106e-06
PLEK	FLOT1	0.81547	0.0184119
DBP	FARSA	0.493623	0.00018507
NFATC3	SOCS1	0.548807	1.16446e-07
AHCTF1	PHF12	0.931262	0
NFX1	PEX1	0.479029	1.16446e-07
ZNF746	OSBPL2	1.11877	0
KLF11	ALDH2	0.500457	0.0019098
NME2	APRT	0.49584	0
NFYA	SESN2	0.803697	1.16446e-07
TERF2	SIGMAR1	0.481446	0.0184119
CENPT	PPP1R3E	0.501096	1.44106e-06
CCDC88A	MS4A6A	0.494347	0.0019098
ZNF292	TRIM52	0.62593	0
MYSM1	ZRANB2	0.60697	0
ATF2	KIAA1586	0.766775	0.00018507
CEBPB	DOCK5	0.991418	0.0184119
KLF16	ZMIZ1	1.01541	6.99375e-10
DNAJC1	MTMR12	0.468858	0
FOXN3	ADNP2	0.595699	0
HMBOX1	SPG7	0.507936	1.16446e-07
ZNF611	SUN2	0.638849	0
ZNF687	SIPA1L1	1.04248	1.6827e-05
SPI1	FCAR	0.888285	0
NR1D2	ARFGEF2	0.67663	0
NFE2	PCNX3	0.796314	0.00018507
ETV6	GAB2	1.07774	6.99375e-10
STAT5B	SELL	0.888993	0.0019098
THAP4	DLST	0.581596	1.6827e-05
HMGXB3	SH3TC1	0.552527	0
MYC	SLC12A7	0.462871	6.99375e-10
SUB1	ZNF800	0.640773	0.00018507
KLF6	LEMD3	0.668059	1.6827e-05
REST	HERPUD2	0.776216	0.0184119
HMGB2	MED27	0.53711	0.00018507
TCF25	KCNAB2	0.724258	0
TULP4	GABPA	0.610955	1.6827e-05
NR2C2	GTF3C2	0.560827	0.0184119
ZNF513	PPP1R3E	0.582862	0.00018507
TFEB	AGO4	1.09362	0
SREBF2	EFTUD2	0.511568	0.0184119
ZMIZ1	TNFRSF1B	0.997675	0
BLZF1	ZMPSTE24	0.562705	1.6827e-05
RERE	DHX34	1.05376	0
SMAD3	ANAPC5	0.474155	0
GABPB1	NDC1	0.607	0
CUX1	MCTP1	0.65514	0
DMTF1	ZNF76	0.641771	0
STAT2	OGDH	0.5319	0.0184119
CREBRF	RBBP6	0.625957	0.0019098
NFE2	UBB	0.754912	0
HBP1	FAM160B1	0.617389	0.0184119
MXD3	TET2	0.902047	1.16446e-07
MGA	RPLP0	0.472776	0.0184119
MGA	RPLP2	0.585904	1.6827e-05
AFF4	CMTR1	0.589471	1.6827e-05
ATF4	CUX1	0.506063	0.00018507
SUB1	ZNF770	0.645371	6.99375e-10
TRERF1	AKT1	0.860605	0
ZNF276	ANK1	0.82224	0
ZBED1	RAVER1	0.784414	0.0019098
SMAD7	ATP2B4	0.496761	0.0184119
PLEK	ITPRIP	0.830562	0
MAF1	ECSIT	0.904513	0
HMGXB3	POGK	0.549119	0
GPBP1	KLHDC8A	0.59346	0
FOXN2	DERA	0.437559	0
ZNF460	LRRC58	0.647105	0
GABPB1	NEK1	0.726882	0
NFE2	SLC25A51	0.702567	1.44106e-06
ZNF32	PREP	0.546288	1.44106e-06
BCL6	CEACAM4	0.891935	6.99375e-10
GATAD2B	MLLT1	0.950074	0
HMBOX1	SNX1	0.550169	0
GTF3A	AP2S1	0.589713	9.09188e-09
FOXO1	HIVEP1	0.533585	0.0019098
ZNF580	CABIN1	0.521839	0.0184119
ARID4B	MPP1	0.870537	0.0184119
NCOR1	RALGAPB	0.601511	0.0019098
UBP1	EXOSC10	0.595683	6.99375e-10
NFE2	SLC25A38	0.827869	0
PATZ1	PITRM1	0.547892	0.0184119
CUX1	NAGA	0.591391	1.6827e-05
ZNF609	RPA2	0.623975	0.0184119
CUX1	NAIP	0.528669	0.0184119
RCOR3	GCLC	0.908064	0
SREBF2	GCN1	0.564255	0
ZNF506	MAML2	0.58844	0.00018507
FOXO3	C18orf8	0.763871	0.0184119
ZBTB14	RNF216	0.555192	0.0184119
ETV6	LIMK2	1.04212	0
ZNF76	ZMAT1	0.525562	0.0019098
UBP1	SAR1B	0.518835	1.16446e-07
FOXJ3	STK26	0.619133	0
SP100	SAMD9	0.427607	0.0184119
RLF	RLIM	0.568284	0.00018507
ZNF224	SH2B1	0.62713	0.0184119
SP1	GLB1	0.668834	0.0184119
GABPB1	NBAS	0.632184	0.00018507
ZKSCAN8	ANKRD36	0.534683	1.6827e-05
RBPJ	GNAQ	0.830234	0.0019098
ESRRA	TNFSF13	0.638383	1.44106e-06
ZNF146	JCHAIN	0.544422	0
ZNF277	NDUFA4	0.510998	0
ZNF277	NDUFA6	0.463045	0.0019098
ZBTB44	PIP5K1B	0.754552	0
ZNF277	NDUFA9	0.445245	0.0019098
NFIL3	PHC2	1.08752	0
NFE2	SRRD	0.855708	1.44106e-06
ZKSCAN1	DENND4A	0.720083	0.0184119
NME2	IMPAD1	0.501628	0.0019098
ZNF407	CYTH1	0.549272	0.00018507
TFCP2	TRIM34	0.626315	0
ZNF280D	TPP2	0.595991	0
NME2	ATRN	0.505384	9.09188e-09
TFCP2	TRIM28	0.577591	0
REST	RAD21	0.7723	0.0019098
ZEB2	PLEKHB2	0.504058	0.0019098
NFYC	UHRF1BP1L	1.02259	0
ZNF587	YPEL3	0.720211	0
TGIF2	EMC10	0.495772	0
KLF12	WDR7	0.622517	0
ZBTB7B	RBCK1	1.01501	9.09188e-09
SP1	UHRF1BP1L	1.01834	6.99375e-10
NME2	ATIC	0.457462	0.0184119
GLMP	LGALS3BP	0.462938	0
NME2	ATL3	0.474627	0.0184119
RLF	ZC3H7A	0.513089	1.6827e-05
HHEX	KYAT3	0.493965	0.0184119
ZNF746	ZNF319	1.04021	0
MBD2	TRAPPC8	0.667467	1.6827e-05
TERF2	GNL3	0.570294	0.0019098
FLI1	BMT2	0.69018	1.44106e-06
MAF1	CTSB	0.768571	0.0019098
AHR	TBC1D9B	0.461778	0.00018507
SFPQ	WDTC1	0.566165	0.0184119
MYC	PDE7A	0.587793	0
ID1	RAB32	0.502561	0.0184119
ETS2	PRKCD	1.00112	0.0184119
KLF12	MGAT4A	0.639277	6.99375e-10
E2F2	CLIC2	0.830403	0
LITAF	JMJD1C	0.856019	0.0019098
MYBL1	DTHD1	0.542643	0
MBD3	PTDSS1	0.539244	1.16446e-07
FOXP1	KBTBD4	0.474004	0.0184119
ZNF706	CIAO1	0.621142	1.16446e-07
ELK3	USP11	0.509891	0.0184119
RORA	UBE3A	0.586375	0
ZNF395	PYGB	0.460476	0
TERF2	GOT2	0.552068	0
TFCP2	CAPRIN1	0.591214	0
ZNF292	OCLM	0.572288	0.0184119
HMGXB3	PARL	0.595513	1.6827e-05
LITAF	FFAR2	0.829307	0.00018507
NCOA1	TMCC3	1.0075	0
ZNF746	ZNF646	1.09322	0
AHR	UQCRC1	0.465886	9.09188e-09
CUX1	MAPKAPK3	0.683308	0
RUNX1	ATP1A1	0.585672	0.0019098
BACH2	CARMIL2	0.58403	0
IKZF1	STIP1	0.64783	1.44106e-06
NCOA1	TMCC1	1.02587	0
ZBTB7B	NADK	1.12332	0
CEBPD	FAM212B	0.935185	0
ZNF580	TCERG1	0.49383	0.00018507
MTA2	RASAL3	0.599159	0
THAP12	GNPTAB	0.505497	0.00018507
PLEK	TNFSF13B	0.84605	9.09188e-09
SOX6	BBOF1	0.827186	1.6827e-05
CAMTA2	RHBDD1	0.796046	0.0184119
ZBTB2	CLEC2B	0.708781	0.0184119
REST	RAB8B	0.760132	0.0019098
ZNF609	RNF4	0.725136	9.09188e-09
SETDB1	RGS14	0.811759	0
FOXN2	DENND6A	0.534085	1.44106e-06
JDP2	C5AR2	1.00783	0.0184119
ZBTB40	DDX39B	0.619708	0
ZNF687	AKNA	0.912805	0.0019098
SP1	GIT2	1.15626	0
L3MBTL3	TNKS	0.551067	0.0184119
DDIT3	CDK11B	0.797476	0
ZNF281	DDIT3	0.891067	0
CEBPD	TBXAS1	0.91582	0
SSRP1	LARS	0.565489	1.6827e-05
NFX1	PPIH	0.52001	0
FOXP1	XRCC5	0.555832	0.0184119
SFPQ	PRNP	0.483703	0.00018507
MEF2D	CWC25	0.792167	9.09188e-09
ZNF75A	DYRK2	0.633071	1.6827e-05
ETS1	OSBPL3	0.584104	0.0019098
ZNF746	ZNF516	1.13726	0
ARID4A	HNRNPU	0.807235	1.44106e-06
ZNF24	WDR82	0.666429	0.0019098
KLF11	VPS13C	0.54439	0.0184119
ZNF516	ARAP1	1.04823	0
PARP12	DDX39B	0.544019	6.99375e-10
ZNF516	ARAP3	1.05709	0
ZBTB48	KMT2B	0.860881	0
ZBTB48	KMT2D	0.862842	0.0184119
SATB1	IL6ST	0.543364	0
ZBTB14	PDE4DIP	0.496576	1.6827e-05
NCOR2	DENND1C	0.722272	0.0184119
ZNF587	PHF20L1	0.725358	6.99375e-10
PBRM1	IKZF2	0.468671	6.99375e-10
STAT5B	SPI1	1.01934	1.6827e-05
ZNF398	NUP214	0.635647	1.16446e-07
DNAJC1	TSEN54	0.482907	0
HMBOX1	SELO	0.453544	1.6827e-05
CAPN15	TSHZ1	0.559956	0
STAT2	OASL	0.584627	0.0019098
CEBPZ	NIPA2	0.55742	0.0184119
STAT2	OAS1	0.557559	0
STAT2	OAS2	0.532425	0
STAT2	OAS3	0.492565	0
SETDB1	MUS81	0.643169	0.0019098
NR3C1	LEMD3	0.880891	0.00018507
PBX1	SMIM5	0.780492	0
AKNA	YBX3	0.995967	0.00018507
SFPQ	PNN	0.697069	0
SP1	NOTCH1	1.11174	0.0184119
SP1	NOTCH2	1.05804	0.00018507
GON4L	SSR3	0.45149	0.0184119
PATZ1	ATP2A2	0.645209	0
FOXK1	TNIP2	0.604561	1.44106e-06
STAT5B	SOS2	0.943423	9.09188e-09
E2F4	COX6B1	0.549752	0.00018507
NFIL3	PLEK	0.907876	0.0184119
IRF4	CD40	0.458337	0
E2F4	COX6A1	0.521232	0.00018507
ZBTB7B	MYH9	1.03642	0.0184119
CBFB	PEX11B	0.527081	0.0184119
KLF12	ZSCAN25	0.546318	0.0019098
PPARD	WDR6	0.497367	0.0019098
NFATC3	NBAS	0.64159	1.44106e-06
IRF4	CCR6	0.50083	0
IRF4	CD28	0.56468	0
YBX3	NAP1L4	0.899576	0
ZNF544	KIAA0586	0.458373	0
SFPQ	REL	0.581564	0.0019098
BBX	MYCBP2	0.631129	0
UBTF	TXLNA	0.717215	1.16446e-07
BAZ2A	ITGA5	1.02256	0.0184119
TCF7	FLNB	0.525258	1.6827e-05
ZNF652	WDR82	0.745996	0
THAP11	SPPL3	0.455778	1.6827e-05
MAFB	KCTD12	0.486111	1.6827e-05
THYN1	MRPL45	0.558943	0
ZNF652	WDR37	0.618649	1.16446e-07
IKZF2	PPIE	0.462356	1.44106e-06
CREBZF	CXXC1	0.714945	1.16446e-07
ZNF516	CYP4F3	0.970358	0.0184119
ZNF800	EPRS	0.530289	0.0019098
TCF3	C6orf106	0.532295	1.6827e-05
ZNF3	TIMM10B	0.507052	0.00018507
LEF1	CCR7	0.60811	1.6827e-05
CUX1	MCMBP	0.632737	0.0019098
RUNX1	CENPB	0.581752	0
MGA	RPS13	0.534472	0
ZNF800	EMC3	0.566918	0
SP3	ATXN7	0.850217	0.0184119
SMAD4	EXOC4	0.524072	1.6827e-05
SP3	ATXN1	0.76904	0.0019098
SMAD4	EXOC2	0.563388	0
ZNF787	DOCK8	0.930114	0
ZNF280D	CFAP97	0.519985	0.0019098
MXI1	IGF2BP2	1.0193	0
ZNF687	UNC119	1.00397	0
ZBTB2	PPP1R12A	0.847429	1.6827e-05
RFX5	ATF7IP	0.470339	0.00018507
ZNF687	UNC13D	1.05308	0
ETV3	RASGRP3	0.685108	0.00018507
FOXO4	CNPPD1	0.823043	0
FOXN3	FAM53B	0.701302	0
LYL1	MTRF1	0.760857	1.44106e-06
HMGXB3	PES1	0.589541	0.0019098
SREBF2	GARS	0.516517	0
SETDB1	DSCR3	0.620964	0.00018507
KLF1	EIF5A	0.723858	0
RUNX3	PRRC2C	0.56923	0.0184119
DMTF1	SFSWAP	0.50612	0.0019098
ZNF770	CD164	0.750825	0
BLZF1	SLC35A5	0.51192	0.00018507
TOX4	PPP1R15B	0.703037	0.0184119
MBD3	GLI4	0.459951	0.00018507
ZNF32	COX7C	0.522433	0.0184119
ARID4B	MYL6	0.619217	1.6827e-05
ZNF32	COX6C	0.492435	0
TFCP2	RALGAPB	0.612893	1.16446e-07
TFE3	RNF130	0.757629	0.00018507
TFDP2	TNPO3	0.585204	1.6827e-05
PHB	RANGRF	0.566162	6.99375e-10
STAT4	PYHIN1	0.540831	0.0184119
ZBTB38	PIK3R1	0.504992	0.0184119
MIS18BP1	SCFD1	0.58181	1.16446e-07
RCOR3	GID4	0.816892	1.44106e-06
TFEB	AQP9	1.00389	0
ZBTB14	RNF125	0.528529	0.00018507
TERF2	GLG1	0.626004	0.00018507
MYC	DBP	0.506781	0.0184119
RFX1	IFNAR2	0.925024	0.0184119
USF1	SCO2	0.620344	0.00018507
ZNF770	CCNG1	0.626192	0
GFI1B	PNMA1	0.465465	1.6827e-05
ZNFX1	SBNO2	0.929904	0.0184119
GFI1B	ITGB5	0.520561	0
YBX3	SLC43A1	0.82501	0
TGIF2	NOMO1	0.51038	0.0019098
HMBOX1	SFI1	0.534545	0
MTA2	NCKAP1L	0.588376	0
ZNF75A	MRPL45	0.536999	1.16446e-07
AFF3	PAX5	0.618584	0
CUX1	DNASE1L1	0.578596	0
ZNF609	RXRB	0.686488	1.44106e-06
ZNF407	TRAPPC9	0.567679	0
ZNF770	NOL11	0.642551	0
TCF25	PPP6R2	0.723258	1.16446e-07
ZBTB4	KRI1	0.544178	1.16446e-07
TFDP1	MXI1	0.958397	0
HMBOX1	SZT2	0.487017	0.0184119
ZNF75A	DGKA	0.58273	0.0184119
SMARCE1	APPL1	0.554892	1.6827e-05
AHR	ESYT2	0.470041	0.00018507
ZBTB7B	VPS37C	0.955245	0.0019098
FOXJ3	MED1	0.526715	0
FOXJ3	MED4	0.517479	1.6827e-05
ELF1	HNRNPH2	0.618371	1.6827e-05
HIF1A	DDIT3	0.837038	0
CCDC88A	PLD3	0.49557	0.00018507
REST	SMURF2	0.73727	0
RBPJ	TOR1AIP2	0.872275	1.16446e-07
CREB3L2	EIF5B	0.583102	0.0019098
FOXJ3	STAG1	0.509355	6.99375e-10
CREB3L2	EIF3G	0.561923	0.0019098
AHCTF1	INTS6	0.801704	0
SMARCE1	FAM107B	0.598655	0
ZNF33B	CPSF6	0.505721	0
TFEB	NCSTN	1.05549	0
NFYC	VAV1	1.07725	0
REST	VPS18	0.802341	0.0184119
RFX1	ARID1A	1.0565	0
REST	VPS4B	0.858369	0
RFX1	ARID3A	1.03242	1.44106e-06
REPIN1	ZXDC	0.545733	0.0184119
ZNF280D	TIA1	0.602895	0
NR3C1	JARID2	0.867396	0.0184119
ZNF224	TMC6	0.572302	0
ZNF224	TMC8	0.539957	1.44106e-06
ZNF544	ANAPC1	0.468752	1.6827e-05
ID2	ZFAND3	0.611007	1.6827e-05
TFCP2	NCKAP1L	0.605644	0
YBX3	DNAJA4	0.945756	9.09188e-09
ATF4	SORT1	0.442104	1.6827e-05
YBX3	DNAJB2	0.94625	1.44106e-06
SPI1	ETFA	0.79225	0.0184119
STAT5B	MAP2K4	0.917068	1.44106e-06
LRRFIP1	RNF166	0.932761	0.00018507
NFE2L1	WDR82	0.672291	0.00018507
YBX3	BCL2L1	1.09389	0
ZSCAN25	FNBP4	0.70027	1.44106e-06
ZNF146	ARFGEF2	0.596111	1.6827e-05
ZNF22	CTBP1	0.4934	0.00018507
CSDE1	ZDHHC2	0.628105	0
STAT5B	SSH2	1.0364	0
SMAD2	RAB5B	0.609429	0.00018507
TRERF1	MLLT6	0.705766	0
GPBP1	EPS15	0.560752	1.16446e-07
PIAS1	HNRNPH2	0.690915	1.16446e-07
SMARCC2	RPUSD1	0.612903	0.0184119
FOXJ3	PAPOLA	0.478043	1.6827e-05
GATA3	LRIG1	0.46221	0.0184119
SMAD4	LRRN3	0.497811	1.44106e-06
UBP1	CERS6	0.535801	0.0184119
PATZ1	ATP5G1	0.499616	0.0184119
ZBTB4	RALGAPB	0.619259	0.0184119
FOXJ3	MCM7	0.498636	0.00018507
ZBTB10	FBXO33	0.519876	0.00018507
BLZF1	CDIPT	0.606351	0.0184119
RFX7	TSEN54	0.550824	0.0019098
ZNF76	ZMIZ2	0.64932	0
PBX2	ANKRD13D	1.05117	1.16446e-07
SP140L	LANCL1	0.476485	9.09188e-09
ZNF516	ARHGAP26	1.13652	0
ZNF516	ARHGAP27	1.10784	0
NRF1	USO1	0.537272	1.16446e-07
ARID2	FYCO1	0.560796	1.6827e-05
NFATC3	CSE1L	0.609028	0
ZBED1	SHC1	0.733275	0.00018507
ADNP2	BRD1	0.63612	1.16446e-07
ZNF24	ARPC1A	0.615546	0
GATAD2B	KDM3B	0.964134	1.44106e-06
ZNF513	DENND4B	0.667273	1.44106e-06
CCDC88A	PID1	0.478486	0
ZNF692	EZH1	0.605935	9.09188e-09
ZKSCAN8	NSA2	0.457238	9.09188e-09
ZNF32	EXOC2	0.555775	1.44106e-06
ZNF611	TLK2	0.5451	0.0184119
ZNF668	DOCK5	0.930389	0.00018507
SMAD2	UBA2	0.663702	1.6827e-05
HMGXB3	SPNS1	0.513226	0.00018507
MTA2	GTF3C1	0.631846	1.44106e-06
SPI1	ETV6	1.00355	0
BCLAF1	PRKRA	0.484612	0.0184119
ATF4	DEDD	0.508713	0
MYC	ITK	0.5773	0
TERF2	FYTTD1	0.521429	0
THYN1	VPS33A	0.606613	0.0019098
MBD3	RPS6KA4	0.539325	9.09188e-09
ZBTB44	MPHOSPH9	0.727467	1.6827e-05
TFDP1	TMEM183A	0.876589	1.16446e-07
SP1	GRB2	1.01815	1.16446e-07
SUB1	MIER1	0.598524	0
CREB1	PIGS	0.450452	0.00018507
SP4	LPCAT1	0.645274	9.09188e-09
ZKSCAN8	EPM2AIP1	0.623108	0.0019098
ZNF668	RCOR1	0.92818	9.09188e-09
ETS1	ZNF146	0.590098	0
ELF2	GID8	0.680239	1.16446e-07
SMAD2	RAD17	0.549192	1.44106e-06
KLF12	NUP210	0.608006	0
RORA	ENC1	0.482574	0.0019098
ZNF276	DHX16	0.788239	0.00018507
IRF4	SHMT2	0.482827	0
BBX	MAPK1IP1L	0.797314	0
RXRB	UBALD1	0.671865	0.0184119
ZNF276	DHX38	0.659896	9.09188e-09
ZNF280D	PDE4DIP	0.54723	1.6827e-05
ZNF24	RSBN1	0.608239	1.16446e-07
ZNF12	ALG13	0.551033	0.00018507
GATAD2B	TNFRSF1A	1.02528	0.0019098
KLF12	NUP205	0.639015	0
ZFX	KDM6A	0.70481	0
STAT5B	ZFYVE16	0.993292	0.0184119
BCL6	FCAR	0.899885	6.99375e-10
ZFX	KDM5C	0.88038	0
ZFX	KDM5D	0.443766	1.16446e-07
HOPX	TGFBR3	0.4549	0.0019098
CAMTA2	PDPK1	0.943166	0.0019098
ZNF692	MUS81	0.566681	0.00018507
IRF1	TRIB1	0.843724	0
KMT2C	PPFIA1	0.977361	0.0019098
ETS1	SIDT1	0.646306	0.00018507
LITAF	DHRS13	0.824791	0
KLF16	RASSF2	1.09344	0.0184119
LYL1	TSPAN5	0.995033	0
ZNF706	LTN1	0.566248	1.6827e-05
ZNF581	CYB561A3	0.474481	0.0019098
ZBED1	PYCARD	0.705947	1.6827e-05
ZNF407	ABCC10	0.585533	0.0019098
TULP4	TTC37	0.667703	0
ZNF512	NIPAL3	0.591224	0
MBD3	FLNA	0.479958	0
ZFP91	SIAH1	0.660146	1.6827e-05
TULP4	TTC19	0.640414	1.44106e-06
DDIT3	KDM6A	0.683526	0.0184119
DDIT3	BAZ2A	0.87551	0.00018507
ADNP2	TMED4	0.571212	9.09188e-09
DDIT3	KDM2A	0.905797	1.16446e-07
ERF	TRIM23	0.800212	0.0184119
MAF	TRIM14	0.454845	0.0184119
DDIT3	KDM4B	0.970802	0.0184119
ZNF280D	TMPO	0.546443	6.99375e-10
ZNF83	PHF10	0.587552	0.00018507
ZBTB7B	NCF1	1.01215	0
ZBTB34	GNAQ	0.777215	0
ZBTB7B	NCF2	1.13476	0.0019098
ZNF280D	TMX3	0.599895	1.16446e-07
TFE3	ANKRD36	0.628735	0
TADA2B	ZBED1	0.775883	0
LYL1	ICAM4	0.661269	0
USF2	IRAK1	0.572405	6.99375e-10
KLF1	PSMF1	0.940541	0
ARNT	AKR1A1	0.512782	0.0019098
ARNT	ELOVL1	0.52636	0
PAXBP1	SLC4A7	0.607288	1.44106e-06
MEF2A	TMEM33	0.656089	0
EGR1	CABP5	0.513903	0.0184119
SP110	RILPL2	0.812581	0.0184119
CCDC88A	PPIA	0.438629	0.0019098
SOX6	CLEC16A	0.851821	0
ZBED1	SETX	0.751291	0
STAT5B	FNDC3B	0.996273	0.00018507
PBX2	MAP3K3	1.12316	9.09188e-09
ZNF124	ARHGAP5	0.454749	0.00018507
MIS18BP1	KDELR2	0.49242	6.99375e-10
ARID3B	CHST15	0.954232	1.6827e-05
GABPB1	MPHOSPH9	0.708282	0
TFEB	NCOA1	1.01999	0.0019098
ZSCAN25	TBRG4	0.59327	0
ZBED1	SDF4	0.752177	9.09188e-09
SP140L	SPATA5	0.474704	0.0019098
KLF16	AMPD2	1.00042	0
MECP2	TRIM56	0.694539	0
ZNF687	CDK11B	0.745061	0.0019098
SMARCC2	ZC3H18	0.761976	0.0184119
ZBTB48	RGS14	0.837071	1.6827e-05
PAXBP1	SLC5A3	0.601732	0
ZNF385A	IRF5	0.64048	0
NFIA	BABAM1	0.861575	0
ETV6	GRB2	1.02056	1.6827e-05
ZNF484	CHP1	0.498333	6.99375e-10
ZBTB33	FAM107B	0.602277	0.0184119
ZBTB7B	VPS9D1	0.891527	0.0184119
PLSCR1	CLIC1	0.708134	0
SMARCC1	HIST2H2AB	0.525114	1.16446e-07
STAT5B	SVIL	1.03676	1.6827e-05
ZKSCAN8	NOL8	0.621505	1.16446e-07
ZKSCAN8	NOL9	0.632683	0
ZNF592	STAT5A	0.828011	0
DBP	MCM3	0.56419	0.0019098
TSC22D4	RNF167	1.00069	6.99375e-10
ZBED1	HIST2H4A	0.507426	0.0184119
ZBED1	HIST2H4B	0.502197	0.0184119
FOXO4	FUNDC2	0.878311	1.6827e-05
RFX5	CXorf38	0.604991	0.0019098
NCOR2	PHRF1	0.73658	0
ZNF32	PARL	0.505202	0
BAZ2A	NFKB2	0.9094	0.0184119
HMGXB3	QARS	0.652997	0
ZNF611	AGAP2	0.662636	0.0184119
ZBED4	TGFBRAP1	0.561915	0
STAT5B	MAP4K4	0.970119	1.16446e-07
THAP12	CBFB	0.75088	0
TERF2	MAML2	0.589403	1.6827e-05
TCF12	RPL13A	0.552675	0
TP53	EIF5B	0.597245	0
THAP12	CANX	0.589947	0
ZNF506	SFI1	0.58114	1.6827e-05
NFE2	TNS1	0.802187	0
ZBTB33	FAM122B	0.548388	0.00018507
THAP12	CALR	0.530094	1.16446e-07
THRA	ECH1	0.501384	0.0184119
MBD1	YLPM1	0.533491	0.0184119
ZEB2	DDX46	0.495812	0
TERF2	VDAC1	0.567031	1.16446e-07
ZNF24	UBQLN4	0.613066	0.0019098
TP53	EIF3A	0.53665	0.00018507
TP53	EIF3F	0.602591	0
ZEB2	DDX23	0.504093	0.00018507
TP53	EIF3L	0.517751	1.6827e-05
NFE2	TNKS	0.643686	9.09188e-09
NFIA	AKT1S1	0.776128	1.6827e-05
EGR1	PTK2B	0.677711	0.00018507
STAT5B	STX3	1.01992	0.00018507
NFKB2	MAP3K11	0.921957	1.6827e-05
THAP4	EML3	0.608973	1.16446e-07
ZNF746	CYP4F3	0.985997	0
ZKSCAN1	PHLPP2	0.797069	0
ZBTB37	PNISR	0.60468	9.09188e-09
PLAGL1	ZDHHC18	0.947461	1.44106e-06
ZNF587	CCNH	0.657384	1.44106e-06
CBFB	METTL5	0.577901	0
ZNF770	TMEM168	0.595045	0
TFEB	RNASET2	0.905544	0
TCF12	VDAC1	0.567683	0
DBP	MEN1	0.511639	1.6827e-05
MAF1	YPEL3	0.845579	0
NFIL3	PYGL	0.964693	6.99375e-10
E2F2	RNF123	0.877983	0.0019098
AKNA	AKAP13	0.918634	0
NFE2	GATA1	0.780275	9.09188e-09
TFEB	PLIN3	0.951138	0
ZNF609	SBF1	0.710942	0
THAP7	HELB	0.506324	0.0184119
ZNF770	TMEM263	0.631848	0
SREBF2	ESYT1	0.562862	6.99375e-10
MBD3	FLAD1	0.480221	0
ZNF770	TMEM243	0.627403	0
ZNF385A	KCNE3	0.586251	0.0019098
ZXDC	MED15	0.740209	9.09188e-09
CTCF	SPCS2	0.641233	0
PHB	CEP120	0.490684	0
ZNF770	CDC40	0.607156	6.99375e-10
ZNF770	TMEM209	0.640907	6.99375e-10
CUX1	MPP7	0.573222	1.6827e-05
PARP12	VAV3	0.485369	0.0019098
TCF12	MALT1	0.601473	0
CCDC88A	SEPT2	0.486945	0.00018507
ZNF385A	KCNK6	0.484981	0
ZNF518B	RBM27	0.59768	1.16446e-07
SSRP1	KRI1	0.495606	1.6827e-05
CEBPZ	EFR3A	0.563935	9.09188e-09
FOXK1	ANKRD52	0.588703	0.0019098
IRF4	BUB3	0.555943	0
ZNF319	MAEA	0.877601	1.16446e-07
ZXDC	ARHGAP4	0.659147	0
MBD3	DCTN2	0.494429	0.00018507
HMGXB3	PUM3	0.562688	1.16446e-07
ZNF587	ZNF692	0.603814	0
ZNF587	ZNF655	0.690923	6.99375e-10
CREBL2	TIA1	0.46337	1.44106e-06
ZNF142	KDM4A	0.587553	1.16446e-07
ZNF142	KDM5A	0.614725	0
SETDB1	FBXL12	0.716265	1.6827e-05
CREBZF	KIAA0922	0.593152	0
RFX1	SCAF1	0.836322	0
ZNF83	SEC14L1	0.463615	0.0184119
MTA2	RALGAPB	0.618068	1.16446e-07
ZNF276	AKNA	0.905435	6.99375e-10
ZXDC	ARHGEF1	0.805115	0
IKZF2	RPS27A	0.485001	0.0184119
TERF2	HAX1	0.523276	0
ZNF574	NDE1	0.923589	0
STAT5A	HDAC4	0.766016	0.00018507
CEBPZ	NUDT21	0.604882	0.00018507
TRERF1	SMURF2	0.731807	0.0184119
MIER1	ATP11B	0.616395	1.16446e-07
ETS1	NDUFB8	0.490417	0.0019098
ELF2	H1F0	0.4655	0.00018507
ARID1B	CCDC88C	0.654333	0
ZNF512	TMEM229B	0.500704	0
SOX6	VPS50	0.763352	0
THAP12	PYURF	0.480915	0.0184119
HMGXB3	PREP	0.554868	6.99375e-10
NFIL3	SPTY2D1	0.859974	0
CCDC88A	PARL	0.492684	0
NFE2	PDE12	0.744614	0.0184119
TERF2	CITED2	0.462019	0
HMGXB3	PREB	0.604681	0
ZBTB7A	PHRF1	0.612046	0.0184119
POU2F2	TRAF7	0.512302	0
ZNF611	AFTPH	0.645686	0.0184119
FOXN3	CSNK1A1	0.694291	9.09188e-09
ZNF324	SLC9A1	0.808396	0.0184119
YY1	ING3	0.550107	0.0184119
TOX4	TMUB2	0.728311	0.0184119
POU2F2	TRAK1	0.440916	1.44106e-06
ATMIN	IREB2	0.591896	0.0019098
AFF4	TRAPPC10	0.719423	0
MTA2	SIGIRR	0.575598	0.0019098
MTF1	YKT6	0.727046	0
ZNF224	ZBED5	0.669908	0
CCDC88A	ATP5A1	0.486321	0
TSHZ1	RANGRF	0.521488	0.0019098
ZXDC	ARHGDIA	0.809893	1.6827e-05
ZNF641	SCYL1	0.540222	0.0184119
SSRP1	SMYD2	0.536159	0
ZBTB10	FNDC3A	0.50418	0.0019098
ZNF398	PRR14L	0.758275	0.0019098
CREBRF	ETF1	0.723552	9.09188e-09
PLSCR1	ADAM9	0.449243	1.6827e-05
STAT3	MYO9B	0.997442	1.6827e-05
ZNF23	CENPI	0.718206	0.0184119
PLSCR1	LINC01272	0.657099	0
IRF4	TTC21B	0.421981	0.0184119
ZNF33A	TRIM27	0.656721	0.0019098
ZNF770	IER3IP1	0.522721	0.0184119
ZNF79	TPGS2	0.802274	0
STAT3	MYO1F	1.08383	0
KLF11	GPBAR1	0.485476	0
NFATC2	GNPTAB	0.563813	0
UBTF	PPP2R5D	0.64921	0
DMTF1	UBP1	0.64208	0
ZNF687	BCL3	0.889165	0
DMTF1	UBR1	0.50071	1.6827e-05
RFX1	NR3C1	0.908825	0.0019098
CEBPZ	HEATR1	0.613514	0.0184119
ARID1A	MED29	0.958992	0.0184119
ARID1A	MED12	1.03697	0
ZNF267	HNRNPH3	0.816516	0
HHEX	SAT2	0.523752	1.6827e-05
ZNF587	ZNF276	0.750754	0
RCOR3	IMMP1L	0.650977	0.0019098
ZNF587	ZNF274	0.668096	0
ZNF831	NAT10	0.532494	1.6827e-05
BCL6	EXT1	0.766371	0
ZNF587	CHKB	0.569503	0.0184119
ZNF587	ZNF316	0.661142	0.0184119
MBD4	DOCK11	0.80715	0
SP4	MPHOSPH8	0.630986	0.0184119
THAP12	BUB3	0.647643	0
ATF2	LARP1B	0.766845	0
ZBTB48	TSC2	0.793848	0
SREBF2	GPD2	0.493723	0.0019098
IKZF1	CYFIP2	0.695744	0
BBX	FAM60A	0.618463	1.44106e-06
ZNF587	CHFR	0.763295	0.0019098
ZNF407	DYNC1H1	0.627972	0
BCL11B	WDR6	0.559636	0.0184119
HMGXB3	ARHGEF6	0.59157	0.0019098
HMGXB3	ARHGEF7	0.615369	0.0019098
KLF12	STAMBPL1	0.632726	0.0019098
ZBTB34	P2RX1	0.813014	0.0019098
ZNF217	VPS4B	0.775113	6.99375e-10
JUNB	G0S2	0.997455	0
ZNF217	VPS35	0.531605	0.0184119
TP53	NDUFB11	0.533249	1.16446e-07
STAT5A	SNX20	0.804239	0.00018507
THRA	ZNF91	0.501281	0.00018507
AFF3	VAC14	0.459421	0.00018507
STAT5B	SLA	0.949323	1.6827e-05
FLI1	IK	0.766345	0.00018507
TFCP2	PGAM1	0.541505	0.0019098
ZNF146	TNFAIP8	0.565099	0.00018507
PLAGL1	NTNG2	0.861904	0.00018507
STAT5A	SNX11	0.711652	0
TFE3	GLIPR2	0.75375	6.99375e-10
BCL11B	PRPF40A	0.577691	0
ZXDC	EML3	0.708633	0
BCLAF1	PRDM2	0.677608	0
DNAJC1	ARAP2	0.478427	0
BACH2	SNRPN	0.43246	0
ZBTB44	DCAF6	0.761605	0.0184119
CUX1	MTMR14	0.666323	0
MEF2C	ARMC10	0.474455	0.0019098
SMAD4	COPS5	0.52845	0.0184119
ARNT	PSMA2	0.524527	0
ARNT	PSMA7	0.528083	0
ARNT	PSMB1	0.513879	0.0184119
ARNT	PSMB4	0.543061	0
TULP4	ARFGEF2	0.651127	0
ARNT	PSMC4	0.504276	1.6827e-05
ETV3	PITPNA	0.859583	0.0184119
NRF1	UFL1	0.543084	9.09188e-09
TULP4	TSSC1	0.606138	6.99375e-10
ZNF512	KIAA1147	0.67836	0.0184119
CCDC88A	SNX30	0.424935	0
CCDC88A	SNX17	0.478917	0
CCDC88A	SNX14	0.496205	1.16446e-07
MGA	INTS7	0.612428	0
ZNF687	SLC12A6	1.0386	0.0184119
ARID5A	ZFYVE27	0.703792	6.99375e-10
ZNF516	OSBPL2	1.09882	1.16446e-07
HHEX	SDHD	0.531298	9.09188e-09
ZNF687	BAP1	0.85555	1.16446e-07
TCF12	MAPK9	0.566973	1.6827e-05
ZNF280D	TC2N	0.653646	0
ZNF32	COMMD6	0.499218	1.44106e-06
ZNF592	GIT2	0.92193	9.09188e-09
CREBZF	FBXL3	0.65017	0
GABPA	MAGT1	0.619566	0
DMTF1	ZMIZ2	0.548438	1.44106e-06
ZNF574	MIEN1	0.630189	0.0184119
HMGB1	TMED5	0.735316	0
HMGB1	TMED7	0.649001	0
ARID4A	FBXO7	0.806559	1.44106e-06
NFIX	LGALS3	0.70503	0.0184119
ZXDC	MEF2D	0.804348	0.0184119
MBD2	TBC1D3L	0.526392	0.00018507
ARID4A	FBXL3	0.60948	0
ATMIN	PLOD3	0.562133	0
ETS1	ZNF512	0.547796	1.44106e-06
SOX6	GABARAPL2	0.866322	0.0019098
ZEB2	MGAT1	0.568479	0.0019098
TMF1	USP25	0.447237	1.44106e-06
ZNF512	ACSL5	0.53571	1.16446e-07
ZBED1	RXRB	0.798614	0.0184119
ZNF587	ZNF417	0.663364	0
ZNF33B	EXOC2	0.540255	0.0184119
TSC22D3	KLF6	0.684696	0
ZNF32	PIGC	0.487876	9.09188e-09
RXRB	GIT2	0.844404	0.00018507
ZNF32	PIGY	0.427701	1.6827e-05
PHB	AGAP5	0.454711	0.0184119
GLI4	FMNL3	0.49693	1.44106e-06
GABPA	KIAA1033	0.609025	0
GMEB2	GIGYF1	0.735755	0.0184119
ZNF292	SRSF1	0.649244	0.0019098
ZNF292	SRSF6	0.733447	0.00018507
KLF11	AP1S2	0.479028	1.44106e-06
TP53	NOP56	0.583593	0
KLF16	FCGRT	0.887521	1.6827e-05
TFCP2	MAP2K1	0.576692	0
ZBTB48	TBC1D22A	0.801097	1.6827e-05
ARID3A	TXNRD1	0.933158	0.0184119
SLC2A4RG	SNRPA1	0.499894	0.0019098
TOX4	IPMK	0.762818	0.0184119
BCLAF1	SMURF2	0.746911	0
ZBTB34	ARHGAP27	0.923633	0.0019098
CEBPZ	HLA-DPB1	0.52112	0.0184119
SUB1	UFM1	0.69335	1.44106e-06
FOXK1	HMGXB3	0.591561	0.00018507
ATF6B	ITPKB	0.759021	1.6827e-05
NFYA	ACTN1	0.920284	0.00018507
SRF	E2F3	0.864277	0.0184119
ZBTB25	ATP5O	0.509996	1.44106e-06
HHEX	CORO1B	0.562064	0.0184119
ZNF787	ACTB	0.648124	0
ATMIN	SPECC1L	0.717823	0
ZNF276	BTF3	0.723329	1.16446e-07
ZBED1	TAOK3	0.797015	0.0019098
BAZ2A	DICER1	0.929153	0
STAT6	LRRK1	0.874252	1.16446e-07
STAT6	LRRK2	1.01999	0
GTF2I	QPCT	0.883364	1.16446e-07
ZBTB38	PDS5B	0.549128	1.44106e-06
BBX	THAP12	0.671836	0
SP140L	XPOT	0.533553	0.0019098
DBP	PUM3	0.605479	0
ZNF516	KIF13A	1.10722	0
ZBTB34	ENTPD1	0.858399	6.99375e-10
ZNF395	RBM3	0.427227	6.99375e-10
ETS1	HNRNPDL	0.61969	0.0019098
ZKSCAN8	OAZ2	0.557683	0.00018507
KLF12	XPO4	0.671466	0
NFYC	ADGRE3	0.957558	9.09188e-09
LYL1	TBC1D17	0.733645	9.09188e-09
IRF4	CNOT8	0.483153	0.0184119
ZNF384	RNF10	0.861174	0.00018507
ZBED1	FAM78A	0.628229	1.44106e-06
ZNF384	RNF14	0.859226	1.16446e-07
GLMP	TMEM170B	0.436552	0.0184119
PBX2	BORCS8	1.02928	0
KLF12	HNRNPA1	0.597804	0
CTCF	IL10RA	0.610538	1.16446e-07
RUNX1	ARFGAP2	0.576267	0
PATZ1	ARL8B	0.470428	0.0184119
IRF5	YWHAG	0.495431	0
ARID2	KMT2A	0.538031	0
MLLT10	GON4L	0.493211	0
ZNF384	RNF31	0.890192	1.44106e-06
THAP7	DHX15	0.522445	9.09188e-09
ZNF148	GLCCI1	0.588971	1.6827e-05
ZXDC	GBF1	0.755795	9.09188e-09
SMAD3	GPR183	0.441673	0.00018507
ZNF335	IKBKB	0.634626	0.0184119
PARP12	ZBP1	0.546154	0
SFPQ	NCOA4	0.550814	1.44106e-06
GLMP	TMEM150B	0.437681	0.0184119
GATA1	RHD	0.822456	0.00018507
ZNF207	R3HCC1L	0.552487	0.00018507
ESRRA	ZBED1	0.691764	0.0184119
ZNF101	SLC5A3	0.554508	1.6827e-05
GATA1	CLEC16A	0.811444	0
ZNF76	ATXN7L1	0.564782	0.0184119
ZNF646	ZC3H4	1.02849	0
MAFB	PNPLA6	0.530225	0.0184119
SMAD3	C6orf48	0.445046	1.16446e-07
ZBED4	VKORC1	0.534779	0.0019098
ZSCAN25	TCAF2	0.536828	0
SREBF2	FYTTD1	0.495499	1.44106e-06
STAT5B	SBNO2	1.02434	0.00018507
CDC5L	PIK3C2B	0.475003	0.0184119
ZNF710	CBFA2T3	1.13771	0
DMTF1	SUGP2	0.606553	0
PHB	HADHA	0.560123	0
PHB	HADHB	0.485202	0
BACH2	SNURF	0.439577	9.09188e-09
ZNF706	POGK	0.543226	0
MLXIP	TMEM204	0.447917	1.44106e-06
RLF	ZDHHC17	0.551631	0
CENPT	NOP2	0.52844	0
ARID4A	ATP11B	0.741829	0
AHCTF1	NABP1	0.902802	1.6827e-05
PAXBP1	N6AMT1	0.478844	1.6827e-05
ZNF484	ECI2	0.545877	0.0019098
CSDE1	GPBP1	0.574118	0
REST	RBM10	0.857902	0
REST	RBM12	0.618782	1.6827e-05
ZNF276	SLC25A39	0.811901	0.0184119
ZNF710	PSTPIP1	0.88249	0.0019098
ZKSCAN1	BARD1	0.74985	0
GFI1	ADARB1	0.444091	0.0019098
ZNF224	ACAP1	0.573496	0
THAP7	ICE1	0.554147	0.0184119
MEF2C	KCTD20	0.431885	0.0184119
KLF12	MRPL42	0.556143	0.0184119
MXI1	CCNDBP1	0.665944	0.0184119
ZNF292	FBXO11	0.66258	0
MAF1	NINJ2	0.763628	0
BBX	SECISBP2L	0.571021	1.6827e-05
IRF8	VDAC1	0.455059	1.44106e-06
FOXN2	GPD2	0.494822	0
GLMP	ECHS1	0.471572	0.0019098
STAT5B	TBC1D14	1.03897	0.0019098
NFYC	P2RY13	1.04754	1.44106e-06
ARID4B	USP38	0.852552	0
MLX	OGFRL1	0.783717	1.16446e-07
BBX	EPC1	0.642126	0
ZXDC	SKIV2L	0.803815	0
ZNF148	SEPT7	0.734412	1.6827e-05
SON	BCL2L2-PABPN1	0.681547	1.16446e-07
GMEB2	PRRC2B	0.664061	0
GMEB2	PRRC2C	0.733332	0.0019098
NR2C2	SMARCD1	0.564173	0.0019098
ZBTB48	ADAM17	0.802633	0.00018507
KLF7	BRD2	1.04335	6.99375e-10
NFIX	CREG1	0.808716	1.44106e-06
GATA1	SHARPIN	0.925457	0
PHB	COPS6	0.525827	0
TFEB	DOK3	1.12874	1.44106e-06
TSHZ1	ESYT2	0.538766	0.0019098
YY1	LY75	0.590631	1.6827e-05
NFIL3	C5AR1	0.921582	0
THAP4	EPC1	0.625181	0.0184119
STAT5B	BORCS8	0.993164	0.00018507
NFE2	UBR4	0.817538	0
CSRNP1	LPAR2	0.949321	0.0019098
[truncated: 55,962 more rows]

## Sheet: Supplementary Data9.2
Supplementary Data9.2 GRN in mild group
Regulator	Target	MI	P values
ZNF512	ARHGEF6	0.807688	1.28e-07
FLI1	CHST12	0.756989	0.00204536
AKNA	REXO1	0.926482	0
JDP2	FAM49A	0.780934	0
SP1	LRRC8D	0.670509	0.00204536
CREBZF	ZNF83	0.642889	0.00204536
ZBTB44	ALDH5A1	0.682518	0
MAFB	BCL2A1	0.562282	6.99e-10
RUNX3	RARRES3	0.600221	0
NR4A2	PELI1	0.633891	1.82e-05
CCDC88A	CSF1R	0.669058	6.99e-10
ZNF586	SETD2	0.502451	0
CEBPA	MARCH11	0.717151	0.00204536
SMAD2	UPF2	0.459819	1.57e-06
CEBPA	PGAM1	0.680848	1.28e-07
TBX21	SLAMF7	0.752922	0
IRF5	LATS2	0.689356	0.0196131
SMAD4	RBMXL1	0.695847	1.28e-07
IRF8	SH3TC1	0.695662	0
SP1	LRRC47	0.824178	0.000199
ZNF407	KLHL22	0.794993	0
RCOR3	FHL2	0.534609	1.82e-05
CDIP1	C6orf25	0.524878	0
ZNF644	PIK3CA	0.650526	0.00204536
E2F4	ORMDL3	0.63364	0.000199
TSC22D2	SRSF2	0.829523	0.000199
GATA1	BRD4	0.836872	6.99e-10
ZBTB7B	RCOR1	0.751012	1.28e-07
BCL11B	RANBP2	0.787884	0.000199
MAF1	DPM2	0.672429	1.82e-05
PPARD	NUMA1	0.818924	0.00204536
ZNF808	ARHGEF3	0.680555	0.0196131
ZMIZ1	SPPL2A	0.671754	0.00204536
BBX	CD96	0.819029	0
SLC2A4RG	LSM7	0.494191	0
BBX	CD47	0.824875	1.82e-05
GPBP1	SENP6	0.486722	0
HMGA1	TOMM7	0.474258	0
MAF1	DPCD	0.659997	0.000199
ZNF644	PIK3R1	0.731254	0.0196131
NFRKB	WDR6	0.853494	0
ZNF639	MMGT1	0.571782	0.00204536
RFX7	NEPRO	0.768188	0.000199
TFDP1	NCOA4	0.760671	0
ETS2	MAP3K3	0.863201	0
ZBTB44	SLC25A37	0.732313	1.28e-07
ZBTB44	SLC25A38	0.657633	0
HBP1	ARFGAP3	0.635477	6.99e-10
IRF8	PLAGL1	0.748526	0.0196131
ELF4	ADCY7	0.86264	0
NR3C1	CDK13	0.937592	0
NR3C1	CDK17	0.720283	9.79e-09
CREBZF	ZNF862	0.775606	6.99e-10
MAFB	TIMP2	0.778207	0
MAFB	SLC24A4	0.754843	0
RREB1	C2CD2L	0.888119	1.28e-07
BCL6	FAM129A	0.546277	0
TFDP1	LEPR	0.659243	0
ZNF280D	MRPS10	0.660142	0
HIVEP1	ITPKB	0.778797	0.00204536
FLI1	CHD8	0.909268	0.00204536
RBPJ	FAR1	0.766874	0
ZNF280D	MRPS31	0.633047	1.57e-06
NFIX	DCAF10	0.668865	0
NFIX	DCAF12	0.725429	1.82e-05
MEF2A	PLPP5	0.739396	0
PLSCR1	TMBIM6	0.637184	6.99e-10
ETS2	PSEN1	0.811166	0
ARNTL	TBC1D10A	0.86435	0.0196131
ZBTB7B	DOCK2	0.818942	0.0196131
THAP4	CNN2	0.615366	0.000199
FLI1	CHFR	0.904566	1.28e-07
CEBPZ	GNA13	0.611896	1.57e-06
CREBL2	PANK3	0.436473	0
ARNTL	STK10	0.923533	0
ARNTL	STK38	0.832615	0
ESRRA	CIDEB	0.640875	1.28e-07
GLMP	NCOA6	0.669133	1.82e-05
NR4A2	BTBD19	0.515179	0.0196131
E2F2	CMAS	0.653353	0
USF2	AURKAIP1	0.630521	0
MAFB	SLC27A3	0.718556	1.82e-05
ZNF398	KLHL22	0.764663	0.00204536
MBD1	WDR37	0.893319	0
RBCK1	FAM32A	0.592609	0.00204536
TULP4	B4GALT1	0.700719	0.00204536
MBD1	WDR81	0.687842	1.57e-06
ZNF516	ZNF106	0.809148	1.28e-07
BCLAF1	PTAR1	0.571937	0.0196131
ZNF142	PHF8	0.889667	1.82e-05
ATF6	ARHGAP12	0.700565	0.000199
GATAD2B	CDKN1B	0.767501	9.79e-09
KMT2C	TAOK3	0.975437	0
FOXN2	ARPC5	0.526081	0
SREBF2	SFXN3	0.788205	0.0196131
KLF9	MATR3	0.635313	0.00204536
VDR	MGAT4B	0.601553	6.99e-10
ZNF148	ANKRD40	0.857504	9.79e-09
ZNF148	ANKRD49	0.789899	1.57e-06
ZNF281	EID3	0.576543	0
SMARCC1	MATR3	0.686468	0
PBX1	GID4	0.62874	0
KLF16	RAB11FIP1	0.693654	0
SETBP1	VGLL4	0.670444	1.28e-07
CCDC88A	OXR1	0.608316	0
TCF7	GRAP	0.634902	0.00204536
ARID1A	ZC3H18	0.981572	0
SPI1	ATP11A	0.731339	6.99e-10
MEF2D	SH3BP2	0.833102	0.00204536
ELF4	STAT5A	0.798643	0
ZNF32	AKR1B1	0.523611	0
NCOR2	RRP7A	0.709463	0.0196131
IKZF1	TGFBRAP1	0.8642	0.000199
TFDP1	MARCH8	0.761095	0
SMAD2	USP1	0.470738	0
ZBED5	TNPO1	0.572714	0
TSC22D1	MFSD1	0.524471	0
ZNF148	TOPBP1	0.781973	1.82e-05
CEBPZ	PPTC7	0.657999	0.00204536
ELF2	GYPB	0.549558	1.57e-06
HIVEP2	ZCCHC11	0.856049	1.82e-05
DDIT3	MMP25	0.482136	6.99e-10
NCOR1	ZC3H18	0.829196	1.57e-06
MXD4	COPZ1	0.443158	0
ZNF384	C6orf47	0.743838	0
IKZF1	THUMPD1	0.879716	1.57e-06
MAF1	E2F2	0.756291	0
MAF1	E2F4	0.723715	0
IRF8	ASGR2	0.580478	0
IKZF1	ZC3H14	0.807205	1.57e-06
GPBP1	MAP4K5	0.447132	0.0196131
NFKB1	ZMIZ2	0.854005	0.00204536
CREBRF	ELF1	0.538755	0.0196131
ZNF395	PAX5	0.615059	0.0196131
ATF2	KIF11	0.529761	1.82e-05
ATF2	KIF14	0.584424	0
ATF2	KIF15	0.49054	0.0196131
ZEB1	GPR183	0.497811	0
SP140L	ADARB1	0.705586	0.0196131
USF1	WAS	0.777902	1.28e-07
ZBTB1	RSL24D1	0.641587	0
ZNF79	PSTPIP2	0.564255	0
LRRFIP1	NR3C1	0.881451	0
ZNF274	PPARD	0.68515	1.82e-05
FOXJ3	SUZ12	0.525663	6.99e-10
FLI1	SELPLG	0.816916	0.0196131
ZNF385A	EIF4EBP1	0.698438	0
TOX4	UBE2D2	0.516002	0
SPI1	SLC16A5	0.780858	0
NFE2L1	RAB40C	0.758357	0
ATF7	TMLHE	0.596071	0
NFYC	USP4	0.524188	0.00204536
TOX4	UBE2G1	0.497368	0
MTA2	ARHGEF3	0.848944	0
EGR1	NLRP3	0.443975	1.82e-05
FOXK1	ARHGEF18	0.969949	0
TULP4	TSHZ1	0.778108	9.79e-09
LRRFIP1	PSTPIP2	0.679427	1.28e-07
USF1	TNS1	0.701598	0.00204536
ZMIZ2	PRR14L	0.953066	1.57e-06
ZSCAN25	DYM	0.798649	9.79e-09
CEBPB	SLC19A1	0.638984	9.79e-09
YBX1	CDC42BPA	0.602413	1.57e-06
ZNF22	SOAT1	0.586658	9.79e-09
ZEB2	DCAF7	0.703813	1.28e-07
ZNF148	MALT1	0.846466	9.79e-09
ZBTB4	JAK1	0.851502	0
PLEK	DCAF7	0.597454	9.79e-09
TRERF1	DIDO1	0.850649	0.00204536
SREBF1	STAT5A	0.764471	0
ZNF516	ZNF467	0.748949	9.79e-09
RXRA	NKIRAS2	0.513686	0
ZBTB7B	NUMB	0.859149	0
SMARCE1	PIGY	0.595517	0.000199
BACH2	DBP	0.684797	0
ZNF609	SPEN	0.971135	0
ZNF142	POLG	0.82267	1.82e-05
ELF4	STARD3	0.798377	1.82e-05
HHEX	TLR5	0.642607	0.00204536
ZNF800	SIKE1	0.739737	6.99e-10
THAP12	LRPPRC	0.703139	1.82e-05
NR1H2	UBTD1	0.460437	0.00204536
MTA1	WDR6	0.864568	0
STAT3	DIAPH1	0.789792	9.79e-09
ZNF385A	UNC119	0.724398	0.00204536
YY1	FAM122A	0.507619	9.79e-09
SMAD2	RAP2C	0.496957	0.0196131
PBX1	GLUL	0.591229	0.000199
SP140	ITGB7	0.609726	0.0196131
CREBL2	RPA1	0.504636	1.82e-05
RBPJ	CERS6	0.698271	9.79e-09
NFE2L1	PI4KA	0.861501	0.00204536
CSRNP1	ZBED6	0.554537	9.79e-09
PARP12	ALG13	0.730913	0.0196131
ZNF770	NDFIP1	0.617006	0.00204536
ELF4	POLR2A	0.913063	0
YBX3	SLC38A5	0.774463	0
MAF	SCAF8	0.488231	0.00204536
MEF2A	LRRFIP1	0.775664	9.79e-09
HBP1	PTPN11	0.623964	0.000199
MAFB	RAB32	0.535466	0.00204536
MAFB	RAB34	0.625008	0.00204536
MAFB	RAB3D	0.725461	0
THAP12	SARAF	0.649593	0.00204536
MAFB	RAB10	0.64728	6.99e-10
SETBP1	COMMD10	0.646241	0.000199
RELB	HLA-DMA	0.504257	1.82e-05
L3MBTL3	KHDRBS1	0.751229	1.57e-06
ZNF609	SMG6	0.930292	1.28e-07
ZXDC	DVL3	0.836706	0.00204536
TFDP1	TMEM56	0.588736	1.82e-05
FOXJ2	KANK2	0.554193	1.57e-06
TFDP1	TMEM9B	0.604148	0.00204536
SETDB1	NIT1	0.70453	0
TSC22D2	HERPUD1	0.652431	1.28e-07
RREB1	GPSM2	0.733855	0.0196131
IRF7	JUP	0.648007	0
KLF3	RAB6A	0.544379	0
TFEB	PLOD1	0.559277	0
CDC5L	MTDH	0.657476	6.99e-10
MGA	TNRC6C	0.717927	0
PBX1	GMPR	0.687296	0
ARNTL	FAM192A	0.774158	0.0196131
KLF13	PIK3CD	0.874338	0
ELF4	SIPA1	0.828878	1.82e-05
ZNF407	FARS2	0.763343	1.82e-05
SLC2A4RG	LPXN	0.594135	1.57e-06
ZFX	THOC3	0.603865	0.000199
ZNF276	KCTD7	0.790022	0
JARID2	SPTLC2	0.719546	0.0196131
GABPB1	ZFAND6	0.485369	0
THAP7	RAD51B	0.681494	1.57e-06
ZBTB24	UBTF	0.693027	0.00204536
SOX6	RASGRP2	0.620644	9.79e-09
CEBPB	RBM47	0.73372	6.99e-10
ZNF324	RBSN	0.70528	1.82e-05
ZNF516	DOK3	0.835181	0
PBX1	GMFG	0.529633	0.00204536
AHR	MORF4L2	0.591741	1.82e-05
SLC2A4RG	SEPT1	0.622202	1.82e-05
CREB3L2	ADO	0.670451	0.0196131
BATF	LAX1	0.575669	0
XBP1	ALKBH5	0.45727	0.00204536
ZNF558	GOLGA8A	0.551614	0.0196131
FOXJ3	NPM1	0.639461	1.57e-06
CREB3L2	CPQ	0.659158	0.00204536
ZBTB11	TRIM33	0.733899	0
ZNF398	MGAT4A	0.749523	0.00204536
ZBED1	TUBGCP3	0.808655	1.57e-06
ERF	OTUB1	0.727618	1.28e-07
RBCK1	ARHGDIA	0.715382	0
RBCK1	ARHGDIB	0.693088	1.28e-07
ZXDC	DCAF5	0.856409	0.0196131
ADNP	RALGAPB	0.917952	0
SETDB1	KLHL6	0.820751	0
XBP1	ACSL5	0.592391	1.82e-05
PREB	IMP3	0.734965	0.00204536
TP53	TIMMDC1	0.615303	1.82e-05
SP1	TNFRSF1A	0.818774	0.0196131
AKNA	CSNK1D	0.88015	0
CREB1	OMA1	0.497413	1.82e-05
STAT2	PAK1	0.735298	0
YBX3	USP32	0.779667	0
ZNF143	HMGN4	0.55228	0.0196131
ZNF292	PHIP	0.875142	0
MEF2A	GORASP1	0.786696	0.0196131
ZNF506	RBMX	0.809519	0.00204536
PLSCR1	COLGALT1	0.598828	1.28e-07
PRDM4	MCCC2	0.746064	0.000199
ZNF513	AQP1	0.668599	0.000199
SMAD4	FAM214A	0.659503	6.99e-10
MNT	NCSTN	0.779992	0.00204536
THAP12	SAR1A	0.742044	0
NME2	PGAM1	0.557446	1.82e-05
BAZ2A	NUP188	0.938527	0
SMAD4	FAM217B	0.709339	1.82e-05
ZNF316	KCTD10	0.844059	1.82e-05
NME2	TOMM22	0.598135	0
SMARCE1	ARMC1	0.635425	9.79e-09
RORA	ERGIC2	0.527582	0.0196131
ZNF22	CREB3	0.559555	0.0196131
KLF3	RAD17	0.454654	9.79e-09
ZNF652	NAA15	0.798583	0
HMGB1	TMOD3	0.512876	0
ZNF319	SASH3	0.77711	0.0196131
KMT2C	KIAA0368	0.856282	0
ELF2	HECA	0.438085	0.0196131
CIC	ELMSAN1	0.969037	0
NR3C1	ELMO1	0.822041	0.0196131
HHEX	TPP1	0.722365	0.00204536
MYSM1	ZNF83	0.696541	0
ZFP91	ZNF148	0.888312	0
CSDE1	UBAC1	0.610927	6.99e-10
SMARCE1	IMPDH2	0.578642	0.0196131
MXD4	DNASE2	0.514004	0
STAT5B	TMC6	0.865622	0
SRF	MOB1A	0.643293	1.82e-05
HMGXB3	ARID1A	0.87013	0
FLI1	COA1	0.853939	0.000199
DMTF1	TRMO	0.725378	0
IRF7	MX1	0.7282	0
IRF7	MX2	0.703872	0
ZNF224	TAB1	0.782135	1.57e-06
ZNF24	NCBP2	0.754972	1.57e-06
NRF1	SUN2	0.844063	0
ZNF224	TAF1	0.726173	0.00204536
SPI1	GAS7	0.794247	0
CREBZF	STK38	0.906043	1.57e-06
CEBPB	FCGR2A	0.751965	0
ATMIN	CLSTN1	0.728714	0.00204536
ZFP91	ZNF207	0.859172	0
CEBPB	FCGR1A	0.581723	0
CEBPB	FCGR1B	0.509607	0.000199
CREBZF	ZNF101	0.710684	0.000199
RCOR3	DNAJA2	0.533683	0
CIC	MYO9B	1.02218	0
IRF7	COMMD9	0.634931	0.00204536
ZNF224	ZC3H11A	0.837126	0
JUNB	UQCRC1	0.57084	1.28e-07
ZNF611	CNOT1	0.872262	1.57e-06
TP53	AHCYL1	0.675185	0.000199
GABPB1	DIAPH3	0.451863	1.82e-05
ELF4	SIRT7	0.726377	0.0196131
TFDP2	MSMO1	0.472423	6.99e-10
ADNP	TRAF3	0.844941	1.57e-06
ADNP	TRAF5	0.851918	0
TCF3	ENTPD5	0.480228	0.00204536
SUB1	SFPQ	0.656699	0.0196131
SPI1	GAB2	0.771756	0
BBX	CDK13	0.820867	1.82e-05
FOXN2	SLC39A10	0.679406	0.0196131
E2F2	CTSB	0.804748	0
ATF6B	RUBCN	0.88691	6.99e-10
NFIX	SELENBP1	0.700092	6.99e-10
MAF1	ADIPOR1	0.835359	0
SPI1	NINJ1	0.738016	0
ZNF274	EIF2S1	0.694504	0.0196131
TSC22D4	ITGA5	0.683479	9.79e-09
ZBTB33	TRAPPC8	0.715626	1.82e-05
ZNF3	SLC33A1	0.420751	0.00204536
TSC22D3	JUNB	0.598619	1.82e-05
ZNF672	EFTUD2	0.762292	0
ZNF780A	KCTD7	0.772636	0.0196131
TSC22D4	ITGB7	0.591666	0.0196131
NFATC3	MELK	0.498142	0.0196131
NR2C2	KIAA0907	0.713941	0.0196131
CSRNP1	PTGER4	0.597573	0.0196131
IKZF1	ARHGEF6	0.867009	0.0196131
MIS18BP1	CENPH	0.473212	0
STAT3	PDPK1	0.820523	0
NRF1	STK4	0.811353	0.0196131
CREBZF	ZNF224	0.834511	0
SPI1	SLC15A3	0.851708	0
HMGA1	MRPS24	0.534919	1.28e-07
MLLT10	PPP1R7	0.447908	0
ZNF91	COX20	0.530041	0.0196131
ATF2	PRKAR2B	0.492292	1.28e-07
ZBTB25	FAM162A	0.63536	1.82e-05
PBX2	MAPK13	0.706088	0.000199
KMT2C	ARHGDIA	0.782376	0.0196131
SUB1	FOXN2	0.620609	0
RBPJ	RCBTB2	0.649355	0.0196131
ELMSAN1	FAM78A	0.859179	0.0196131
SRF	RAB14	0.789743	1.28e-07
ZBTB34	ARID3A	0.746397	1.82e-05
SRF	RAB35	0.714226	0.0196131
ZNF148	PPP2R5A	0.655202	0.000199
ZNF611	TMX2	0.731824	0.00204536
FOXN2	HMGB1	0.577971	0
CEBPD	BRI3	0.71875	0
CSDE1	PPM1A	0.640729	0
ARNTL	AP1G1	0.805378	0
ZMIZ2	MROH1	0.864048	1.57e-06
USF1	TEP1	0.755817	1.82e-05
SETDB1	NOP2	0.739504	0.000199
ZBTB25	FAM102A	0.790046	0.000199
ELF4	ADPGK	0.867717	1.82e-05
USF1	TFEB	0.731617	0.0196131
STAT2	PES1	0.752986	1.57e-06
SPI1	PRAM1	0.870527	0
ZMIZ2	ZFYVE27	0.793996	0.0196131
REPIN1	SLC2A6	0.741529	1.57e-06
SP3	FEM1C	0.643959	0
VEZF1	HACD2	0.731386	0.00204536
MEF2A	NHLRC3	0.771712	0
RBPJ	FOSB	0.610991	0.00204536
STAT3	PRR14L	0.854642	0
MEF2D	ARID1A	0.937371	0
TFEB	BRI3	0.660314	1.57e-06
IRF7	FRAT1	0.637194	0.0196131
GABPA	XPO4	0.713565	9.79e-09
CEBPD	BST1	0.589022	1.28e-07
ZNF672	PDPK1	0.837173	0
BBX	CRBN	0.653733	0.00204536
FOXJ3	TRIM33	0.697449	1.57e-06
FLI1	CTSC	0.72938	0.0196131
CBFB	MATR3	0.724545	0.000199
RXRA	CFAP97	0.49002	0.000199
ELF4	PPP1R10	0.738713	0.00204536
GMEB2	PLCB2	0.799986	1.82e-05
ELF4	PPP1R18	0.819929	9.79e-09
TGIF2	KAT8	0.84092	6.99e-10
BBX	ATF7IP	0.755655	0
ZBTB7B	IQSEC1	0.835079	0
NFAT5	GOLGB1	0.705634	0
CDIP1	USF2	0.637912	0.000199
FOXP1	FNBP1	0.807032	1.57e-06
ZNF587	ITSN2	0.980732	0
RFX7	KIAA1551	0.813177	0
ZKSCAN8	SUPT7L	0.792663	0
MAF1	WIPI2	0.671118	0
ERF	ANKRD11	0.787409	1.28e-07
JUNB	TIPARP	0.699693	1.82e-05
ZSCAN25	MGAT5	0.812052	9.79e-09
KLF6	H3F3B	0.67955	1.82e-05
LRRFIP1	CREBBP	0.865839	1.82e-05
SOX6	DISC1	0.588825	0.0196131
ZBTB7B	SLCO3A1	0.786442	0
YY1	RAD17	0.504839	1.82e-05
LRRFIP1	CFLAR	0.864797	1.82e-05
TFCP2	TXLNA	0.752084	1.82e-05
SMAD2	C18orf32	0.482922	0.00204536
STAT4	TMEM181	0.611573	0.0196131
KLF16	ANXA2	0.605174	6.99e-10
KLF16	ANXA5	0.604332	1.28e-07
CSDE1	UBE2F	0.56631	0.0196131
CSDE1	UBE2H	0.710573	0
ZNF335	PCNX3	0.92885	0
ZNF101	HEATR5B	0.677838	6.99e-10
ZBED4	RUNX1	0.804213	9.79e-09
PBX1	GDE1	0.610879	0
PLSCR1	ACSL4	0.587236	9.79e-09
CREBZF	ZNF512	0.821807	0
RCOR1	MCTP1	0.747796	0.0196131
ZBTB44	MBOAT2	0.602682	0
CREBZF	ZNF506	0.820122	0.00204536
ETS2	SLC43A2	0.775802	0.000199
ZNF224	TEP1	0.799457	0.00204536
ZBED1	RIN3	0.878582	1.57e-06
NFE2	GBGT1	0.673816	0
NR4A2	KLF6	0.635211	0
CAPN15	SH2D2A	0.641005	0.00204536
ZNF518B	RASA2	0.771757	0.0196131
ZNF292	PATJ	0.683596	0.000199
ARID2	SCAPER	0.771156	1.57e-06
ZFP91	ZNF652	0.815944	1.82e-05
ZFP91	ZNF655	0.812193	0
MTF1	SRSF2	0.777439	0.0196131
AFF4	CNOT1	0.817777	0
ZKSCAN1	MAP2K2	0.555029	1.82e-05
BCL6	FAM157A	0.460696	1.57e-06
ETS2	H2AFY	0.754379	0
CREB1	FIP1L1	0.436542	0.000199
ARNTL	FAM111A	0.751722	0.00204536
SETDB1	NREP	0.671378	0.00204536
GTF3A	NFATC3	0.398701	1.57e-06
NFATC3	SPARC	0.468536	0
MAX	44079	0.493532	0
ZNF24	GNL3	0.729021	1.82e-05
ETS2	TLR1	0.709924	0.0196131
ETS2	TLR2	0.752215	0
ETS2	TLR4	0.753162	1.57e-06
ETS2	TLR5	0.760157	0
ETS2	TLR8	0.660854	0
IRF2	CTDNEP1	0.477704	0
THAP12	ADSS	0.523327	0.0196131
CREBZF	ZNF655	0.865842	9.79e-09
ESRRA	EFTUD2	0.75291	0
SP4	PTPRCAP	0.628232	0.000199
MLLT10	PPP6R3	0.468956	0
YY1	RAB2A	0.450753	0.00204536
RXRA	THEMIS	0.533607	1.28e-07
RCOR3	FECH	0.631146	0
HIF1A	DDX21	0.654546	0
ZNF609	MTMR1	0.857278	0.000199
PHB	ADRM1	0.513224	0
KMT2C	C3orf62	0.801688	1.82e-05
ARID2	ARID5B	0.756736	0
ZNF32	LSM10	0.467086	1.57e-06
SMAD7	CRY2	0.530573	0
THAP12	ADD3	0.795475	0.0196131
ARID5A	STK10	0.947257	6.99e-10
CREB1	ORC5	0.443679	0
TULP4	ZNF148	0.8111	0.0196131
ARID2	ARID1B	0.851343	1.82e-05
CNBP	NCAPD2	0.56195	0.0196131
VDR	CXCL16	0.697737	0
ZFX	VPS72	0.520015	0.0196131
KMT2C	PIK3CG	0.818247	1.28e-07
ZNF410	ATP5C1	0.444982	0.0196131
DMTF1	SRRM2	0.848686	0.00204536
SPI1	SLC11A1	0.744749	0
NFIL3	RELB	0.529139	0.0196131
NRF1	SNRNP40	0.719247	1.57e-06
SMAD2	VBP1	0.452935	1.28e-07
RXRB	DDX23	0.680276	9.79e-09
RXRB	DDX56	0.777943	0
DBP	SUSD3	0.642709	1.57e-06
YBX3	AKT1S1	0.739289	0.00204536
TAL1	RBM38	0.67318	1.82e-05
TFEB	ARF3	0.714346	9.79e-09
TFEB	ARF5	0.644637	0.00204536
HIF1A	FBXO33	0.618504	0
SREBF2	FIG4	0.786347	0.00204536
STAT6	USP19	0.564572	1.57e-06
SFPQ	RBM4	0.702691	0
AHR	TIPARP	0.649266	0.000199
YBX3	PPP1R12B	0.639039	0.0196131
ZNF12	SRP54	0.688108	0.000199
CREBZF	KIAA1147	0.809898	0
XBP1	CLIC3	0.520909	1.57e-06
ZMIZ2	CSNK1G2	0.917366	0
RXRA	ST3GAL2	0.449985	0.00204536
TGIF2	LARS	0.899692	0
AFF4	EXOSC10	0.776842	0.0196131
GATA1	CDH1	0.715386	0
AKNA	FAM78A	0.896256	0
SOX6	BARD1	0.520951	1.28e-07
CDC5L	MIA3	0.772609	0
PARP12	PLA2G6	0.750215	0
ZXDC	DGKD	0.938198	0
ZNF398	LMBR1L	0.760416	0.000199
SPI1	FUT4	0.726051	0.0196131
ZNF207	RBM33	0.759674	9.79e-09
IRF8	ARRB1	0.829145	0
ZNF516	ARL11	0.70846	1.82e-05
ZNF207	RBM22	0.797848	0
ZBTB40	SLC8B1	0.918086	0.00204536
KLF7	NBPF14	0.775815	0.0196131
ZBED1	RFX1	0.718353	0.000199
MEF2C	TCL1A	0.619461	1.28e-07
ZNF800	VPS13C	0.747741	0.00204536
CNBP	CNOT7	0.594124	0.0196131
CNBP	CNOT8	0.642086	0
HIVEP1	TNRC6B	0.790847	0
ZBTB40	ENTPD4	0.906333	0
KLF13	NCOA6	0.784875	1.82e-05
TCF25	BRAT1	0.805742	6.99e-10
CSDE1	TMEM9B	0.564598	6.99e-10
ZBTB37	CXorf40A	0.798552	6.99e-10
TP53	PUF60	0.728752	0
FOXN3	USP24	0.750161	1.82e-05
ARID1B	SP140	0.736002	0.00204536
MBD3	GNB1	0.617708	0.00204536
GATA1	CCNI	0.826292	0
RARA	FASTKD5	0.650222	0.000199
IRF8	TMEM154	0.696031	0.00204536
FOXN3	USP16	0.770334	6.99e-10
ELF2	RHBDD2	0.543242	1.82e-05
NR2C2	KIAA1109	0.77137	0.0196131
ZNF652	TSEN15	0.616176	0.0196131
ZXDC	CCDC84	0.833232	0.000199
CIZ1	GSK3A	0.645396	0
SUB1	SRP9	0.584643	0.0196131
CCDC88A	CRTAP	0.774456	0
SOX6	FRMD3	0.508862	0.00204536
HMBOX1	PARP15	0.816931	1.28e-07
NR2C2	PRKDC	0.934954	0
ZNF277	XPO1	0.44118	0
NR2C2	PRKD2	0.868849	0.000199
SP4	GLCCI1	0.701288	9.79e-09
ZNF207	RBMS1	0.864145	0
ETV6	CAMKK2	0.778642	0
KLF9	PMAIP1	0.549216	1.82e-05
ZEB2	PDXK	0.744369	0.00204536
THAP12	CEP57	0.736593	0
HMGA1	MRPL16	0.516701	0
ZNF319	ELMO2	0.839369	0
HMGA1	MRPL21	0.499426	6.99e-10
ZBTB48	KLHL5	0.75264	0.00204536
ZBTB48	KLHL6	0.771561	1.57e-06
SUB1	SLC25A36	0.708801	0
ZNF217	KDM5A	0.866679	0
GON4L	RBM6	0.483385	1.57e-06
RXRB	MGME1	0.590787	1.57e-06
UBTF	STAT5B	0.800083	9.79e-09
ZNF687	ABL1	0.865633	0.000199
HMBOX1	DIDO1	0.894505	0
FOXO3	PCTP	0.519547	1.57e-06
RFX5	AP1G2	0.844812	0
PRDM2	SH3BGRL3	0.514849	0.0196131
ZEB1	ANKRD12	0.629295	0
ZNF217	KDM4A	0.755603	0.00204536
CEBPZ	LANCL1	0.682374	0
FOXO3	PBX1	0.536294	0
ETS2	TOM1	0.769447	9.79e-09
ZEB2	PDP1	0.683091	0
YY1	TIPRL	0.581026	1.28e-07
TSC22D2	ATXN7L3	0.821172	0
PARP12	ENTPD4	0.825159	0.0196131
ZBTB1	MED21	0.628008	0.000199
NFIL3	RGS1	0.445493	1.28e-07
NFIL3	RGS2	0.536972	0
ZNF746	PRPF6	0.796811	1.57e-06
NFKB1	SRP68	0.78966	1.28e-07
THAP4	CIRBP	0.670121	0
HMBOX1	ANKRD10	0.800607	0.0196131
RREB1	H2AFY	0.727833	1.82e-05
ZMIZ2	TP53I13	0.735959	6.99e-10
HMBOX1	ANKRD52	0.765787	0.000199
IKZF2	NUDT5	0.644852	0.0196131
DNAJC1	HMGN4	0.606385	0.000199
ZMIZ1	ZSWIM6	0.891481	0
BATF	BTN3A2	0.471333	0.0196131
FOXK1	KLHL6	0.837057	1.82e-05
SREBF2	FLNA	0.718201	0.0196131
MAZ	CNOT11	0.603916	0
DNAJC1	HMGB2	0.554187	0.00204536
SREBF2	FLI1	0.859388	0.0196131
MXI1	FURIN	0.710869	0
ARID4B	MDM4	0.777372	0
IRF5	IMPDH1	0.72007	0
NRF1	TOB2	0.768031	0.000199
SLC2A4RG	IL2RG	0.573863	6.99e-10
SMAD7	PPP3CC	0.621571	0.000199
ETV3	CCNH	0.651401	0.00204536
ZNF318	HDAC7	0.853931	1.57e-06
SREBF2	NUP62	0.802539	1.82e-05
PRDM4	PRPF19	0.708226	1.82e-05
ZNF281	ERGIC1	0.53372	1.57e-06
ELF4	ACTN4	0.691845	0.000199
ZNF692	RHOT2	0.822452	0
ETS2	TPI1	0.665548	0.000199
KLF7	PHF12	0.85126	1.82e-05
ESRRA	CHPF2	0.772478	0.0196131
SRF	RAB8A	0.701345	0
TSHZ1	ERCC5	0.794559	0
ZBTB4	PLCG1	0.793368	0
STAT4	MLLT6	0.738346	0
SRF	RAB7A	0.79298	0
SLC2A4RG	LCP2	0.719251	0.0196131
FOXO1	TCTN1	0.706013	0.0196131
ZNF224	SMG1	0.700918	0.0196131
MBD2	FAM111A	0.6783	1.57e-06
FOXO4	PPM1M	0.703747	0.000199
NFE2L1	ZNF574	0.622093	0.0196131
NFX1	ORC4	0.808853	0.00204536
ZNF780A	ANKZF1	0.682809	0.0196131
FOSL2	ZC3H3	0.53957	0.0196131
IRF5	PRAM1	0.717641	0
RBPJ	ETV6	0.728701	0.0196131
NFE2	SNX3	0.638946	0.00204536
NR2C2	KIAA1468	0.79431	0
NFX1	EIF2B5	0.768257	0.0196131
RUNX1	EMC10	0.815481	0.00204536
CREBZF	AP1G1	0.829585	9.79e-09
CREBZF	AP1G2	0.866859	0.00204536
FLI1	FCHO1	0.8959	1.28e-07
KLF12	JADE2	0.72565	0.0196131
ARID2	SPTAN1	0.74503	1.57e-06
ZNF609	TAF3	0.824623	0.00204536
ZBTB34	HPSE	0.557542	0.00204536
SOX6	BANK1	0.634579	0
LITAF	MAPK9	0.637593	1.57e-06
DMTF1	SUN1	0.802163	1.82e-05
ZNF142	BCL9L	0.793245	0
CREB3L2	QKI	0.665962	0.000199
NFIX	SMIM5	0.702667	0
GATA1	TRIP12	0.660542	1.28e-07
NRF1	TMC6	0.864587	0
NFIL3	RHOA	0.579437	9.79e-09
NFATC3	MGLL	0.475579	0.000199
NFKB1	SRSF2	0.888062	1.82e-05
ZBTB7B	OGFR	0.829143	0
NFE2	DYRK1B	0.634313	6.99e-10
MIS18BP1	SETDB2-PHF11	0.509515	0
MBD3	GRK2	0.677257	0.00204536
ZMIZ2	DYNC1H1	0.943879	0
TSHZ1	SRRT	0.720654	0.0196131
CEBPA	IMPA2	0.632355	0
ZBTB4	TRAPPC10	0.861885	6.99e-10
ZMIZ2	PLEKHG2	0.773016	0
SPI1	PRKCD	0.806167	0
E2F2	DDB1	0.687894	0
JAZF1	ABCG2	0.635166	0.0196131
ARID3A	CD93	0.705018	0.0196131
ARID3A	ASAH1	0.717718	0
BAZ2A	CAMTA2	0.842872	9.79e-09
ARID3A	CD40	0.75975	1.82e-05
GLMP	RNASET2	0.6743	0.000199
FOXN3	CNOT7	0.702937	0
FOXN3	CNOT8	0.699802	0.000199
ZNF395	SLC7A6	0.712005	1.57e-06
NR2C2	KIAA1551	0.730686	1.82e-05
NFIL3	LOC102724428	0.473654	1.57e-06
GABPA	UBLCP1	0.673925	0
XBP1	ZBTB38	0.540846	0.00204536
CCDC88A	SORT1	0.725328	0
MIER1	PPP2CA	0.591772	0.00204536
DNAJC1	VAMP3	0.503036	0.00204536
MYSM1	CWC22	0.779967	1.57e-06
ZNF280D	UBE2E1	0.604627	0.00204536
GMEB2	MYBBP1A	0.907885	0
ZSCAN25	DDX42	0.874748	0.0196131
CREBZF	OSBPL3	0.720919	0
ARID4B	SIN3A	0.676835	0
GTF2I	KIAA1191	0.470575	0
FLI1	PPP1R21	0.862449	0.0196131
ZNF280D	UBE2Q2	0.669235	0.00204536
MIER1	PPP1R2	0.69056	0
ZNF668	TMCO3	0.612586	0
CENPT	MADD	0.672371	9.79e-09
MTF1	DNAJC5	0.827878	1.57e-06
THAP5	ERGIC2	0.560978	0
CAMTA2	RNF44	0.88015	0
TSHZ1	STK4	0.833433	6.99e-10
MAF1	DDB1	0.72871	0
ZNF506	ATAD1	0.756221	1.28e-07
ARID2	KLF12	0.773744	1.82e-05
PAX5	CCDC12	0.599579	1.82e-05
ARID1B	CRTC3	0.838163	0
GATAD2B	VPS72	0.721464	0.0196131
DMTF1	SRRT	0.801675	1.28e-07
ELMSAN1	PIK3CD	1.03369	9.79e-09
ETV3	CHMP1B	0.640983	0
MECP2	ERCC5	0.834063	1.82e-05
NFE2L1	ZNF217	0.786741	1.82e-05
ZNF224	ERCC3	0.839913	0
REL	SAMD8	0.761683	0.00204536
ZNF558	PHTF2	0.608533	0.0196131
PAX5	CCDC50	0.634004	0
RORA	CLDND1	0.656968	0
ZBTB7B	RNF144B	0.737745	1.57e-06
LYL1	SLC25A39	0.88287	0
USF1	UBA1	0.714528	0
USF1	UBA7	0.756326	0.0196131
ZNF655	KIAA0907	0.804256	0.00204536
ELMSAN1	PIK3R5	0.950455	0
ZBTB40	SLC7A6	0.848818	0
KLF6	HIST1H2BD	0.452813	0.00204536
GATA1	TRIM10	0.886774	1.82e-05
FOXJ3	NMD3	0.671856	0
GMEB2	EDC4	0.93382	0
TSHZ1	SUN2	0.872815	0
ZNF516	ZNF710	0.755433	0.00204536
ZBTB37	KLC1	0.842487	0
ZEB2	POGK	0.749769	0
SP1	SAMHD1	0.783977	0
ADNP2	CNN2	0.667267	0.0196131
NR3C1	SAMD8	0.82145	6.99e-10
E2F3	EGLN1	0.654153	1.82e-05
MEF2A	RUFY3	0.733977	0
ARID3A	DNAJC5	0.702801	0.0196131
GTF3A	PPBP	0.444214	1.28e-07
CREB3L2	UBB	0.649561	9.79e-09
GMEB1	HNRNPF	0.578486	0.00204536
GMEB1	HNRNPL	0.499586	0.0196131
SUB1	SYF2	0.578579	0.0196131
FOSB	ORMDL3	0.557249	1.28e-07
BCL6	DYSF	0.546483	6.99e-10
MAF1	SLC25A37	0.72298	0
MAF1	SLC25A38	0.798771	0
MAF1	SLC25A39	0.921887	0
ZNF687	PCNX3	0.841032	9.79e-09
ZNF587	DGKD	0.948831	0
IRF3	CYHR1	0.451436	9.79e-09
IRF1	MYADM	0.625291	0.00204536
MAFB	SLC30A1	0.555233	1.82e-05
ZNF385A	OSCAR	0.742243	0
ATF6B	IRAK1	0.810219	0.0196131
KLF12	NR1D2	0.760607	0
CREBZF	LZTR1	0.762099	0.000199
CEBPD	SNX10	0.694888	1.82e-05
L3MBTL3	UBP1	0.8288	0.0196131
ZBTB7B	MAP3K11	0.821242	0
ZNF710	CSF1R	0.734352	0.0196131
TRERF1	MKRN2	0.686683	1.57e-06
ZBTB48	USP3	0.804532	0.000199
ZNF787	KHSRP	0.675904	0.0196131
CTCF	HDAC1	0.749038	0.00204536
CEBPB	SLC15A3	0.787836	0
MAFB	S100A11	0.704072	0
MAFB	S100A12	0.591537	0.000199
ZNF207	OSBPL8	0.677211	0.000199
ZNF410	ARAF	0.530804	0
YY1	RAP2A	0.471069	0
L3MBTL3	UBL3	0.732925	0.000199
ZNF280D	UBA6	0.618126	1.57e-06
ZNF276	KDM4A	0.854568	0
CSDE1	XK	0.694201	1.57e-06
IKZF3	SNRNP200	0.783984	0.00204536
SRF	OXA1L	0.746125	0.0196131
ZNF276	KDM5A	0.855111	0
SMARCE1	TMED10	0.637975	0.00204536
ZNF746	PRKCB	0.786825	0.00204536
SMAD4	AARS	0.630722	0.0196131
KMT2C	EPS15L1	0.91064	0
NFX1	PAN2	0.858523	0.0196131
ZNF277	POLR2C	0.495999	1.57e-06
ZNF672	ZNF316	0.801033	1.28e-07
THAP7	GALT	0.682419	0.000199
PATZ1	FBXO3	0.697318	0.00204536
ID2	ATMIN	0.612151	0.000199
NME2	CORO1A	0.587288	1.28e-07
ZNF318	PITRM1	0.747206	0.00204536
ZNF146	APPBP2	0.703264	0.0196131
BLZF1	KCTD20	0.494126	1.82e-05
GTF2I	CAPZA1	0.570479	0.00204536
SMAD4	ADD3	0.748986	0.00204536
ZNF395	PHF1	0.682047	0
ZNF644	FAM76B	0.660003	0
SP140	RASAL3	0.738176	0.0196131
REPIN1	ALDOA	0.673087	0.00204536
TFDP2	DNAJA4	0.551296	1.82e-05
CEBPB	SLC16A3	0.830061	0
ZBTB34	OPHN1	0.656128	1.28e-07
L3MBTL3	MAPKAPK5	0.700494	0.00204536
THAP12	API5	0.674145	0
ZBTB40	ANKRD36	0.736673	0.000199
ZBTB40	ANKRD44	0.895736	0
RFX7	ITPR3	0.806481	0.00204536
SRF	CCNY	0.683249	0.0196131
ZNF266	VPS45	0.534037	0.0196131
ZNF710	ARPC1B	0.68542	0.000199
TCF7	MAML2	0.759994	0
SMAD4	ADSL	0.59844	9.79e-09
SETDB1	NEU3	0.859647	1.57e-06
SRF	CD46	0.750966	1.28e-07
PBX1	H1F0	0.509854	0.00204536
GTF2I	BRWD3	0.629476	1.82e-05
MEF2D	STK24	0.671292	0.0196131
ZNF395	TERF2	0.663872	0
THAP7	GBP3	0.581454	1.82e-05
MTF1	COPS7A	0.77515	0.000199
DMTF1	TAF1	0.81124	0
KLF3	TIAL1	0.499782	1.57e-06
HMBOX1	MAP2K7	0.653611	1.82e-05
CUX1	NUMB	0.706285	1.82e-05
KLF1	STRADB	0.846102	1.57e-06
NFYC	RIC8A	0.836414	0.0196131
ZNF319	NFYA	0.828063	1.28e-07
CNBP	DNAJC10	0.576809	9.79e-09
ETS2	TYMP	0.692547	6.99e-10
ARID3B	LPAR2	0.677174	9.79e-09
SPI1	FPR1	0.713164	0.000199
ZNF544	TLR10	0.52322	0
KLF12	URI1	0.735628	0.000199
CCDC88A	HLA-DMB	0.703903	0.0196131
DBP	NIT2	0.610359	0.000199
CCDC88A	HLA-DRA	0.716863	0
NME2	CDK2AP2	0.492668	0.0196131
MAFB	SLC31A2	0.624768	0
ATF2	PIK3C3	0.47666	9.79e-09
GABPB1	NRGN	0.489959	9.79e-09
ZNF672	ZNF106	0.823501	0.0196131
BACH1	HLA-DQB1	0.497433	0.0196131
IRF1	ANKS1A	0.665162	0.00204536
ZNF512	SH2B1	0.85497	1.82e-05
MXI1	RAB5B	0.615341	9.79e-09
SP100	SCFD1	0.497207	0
THAP12	ARF6	0.683162	1.82e-05
MXI1	RAB6A	0.647955	0
ZNF800	HNRNPD	0.733176	0
ZNF652	SYNCRIP	0.92592	0
ATF6	PIAS1	0.698092	0
CIC	PCNX3	0.963034	0
GTF2I	MRPS10	0.587137	0
ZNF292	PURB	0.826618	0
IRF9	ATP2A2	0.841376	9.79e-09
MXD1	RNF24	0.778782	0
ZNF800	HNRNPU	0.831333	6.99e-10
MXI1	RAB2B	0.741462	0
ZNF780A	MKNK1	0.688349	0.0196131
BAZ2A	CAMK2G	0.933855	9.79e-09
TFCP2	ARHGDIA	0.733427	0.0196131
NFATC3	MPP6	0.494314	0
ZNF746	PREX1	0.760671	0.00204536
SMARCE1	TOMM20	0.73569	0
ZBTB24	TERF2	0.663593	0.000199
ZNF611	GOLGA8O	0.579508	0.00204536
ZKSCAN8	GPR155	0.693123	1.28e-07
CEBPD	CD93	0.815593	0
E2F2	DMTN	0.739899	1.82e-05
CARHSP1	SH2D1A	0.445398	0.0196131
CEBPD	CD86	0.685971	0.00204536
ZEB2	PLEK	0.727963	6.99e-10
UBP1	CDK13	0.877581	1.57e-06
CREB5	TBC1D2	0.674574	0.00204536
ZNF23	BLOC1S1	0.443002	1.82e-05
DBP	APBA2	0.689787	0.000199
SOX6	SLC36A1	0.615353	0
SLC2A4RG	KTN1	0.602012	0
THAP4	DEF6	0.700976	0
PRDM4	TRAPPC10	0.833457	0
ZSCAN25	MTR	0.761137	0
IRF5	PRKCD	0.72501	0
RCOR1	DAPK1	0.751976	1.82e-05
SOX6	ABLIM3	0.527549	0.00204536
BCL11A	ICOSLG	0.642252	0
JARID2	C6orf25	0.540673	0.0196131
ZNF672	ZNF746	0.705344	0.0196131
BCL11B	REPS1	0.746064	0.0196131
ZBTB40	ANKRD52	0.887484	0
ZNF672	ZNF787	0.708244	1.82e-05
AFF3	SIPA1L3	0.875725	0
ZNF512	SGSM2	0.763763	1.28e-07
CREBZF	FARS2	0.733437	0.00204536
GPBP1L1	RUNDC3A	0.449501	0.000199
SPI1	GPAT3	0.602006	0.000199
IRF9	ATP10A	0.684073	0.0196131
TSC22D2	ADIPOR1	0.833932	0.0196131
PBX1	CREG1	0.608293	1.28e-07
NME2	AHCY	0.568111	0
GATA1	BUB1	0.678895	1.28e-07
ZBTB48	MTMR4	0.814164	0.00204536
THAP12	ATL3	0.819709	1.82e-05
BBX	DENR	0.639286	0.0196131
MXD1	IL1R2	0.494588	0
THAP12	ATIC	0.735078	0
GMEB2	ELF4	0.820942	0.000199
THAP12	ATG5	0.599518	0
SUB1	PMAIP1	0.580545	0
ZNF24	NCOA3	0.825144	0.0196131
ZNF24	NCOA5	0.733522	0.0196131
ZBTB7A	ATP2A2	0.784903	1.82e-05
TFE3	RNF40	0.459922	1.57e-06
ZNF516	DEF8	0.746295	0
NFATC3	MSH2	0.451921	6.99e-10
CEBPD	STEAP4	0.611649	0.0196131
TFE3	RNF10	0.57753	0
TFDP2	FKBP1A	0.498999	0
NFATC1	EXOSC10	0.853835	1.28e-07
ETS2	GLT1D1	0.711682	0.0196131
KLF13	SLC35A4	0.723117	1.28e-07
ZNF611	UBR4	0.794974	1.57e-06
ZNF611	UBR5	0.839566	1.82e-05
USF1	TYK2	0.860098	0
CEBPB	SLC11A1	0.721576	0
SFPQ	RLIM	0.711717	0
FLI1	CBX6	0.921974	0
PLSCR1	ACAP2	0.640505	0
JDP2	P2RY13	0.746599	0
KLF13	SLC35F5	0.752965	1.57e-06
SMAD4	CPSF3	0.527655	6.99e-10
KLF13	SLC35C2	0.791227	0
STAT5B	UBTF	0.797558	9.79e-09
CUX1	NPTN	0.586433	0
BHLHE40	YRDC	0.533874	0.00204536
PRDM2	LRRC37B	0.536629	0
CENPT	MAP4K2	0.556685	0.0196131
SMAD4	KANSL1	0.631516	0.00204536
STAT5B	UBR4	0.835209	0
STAT5B	UBR5	0.929788	0
ZNF224	ANKZF1	0.715898	1.82e-05
ZNF609	TGM2	0.799014	0.0196131
STAT5B	UBP1	0.862993	1.28e-07
ZNF318	ATXN7L3	0.854696	0.000199
THRA	APBB1	0.605994	0
ZNF710	HSPA1A	0.685098	0
FOXN2	ARL5A	0.590005	0
FOXN2	ARL5B	0.647469	0
GTF2I	YIPF4	0.545171	0
TAL1	FAM46C	0.666861	0
CEBPD	CD63	0.645005	0
CEBPD	CD68	0.704513	0.000199
KLF9	ZC3H12A	0.6728	0
ZBTB7A	ATP1B3	0.529607	0.0196131
CEBPD	CD14	0.743988	0
CEBPD	CD1D	0.681809	0
GMEB2	EML3	0.864855	0.00204536
IRF5	RPS6KA4	0.791369	0.000199
ZBTB14	KDM5A	0.788673	1.28e-07
ZBTB24	TGM2	0.635827	1.28e-07
ZNF410	AKT2	0.448511	0.00204536
ELMSAN1	NSUN2	0.877109	0.00204536
JARID2	SH3BP2	0.717493	0.0196131
ZSCAN25	FMNL3	0.90403	0
ZNF24	ZNF780A	0.750312	0
BLZF1	CERS2	0.621082	0
ZNF398	SLC35E3	0.735195	0
SSRP1	CRIP1	0.573703	0.00204536
NRF1	TBCD	0.779551	0.000199
ZNF641	VPS13C	0.80836	1.57e-06
AKNA	FAM65B	1.00854	9.79e-09
FOXN2	ARMC1	0.650216	0
ZXDC	DLST	0.880364	0
RLF	PTEN	0.399234	1.57e-06
ZNF558	BTAF1	0.730708	6.99e-10
ZBTB14	BAZ1B	0.731402	1.82e-05
ZBTB7B	UBE2R2	0.643303	0.00204536
CEBPA	S1PR3	0.645468	0
NFYC	DUSP7	0.780046	0.0196131
ZNF609	RGP1	0.76168	0
CCDC88A	HCK	0.725467	0
ZNF398	CAMK2G	0.779127	0.0196131
TSHZ1	UBL3	0.794308	0.0196131
L3MBTL3	STIM2	0.782445	0
CCDC88A	HAL	0.611911	0.0196131
ZNF706	MIA3	0.717413	0.0196131
ZNF398	THRA	0.58413	1.28e-07
RFX7	GLOD4	0.722151	0.00204536
CREBL2	SLU7	0.437215	0.0196131
RXRB	TCF25	0.72336	0.0196131
RARA	THEMIS2	0.777028	0.0196131
FOXP1	DDX24	0.782346	0
CCDC88A	GNS	0.696235	0
GABPB1	DHX29	0.518086	0
PLEK	LPCAT1	0.615655	0
RFX5	EXT2	0.81858	1.57e-06
ZNF410	ICAM4	0.466015	0
ZBTB7B	RBM47	0.751615	0.00204536
LRRFIP1	CELF2	0.81235	0.000199
ETS2	PRAM1	0.738371	1.28e-07
GFI1	NDRG1	0.471833	0.0196131
DNAJC1	ARPC2	0.651752	0
ZNF587	CLK2	0.804076	0.000199
ZNF587	TBC1D10A	0.916536	0.000199
ZMIZ1	VASP	0.764608	0.000199
NFIL3	PPIA	0.492148	0.0196131
NFIL3	PPIB	0.529154	0
CREBZF	RABEP1	0.765831	1.82e-05
ZNF280D	TMEM263	0.637428	9.79e-09
ZMIZ1	VPS37C	0.705313	0.000199
ZNF91	USP16	0.695001	0.00204536
BBX	DHX9	0.762084	0.0196131
CCDC88A	GAA	0.755482	0
ZNF672	POLR2A	0.870846	1.57e-06
ZNF280D	TMEM243	0.63091	0
ZMIZ1	VAV1	0.779539	0.0196131
HMGXB3	PMM2	0.771807	0.0196131
THAP12	BIN1	0.512744	1.28e-07
ZNF280D	TMEM209	0.647102	0.00204536
GATA1	CTSB	0.917271	0
ZNF91	USP25	0.582115	9.79e-09
ZMIZ1	UNC93B1	0.73904	0
GATA1	CTSO	0.699829	0.0196131
ZNF91	USP34	0.561294	1.57e-06
IRF5	HIST2H2AC	0.466447	0.0196131
PREB	SYTL1	0.695912	1.28e-07
RXRA	TALDO1	0.603616	0
MAFB	SLC37A2	0.728846	0
RFX1	SH2D3C	0.816564	0
STAT5B	SBF1	0.881498	1.28e-07
IRF9	MYO18A	0.815006	0.0196131
ZNF76	SRRM2	0.898344	1.28e-07
ZNF207	SMCHD1	0.709953	1.82e-05
STAT5B	POFUT2	0.783755	1.82e-05
ETS2	CXorf21	0.684418	0.0196131
FOXN2	PPP4R3B	0.671501	0
MAF1	STOML2	0.662063	0
FOXP1	CCDC59	0.57523	0.000199
ZNF710	TBC1D22A	0.763498	1.57e-06
KLF11	IRF2BP2	0.637177	0.0196131
SSRP1	HIST1H1D	0.493539	0.00204536
ZNF516	ETV6	0.75291	0
E2F2	ACSL6	0.578431	1.82e-05
SP1	PDPK1	0.885904	0
FOXJ3	STT3B	0.662476	0
ZBTB18	BRPF1	0.859578	0.00204536
ZNF516	ETS2	0.823764	0
NRF1	UBTF	0.842835	0
ZBED6	EIF4G2	0.740111	0
NR3C1	POLR2B	0.750991	0.00204536
IRF8	EIF4EBP1	0.667793	6.99e-10
TP53	PTPN1	0.74692	0.00204536
JDP2	ATP6V0B	0.676719	0
MGA	PHF10	0.670444	1.82e-05
ZNF800	ZBTB1	0.766099	0
ZMIZ2	SEC24C	0.902878	0.000199
MAZ	RANBP1	0.563348	0
CEBPD	AQP9	0.609381	0
BBX	SBNO1	0.805705	0.0196131
E2F2	DPCD	0.609087	1.28e-07
NFATC3	NACA	0.455642	0
TFEB	ACTB	0.631451	0
SPI1	FGD2	0.796293	9.79e-09
CCDC88A	FGR	0.703174	1.28e-07
CCDC88A	FES	0.673795	0
THAP12	DNAJB14	0.71003	1.82e-05
USF1	SRA1	0.764656	0
ATF6B	PMPCA	0.805535	0.0196131
ZNF652	RSBN1	0.75196	0
NFE2L1	STARD3	0.858022	0
RERE	MKNK1	0.774224	0.00204536
ZNF831	ZNF808	0.652468	1.82e-05
FOS	PTAFR	0.539794	9.79e-09
TCF12	MATR3	0.779978	0
NR2C2	TNRC6B	0.827498	0.0196131
TSHZ1	HNRNPA0	0.772336	0.0196131
TCF7	SERINC5	0.787666	0
TBX21	SYNE1	0.602108	1.57e-06
BATF	MATK	0.507593	0
ZBTB7A	NAA60	0.621269	0.000199
NFIL3	PRNP	0.504925	0.00204536
ADNP2	CCNK	0.615967	1.57e-06
L3MBTL3	SEPT9	0.829037	0
ZBTB25	FAM208B	0.821113	0
RLF	YME1L1	0.564686	1.82e-05
THYN1	MRPS21	0.624755	0.00204536
THYN1	MRPS27	0.671974	1.57e-06
ZNF395	FOXP1	0.703699	0.000199
NFE2L1	STAT5A	0.792988	6.99e-10
FOXO4	UBXN6	0.900561	0
AKNA	YEATS2	0.887183	1.28e-07
ZNF277	ZNF451	0.427848	0.0196131
PBRM1	RNF34	0.863988	0.0196131
USF1	SPI1	0.759235	0
CEBPD	ARF3	0.668243	1.82e-05
CREBL2	SPOP	0.505233	6.99e-10
CDC5L	WBP11	0.670961	0.00204536
PARP12	IFNAR2	0.717864	0
ZMIZ2	SEC16A	1.00763	0
ZNF385A	ATP6V0B	0.675338	1.28e-07
ARID3A	C15orf39	0.717243	0
CREB5	SULT1B1	0.519968	0.00204536
ZBTB14	THOC2	0.787549	0.0196131
ETV3	CTSE	0.588793	0.00204536
ATF2	YBX1	0.488363	0
NFATC3	MYL9	0.451459	0
GATA1	CR1L	0.708805	0
ZNF24	NAT10	0.838947	0
SREBF1	APEX1	0.630293	0.0196131
ETS2	SBF2	0.788576	0
SOX6	ZKSCAN1	0.516597	0
CREBZF	SUGP2	0.802143	1.82e-05
NFIL3	PTEN	0.428172	1.82e-05
TFE3	AGPAT3	0.418644	0.00204536
ZNF512	ZBED5	0.904989	0
MEF2D	SLC6A8	0.783134	0
E2F4	GABARAPL2	0.585029	6.99e-10
GLMP	LGALS1	0.603277	0.0196131
YY1	IPO7	0.558281	0
BBX	CEP57	0.703513	0.0196131
GMEB1	JAGN1	0.505025	0.0196131
NFRKB	MTMR4	0.865402	0.0196131
ARNTL	TBC1D2B	0.807333	0
TFDP2	REXO2	0.561899	0.0196131
CCDC88A	HDAC9	0.7361	0
ZNF460	DDHD1	0.856422	0
TMF1	MAPKAP1	0.657395	0.000199
HMBOX1	SMG6	0.9101	9.79e-09
VEZF1	EVI2A	0.463349	1.57e-06
CNBP	ADRM1	0.531783	1.82e-05
FOXJ2	MAP2K2	0.473261	0.000199
FOXJ2	MAP2K3	0.523656	0
PLAGL1	TRIOBP	0.745767	0
CDC5L	LSM7	0.537919	0.00204536
SRF	SPECC1L	0.793488	0.0196131
E2F3	NIPA2	0.608305	0.00204536
PBX2	POFUT2	0.741219	0
PBRM1	IL10RA	0.825434	0.000199
JUNB	LOC102724428	0.532642	9.79e-09
PHB	USMG5	0.51238	0
ZNF12	CUL4B	0.704956	0
AHCTF1	PHF20	0.73093	1.57e-06
NME2	APRT	0.535132	0
ZNF224	UBR4	0.778225	0.00204536
CENPT	PPP1R3E	0.703512	1.82e-05
BBX	DLG1	0.756295	0
CCDC88A	MS4A6A	0.663272	0
ZBED4	UBP1	0.814306	0.0196131
ARID2	SLC4A7	0.801708	1.28e-07
ADNP	ZYG11B	0.707952	0.00204536
CUX1	PTPN18	0.71281	0
MYSM1	ZRANB2	0.729943	0.00204536
CUX1	PTPN12	0.604389	0
KLF16	ZMIZ1	0.676928	1.82e-05
MBD4	RNF113A	0.636359	9.79e-09
USF1	SMG5	0.811955	0
ZNF641	CXorf38	0.656243	0.000199
NFKB1	SRCAP	0.930136	6.99e-10
HMBOX1	SPG7	0.822003	0
ZNF687	SIPA1L1	0.885919	0
ZBTB48	UPF1	0.769092	1.57e-06
BCL6	FPR1	0.675386	0.000199
ESRRA	TNFAIP8L2	0.692756	0
TRERF1	HERPUD2	0.60904	0.0196131
ZMIZ1	CAPZA2	0.635916	0.0196131
TCF25	RNF31	0.835264	0
ZNF831	ZNF484	0.670573	0.0196131
ZBTB7B	PTTG1IP	0.804916	0
PLEK	MFSD1	0.520767	1.82e-05
DMTF1	ANKRD36C	0.723914	0.00204536
JUN	NFKBIZ	0.632548	0
EOMES	AAAS	0.476998	0.0196131
CCDC88A	TM9SF2	0.574218	0.00204536
ZNF281	DDX59	0.645487	0.0196131
SPI1	GNA15	0.692046	0
TCF25	KCNAB2	0.812244	0
UBP1	BCL2L2-PABPN1	0.711187	0.00204536
NR2C2	GTF3C1	0.808456	0.0196131
NR3C1	PPP1R12A	0.844107	0
TP53	YWHAB	0.679697	0.000199
ZMIZ1	TNFRSF1B	0.882001	0
GABPB1	NDC1	0.480837	0.00204536
MAFB	DMXL2	0.723271	0
CUX1	MCTP1	0.645414	0
HMGXB3	POLG	0.876573	0.000199
KMT2C	APBB1IP	0.808116	0.0196131
HMGXB3	POMK	0.782054	0
KLF2	SS18	0.689537	9.79e-09
MAFB	CLEC10A	0.547782	1.82e-05
YY1	IRF2	0.44021	0.00204536
STAT2	OGFR	0.841097	0
ZBTB7B	MTF1	0.810076	0.000199
STAT2	ZSWIM6	0.77186	0.0196131
TMF1	PNPLA8	0.637945	0
NME2	ARF5	0.526713	1.28e-07
ATF2	BEND2	0.49364	0
NR3C1	ZFP36L1	0.826169	0.0196131
SMAD7	ATP2B4	0.692336	0
MAF1	ECSIT	0.730901	0
CDC5L	PHF5A	0.605354	0.000199
GMEB1	SEC23B	0.542887	0.000199
GABPB1	NEK1	0.481117	0
BCL6	CEACAM4	0.670091	0
TFEB	AHCY	0.627382	1.28e-07
MXD3	MAML1	0.73198	0
MEF2A	ARRDC1	0.809382	0.00204536
ZNF12	ZYG11B	0.692169	1.82e-05
NFIA	SLC18B1	0.538828	0
CEBPB	RASGRP4	0.779756	0
FOXO1	HIVEP1	0.774016	0
FOXO1	HIVEP2	0.78251	0
ZNF653	TNIP1	0.734562	0
CREBL2	STOM	0.496489	0.0196131
NFE2	SLC25A37	0.797237	0.00204536
UBP1	EXOSC10	0.822877	0.0196131
NFE2	SLC25A38	0.715726	0.0196131
NFE2	SLC25A39	0.957613	0
ARID4B	CSTF2T	0.74365	0.0196131
PATZ1	PITRM1	0.699833	0.0196131
ETV6	FUT4	0.758563	1.28e-07
YY1	OXSR1	0.450584	9.79e-09
MECP2	ZBTB40	0.885717	0.00204536
ZNF318	ARID1B	0.800901	0.00204536
RCOR3	GCLC	0.637447	6.99e-10
FOXJ3	STK26	0.683623	0.00204536
GMEB2	GCN1	0.90069	1.82e-05
NCOA1	TMED2	0.524869	0.0196131
NFIL3	PGK1	0.545365	1.82e-05
RCOR1	SERTAD2	0.66996	0
RCOR1	SERTAD3	0.548469	0.00204536
RREB1	GORASP1	0.818331	0.0196131
ZKSCAN8	ANKRD40	0.768032	0
SP1	GLE1	0.823747	9.79e-09
ZBED1	SRA1	0.785627	0.00204536
RBPJ	GNAQ	0.69791	0
ZEB2	PLEKHO1	0.812674	0.00204536
CREB1	LRRN3	0.444267	0.0196131
ARID3B	ZXDC	0.852058	1.82e-05
ZBTB44	PIP5K1B	0.664857	1.57e-06
RFX1	SLC6A6	0.697158	1.28e-07
ZFP91	SIKE1	0.800708	0
ZNF277	NDUFB5	0.510561	0
HHEX	SNX2	0.717448	0
CSDE1	GLRX5	0.766751	0
GATA1	CLN6	0.672572	0.0196131
NFE2	SRRD	0.890391	0
ADNP2	SPOCK2	0.612483	0.0196131
SFPQ	UBC	0.688577	0.000199
TMF1	TOMM22	0.565505	0
MBD3	EIF4G1	0.725258	6.99e-10
ZNF280D	TPP2	0.765432	0.00204536
CEBPD	LTA4H	0.651769	0.0196131
CIC	PATL1	0.824747	6.99e-10
REST	RAD21	0.791888	1.82e-05
SMAD4	SMAD2	0.499813	0
RUNX1	ATP2A2	0.924202	6.99e-10
PRDM1	SBK1	0.562504	0.00204536
FOXK1	REXO1	0.919723	0
ZNF580	ADAM28	0.653176	0.000199
PLEK	XRCC6	0.613057	0.0196131
SMAD2	FGFR1OP	0.477214	0
ZNF75A	MRPS21	0.708963	0
IKZF1	STK26	0.749347	0.000199
SP1	GMIP	0.887278	6.99e-10
ETS2	SLC31A2	0.648749	1.28e-07
FOXJ3	ZBTB25	0.720178	0.00204536
MXD4	ST6GALNAC4	0.524947	0.0196131
MBD3	EIF4E2	0.650961	6.99e-10
FOXJ3	ZBTB11	0.681982	9.79e-09
ID1	RAB7A	0.591913	6.99e-10
FOXP1	TAGAP	0.786299	0
MAF1	CTSB	0.825378	1.28e-07
ATMIN	NCOA1	0.655089	1.82e-05
SSRP1	LDHB	0.51093	0
YY1	FAM208A	0.518893	0.000199
ETS2	PRKCD	0.763404	0
NFE2	ORMDL3	0.751096	0
ZXDC	EPS15L1	0.854548	0
KLF12	MGAT4A	0.820268	6.99e-10
KLF13	NELFB	0.782474	0.0196131
MAF	ZBTB38	0.542948	1.82e-05
MYSM1	ODF2L	0.753196	1.28e-07
MYBL1	DTHD1	0.571958	0
CREBL2	KPNA4	0.495028	0
ZNF274	WDR6	0.743802	0.0196131
DBP	FANCB	0.534716	0.000199
ZBTB48	UBA7	0.726058	0.00204536
CEBPD	AIF1	0.686904	0.00204536
ZNF692	UBXN11	0.585635	1.82e-05
NFIA	SLC14A1	0.549328	0.00204536
VDR	CAMKK2	0.756969	0.000199
RORA	UBE2N	0.60577	1.57e-06
NFX1	POGZ	0.808581	9.79e-09
NFRKB	XAB2	0.703682	1.82e-05
BACH2	CARMIL2	0.704208	0.00204536
NCOA1	TMCC1	0.624854	0.000199
KLF12	LIX1L	0.820723	0
ZBTB7B	NADK	0.779883	0
IKZF1	STIM2	0.826453	0.000199
ZNF746	ZNF687	0.753072	1.57e-06
NFIL3	PIM3	0.553011	0
TFEB	STK11IP	0.683528	0
ETS2	SCO2	0.637189	0.0196131
ZBED5	RSPRY1	0.633141	1.57e-06
ZNF609	RNMT	0.776401	1.57e-06
ZXDC	FGD3	0.923351	1.57e-06
RFX5	ERI3	0.648283	0.000199
ZNF831	RSAD1	0.816134	0.0196131
ZNF518B	YTHDC1	0.798396	1.57e-06
ZNF692	FUT7	0.509655	1.28e-07
MTA2	RASAL3	0.829067	0
ZBTB7B	GPBAR1	0.722007	0.000199
L3MBTL3	TMPO	0.665399	0.0196131
TFDP1	RSAD2	0.513612	1.82e-05
ETS2	MAPK14	0.775275	0.0196131
ZBTB40	DDX39B	0.964373	0
GON4L	SMN1	0.4878	0.000199
SP1	COL4A3BP	0.790982	6.99e-10
SP1	GIT2	0.936509	9.79e-09
REST	RAB29	0.636923	1.82e-05
PREB	ATG4B	0.75852	0.000199
CCDC88A	PSAP	0.630919	1.57e-06
CEBPD	TBXAS1	0.786591	0
ZNF319	SMARCD2	0.793271	6.99e-10
PLEK	MGAT1	0.700468	0.0196131
SMAD4	FAM107B	0.698508	0.0196131
SREBF2	GGA2	0.881239	6.99e-10
USF1	SGTA	0.727694	1.57e-06
ZNF611	SS18	0.722704	0
ZNF460	DDX10	0.773964	9.79e-09
ARID4A	HNRNPU	0.773394	0
ZNF641	SLC38A2	0.740156	0.00204536
ZBTB7B	NAGA	0.741723	1.57e-06
ZBTB16	NQO2	0.466483	1.82e-05
TAX1BP1	ISCU	0.467934	0
NFATC3	LGALSL	0.532438	0
HHEX	SOS2	0.620605	0.0196131
BBX	CENPC	0.764312	0
ZBED4	NCOA3	0.838589	1.57e-06
PARP12	DDX39B	0.839898	0
ZNF516	ARAP3	0.758356	0
TP53	GRHPR	0.55946	1.82e-05
STAT2	B3GALT4	0.658814	0.000199
SP140	SIGIRR	0.723616	0
ELK3	ABCC10	0.747742	1.57e-06
CUX1	NEK6	0.670788	1.82e-05
NCOR2	DENND4B	0.780596	0.0196131
CSDE1	POC1B	0.694167	0
ZNF800	ESYT2	0.716309	0.00204536
PBRM1	IKZF1	0.909675	0
GATAD2B	SUPT6H	0.89088	1.57e-06
TP53	CASP4	0.705243	0
IRF1	RNF19B	0.648359	0
ZMIZ1	VMP1	0.724696	1.82e-05
E2F3	CCDC117	0.501396	0.00204536
MAFB	MPEG1	0.763648	0
NCOR2	ANKRD11	0.896967	0
AKNA	FYCO1	0.912944	0
ZNF653	NAPA	0.702369	1.57e-06
ZNF800	ENY2	0.698315	0.0196131
STAT2	OAS1	0.651906	0
STAT2	OAS2	0.677815	0
STAT2	OAS3	0.703259	0
NR3C1	LEMD3	0.78387	1.82e-05
SP1	PIP5K1A	0.867435	0
ZBED4	RABGAP1	0.862599	0
RFXANK	CEP295	0.485394	0.0196131
CCDC88A	CFP	0.723178	9.79e-09
SSRP1	SNRPC	0.528945	0.0196131
SFPQ	PNN	0.651708	1.57e-06
CNBP	RASSF5	0.614017	0.0196131
ETS2	LATS2	0.791668	0.00204536
GFI1	GZMH	0.511765	0.00204536
GPBP1	F13A1	0.494664	9.79e-09
TFE3	RNF187	0.480825	0
SPI1	EXT1	0.707303	0.0196131
BACH1	LPCAT2	0.641193	0
GTF2I	NBR1	0.598862	0.00204536
TFEB	AOAH	0.756878	1.57e-06
ZNF516	EXT1	0.671931	0
LITAF	ATG13	0.550691	1.57e-06
CCDC88A	TNFSF13B	0.643584	1.28e-07
ZBTB11	ZBTB1	0.74374	0
ZNF281	CLASP1	0.682438	0
CCDC88A	CD4	0.642898	0
MEF2C	HVCN1	0.778783	0
ZEB2	CMKLR1	0.541564	9.79e-09
RFX1	SLC9A1	0.832788	1.57e-06
MAFB	KCTD12	0.761365	0
HOPX	DERL1	0.562758	0.0196131
STAT2	PPM1F	0.800611	0
THYN1	MRPL49	0.569793	1.57e-06
CAPN15	SH3BP1	0.713362	0
ZNF609	FYCO1	0.907227	0.00204536
ZNF281	XRCC5	0.65568	9.79e-09
ATF7	GBP4	0.624494	1.28e-07
RBPJ	RAB11FIP1	0.739018	0
CDIP1	TPM4	0.537733	0.00204536
LEF1	CCR7	0.635421	1.57e-06
TFDP1	GHITM	0.578774	0.00204536
CCDC88A	NLRP12	0.717543	0
FOSL2	TMEM127	0.720579	9.79e-09
NCOR2	INTS1	0.816766	0
TFE3	WASF2	0.542531	0
SFPQ	SF1	0.731772	1.57e-06
SUB1	RAB27A	0.543021	0.00204536
MXI1	IGF2BP2	0.731394	0
ZNF91	CNOT7	0.688507	1.57e-06
RFX5	SRSF2	0.804514	1.82e-05
ZNF518B	STAT5B	0.757762	0.0196131
ZNF641	SLC35A5	0.63092	1.82e-05
RCOR1	RRNAD1	0.6617	0.000199
SP1	GNL3	0.727402	6.99e-10
HMBOX1	SGSH	0.778138	0.000199
KLF1	EIF3B	0.763828	1.82e-05
ETS2	SLC30A1	0.567539	0.00204536
ZNF384	ELF4	0.831606	1.82e-05
RXRA	KMT2E	0.582447	0
ELF4	PPP2R1A	0.881351	1.82e-05
ELF1	KPNB1	0.746354	0.000199
USF1	SELO	0.799841	0.0196131
MBD1	MFSD10	0.814299	0
KLF13	ARFGAP3	0.683414	9.79e-09
ZNF646	CHERP	0.883582	0
LEF1	CDR2	0.677139	0.000199
IKZF3	TRANK1	0.735792	0
ZNF384	ELK3	0.718218	1.57e-06
TRERF1	AAK1	0.78146	1.28e-07
FOXJ2	PHLPP2	0.536007	0.0196131
ZNF32	COX7C	0.51664	0
IKZF1	HEATR5B	0.838549	1.82e-05
TFE3	RNF123	0.55965	0.0196131
SSRP1	PPP2R1A	0.60106	1.57e-06
GABPB1	TAGLN2	0.495733	0.0196131
PATZ1	B3GAT3	0.716427	1.57e-06
ERF	MAN2C1	0.665746	9.79e-09
MIS18BP1	SCFD1	0.459902	0
RCOR3	GID8	0.59449	0
RBCK1	TNPO3	0.728823	0
ZNF224	NUP43	0.844299	0
SFPQ	SON	0.806208	0.00204536
THAP5	ZDHHC17	0.537359	0.00204536
HMGXB3	PFKL	0.852445	9.79e-09
GPBP1L1	TBPL1	0.510798	0.00204536
GFI1B	ITGB5	0.439541	0
USF1	SDF4	0.764236	0.0196131
SFPQ	SSB	0.695421	9.79e-09
FOXN3	FAM60A	0.832303	1.28e-07
ZNF384	SETBP1	0.713103	0.0196131
ZNF653	ICAM4	0.529709	1.57e-06
CCDC88A	PECAM1	0.728471	0.000199
NFATC1	LRRC8C	0.763523	0.0196131
ZBTB44	MED13	0.528935	9.79e-09
RFX5	SLC23A2	0.925461	0
PREB	TSEN34	0.617505	1.57e-06
DMTF1	BTN3A3	0.743279	1.57e-06
AFF3	PAX5	0.862622	0
ZNF692	IL11RA	0.629047	6.99e-10
NME2	SNRPD2	0.435284	0.0196131
ZNF407	TRAPPC9	0.855945	0
ZNF484	CNST	0.608208	0.0196131
E2F3	EFR3A	0.640421	0.000199
CREB1	MAN1A2	0.439485	1.57e-06
MYSM1	AP3M1	0.764256	1.57e-06
TCF25	PPP6R2	0.835313	1.82e-05
ZBTB4	KRI1	0.789405	0
TFDP1	MXI1	0.820239	0
STAT5B	STK4	0.946971	0
RXRA	TSPYL2	0.52475	0
ZMIZ1	OSBPL11	0.779768	0
ADNP2	BTG1	0.639123	0.000199
ADNP2	BTG2	0.617557	0.000199
ETS2	SOD2	0.581841	0.0196131
FOXJ3	MED1	0.642648	0.00204536
FOXJ3	MED6	0.634256	0
HIF1A	DDIT3	0.529066	0
CCDC88A	PLD3	0.632776	9.79e-09
ZNF609	REXO1	0.901774	1.28e-07
PRDM4	WDR5	0.84997	0.0196131
JAZF1	CISD2	0.570765	0
TFEB	NCSTN	0.751392	0
FOXN2	DIAPH2	0.609239	0.00204536
IRF1	DUSP1	0.547982	1.28e-07
IRF9	CMTR1	0.813666	1.57e-06
FOXJ3	MCUB	0.603487	1.28e-07
LRRFIP1	RNF169	0.87561	0
YBX3	BCL2L1	0.796127	0
FOXJ2	OR2W3	0.528088	0
CREBZF	APOL2	0.746892	9.79e-09
POU2F2	DUSP6	0.658281	1.82e-05
POU2F2	DUSP7	0.765247	1.82e-05
POU2F2	PARVG	0.876518	1.28e-07
NFE2L1	WDR11	0.702663	0.0196131
GATA3	LRIG1	0.617566	0
ZNF318	AKAP2	0.746842	0.00204536
MXD3	TYK2	0.726315	0.0196131
ZNF672	PEX26	0.621433	0.0196131
ATF6B	NDST2	0.899631	0
SP1	H6PD	0.866636	1.57e-06
SP1	GUSB	0.721316	0.000199
UBP1	CERS5	0.817954	0.00204536
RXRB	GCN1	0.742618	6.99e-10
BHLHE40	PTGER2	0.646237	0
BHLHE40	PTGER4	0.670758	0
ZNF76	ZMIZ2	0.788586	0.0196131
ETV6	GNAQ	0.705263	0
CREBL2	TAB2	0.48529	0
CREBL2	TAB3	0.481518	0
ZNF687	SETD1B	0.863968	1.82e-05
PBX2	ANKRD13D	0.768242	0.000199
FOXN3	PIK3CA	0.720469	1.82e-05
GTF2I	KIAA0232	0.631158	0
LEF1	TNFRSF25	0.672483	0
NFATC3	CSE1L	0.528943	0
ZBTB7A	C4orf48	0.500865	1.57e-06
ZNF513	DENND1C	0.739044	1.28e-07
CDIP1	TREML1	0.563527	0.00204536
CDC5L	LCP2	0.763906	0.0196131
CCDC88A	PID1	0.620807	0
NFATC3	NRGN	0.534252	0
GATAD2B	BAZ2A	0.852067	1.57e-06
AFF4	NUP188	0.861504	0.0196131
NME2	RNPS1	0.600048	0
MYC	PCID2	0.689959	6.99e-10
SMAD2	UBA2	0.459721	0.0196131
ZBTB48	TYK2	0.841724	0
MTA2	GTF3C1	0.802208	0
MTA2	GTF3C2	0.813207	0.000199
ZNF646	SETD5	0.856508	0.0196131
ZNF75A	IKBKB	0.67121	0.0196131
GPBP1	PARPBP	0.445978	0
FOXN3	PIK3R1	0.731488	0
ZNF316	IST1	0.843529	0.000199
NR1D2	MRPS30	0.647195	9.79e-09
ZNF512	KIAA1551	0.72369	0.0196131
SPI1	ETS2	0.770366	0.000199
ZNF335	PCSK7	0.989953	0
ZBTB25	BCL11B	0.803184	0
ZNF224	TIA1	0.715552	0
SP100	CEP70	0.433888	0.0196131
SUB1	MIER1	0.719713	0
TSC22D4	NDRG1	0.672369	0.00204536
KLF13	TEX261	0.608819	0.00204536
TFEB	PLCG2	0.679075	1.57e-06
NFRKB	REXO1	0.836602	1.57e-06
GPBP1L1	TBCEL	0.447591	9.79e-09
ZNF276	DHX15	0.896483	6.99e-10
CDC5L	LDHA	0.607207	0.00204536
CDIP1	SOX6	0.61448	0.000199
HHEX	RTN1	0.681612	0
HHEX	RTN3	0.590369	9.79e-09
HHEX	RTN4	0.737087	1.57e-06
SUB1	RLIM	0.722466	6.99e-10
PBX2	LEMD2	0.778294	9.79e-09
ZFX	KDM6A	0.603287	0
MNT	NATD1	0.675629	0.000199
IKZF1	RALGAPB	0.917731	0
NFYC	SIPA1L1	0.755694	1.57e-06
BCL6	FCAR	0.647563	0
ZFX	KDM5C	0.699661	0
HOPX	TGFBR3	0.538395	0
MBD3	FLII	0.680793	0
ZNF692	MUS81	0.73546	0
FOXO3	CTNNAL1	0.719353	0.000199
GATA1	DDB1	0.828216	9.79e-09
TFDP1	KIAA0430	0.699815	0.00204536
ZNF276	ARFGAP2	0.844513	1.57e-06
MBD1	MTFR1L	0.727835	6.99e-10
FOSL2	ABHD2	0.71072	0
ZBTB38	PYHIN1	0.57715	0
TULP4	TTC37	0.86124	0.000199
SREBF2	ZC3H4	0.900511	0.000199
NFATC3	NPTN	0.55926	0
TULP4	TTC17	0.825633	1.57e-06
ZNF467	THEMIS2	0.722365	1.82e-05
MBD1	NAT10	0.789422	0.000199
THAP12	NR1D2	0.80819	0
ADNP2	TMED4	0.745328	1.57e-06
VDR	ARRB1	0.674417	0.000199
ZNF710	SNX20	0.803756	0.0196131
ARID5A	TRAPPC2	0.703233	1.57e-06
ZNF32	LRRN3	0.519619	0.000199
THAP12	PSMD10	0.51237	0.0196131
POU2F2	MAPK8IP3	0.828151	0.0196131
ZBTB34	GNAQ	0.664898	0
ZBTB34	GNAZ	0.558076	0.0196131
ZNF33A	C18orf25	0.682752	0.00204536
IRF1	PAGE2B	0.575332	1.82e-05
NFX1	PUM1	0.868527	1.82e-05
ZNF664	SLC39A13	0.604351	0.0196131
E2F2	EHD4	0.637331	1.82e-05
KLF1	PSMF1	0.825545	1.28e-07
KLF1	PSMD4	0.629714	1.28e-07
CIC	WWP2	0.775208	1.57e-06
PAXBP1	SLC4A7	0.7311	0.00204536
MEF2A	TMEM33	0.791654	6.99e-10
PREB	IRF4	0.66107	0.00204536
ZBTB40	LUC7L	0.910029	0
NR3C1	HNRNPA3	0.7784	0
ZBTB34	GMIP	0.71969	1.82e-05
FOSL2	ABCA1	0.619154	0
SOX6	CLEC16A	0.664073	6.99e-10
ZNF280D	TLK2	0.659146	0.00204536
KLF11	UBE2J1	0.661487	0
ZNF207	RAP2C	0.715584	0
USF2	COX4I1	0.529563	0.000199
PRDM1	TAF7	0.610239	1.82e-05
MYSM1	DENND4C	0.808277	1.28e-07
CEBPB	TMEM170B	0.750909	0
NFE2	ZRANB1	0.678262	0.000199
BACH2	LTBP3	0.675573	1.82e-05
SP3	OGFRL1	0.576956	0.000199
MECP2	TRIM27	0.724105	0.0196131
TFDP2	BIRC2	0.53643	0.00204536
ZMIZ2	PRRC2A	0.882078	9.79e-09
ZMIZ2	PRRC2B	0.999546	0
THAP12	METAP1	0.665496	0.0196131
ZNF687	CDK11B	0.766049	0.0196131
RFX5	EDC4	0.939646	0
SMARCC2	ZC3H7B	0.894235	0.0196131
ZBTB48	RGS14	0.786363	6.99e-10
ETV6	GRK2	0.833634	0.00204536
ZNF410	MTMR3	0.457669	1.28e-07
ZNF574	PICALM	0.570316	0.00204536
ZNF385A	IRF5	0.762768	0
ZNF385A	IRF8	0.731072	1.28e-07
ZNF770	LRPPRC	0.711016	0.0196131
ZBTB34	GPD2	0.597622	0
ETV6	GRB2	0.862555	0
ZNF800	DRG1	0.720182	0.0196131
GTF2I	TMEM126A	0.420968	0.0196131
RFXANK	NEDD4L	0.554322	0.0196131
ZNF24	IMMT	0.726745	0.00204536
CUX1	CXorf40A	0.642549	0.0196131
SP4	SKAP1	0.674122	0
ZNF24	IMP3	0.777545	0
TFDP1	NATD1	0.531728	0.0196131
ZNF224	LRRC8D	0.660829	1.57e-06
ZNF316	CSNK1G2	0.832792	0.0196131
ZBED1	SCAP	0.747166	1.57e-06
ETS2	SPI1	0.770366	0.000199
ARID3B	KIAA0319L	0.854302	1.57e-06
SMAD4	FAM134C	0.552417	0.000199
LRRFIP1	ANKS1A	0.839478	0.000199
ZNF224	SGSM2	0.765402	1.57e-06
FLI1	AVL9	0.866937	0.00204536
ZBED4	UTRN	0.797922	0
FLI1	ATRN	0.892675	0
ZMIZ2	MTMR4	0.870838	1.28e-07
ZNF32	PARG	0.439521	0.0196131
TSHZ1	GATAD2B	0.852218	1.82e-05
MEF2C	SEMA4B	0.664631	1.28e-07
BAZ2A	NFKB1	0.881818	0
KLF16	SRSF9	0.671983	6.99e-10
HMBOX1	TAB1	0.811344	1.82e-05
ZBED4	TGFBRAP1	0.905645	0
STAT5B	SUN2	0.812104	0
CREB5	LILRA6	0.514682	1.82e-05
ARID5A	MYCBP2	0.878056	0.00204536
GABPA	MAPK9	0.744989	0
THAP12	CBFB	0.715686	0
MEF2A	ITGA5	0.85233	0.00204536
CREB5	LILRB3	0.753915	0
MYC	LTB	0.584302	9.79e-09
ETS2	SRGN	0.705965	0
TP53	EIF5B	0.702099	9.79e-09
ARID5A	TBC1D2B	0.894214	0.0196131
ZNF710	COPS7A	0.749706	0.0196131
THAP12	CANX	0.675937	1.57e-06
TP53	EIF4H	0.726042	1.82e-05
ZBED5	CCDC82	0.711905	0
NFE2	TNS1	0.820235	0
ZNF24	IL16	0.759589	0
ZMIZ1	SECTM1	0.689434	0
ATF7	CCDC93	0.685784	0.000199
RXRB	GANC	0.686296	9.79e-09
TGIF2	ELAC2	0.816869	1.82e-05
TSHZ1	RANBP2	0.819353	0
TP53	EIF3G	0.6295	0
TP53	EIF3L	0.597669	6.99e-10
TP53	EIF2D	0.536255	0.0196131
GMEB2	FGD3	0.875765	0
MAFB	SLC40A1	0.467563	0.00204536
ZNF224	TNKS	0.844417	6.99e-10
CREB3	RNPS1	0.560706	0.0196131
ZBTB34	GIMAP8	0.662366	0.00204536
ZMIZ2	MTHFR	0.801512	9.79e-09
ZNF611	TAF1	0.794586	9.79e-09
MAFB	SEMA4A	0.722953	0
ZNF770	TMEM123	0.618328	0
ZKSCAN1	PHLPP2	0.536031	0
SMARCE1	SUMO2	0.674674	1.28e-07
ZNF276	AIM1	0.934926	0
STAT5B	XPC	0.841052	0
ZNF101	MPHOSPH8	0.742716	0
ARID3A	ATG7	0.843094	0
CREBRF	EPC2	0.616592	0
ATMIN	FAM129A	0.62968	0
CBFB	METTL5	0.578356	0
GABPB1	MPP6	0.535677	0
ZNF609	REPS1	0.822253	0.000199
ZBTB7B	NOD2	0.721651	9.79e-09
RARA	MARCH8	0.641532	0.0196131
MAFB	SLC43A2	0.72168	0
E2F2	RNF123	0.715053	0.000199
AKNA	AKAP13	0.939368	0.0196131
TCF3	CTDNEP1	0.470585	0
NFE2	GATA1	0.922714	0
MAFF	MRPL10	0.553011	1.57e-06
YY1	RC3H1	0.533427	0
TFEB	PLIN3	0.765843	0
ZNF664	SLC35B2	0.607254	0.000199
TGIF2	CS	0.792975	6.99e-10
TFDP1	MPP1	0.670849	0.00204536
ZNF653	ADAM19	0.590086	0.0196131
MTF1	CTBP2	0.741248	0.000199
PRDM1	SH2D2A	0.632681	0.0196131
ZNF276	DIDO1	0.925785	0
ZNF319	VPS37B	0.773122	0.0196131
ZNF395	PITRM1	0.731404	0
MAFF	MRPL44	0.483095	9.79e-09
FOXJ2	CTDNEP1	0.427407	0.00204536
HMGXB3	SPG11	0.834562	1.82e-05
ZNF770	TMEM243	0.71014	0.0196131
NFKB2	ANKFY1	0.806238	6.99e-10
BHLHE40	CCDC59	0.575269	0
KLF7	SLC37A3	0.663018	0
REST	THOC3	0.649439	0.00204536
ZNF385A	KCNE3	0.706997	0
CTCF	SPCS2	0.771802	0
FOSL2	CCDC69	0.68671	0.000199
ZNF808	XYLT1	0.683844	0.000199
TCF12	MALT1	0.818894	0
PPARD	VWCE	0.694249	0.000199
IRF2	KCMF1	0.516358	0
ETS1	ZNF75A	0.683145	0.0196131
FOXO3	NUDT4	0.619504	0
CEBPZ	EFR3A	0.716735	6.99e-10
FOXK1	ANKRD52	0.911843	0
ZNF319	MAEA	0.731594	0.0196131
AFF4	LONP2	0.800358	0.0196131
FOXK1	ANKRD11	0.960583	0
ZBTB34	SPTLC2	0.751756	0.0196131
REL	CEPT1	0.640755	0.0196131
ZNF587	ZNF646	0.856184	0
E2F3	LGALS8	0.654627	0.0196131
MAF1	CCNI	0.771629	0
ZNF611	TCHP	0.789367	0.0196131
BBX	FAM35A	0.81204	9.79e-09
TFCP2	YIPF1	0.60338	9.79e-09
ZXDC	ARHGEF7	0.88037	0
ZNF276	AKNA	0.969305	1.57e-06
PREB	JAML	0.671339	1.82e-05
ZXDC	ARHGEF1	0.876288	1.57e-06
CREBZF	KIAA0907	0.837601	0
ARID5A	CD2BP2	0.811999	0.0196131
TERF2	HAX1	0.659343	1.82e-05
TSC22D4	TBC1D10C	0.665161	0.000199
ZNF146	IKZF3	0.710645	9.79e-09
GTF3A	DNASE2	0.436661	1.28e-07
ARID1B	CCDC88C	0.953198	1.57e-06
THAP12	PYURF	0.644913	0
ZNF513	BAG1	0.729205	0.0196131
PBX2	TMEM199	0.69976	0.000199
AHR	YTHDF2	0.552659	9.79e-09
TGIF2	CDC40	0.790753	1.82e-05
SMAD4	TXNDC5	0.539892	0.0196131
ZBTB7A	PHRF1	0.702566	0.00204536
YY1	CCDC117	0.494929	0
REL	C2CD2L	0.8132	0.0196131
CAMTA2	CLASRP	0.821912	1.28e-07
PBX2	TMEM115	0.689363	1.57e-06
CCDC88A	PAK1	0.747245	0
ZBTB33	CHRAC1	0.638058	6.99e-10
ARID5A	LARP4B	0.902829	1.57e-06
ZNF518B	RNF144A	0.783209	0.0196131
REL	CERS6	0.747992	0.00204536
BCL6	CSF2RB	0.781738	0
ZBTB44	METTL25	0.534152	0
SP1	TTLL4	0.796336	0
MTA2	SIGIRR	0.775804	0.00204536
ZNF224	ZBED5	0.781749	1.28e-07
CTCF	SPAG9	0.610404	0.0196131
FOXN2	DRG1	0.619048	0.000199
STAT3	MYO9B	0.847842	6.99e-10
SRF	RBMS1	0.767263	0.000199
SON	ADNP2	0.748187	1.28e-07
DBP	STK38	0.767235	0.00204536
TGIF2	ATP13A1	0.850138	0
ELK3	SEC14L1	0.671507	0.0196131
NFE2	TAL1	0.60042	0.000199
MXI1	RBM38	0.642611	1.82e-05
STAT3	MYO1F	0.784484	0
FOXO3	NUCB1	0.628674	1.82e-05
PRDM4	NUP210	0.8431	1.82e-05
ZNF316	DNPEP	0.680354	0.00204536
PHB	CMTM3	0.518115	0.000199
CREBL2	DYRK1A	0.514658	0
ZBTB37	NFAT5	0.646804	0
ARID1A	MED26	0.796231	1.57e-06
ARID1A	MED12	0.899052	0
CCDC88A	PGLS	0.674301	1.82e-05
TFE3	YIPF3	0.557555	0
FOSL2	SH2B2	0.648843	1.28e-07
STAT5B	TBCD	0.753665	0.0196131
ZNF587B	KMT2E	0.632675	0.000199
CIC	FBRSL1	0.923478	0
NR2C1	USPL1	0.64594	0.00204536
LYL1	TNIP1	0.902899	0
ETS1	ANXA2R	0.690185	0
RFX5	ZMIZ2	0.885613	0.0196131
TULP4	ZNF518B	0.823038	0
FLI1	SURF4	0.723234	0.0196131
ZNF710	HDAC9	0.827989	0
RFX5	ARFGAP2	0.826326	6.99e-10
ZNF587	ZNF316	0.833531	0.00204536
ZNF587	ZNF324	0.735364	0.000199
MBD4	DOCK11	0.880591	0.00204536
TFDP1	MTPN	0.514686	1.82e-05
CUX1	MKL1	0.752063	1.82e-05
HMBOX1	SVIL	0.735161	9.79e-09
E2F2	EPOR	0.605046	0
ATF2	LARP1B	0.43297	0
PLAGL1	ZBTB34	0.719306	0
ZNF587	CHD4	0.895816	1.28e-07
IKZF1	CYFIP2	0.886681	0
ZNF292	ORC4	0.838138	0
NCOR2	TICAM1	0.742257	0
ID2	SZRD1	0.60803	0.00204536
ZNF316	CXorf40A	0.760933	0.00204536
FLI1	CS	0.865056	0
ZNF516	FCGRT	0.812126	0
KLF12	STAMBPL1	0.675244	1.82e-05
ZBTB34	P2RX1	0.681391	0
CREB1	PARN	0.459585	0.0196131
ZNF506	ATXN7	0.780344	1.82e-05
ZNF217	VPS52	0.793649	0
PRDM4	NUP160	0.903134	9.79e-09
ARID5A	SRSF2	0.898797	0
ZNF217	VPS36	0.754964	1.57e-06
RBPJ	GAB2	0.666635	1.82e-05
ZNF24	IARS	0.799763	1.28e-07
STAT5B	SKI	0.807929	9.79e-09
CREB1	PAN3	0.423327	0.000199
NFE2	TGM2	0.791091	0
STAT5A	SNX27	0.733345	0.000199
MAFB	SLC46A2	0.693917	0
HMGB1	ZZZ3	0.528868	1.28e-07
FLI1	SUSD6	0.918844	1.82e-05
MAFK	GTF2H1	0.51405	1.57e-06
JUNB	BHLHE40	0.620484	0
ZNF641	C6orf120	0.708553	0.0196131
ATF6B	C16orf70	0.873242	0.00204536
ZNF146	TNFAIP8	0.847356	0
STAT5A	SNX11	0.7357	1.82e-05
TADA2B	ALKBH5	0.499562	0
ADNP	HMGXB3	0.802588	0.00204536
L3MBTL3	ZMYM4	0.800461	6.99e-10
NFRKB	TRIM56	0.88483	1.82e-05
NFRKB	TRIM38	0.830701	0.00204536
BCLAF1	PRDM2	0.559298	0
KLF13	ELAVL1	0.794061	0
NR3C1	CCNT2	0.881205	0
ZNF800	ESCO1	0.619199	1.82e-05
NFE2	TFRC	0.795792	1.28e-07
BLZF1	NOMO1	0.571856	0.000199
BACH1	THEMIS2	0.706228	0.00204536
RCOR3	TAX1BP1	0.488237	0
ARID1A	MEF2D	0.927445	0
NFE2	TFR2	0.727195	0.00204536
PLAGL2	PLXND1	0.663853	0.0196131
ZBTB14	THAP7	0.716931	1.82e-05
ZNF22	TTC21B	0.578033	9.79e-09
ZBTB44	DCAF6	0.687816	0
ZBTB2	EIF2S1	0.650376	0
TFEB	IRAK1	0.663395	1.28e-07
ZNF512	CLEC2D	0.860181	0
TOX4	HOPX	0.465131	0.00204536
FOXJ3	ZNF91	0.701301	0
TSHZ1	TNIK	0.775898	9.79e-09
ZBTB25	MPHOSPH8	0.78001	0
MECP2	ABCA7	0.760938	0.0196131
ETS1	SIRPG	0.584215	0.00204536
FOS	NLRP3	0.637957	6.99e-10
CEBPB	MPZL1	0.658875	0
ZBTB34	MICU1	0.694301	0
UBTF	RPRD2	0.879991	0.0196131
CCDC88A	SNX27	0.728	1.28e-07
HMGXB3	ARHGAP1	0.891186	0
CCDC88A	SNX30	0.701987	0
MIER1	ATP5G3	0.665096	0
CCDC88A	SNX10	0.696994	0
ZNF652	EFCAB14	0.838388	0
GTF3A	STON2	0.454534	0
HIVEP1	ITSN2	0.80008	0.00204536
SRF	CREBBP	0.814851	1.57e-06
ARID5A	ZFYVE27	0.856547	0.000199
SMAD4	COPB1	0.70482	9.79e-09
KLF9	TSC22D3	0.624079	0
BACH1	RNASE6	0.596606	0.00204536
TCF3	SLC7A1	0.493102	0
ADNP2	MRPL49	0.690104	1.28e-07
NFE2	TESC	0.840377	0
ZNF668	KIF1B	0.775625	0.00204536
HHEX	PIK3AP1	0.695162	1.28e-07
IKZF1	CWC22	0.814955	1.82e-05
KLF13	KLHDC3	0.590378	1.82e-05
GABPA	MAGT1	0.696908	0
PBX2	FBXO38	0.832358	0.00204536
HMGB1	TMED5	0.58289	0
HMGB1	TMED7	0.573059	0
TSHZ1	CLINT1	0.748804	0.00204536
NFIX	LGALS3	0.709411	0
ZNF646	NSUN2	0.808211	0.000199
RXRB	NUP133	0.624078	0.0196131
USF1	NOP10	0.728712	0.000199
ZEB2	MGAT1	0.791503	1.57e-06
USF3	TNPO1	0.647353	0
LRRFIP1	NCKAP1L	0.794009	6.99e-10
ZBED6	ERGIC2	0.630833	1.82e-05
ZBTB2	EIF4A2	0.698643	1.82e-05
ZNF32	SMAD2	0.445305	0.000199
ZNF32	SMAD4	0.56427	0.00204536
DMTF1	CLEC2D	0.77542	1.28e-07
UBP1	CELF1	0.85078	0
ZBTB10	DUSP10	0.607085	0
TSC22D3	KLF6	0.648796	1.57e-06
TSC22D3	KLF9	0.617068	0
ZNF513	BDP1	0.624549	0.0196131
NFE2	TEX2	0.566845	0
ZBED4	NCBP3	0.83123	1.57e-06
MAF1	CIZ1	0.657155	0
GMEB2	GIGYF1	0.910315	0
GLMP	TMEM179B	0.636449	0
ZBTB4	ITPR3	0.813367	0.0196131
SP3	MATR3	0.765693	9.79e-09
ARID5A	FAM78A	0.899762	0.00204536
KLF11	AP1S2	0.617883	1.57e-06
ZNF787	ACO2	0.554555	1.57e-06
RBPJ	HIP1	0.7032	0
SLC2A4RG	SNRPD2	0.580781	0
ATMIN	ARF6	0.672616	0
FOXJ2	TFDP1	0.550661	0.000199
ZBTB34	ARHGAP18	0.573416	0
ZBTB34	ARHGAP21	0.634199	1.82e-05
ZBTB34	ARHGAP27	0.720059	1.57e-06
FOXK1	HMGXB3	0.839522	0
GLMP	AGPAT2	0.59495	1.82e-05
MEF2A	ITPR2	0.873271	9.79e-09
ZNF148	MCMBP	0.695733	0.00204536
SRF	KHSRP	0.750015	0.000199
PAXBP1	KAT6B	0.574393	0.00204536
ZNF641	TNFAIP8	0.771486	0.00204536
UBTF	SLC39A13	0.827319	0
STAT2	RNH1	0.725231	1.28e-07
GLMP	TMEM167B	0.574404	0.0196131
ARID5A	FAM65B	0.939878	0
TSC22D3	MCL1	0.612339	0.00204536
CCDC88A	SPTLC2	0.676637	0
ZNF516	KIF13A	0.735897	0
ZBTB34	ENTPD1	0.741878	6.99e-10
ZBTB34	SH3BP2	0.792761	0
ZNF395	RBM4	0.739621	0.00204536
ETS1	HNRNPDL	0.740829	1.57e-06
ZBTB33	BNIP2	0.573083	0.0196131
TCF3	COPS3	0.518141	0.0196131
LYL1	TBC1D25	0.598509	0
TMF1	PPP4R3A	0.729726	0
LYL1	TBC1D17	0.72887	0
POU2F2	CD300E	0.729692	0
ZNF611	HEATR5B	0.821912	1.57e-06
ARID2	KMT2A	0.879963	0
THYN1	MED23	0.664255	0.0196131
ZNF143	MAPK9	0.590817	1.82e-05
ZNF384	RNF44	0.883498	0
SFPQ	SUB1	0.656699	0.0196131
NFIA	TRAK2	0.521299	0.0196131
LITAF	VEZF1	0.621733	0.0196131
HOPX	POLR2K	0.499752	0.00204536
AFF3	SGSH	0.767562	1.28e-07
CDC5L	PINK1	0.699636	0.000199
TRERF1	BIN2	0.754843	6.99e-10
IRF8	IL13RA1	0.687403	0.00204536
E2F2	ESPN	0.509197	0.000199
GATA1	CLEC16A	0.725379	0.00204536
ZBTB44	GABARAP	0.614209	1.82e-05
ZFP91	EXOC8	0.78564	0
ZBTB1	DNTTIP2	0.532678	0
SMAD3	TRAPPC11	0.791867	0.000199
KLF11	STX12	0.684219	0.00204536
TSHZ1	SMARCA2	0.895077	1.57e-06
SFPQ	NCOR2	0.770859	0.0196131
STAT5B	SBNO1	0.843939	6.99e-10
ZBTB40	SRCAP	0.909391	0
HIVEP2	TNRC6A	0.76284	6.99e-10
[truncated: 57,040 more rows]

## Sheet: Supplementary Data9.3
Supplementary Data9.3 GRN in severe group
Regulator	Target	MI	P values
ZNF512	ARHGEF3	1.02596	0
PREB	MAPK3	1.02787	0.000657845
ZBTB7B	NXF1	0.986221	0.000657845
JDP2	FAM49A	0.859862	2.09813e-09
FOSL2	ZBED1	1.04778	0
GLMP	KIAA0368	0.719906	4.90577e-06
CCDC88A	CSF1R	0.815938	0.00689286
ZNF586	SETD2	0.736394	5.86503e-05
NR3C1	BTF3L4	1.04617	0.00689286
PBX2	NOP10	0.807378	0.00689286
CEBPA	SEPT1	0.880559	0.000657845
IRF7	GBA	0.821468	0.00689286
ZNF407	KLHL22	0.884921	0.00689286
ZNF644	PIK3CA	0.991791	0.00689286
STAT2	PISD	0.95022	5.86503e-05
ATF6B	PLOD3	1.07162	0
KLF12	SCAF8	0.888532	5.86503e-05
GATA1	BRD4	0.71864	2.09813e-09
MAF1	DPM2	0.708961	5.86503e-05
ZNF32	ORC2	0.899862	5.86503e-05
FLI1	CIB1	1.02118	0
ZNF655	ERLIN2	0.993452	5.86503e-05
BCL6	ETS2	0.800764	5.86503e-05
BBX	CD44	1.00599	3.86405e-07
GPBP1	SENP6	0.741116	0.00689286
STAT2	DICER1	1.09355	0
NFRKB	WDR6	0.864339	0
PRDM4	DIABLO	0.880295	3.86405e-07
ARID5A	RAPGEF1	0.926692	0.00689286
SP1	HHEX	1.0698	5.86503e-05
PBX1	GGCX	0.73329	0.000657845
ELF4	ADCY7	1.01055	0
NFATC1	VTI1A	0.944306	3.86405e-07
MAFB	SLC24A4	0.800726	5.86503e-05
RREB1	C2CD2L	0.991069	2.86744e-08
HMBOX1	RERE	0.920856	2.86744e-08
ZEB2	CTDSP1	0.886407	0.00689286
ZNF101	ITGA6	0.877524	0
ZNF672	GAPDH	0.826702	0.00689286
RBPJ	FAR1	1.17061	0
KLF2	PEX19	0.85927	0.00689286
PATZ1	SPECC1L	0.962914	2.86744e-08
THAP12	CEBPZ	1.12863	0
BHLHE40	MOAP1	0.817704	5.86503e-05
ZNF664	CLASP2	1.02817	0.000657845
ZNF142	PKD1	0.962549	0
HIVEP1	ITPR2	0.992723	2.09813e-09
IRF4	RRNAD1	0.746294	5.86503e-05
PLSCR1	TMBIM4	0.705036	0.000657845
PLSCR1	TMBIM6	0.821157	0
RFX5	DVL3	1.03957	0
ZBTB7B	DOCK2	1.02999	0.000657845
THAP4	CNN2	0.984478	0
ZBTB7B	DOCK8	1.0751	0
IRF7	GSR	0.850201	3.86405e-07
PPARD	NUP85	0.79107	0.00689286
MAFB	SLC27A3	0.893484	3.86405e-07
MBD1	WDR37	1.26276	0
ETV6	EXT1	0.966747	5.86503e-05
XBP1	SHMT2	0.961994	0.000657845
CUX1	QSOX1	0.825403	0
ZNF75A	BTLA	0.754361	4.90577e-06
TGIF2	CENPT	0.761708	5.86503e-05
STAT1	SUCLG1	0.78539	0.000657845
ZNF142	PHF2	0.979914	0.000657845
ZNF142	PHF8	0.928995	0
FLI1	HLA-E	0.950093	4.90577e-06
ZXDC	TGOLN2	1.08468	0
ATF6	C4orf3	1.01352	0.000657845
ELMSAN1	CHPF2	1.0502	2.09813e-09
MAFB	FKBP1A	0.82827	0
ARID3A	CST3	0.928298	5.86503e-05
THRA	SLC25A28	0.836885	3.86405e-07
ZNF574	DNAJC14	0.839319	0
ZBTB34	MGRN1	0.992184	2.09813e-09
NFRKB	MUS81	0.796736	0.000657845
ZNF655	PDLIM5	1.10365	0.000657845
STAT2	PGM2	0.971296	0.000657845
ZNF148	ANKRD49	1.04108	0.00689286
RORA	GCC2	0.968439	4.90577e-06
PBX1	GID4	0.678559	0.00689286
KHSRP	VDAC1	0.957062	0.00689286
ARNTL	STIP1	0.865502	0.00689286
IRF7	FES	0.796917	0.00689286
SMARCE1	PPA1	0.932293	3.86405e-07
MBD2	FCGR2B	0.896517	5.86503e-05
ARID1A	ZC3H18	0.96108	3.86405e-07
SREBF1	GLYCTK	0.768161	0.000657845
MXI1	RBCK1	0.707087	0.00689286
LEF1	DDB2	0.703789	0.000657845
TFDP1	MARCH8	0.682922	0
SMAD2	USP1	0.852695	2.09813e-09
ARID1A	ZC3H7B	0.978139	0
STAT2	SEC24D	1.01717	0.000657845
ZBED5	TNPO1	0.958506	0.000657845
SREBF2	ZNF646	1.02055	0.00689286
HIVEP2	PARP1	0.866804	0.000657845
AHR	TP53BP2	0.780917	0.00689286
CREB3L2	R3HDM2	1.14586	0
SMARCE1	POP5	0.929504	0.000657845
ZNF574	NMT1	0.705453	5.86503e-05
ZBTB37	KAT8	1.06133	0.00689286
BAZ2A	POM121C	1.0774	0
IRF7	ENG	0.841728	0
MAF1	E2F2	0.794134	4.90577e-06
FOXO1	KAT6B	0.975183	0
ZNF395	SPTBN1	0.908499	0
FOXN2	EID1	0.841391	5.86503e-05
MTA1	WBP1	0.797004	0.000657845
FOXN2	EIF5	0.820308	0.00689286
ZEB1	GPR171	0.883899	0
KHSRP	ATP1A1	1.04354	0.000657845
TCF7	GYPE	0.682105	0.00689286
RFX5	DPP7	0.949515	2.86744e-08
ARID1A	AXIN1	0.916958	0.000657845
MECP2	TMEM63A	0.845004	5.86503e-05
LRRFIP1	NR3C1	1.0979	4.90577e-06
ZNF24	SUPT16H	0.845604	3.86405e-07
REST	PPP1R12A	1.10034	0
FOXJ3	SUZ12	0.87768	4.90577e-06
FLI1	SELPLG	1.07099	0
SPI1	SLC16A3	0.896456	0
CENPT	LMF2	0.814649	0
NFYC	USP3	1.02983	2.86744e-08
ZNF142	PNKP	0.862013	0
ZMIZ1	UBN1	1.02458	0.00689286
BAZ2B	KLF7	0.940071	0
FOSL2	CKAP4	0.862398	0.00689286
FOXK1	ARHGEF18	0.964621	0
DBP	NBPF11	0.808837	3.86405e-07
ZNF335	CD2BP2	1.0373	0
NCOR1	ARHGEF3	0.898311	0.000657845
STAT5A	CPSF7	0.991785	3.86405e-07
SP1	HM13	1.08437	0.00689286
TP53	B4GALT1	1.05223	4.90577e-06
ZNF512	ERMP1	0.977799	0
STAT2	PLD3	0.980167	4.90577e-06
FOXK1	TNKS	1.16896	2.86744e-08
ZNF587	ZSCAN25	1.01346	3.86405e-07
ELF1	CNOT11	1.06148	4.90577e-06
ELK3	ATP13A3	0.984616	5.86503e-05
FOXO1	FOXP1	0.848111	5.86503e-05
ZNF516	ZNF467	0.905672	3.86405e-07
ZBTB7B	NUMB	1.0871	0
ZNF142	TIAM1	0.959021	0.00689286
SMARCE1	PIGY	0.910738	3.86405e-07
SETDB1	MTHFR	0.98303	0
MXI1	TMEM39B	0.713217	2.86744e-08
ARID3A	CTSZ	0.949922	0
BBX	CIB1	0.998313	0.00689286
ZNF609	SPEN	1.00434	0.000657845
ZNF142	POLG	0.874861	0
ZNF142	POLM	0.797602	2.86744e-08
ARID3A	CTSS	0.902721	0.000657845
FLI1	CLTA	0.892408	0.00689286
ELMSAN1	CSNK1D	1.12329	2.86744e-08
TFEB	BIN2	0.979874	0
HHEX	TLR1	0.909637	0
HHEX	TLR4	0.890854	0
ZNF142	POGZ	0.90281	4.90577e-06
MEF2A	RUBCN	1.03711	0
THAP12	LRPPRC	1.11492	0.00689286
NR1D2	CSTF2T	1.09024	0
ATMIN	CHCHD2	0.903151	0
SPI1	C20orf27	0.763381	0.00689286
CSRNP1	ESRRA	0.819023	0.000657845
ZNF706	ERAP1	0.884378	2.09813e-09
THYN1	SEC22C	0.906068	0.00689286
ZBED5	CNOT6L	0.996976	5.86503e-05
VEZF1	TMBIM6	1.11239	0
NFKB1	SAP30BP	0.923172	0.00689286
SMARCE1	ERH	1.01686	3.86405e-07
ZNF280D	MRPL42	0.791428	4.90577e-06
STAT5B	THRA	0.952822	2.86744e-08
CDC5L	MSL2	1.02003	0.00689286
IKZF1	CYB5B	1.07882	5.86503e-05
CDC5L	MSH3	1.02213	2.09813e-09
ELF4	POLR2A	1.14017	5.86503e-05
MAFB	RAB34	0.945943	0
TERF2	FPGS	0.932165	0.000657845
NFXL1	STK11IP	0.892981	5.86503e-05
SREBF2	ZNF316	1.01049	2.09813e-09
ZNF609	SMG6	1.04117	0.000657845
ZBTB10	ARID2	0.762749	0.000657845
UBTF	ANKRD49	0.938905	0.00689286
NFYA	NUAK2	0.901548	5.86503e-05
SMAD7	CIB1	0.880362	0
LRRFIP1	LPGAT1	1.11899	0
SMARCE1	DR1	1.15233	0.000657845
KLF13	IRAK1	0.982539	0
TFEB	PLOD3	0.980326	0
ZNF516	HERPUD1	0.880945	3.86405e-07
ELF4	SIPA1	0.944042	0
RUNX1	ELMO1	1.05469	0
AKNA	CD2BP2	1.04868	0
MTA2	ARHGDIA	1.09856	5.86503e-05
MTA2	ARHGDIB	0.835045	3.86405e-07
ZNF276	KCTD7	0.808893	0.00689286
ZNF706	NMT1	0.776259	0.00689286
ZFP36L1	ZBP1	0.942371	3.86405e-07
ZBTB24	UBTF	0.855456	5.86503e-05
NFYA	METTL17	1.01746	0.00689286
ZBTB2	SPIN1	1.11009	3.86405e-07
ZNF516	DOK3	0.939516	2.86744e-08
KLF13	PIK3R5	1.03783	3.86405e-07
SMAD2	ORMDL1	1.00212	0
SMARCE1	EMB	1.09112	0.00689286
CEBPB	BEST1	0.908114	0
DMTF1	ZMAT1	0.893191	0
THAP4	CHD8	0.916939	0
ZNF558	GOLGA8B	0.935536	2.09813e-09
STAT5B	TBC1D10A	1.04861	0
STAT5B	TBC1D10C	1.0186	0
ZBTB11	TRIM33	1.19053	0
BAZ2A	WIPF2	1.20258	0
AHR	NBPF14	0.794802	5.86503e-05
REPIN1	KCNAB2	0.946185	5.86503e-05
ZNF224	TCHP	0.951474	0
ZNF587	ITPR1	1.08484	4.90577e-06
IRF7	OS9	0.955607	0
ZNF75A	ARL14EP	0.804819	0.000657845
NFYC	SLC15A4	1.0576	2.86744e-08
YBX3	USP32	0.773182	0
ZNF787	SYNGR2	0.944726	0
SPI1	LACTB	0.969721	3.86405e-07
ZNF780A	LRRC8C	0.971175	0
ZNF142	MAN2B2	0.930038	5.86503e-05
BAZ2B	TRIB1	0.937195	3.86405e-07
MXD3	UBN1	0.80605	5.86503e-05
ZNF398	PIK3IP1	0.72201	4.90577e-06
THAP12	SAR1A	1.09201	5.86503e-05
ATMIN	LAPTM4A	0.818878	5.86503e-05
ZNF32	DGCR6L	0.860958	0.000657845
HIVEP2	TRAF1	0.766375	0
FOXO4	UBA52	0.789947	0
E2F2	MAD2L2	0.728159	0.00689286
ZNF142	PSD4	0.863517	0
PATZ1	SUSD3	0.882956	0.00689286
ARID4A	CYB5B	1.10583	2.09813e-09
SMARCE1	ARMC1	1.02604	2.09813e-09
ZFP91	ZNF106	1.0296	4.90577e-06
CREB3L2	CBL	1.16868	0
HMGB1	TMOD3	0.88371	0.00689286
ZNF319	SASH3	0.849652	0.00689286
MYSM1	ZNF24	1.11722	0
HHEX	TPP1	0.871698	0
ZNF512	NUDT5	1.05016	3.86405e-07
ZNF710	IMPDH1	0.877442	3.86405e-07
NFIX	EXOC4	0.712628	4.90577e-06
ZBED1	RNH1	1.03474	0.000657845
CBFB	GNPTAB	0.984537	0.000657845
ARID4B	ZBTB1	1.03241	3.86405e-07
HMGXB3	ARID1A	1.06326	2.09813e-09
TRERF1	BAHD1	0.974405	0
ZBTB7B	C16orf70	0.843859	0.000657845
ZNF146	RPL10A	0.932356	0
ZNF146	RPL13A	0.982175	0
IRF7	MVP	0.889795	0.00689286
ZNF467	CHST15	0.890157	2.09813e-09
IRF7	MX2	0.910716	0.000657845
ELF1	GOLPH3	1.10757	0
ZNF146	TBC1D4	0.96696	3.86405e-07
NR1D2	SEC22C	0.94204	5.86503e-05
IRF5	CORO1B	1.00113	0
NRF1	SUN2	1.04625	0.00689286
CREBZF	STK26	0.970086	2.86744e-08
ZNF224	TAF1	0.962016	0
SPI1	GAS7	1.01833	0.000657845
CEBPB	FCGR2A	0.798482	0
MECP2	ERP27	0.793192	5.86503e-05
ARNTL	STT3A	1.0292	0.00689286
CEBPB	FCGR3B	0.707381	0.00689286
ARID3B	TRAPPC12	0.98812	5.86503e-05
ZFP91	ZNF207	1.20823	0
ZNF587B	MTMR1	1.03308	0
PPARD	SH2B1	0.963238	0
IRF7	COMMD5	0.83322	0
CIC	MYO9B	1.14153	0
ZXDC	EDC4	1.01855	0.000657845
CIC	MYO5A	1.05078	0
ZNF280D	URI1	1.10109	0
ETV6	F11R	0.924766	0
STAT1	ACTR2	0.820096	0.000657845
BBX	CNN2	0.946568	0.00689286
RBCK1	ARHGAP1	0.840766	0.000657845
HHEX	NCSTN	0.982799	0.00689286
RBCK1	ARHGAP9	0.842005	2.86744e-08
SSRP1	SP110	0.72225	0.000657845
THRA	DTNB	0.859341	2.86744e-08
CIC	MYO1F	0.924783	3.86405e-07
CIC	MYO1G	1.02493	0.000657845
SPI1	GAB2	0.955217	0.000657845
NCOR1	EPS15L1	1.00037	5.86503e-05
MECP2	ANKRD36B	0.869442	0
NFIX	SELENBP1	0.741938	0.000657845
SRF	BRD1	1.01073	0.00689286
SPI1	NINJ1	0.979322	0
ZBTB33	TRAPPC8	1.21068	0
RUNX3	SH3KBP1	0.887072	0
ZBTB25	FAM159A	0.688014	0.00689286
CDC5L	MPP7	0.98233	5.86503e-05
IKZF1	ARHGEF3	1.21738	2.09813e-09
PATZ1	CXXC1	0.91141	5.86503e-05
STAT3	PDPK1	1.05046	3.86405e-07
CREBZF	ZNF224	1.00215	0
ZBTB34	GRK5	0.903784	3.86405e-07
SPI1	SLC15A3	0.960022	0
SON	CLIP1	1.24757	0
ZFP91	CMTM3	1.057	0
ZNF580	TMEM234	0.80834	0.00689286
KLF6	YWHAZ	0.966496	0
SUB1	FOXN2	0.98413	4.90577e-06
SUB1	FOXN3	1.16808	0.000657845
RBPJ	RCBTB2	1.03455	5.86503e-05
ELK3	HGSNAT	0.931721	0.00689286
SUB1	SGTB	1.12259	0
PURB	CTAGE5	1.16256	0
ZNF580	HERC3	0.933471	0.000657845
ZBTB25	FAM107B	1.03718	4.90577e-06
GATAD2B	THADA	1.17774	2.09813e-09
RBPJ	CELF2	1.0751	0.000657845
PAXBP1	MGME1	0.886045	0
ZMIZ2	MROH1	0.962703	0
ZBTB48	SMURF1	1.04531	0
USF1	TEP1	0.975978	0.000657845
ZBTB25	FAM102A	0.911949	0
MYSM1	STAU2	1.13939	2.09813e-09
SON	ZC3H18	1.12595	4.90577e-06
PAXBP1	ARID4A	1.01175	0.00689286
ZXDC	TUBGCP2	0.925043	5.86503e-05
GATAD2B	THAP4	0.994572	0
IKZF2	ZC3H12D	0.765514	0.00689286
CREBZF	ZNF33B	0.997831	5.86503e-05
SPI1	PRAM1	0.932005	0
SP3	FEM1C	0.966719	0.000657845
CREB3L2	HTT	1.11142	3.86405e-07
KMT2C	ARHGEF7	1.10315	3.86405e-07
VEZF1	HACD2	1.19594	0
ZBED4	NDST2	0.955148	2.09813e-09
CSDE1	PPME1	0.739757	5.86503e-05
ELMSAN1	CHERP	0.996877	0
SMARCE1	PPIA	0.9674	2.86744e-08
ZNF384	UNC13D	0.952296	5.86503e-05
MEF2D	ARID1A	1.03755	0
TFEB	BRI3	0.921858	4.90577e-06
IRF7	FRAT2	0.858164	5.86503e-05
HMBOX1	RALY	0.885885	0
YBX3	CLEC12A	0.720634	0.00689286
STAT1	CLIC1	0.78747	3.86405e-07
FOXJ3	TRIM52	1.01427	0
ZNF148	SACM1L	1.09555	0.00689286
NFKB2	CHPF2	1.02181	5.86503e-05
ZNF672	PDPK1	1.02182	0.000657845
FLI1	CTSO	0.89616	0.00689286
FOXJ3	TRIM33	1.03615	0
CREB3L2	GAK	1.16817	2.09813e-09
ZNF800	TIMM10B	1.0068	0.00689286
MNT	NCOR2	0.965528	5.86503e-05
TULP4	KPNB1	1.28513	5.86503e-05
UBTF	KIF21B	0.898386	3.86405e-07
ZFP91	ZNF598	0.95535	0.000657845
BBX	ATF7IP	1.00483	4.90577e-06
ZBTB7B	IQSEC1	0.968743	0.000657845
NFE2L1	INTS3	1.03805	2.86744e-08
ZNF587	ITSN2	1.09699	0
FLI1	KHDRBS1	1.05094	0
MAF1	WIPI2	0.710261	5.86503e-05
JUNB	TIPARP	0.895767	5.86503e-05
SATB1	CNOT6L	0.81419	5.86503e-05
KLF6	H3F3B	0.947049	0.000657845
ZBTB7B	SLCO3A1	0.968278	0.00689286
ZNF76	ZYG11B	0.876375	5.86503e-05
ZNF417	SLC35E2B	0.969415	0.00689286
ZNF75A	CBLB	0.9508	0.000657845
CTCF	SUPT16H	0.896489	0
ZNF335	PCNX3	1.04862	0
ZNF207	DNM1L	1.11842	3.86405e-07
TGIF2	CERS5	1.0594	0
PBX1	GDE1	0.732468	3.86405e-07
PLSCR1	ACSL4	0.850576	0.00689286
RCOR1	MCTP1	0.781302	2.09813e-09
CREBZF	ZNF506	0.919182	0
ZBED1	RIN3	1.15048	0
DMTF1	TMX3	0.955554	0
IRF1	CYB5R4	0.810595	5.86503e-05
PBX1	GCLC	0.724464	0
MTF1	SRSF2	1.0352	4.90577e-06
AFF4	CNOT1	1.24243	2.09813e-09
ADNP	PACS1	0.925985	2.09813e-09
AFF4	CNOT8	1.15582	4.90577e-06
LEF1	DGKA	0.808037	0
RFX5	SLC35C2	0.967356	5.86503e-05
PREB	IL6R	0.988399	0.000657845
CENPT	LFNG	0.764402	0
HIF1A	SLC35B2	0.83973	4.90577e-06
RERE	ZBTB48	0.89125	4.90577e-06
ZNF32	ARL2BP	0.886888	2.09813e-09
ZNF484	CA5B	0.826784	0
RERE	ZBTB18	1.13032	5.86503e-05
JDP2	ADGRE2	0.891552	0
NFIL3	QPCT	0.748346	4.90577e-06
SP1	PELI2	0.979355	4.90577e-06
ETS2	TLR2	0.937453	2.09813e-09
ZNF142	PUM1	0.974952	0.00689286
ETS2	TLR4	0.897014	0.000657845
IKZF3	GMEB1	0.85829	5.86503e-05
DMTF1	TMC6	0.825369	2.86744e-08
ZNF484	FAM136A	0.809298	0.00689286
CREBZF	ZNF652	1.0711	0.00689286
RARA	C6orf47	0.791924	0.00689286
STAT2	PARL	0.891913	0.00689286
ZBTB25	FAM120B	0.906959	0
HIF1A	DDX21	0.985985	0.00689286
ZBTB24	BACH2	0.821065	0.000657845
FOXN3	CNIH1	1.09366	0.00689286
KMT2C	PIK3CB	1.00874	0
SPI1	SLC11A1	0.938295	2.09813e-09
RXRB	DDX17	0.970653	0.00689286
RXRB	DDX23	0.912982	2.09813e-09
HMGXB3	CRTC3	1.04992	0
RXRB	DDX46	1.0593	5.86503e-05
TRERF1	DHX15	1.13757	0.00689286
TFEB	ARF3	1.05462	2.09813e-09
AHR	TIPARP	0.935275	0
TSC22D2	SSFA2	0.875447	0.000657845
CREB3L2	LPP	1.08799	0.00689286
IRF8	TMEM268	0.899824	4.90577e-06
FOXN2	ARAP2	0.995097	0.00689286
ZBED1	RGL2	1.05531	0
LRRFIP1	CTNNB1	1.25892	3.86405e-07
TGIF2	LARS	0.986399	5.86503e-05
AFF4	USP10	1.15662	0.000657845
AKNA	FAM78A	1.02702	5.86503e-05
ZXDC	DGKD	1.08164	0
ZNF516	ARL11	0.975712	0
HIVEP1	TNRC6B	1.06603	5.86503e-05
ZBTB40	ENTPD4	0.995831	0
ZNF318	ATP2A3	1.02254	0.00689286
IKZF2	ERP27	0.774981	0.00689286
JDP2	IMPA2	1.00461	0
NFX1	SPIN1	1.0075	2.86744e-08
ZNF384	GANAB	1.03101	4.90577e-06
ZBTB37	CXorf40A	0.941677	0
KLF10	SERPINB1	0.892226	0.000657845
KLF10	SERPINB8	0.87596	0
AFF4	USPL1	1.0243	0.00689286
ZNF592	ARHGAP18	0.709441	0.000657845
FOXN3	USP38	1.08579	5.86503e-05
GATA1	CCNI	0.801359	2.09813e-09
CBFB	MAPK9	1.09792	0
ZNF143	RPS27A	0.752652	0
KLF10	MS4A6A	0.803535	5.86503e-05
ZNF512	ZAP70	0.926057	0
LCOR	USPL1	1.10858	0
SUB1	SRP9	1.06268	0
MLX	APBB1IP	0.846698	2.86744e-08
ZNF646	ARHGAP30	1.00423	0
ZNF646	ARHGAP25	0.858476	0
NR2C2	PRKDC	1.07398	0.00689286
ZBED6	AGO1	1.15752	0
RBCK1	CLSTN1	0.94964	0
SP4	GLCCI1	0.993749	4.90577e-06
NR1D2	JADE1	1.02678	0.000657845
ETV6	CAMKK2	0.894753	2.86744e-08
ZBTB48	KLF13	1.05556	0.000657845
TFCP2	ARHGAP1	0.879356	2.09813e-09
POU2F2	IFFO1	0.935671	0
CREB3L2	NF2	0.963605	0.00689286
THAP12	CEP57	0.939179	5.86503e-05
HMGA1	MRPL10	0.935668	0.00689286
SUB1	SLC25A36	1.15516	0
ZBTB48	KLHL9	0.755659	3.86405e-07
HMGA1	MRPL49	0.894366	2.86744e-08
IRF7	VDR	0.756293	0.000657845
ZNF687	ABL1	0.992472	0.000657845
HMBOX1	DIDO1	1.0527	4.90577e-06
STAT4	TMEM63A	0.841901	5.86503e-05
ATF6B	NCOR2	0.873036	0
ZEB1	ANKRD12	0.740973	5.86503e-05
SMAD7	SPRYD3	0.818847	2.86744e-08
NRF1	TP53	0.927649	5.86503e-05
IRF8	TMEM50A	0.865215	0
CSRNP1	ZC3H3	0.789355	0.000657845
TFEB	ATG3	0.796392	0.000657845
ZBTB1	MED21	0.864723	5.86503e-05
THYN1	UBE2Q2	1.01435	0
HMBOX1	ANKRD11	0.948176	0.00689286
HMGB2	PTP4A1	0.944773	2.09813e-09
SLC2A4RG	LDHB	0.87516	0
NFE2L1	ZNF646	0.905401	2.86744e-08
ZNF512	NUP43	0.854145	0
ZBTB34	TBL1X	1.09503	2.86744e-08
MXI1	FURIN	0.776205	0
ZNF318	MYO18A	1.00203	0
ZNF318	C1orf162	0.802406	0.00689286
ZNF318	HDAC9	0.999249	3.86405e-07
NFKB1	SRPRA	1.05986	0
SREBF2	NUP93	0.860313	2.86744e-08
THAP7	GLE1	0.756372	2.86744e-08
HIF1A	SLC25A5	0.984485	2.09813e-09
SMAD2	ZNF280D	1.03375	0
ZNF101	ARHGEF3	0.86785	0.00689286
ZBTB48	FAM193B	0.907502	0
ETS2	TPM3	1.01239	0.00689286
PPARD	TNFRSF14	1.01282	0.00689286
THAP7	GLG1	0.990376	0.00689286
ARNTL	CWC22	0.92653	3.86405e-07
ZNF641	PIK3C2A	1.09744	4.90577e-06
STAT3	TTYH2	0.941464	5.86503e-05
MBD2	FAM111A	0.988249	0.00689286
NFATC2	TRANK1	0.882883	3.86405e-07
CREB3L2	PNN	0.980903	5.86503e-05
BAZ2A	DENND4B	0.94942	4.90577e-06
SUB1	STYX	1.04512	0
DBP	NCLN	0.746244	0.00689286
SMAD7	DDX39A	0.8154	4.90577e-06
IRF5	PRAM1	1.00857	0
ZNF22	SORL1	1.06597	5.86503e-05
ZNF484	MGAT4A	0.855478	4.90577e-06
PPARD	SGSM3	0.864468	0.00689286
NFX1	OSBP	1.09356	0.000657845
SP1	MAGED2	1.0452	0.000657845
ZNF513	CPSF3L	0.99817	0.000657845
RLF	TRAPPC8	0.937482	5.86503e-05
TGIF2	SART3	1.03176	0
DMTF1	SUN1	0.880029	2.86744e-08
ZNF142	BCL9L	0.946024	0
MBD3	GRB2	0.916855	0
ZBTB7B	OGDH	0.989034	5.86503e-05
ZBTB7B	OGFR	1.01822	2.86744e-08
PLAGL2	INAFM2	0.757039	4.90577e-06
CEBPA	IMPA2	0.917227	0.00689286
ZMIZ2	PLEKHG2	0.970111	2.86744e-08
GLMP	FAM120A	0.794021	2.86744e-08
SPI1	PRKCD	0.997723	0
SETDB1	MTOR	0.99461	5.86503e-05
ARID3A	ASAH1	0.905522	4.90577e-06
ZBTB37	WIPF2	1.0698	3.86405e-07
ARID3A	CD68	0.988967	0.000657845
JAZF1	ABCC4	0.717847	4.90577e-06
PAXBP1	SCAF11	1.01798	0.000657845
ZNF24	TOMM70	0.963003	0
FOXN3	CNOT8	1.05465	2.09813e-09
SETDB1	GORASP1	0.91818	0
LEF1	CLK4	0.831432	2.09813e-09
ZSCAN25	DDX56	0.982124	0
CCDC88A	SORT1	0.939795	0
PIAS1	TRIM22	1.02112	0.00689286
ZNF32	SMYD2	1.02596	5.86503e-05
NFE2L1	NDUFV1	0.944362	0.000657845
PLEK	UNC93B1	1.01054	0
CBFB	MAML2	1.00421	0.00689286
RUNX1	ATP5G1	0.779328	0.00689286
SREBF2	FGD3	1.0844	0.000657845
ZNF76	TRERF1	1.07246	0.00689286
NFE2L1	ZNF384	0.943202	0.00689286
CREBZF	OSBPL3	1.04184	0
ZSCAN25	DDX23	0.868146	5.86503e-05
FOXK1	BIRC6	1.18842	0
GLI4	MECP2	0.865324	4.90577e-06
MXI1	OXA1L	0.720225	4.90577e-06
KMT2C	PSTPIP1	1.00203	2.09813e-09
SMARCC1	ZBTB38	0.888066	0
HHEX	KCTD12	0.906275	0
MIER1	PPP1R2	1.10991	0.000657845
SUB1	SSR1	1.17303	2.86744e-08
ZNF646	NUBP1	0.836839	3.86405e-07
CREB3L2	SON	1.16518	3.86405e-07
NR3C2	ZNF292	0.892927	5.86503e-05
ZNF506	ATAD1	0.897401	3.86405e-07
FOXK1	UBTF	1.02535	0.000657845
AFF4	CAMK2D	1.07733	0
SMARCC2	SMCR8	0.907087	3.86405e-07
GATAD2B	VPS4B	1.2465	0
ELMSAN1	PIK3CD	1.06753	0
MEF2C	P2RX7	0.841173	0.00689286
ETV3	CHMP1B	1.0001	2.09813e-09
REL	SAMD8	1.02264	0
SMAD2	RBBP7	0.892004	0.000657845
PLAGL1	SH2B3	0.969157	0.00689286
RORA	CLDND1	0.80326	2.09813e-09
ARID5A	STAT3	1.05219	0
IRF9	SIPA1L1	0.867464	0.00689286
SUB1	STRN	1.00537	0.000657845
ELMSAN1	PIK3R5	1.05536	0
IKZF1	APBA3	0.99401	4.90577e-06
ZNF512	ABHD3	0.889339	5.86503e-05
ZNF513	PPM1F	0.758946	0.00689286
KLF6	HIST1H2AC	0.815697	0.000657845
NFE2L1	EFTUD2	0.950477	5.86503e-05
ZBTB40	SLC7A6	0.849746	0.00689286
KLF2	SARS	0.777719	0
MTA1	TRPC4AP	0.934101	5.86503e-05
SRF	RNF213	1.03512	5.86503e-05
SRF	RNF216	1.02477	0
HMGB1	TNPO1	0.818828	0.000657845
TSHZ1	SUN2	0.929924	0
MAFF	CFAP20	0.78927	4.90577e-06
FOSL2	ACSL1	0.882481	4.90577e-06
SP1	SAMHD1	1.09244	4.90577e-06
ZSCAN25	PNN	0.976977	3.86405e-07
NR3C1	SAMD8	1.16579	0.00689286
ZNF484	BTG1	0.831514	2.86744e-08
ZNF516	ZNF746	0.927796	0.000657845
RUNX1	SASH3	0.969044	0
ZXDC	DPP9	1.10075	0
ZKSCAN8	MED4	0.730593	0.000657845
ZNF24	NHLRC3	0.976686	3.86405e-07
MEF2D	STIM1	1.01974	0
ARNTL	ZNF24	1.03981	4.90577e-06
ATF6	CNEP1R1	0.959255	0.00689286
SP140	NEPRO	0.911225	3.86405e-07
BCL6	DYSF	0.829711	0.00689286
IRF8	SCARB2	0.951715	2.09813e-09
PARP12	WDR1	0.930539	0.00689286
MAF1	SLC25A37	0.726283	0.000657845
ZNF467	ABCD1	0.850648	0.000657845
SP4	AGAP2	0.897242	0.00689286
TBX21	ARL4C	0.725752	3.86405e-07
ZNF335	MYO1G	0.99463	5.86503e-05
ZNF831	SLC38A1	0.939204	0.00689286
ATF6B	IRAK1	0.949738	3.86405e-07
DMTF1	TCHP	0.97079	0.00689286
CREB3L2	SRF	1.01676	5.86503e-05
ZBTB25	CCDC88C	0.836889	0.000657845
SP1	SERPINB9	1.02022	0.00689286
MTA2	ARHGAP1	1.01672	0.000657845
ZBTB7B	MAP3K11	1.16165	0.00689286
ZNF460	U2AF1L4	0.742276	0
ZNF710	CSF1R	0.925834	0
ZBTB2	ERGIC2	1.16086	0.00689286
ZBTB2	SPCS2	1.0185	0.00689286
ZBTB2	SPCS3	1.11212	3.86405e-07
CTCF	HDAC1	0.8698	0.00689286
ZNF558	PHF11	0.882768	0.00689286
CIC	TTC7A	0.964446	0.000657845
ATMIN	PRKAG1	0.952534	0.000657845
ZKSCAN8	ZBED5	0.849386	0
SMAD3	SLC35E2B	1.10761	0
ZNF280D	UBA6	0.964473	0.000657845
ZHX2	CSRP1	0.781703	0.00689286
SMARCE1	TMED10	1.17001	0
ZNF746	PRKCB	1.02716	0
ETS2	PPP1R12C	0.965056	4.90577e-06
NR1D2	PRRC2C	1.0126	5.86503e-05
UBP1	DNAJC10	1.12422	0
DMTF1	ARHGEF18	0.785311	0.00689286
NFX1	HERC4	1.15042	0.000657845
MEF2A	IMPAD1	1.03129	0.00689286
PBRM1	LPCAT3	0.898462	4.90577e-06
ZNF395	PHF1	0.889772	0
ZNF644	FAM76B	0.950416	0.00689286
BCLAF1	RANBP6	1.11431	0.00689286
REPIN1	ALDOA	0.950548	0.00689286
RBCK1	ADGRE5	0.915562	0.000657845
ZBTB40	ANKRD44	0.881134	0.00689286
NFXL1	SEPHS2	0.943953	4.90577e-06
HHEX	TBK1	0.877791	3.86405e-07
ZNF224	SNX1	0.994091	0
ZNF668	ZBTB18	0.920587	0.00689286
ZSCAN25	SPN	0.842458	4.90577e-06
DMTF1	TAF1	0.946741	2.86744e-08
IRF8	ARL8B	0.977703	4.90577e-06
ESRRA	SEPN1	0.881313	4.90577e-06
ETS2	TYK2	0.973563	0
SMAD2	MPV17	0.800845	2.09813e-09
NFYC	RIC8A	1.08938	2.86744e-08
SRF	MCM3AP	1.05279	0.00689286
THRA	DDB2	0.866937	0.00689286
CEBPZ	UBE2N	1.11986	0
GPBP1	C3orf58	0.712703	0
NFKB2	CHERP	1.1021	5.86503e-05
ARID5A	ZMYM4	0.870083	5.86503e-05
STAT3	GALK1	0.950587	0.00689286
ZNF142	TRIM39	0.754505	0
PLAGL1	LAT2	0.933493	2.09813e-09
ZNF142	TRIM56	0.912016	0.00689286
SPI1	FPR1	0.891779	5.86503e-05
KLF12	URI1	1.06934	0
MLX	LPCAT3	0.834938	0
ARID3A	FKBP15	0.850258	0.000657845
ATMIN	PRKCSH	0.970706	0
ARNTL	STAU2	1.0386	0.000657845
PAX5	XYLT1	0.788785	5.86503e-05
ZNF75A	RNPC3	0.875848	4.90577e-06
FOXO3	OXR1	0.734897	4.90577e-06
VDR	MBOAT7	0.756646	0
SRF	CDK9	0.959613	0.000657845
THRA	CYFIP2	0.895831	0.000657845
ATF6	PIAS1	1.10778	3.86405e-07
CBFB	C19orf25	0.87428	0.000657845
CEBPD	CREB5	0.856601	0
GLMP	MARCH8	0.71912	4.90577e-06
MXD1	RNF24	0.938612	0
ZFP36L1	NOMO2	0.728388	5.86503e-05
MXI1	RAB2B	0.696792	5.86503e-05
THAP4	DENR	0.881098	0
RBCK1	NCKAP1L	0.938904	0
IRF7	DOK1	0.843221	4.90577e-06
PLAGL1	LIPA	0.75013	4.90577e-06
ZNF395	DHX30	0.932047	0.00689286
CEBPD	CD93	0.869191	0
NFIL3	RAF1	0.947621	0
ZBTB40	SH2D3C	0.855237	0.000657845
GMEB1	SDAD1	0.958013	0
RUNX2	DNAJB14	0.925967	0.00689286
RBCK1	CD300A	0.862324	0.00689286
THAP12	ASB6	0.872121	5.86503e-05
SP3	ASCC3	0.941435	0.000657845
PRDM4	TRAPPC10	1.11405	0
FLI1	CD53	1.10832	2.86744e-08
FLI1	CD44	0.946566	4.90577e-06
ZEB2	TBC1D10B	0.915994	0.00689286
IRF5	PRKCD	0.979645	0
ETV6	FGL2	0.895046	0.00689286
HMBOX1	MAP4K2	1.06595	2.09813e-09
HMGB2	GTF3C6	0.88339	4.90577e-06
REL	RALGAPA2	1.10305	3.86405e-07
ZNF280D	UFL1	0.980005	0.00689286
FOXN3	SPTY2D1	1.07386	0
ARID3A	HMOX1	0.922791	0
JUNB	GRB2	0.877338	5.86503e-05
AFF3	SIPA1L3	0.917041	0.00689286
ZNF746	LAMP2	0.932049	0.000657845
ZNF224	SVIP	0.785662	4.90577e-06
CREBZF	ODF2L	0.885234	4.90577e-06
SETDB1	REXO1	0.965831	0
HIVEP1	IQGAP2	1.00527	0
SON	ACIN1	1.08457	0.00689286
RLF	ZBTB33	1.0134	0
HHEX	SLC27A3	0.885142	0
CEBPD	CBR1	0.881616	0.000657845
SP140L	CAND1	1.00382	2.09813e-09
ZNFX1	ELOF1	0.877988	0
MXD1	IL1R2	0.752337	0
MLX	CBFA2T3	0.892556	5.86503e-05
ZNF267	CCDC50	0.835106	0.00689286
ZNF644	FAM35A	0.810125	0
FOXK1	ULK3	0.993782	0
SUB1	VMA21	1.12536	5.86503e-05
THAP12	ATG5	1.15971	0.00689286
PPARD	ESRRA	0.941919	0.00689286
ZNF516	DEF8	0.879476	0
ZNF460	MFSD6	0.834866	3.86405e-07
CEBPD	STEAP4	0.926276	0.00689286
AKNA	FAM53B	0.915047	2.09813e-09
USF1	TYK2	0.974715	2.09813e-09
CEBPB	SLC11A1	0.848464	0.00689286
SFPQ	RLIM	1.01637	0
NCOR2	NAA60	0.87619	0
REL	CDK13	1.10291	0.000657845
RELA	B4GALT1	1.05381	0.00689286
CREBZF	FASTK	0.917964	3.86405e-07
CTCF	LPCAT3	0.91877	0.00689286
JDP2	P2RY13	0.816269	5.86503e-05
MBD4	SPAG9	0.874414	0.00689286
CUX1	NPTN	0.824026	3.86405e-07
ZNF274	PPM1B	0.875556	4.90577e-06
ZXDC	C17orf62	1.06846	4.90577e-06
FLI1	ELOVL5	1.10471	0.000657845
ZSCAN25	OGT	0.963146	5.86503e-05
BBX	DDX5	1.12298	0.000657845
STAT5B	UBR5	1.16369	0.000657845
ATF6	ATP6V1A	0.858195	2.86744e-08
NFYC	TWF2	0.894528	3.86405e-07
ZNF224	ANKZF1	0.823071	4.90577e-06
IRF8	ARPC5	0.972027	3.86405e-07
FOXN2	ARL5A	0.959223	4.90577e-06
CEBPD	CD63	0.750794	4.90577e-06
TRERF1	PPP1R16B	0.99566	0
CNBP	CNIH1	0.871283	0.00689286
ZNF611	RALGAPA1	0.945561	0.000657845
GMEB2	EMP3	0.78651	0.000657845
IRF5	RPS6KA4	0.904221	0
SETDB1	BICD2	1.00495	0
RFX5	STIM1	0.886308	0.00689286
GATAD2B	THOC2	1.04561	0.000657845
STAT5B	UBA1	1.04884	0.00689286
JARID2	SH3BP2	0.933692	0
ZBTB2	SPAST	0.908114	4.90577e-06
ZNF24	ZNF780A	0.887168	5.86503e-05
ZNF398	SLC35E3	0.823117	5.86503e-05
SMARCC2	CPSF7	1.01607	5.86503e-05
NFRKB	KLHL9	0.936495	0.00689286
THYN1	MRFAP1L1	0.703782	2.86744e-08
FLI1	CAST	1.09355	0
NFIL3	RBPJ	0.907448	0.00689286
ZNF558	BTAF1	1.01639	2.86744e-08
ELF4	UQCRC1	0.837169	0.00689286
RORA	PPWD1	0.734614	0.00689286
ZNF800	CYCS	0.979962	0
ADNP2	COG1	1.04321	0.00689286
ZNF687	PCIF1	1.01225	0.000657845
ZNF518B	RAD21	1.04368	4.90577e-06
SREBF1	JARID2	0.774233	0.000657845
CEBPA	S1PR3	0.804336	3.86405e-07
ZNF280D	TMEM123	1.00115	0
AFF4	LMBRD1	1.14331	2.86744e-08
MTF1	C10orf76	0.811396	0.00689286
ZNF506	CLEC2D	0.900455	4.90577e-06
ZNF706	MIA3	1.01288	0.000657845
PLEK	UBXN2B	0.986963	2.09813e-09
RXRB	TCF12	1.13752	3.86405e-07
CCDC88A	HK2	0.907407	0
SREBF2	ZBED1	0.998851	3.86405e-07
DBP	MTR	0.692308	0.000657845
SATB1	URI1	0.889557	0
KLF7	ATG7	1.03572	3.86405e-07
TSHZ1	UBTF	0.928644	0.00689286
AFF4	PRPF4B	1.16456	0.000657845
RARA	THEMIS2	0.84929	3.86405e-07
ZMIZ2	REXO1	0.967906	0
DBP	MYC	0.751838	0
CCDC88A	GRN	0.863598	3.86405e-07
SMAD2	TMX3	0.981493	0.00689286
FOXP1	DDX10	0.885292	5.86503e-05
CCDC88A	GNS	0.903253	0.00689286
NR2C2	PTAR1	0.950344	3.86405e-07
SREBF1	APBB3	0.786161	0
KLF6	RHBDD2	0.803	0.000657845
LRRFIP1	CELF2	1.11371	0
DBP	MGA	0.713459	2.09813e-09
SP1	GCH1	1.02012	0.00689286
GMEB2	NUP210	0.978404	2.09813e-09
TFEB	ABL1	1.04413	4.90577e-06
KLF7	ASPH	1.00214	0
PATZ1	CYTH1	0.971515	2.86744e-08
ZNF280D	TMEM209	1.06069	0
L3MBTL3	STK38	0.930861	5.86503e-05
ZMIZ1	UNC93B1	1.01463	0
ZBED1	DCTN1	1.06823	0
FOSL2	FCGR2A	0.924066	4.90577e-06
ZEB2	PYGB	0.935817	3.86405e-07
BATF	MCM3	0.71133	4.90577e-06
THAP12	DNMT3A	1.01499	4.90577e-06
ZNF22	SPIN1	1.01909	0.00689286
MAFB	SLC37A2	0.837748	3.86405e-07
RREB1	PTGIR	0.785542	0
THAP5	FAM193A	0.72463	0.00689286
CSRNP1	SERTAD3	0.856107	0
ZNF224	ABCD3	0.823993	0.000657845
CEBPD	ATG3	0.688634	0.000657845
CIC	TREX1	0.965535	0.00689286
SMAD7	BET1L	0.746406	0.00689286
ZNF101	SLAMF6	0.836223	0.000657845
ARID4A	ARAP2	1.02232	0.000657845
NRF1	UBR1	1.1031	5.86503e-05
NRF1	UBR5	1.07606	0.00689286
SP1	PDPK1	1.0381	2.86744e-08
ZBED1	KIAA0100	1.06992	2.86744e-08
ZNF746	PSEN1	0.962237	3.86405e-07
FOXO1	DHRS3	0.791633	0.00689286
SPI1	FGL2	0.883893	4.90577e-06
TP53	PTPN1	1.14815	0
TP53	PTPN2	0.999949	4.90577e-06
TP53	PTPN7	0.964304	5.86503e-05
MGA	PHF20	0.99216	0
CEBPD	AQP9	0.854381	4.90577e-06
BBX	SBNO1	1.26355	0
L3MBTL3	HLA-DPB1	0.865949	3.86405e-07
TFEB	ACTB	0.954645	2.86744e-08
MGA	RPRD2	1.06117	5.86503e-05
SPI1	FGD2	0.913642	0.00689286
SP1	GAPT	1.04549	5.86503e-05
BAZ2B	IFRD1	0.87164	0.00689286
PREB	ATP5H	0.922536	0
ZBTB34	SLC8A1	0.888784	2.09813e-09
BCL6	TBC1D14	0.868047	0.000657845
NFE2L1	STARD3	1.09942	0
MTF1	ZEB2	0.897595	0.000657845
PAXBP1	PPP1R7	0.749493	0.00689286
FOXP1	WWP1	0.78556	0.00689286
AHR	CSGALNACT2	0.92104	0.00689286
ZNF831	ZNF830	0.747709	3.86405e-07
ZBTB7A	NAA60	0.84223	0.000657845
SATB1	DYRK2	0.905999	0
AFF4	DNAJC10	1.04763	0.000657845
PAXBP1	PPP1CC	1.03956	0
PLAGL2	PPM1F	0.892572	0.00689286
MIER1	HNRNPA3	1.10805	0.00689286
ZNF460	MGAT5	0.902196	2.09813e-09
ZNF395	FOXP1	0.741375	0.000657845
NFE2L1	STAT5A	1.0206	0
DMTF1	ULK3	0.834124	2.09813e-09
TCF25	MYO18A	1.11662	0
PBRM1	RNF31	1.11167	0.000657845
FOXK1	TNPO3	1.14424	5.86503e-05
ZBTB48	ULK3	0.869272	4.90577e-06
BAZ2B	JAML	0.895852	0.000657845
NFRKB	BIRC6	1.03955	0.00689286
CEBPD	ARF5	0.763054	5.86503e-05
PPARD	WTAP	0.929472	5.86503e-05
GMEB2	NUP188	1.02694	0.000657845
GMEB2	NUP160	0.996626	0.000657845
ATF6B	TM9SF4	0.935567	0
NR3C1	YTHDC1	1.04203	0.000657845
MLX	ACOX1	0.874875	4.90577e-06
PLAGL1	JDP2	0.817893	0
TGIF2	KLHL22	0.802401	4.90577e-06
ZNF518B	PITPNC1	1.04737	2.86744e-08
SUB1	ZNF644	0.885065	2.86744e-08
SPI1	PECAM1	0.982534	0
NFIL3	PTEN	0.780653	3.86405e-07
ZNF224	UBA7	0.827328	0.00689286
SMAD7	B3GAT3	0.816821	3.86405e-07
STAT5B	SAR1A	1.22764	5.86503e-05
AKNA	YKT6	0.965662	0
SPI1	NLRP12	0.857232	0.000657845
ZNF148	MBNL1	1.224	2.86744e-08
VDR	ARAP1	0.898402	0
ZBED1	SVIL	1.03939	5.86503e-05
ESRRA	TMEM179B	0.836818	2.86744e-08
ZNF32	UBLCP1	1.05341	2.86744e-08
JARID2	SLC2A3	0.970602	2.86744e-08
ZNF395	FOXK1	0.909379	0.00689286
ARNTL	TBC1D2B	0.95871	0.000657845
SP1	MFSD14B	1.09598	0
ARID3A	BRI3	0.910727	0
MBD3	GAB3	0.873922	0.000657845
MEF2A	STARD3NL	1.00818	0.000657845
ZNF460	DDHD1	0.837565	0
CREB3	TREML2	0.700521	0
ZNF644	CCSER2	0.89431	0
TAL1	SS18L2	0.747685	4.90577e-06
NFX1	PES1	0.910913	2.09813e-09
CREB3L2	PTPN1	1.20896	0.00689286
ZNF558	BCL2L2-PABPN1	1.02479	2.09813e-09
CNBP	SIVA1	0.865698	0
ETS2	SLC35F6	1.00866	0
ZNF32	PPIA	0.886618	5.86503e-05
ESRRA	KIAA0513	1.01455	0
ZNF587	COG5	0.878589	0.00689286
SUB1	RBMX	1.12427	0
ZNF274	VWA8	0.920835	4.90577e-06
PLEK	FLOT1	0.852853	0.00689286
SETBP1	MCTP1	0.727436	0.00689286
CREBZF	FAM133B	0.809055	4.90577e-06
ZNF770	ZMYND11	1.03824	0
KLF10	HSPA5	0.765779	0.000657845
ETV6	GAS7	0.919042	0
CCDC88A	MS4A6A	0.83349	0
MYC	GANAB	0.871624	3.86405e-07
FLI1	BIN2	1.09771	0
CUX1	PTPN18	0.834026	2.86744e-08
SUB1	RBM7	1.11191	0
MBD1	PILRB	0.974198	0.000657845
CEBPB	DOCK5	0.827848	0
ZBTB7B	ZSWIM8	0.96511	5.86503e-05
HMBOX1	SPG7	0.90305	0
ZNF687	SIPA1L1	1.05553	0.00689286
BCL6	FPR1	0.924003	0
CEBPD	HCAR3	0.767675	4.90577e-06
TCF25	RNF31	1.02759	5.86503e-05
LRRFIP1	ARHGEF7	1.01859	0.000657845
ZFP36L2	INTS8	0.845999	0
DMTF1	ANKRD36C	0.804958	5.86503e-05
FOXK1	UTRN	1.1713	3.86405e-07
JUN	NFKBIZ	0.81255	0
PAXBP1	PPP6R3	0.79818	0.000657845
NR3C1	STAT5B	1.02849	0.00689286
SPI1	GNA15	0.923093	0
UBP1	BCL2L2-PABPN1	1.02699	0.00689286
TFEB	AGO1	1.018	3.86405e-07
TFEB	AGO4	1.10505	0
SREBF2	EFTUD2	1.01609	0.00689286
ZMIZ1	TNFRSF1B	1.04446	0
SP4	ZCCHC11	1.00547	0
RERE	DHX15	1.02038	5.86503e-05
MAFB	DMXL2	0.905441	0
CUX1	MCTP1	0.858134	0
HMGXB3	POLG	0.974914	2.09813e-09
STAT2	GNAI2	0.939728	0.000657845
NFE2	UBB	0.738237	0.00689286
GMEB2	CAMK2G	0.945277	5.86503e-05
CDC5L	RPS18	0.826332	0.000657845
ARID2	SLC7A6	0.83357	0.000657845
ZBTB34	SLC2A3	1.03904	0.00689286
FOXN2	NUP153	0.937859	2.09813e-09
SRF	CHKB	0.928574	0
RARA	NCOR2	0.85192	2.86744e-08
PLEK	ITPRIP	0.908849	0
ZNF276	ANO9	0.913596	4.90577e-06
TRERF1	AKNA	0.988752	2.09813e-09
CIC	PARVG	1.08863	0
GMEB1	SEC22C	0.910629	0.000657845
BCL6	CEACAM4	0.824386	3.86405e-07
ARID4A	CAPZA1	1.0974	0.00689286
CDC5L	PHF10	1.08952	0.00689286
HHEX	SKIL	0.908203	2.09813e-09
MEF2A	ARRDC1	0.974906	4.90577e-06
ZBED1	SSH1	1.01613	4.90577e-06
ZBED1	SSH2	0.994768	5.86503e-05
CEBPB	RASGRP4	0.873601	0
FOXO1	HIVEP2	0.900025	2.09813e-09
SPI1	FCN1	0.891552	0
NFE2	SLC25A39	0.713237	5.86503e-05
ETV6	FUT4	1.01952	5.86503e-05
CUX1	NAGA	0.922279	0
KLF12	SRSF11	0.823494	5.86503e-05
ZNF318	ARID1B	1.10832	0
ZBTB11	CDKN2AIP	1.00859	4.90577e-06
ZBTB14	RNF220	1.05728	4.90577e-06
ID2	LDHA	0.921694	2.09813e-09
NFATC1	N4BP1	1.01857	4.90577e-06
MTA1	MED26	0.982528	5.86503e-05
RBCK1	XRN2	0.768082	2.09813e-09
GMEB2	GCN1	1.16656	2.09813e-09
HIVEP1	EDRF1	0.918861	0.000657845
RBPJ	GNAQ	1.05213	0
ZNF611	SOS1	1.01205	5.86503e-05
ZNF124	EIF4E3	0.859744	0.00689286
TFEB	AIF1	0.879157	2.09813e-09
ARID3B	ZXDC	1.06514	0
NFIL3	PHC2	0.894299	5.86503e-05
ARNTL	APOL6	1.05219	0.00689286
ZNF277	NDUFB5	0.751911	2.09813e-09
IKZF3	MRFAP1L1	0.766568	0.00689286
HHEX	SNX2	0.83945	0
CSDE1	GLRX5	0.75092	0
ZNF646	MTMR14	0.833997	0.00689286
REST	RAD21	1.08229	0.000657845
ZEB2	PLEKHB2	0.872691	0
ZNF75A	MRPS10	1.02764	5.86503e-05
IRF8	SPTLC2	0.975685	0
ZNF746	ZNF398	0.848953	0.00689286
FOXK1	REXO1	1.05917	4.90577e-06
ZNF75A	MRPS31	0.749224	0.000657845
IKZF1	STK38	1.18219	0.000657845
FOXJ3	ZBTB11	1.10104	3.86405e-07
TP53	CAPZB	0.958722	3.86405e-07
SUB1	RFX7	1.02459	0.000657845
RBPJ	GMFB	0.951711	5.86503e-05
NFE2	ORMDL3	0.736591	2.86744e-08
KLF12	MGAT4A	1.04257	0
KLF13	NELFB	1.05019	5.86503e-05
MYBL1	DTHD1	0.744045	0.000657845
PURB	ELOVL5	1.0643	0.000657845
ZNF274	WDR6	0.897271	2.09813e-09
FOXK1	MTMR1	1.01623	0.000657845
PATZ1	SUCLG2	0.893788	2.09813e-09
ZBTB48	UBA7	0.876353	0
MYSM1	FARSA	0.863695	0.00689286
FOXN3	STXBP3	0.946596	5.86503e-05
PARP12	SH2D3C	0.976138	2.86744e-08
ZNF641	SLC39A9	1.00256	4.90577e-06
ZBTB10	FAM133B	0.778667	0.00689286
TERF2	GOT2	0.859492	2.09813e-09
CCDC88A	PRCP	0.793886	0
PRDM4	AXIN1	1.06271	4.90577e-06
FOXN2	DENND1B	0.941263	2.09813e-09
IRF7	ARHGEF11	0.805698	0.000657845
ZBTB34	DDX60L	0.869894	4.90577e-06
AFF3	PFKL	0.804347	0
RUNX1	ATP1A1	1.00086	0.000657845
ZNF484	DGKA	0.777304	0.00689286
IKZF1	STIM2	1.19478	0
MYC	PDE3B	0.784493	4.90577e-06
SMAD3	GGNBP2	1.02959	0.00689286
CEBPD	FAM212B	0.787831	5.86503e-05
TFEB	STK11IP	0.954802	3.86405e-07
ID2	TXNDC11	0.91627	5.86503e-05
GATAD2B	TOPBP1	1.17366	0
ZNF580	TCERG1	1.02989	0
ZBTB37	ITSN2	1.07084	4.90577e-06
ZNF518B	YTHDC1	1.15535	3.86405e-07
MYC	AES	0.749396	5.86503e-05
MTA2	RASAL3	0.92052	2.09813e-09
SETDB1	RGS14	0.914591	2.09813e-09
CAMTA2	RHBDF2	1.04486	0
ZNF101	ATP8B2	0.895994	0
PARP12	SRSF1	0.985573	0.00689286
PARP12	SRSF2	1.05295	0.000657845
PARP12	SRSF7	0.926499	0.00689286
ZNF224	ABHD3	0.905643	0.000657845
NRF1	AHCTF1	1.02374	5.86503e-05
HMGXB3	SCAMP2	1.01846	0.000657845
JDP2	C5AR1	0.941099	0
ZBTB40	DDX39B	1.08072	0
ZNF687	AKNA	0.948863	2.09813e-09
SP1	COL4A3BP	1.20093	0
SMARCE1	OSTC	0.921024	4.90577e-06
L3MBTL3	TNKS	1.09148	5.86503e-05
ADNP2	N4BP1	1.01762	0.00689286
CCDC88A	PSAP	0.718557	4.90577e-06
TCF12	TBC1D5	1.13419	4.90577e-06
SMAD7	BST2	0.722687	5.86503e-05
PLEK	MGAT1	1.09052	2.09813e-09
ZBTB48	CCDC130	0.842278	0.00689286
THAP7	GUF1	0.9949	0.00689286
ZNF746	ZNF516	0.925115	0.000657845
ARID4A	HNRNPC	1.09605	0.000657845
KLF11	CAPNS1	0.8124	3.86405e-07
ZNF641	SLC38A2	1.14632	0.000657845
RARA	PLIN3	1.07471	0
SP140	RASSF5	0.994268	0
ETS2	SELO	0.990877	0
FOXJ3	ZCCHC11	0.937345	0.000657845
ZNF516	ARAP1	0.871631	0.000657845
ZNF516	ARAP3	0.903009	0.00689286
ZBTB48	KMT2B	0.937985	0
ZBTB48	KMT2D	0.959127	2.09813e-09
NFE2L1	TNFRSF10B	1.08325	5.86503e-05
ZNF318	DDX39B	0.954574	0.00689286
NCOR2	DENND1C	0.884623	3.86405e-07
ZNF22	SPCS2	0.92754	0.00689286
NCOR2	DENND4B	0.883953	3.86405e-07
ZBTB1	PRPF38B	0.89352	0.000657845
KLF7	ROCK1	1.10838	0.000657845
IRF1	RNF19B	0.85342	2.86744e-08
MAFB	MPEG1	0.901922	2.09813e-09
PPARD	ZBTB4	0.952968	0.00689286
IRF1	RNF149	0.831848	5.86503e-05
NCOR2	ANKRD11	0.928413	5.86503e-05
MYC	CD5	0.753141	5.86503e-05
MYC	CD6	0.796333	0
AKNA	FYCO1	0.974245	5.86503e-05
ETV3	CRCP	0.888041	2.86744e-08
STAT2	OAS1	0.814421	5.86503e-05
STAT2	OAS3	0.864668	5.86503e-05
PREB	PYCARD	0.852082	5.86503e-05
RBPJ	GRK6	0.855065	4.90577e-06
ZEB1	KLF12	0.958528	0
SMARCC2	HDAC7	0.968186	0
NFIL3	PLEK	0.852485	5.86503e-05
ZNF512	ACAP1	0.943829	0.00689286
ZNF664	XPO4	0.909092	0.00689286
MEF2A	ANAPC5	1.17678	4.90577e-06
ZBTB7B	MYH9	0.846825	4.90577e-06
LEF1	CBLB	0.891458	2.09813e-09
SPI1	EXT1	0.881976	0.00689286
BACH1	LPCAT2	0.825467	0
TSC22D1	HVCN1	0.748061	5.86503e-05
PARP12	DDX60L	0.971041	0.00689286
PPARD	WDR6	0.957273	2.09813e-09
MXD3	TFIP11	0.799015	4.90577e-06
ZNF398	TCHP	0.949822	3.86405e-07
CCDC88A	TNFSF13B	0.746211	2.86744e-08
MYC	ATM	0.817867	0
HMGB2	HSPA5	0.841056	0.000657845
MEF2C	HVCN1	1.01879	0
ZNF672	L3MBTL3	0.940883	0.000657845
ZBTB4	NCOA5	0.900854	2.86744e-08
SREBF2	SGPL1	0.993025	0.000657845
MAFB	KCTD12	0.846083	5.86503e-05
HOPX	DERL1	0.7181	0.000657845
STAT2	PPM1M	0.956124	0
CAPN15	SH3BP1	0.875764	2.86744e-08
THYN1	MRPL50	0.784333	0.00689286
THAP4	ZCCHC3	1.06643	5.86503e-05
RBPJ	RAB11FIP4	1.02902	0
LEF1	CD28	0.924055	5.86503e-05
FLI1	BRD2	1.1854	2.09813e-09
LEF1	CCR7	0.81145	0
ZNF398	NUP160	0.837832	0.00689286
CCDC88A	BMF	0.862719	2.86744e-08
FOSL2	TMEM164	0.98608	4.90577e-06
FOSL2	TMEM127	1.0902	0
NCOR2	INTS3	0.952197	0
SMAD4	EXOC1	0.90566	5.86503e-05
ZBED1	FLOT1	0.963597	0
LEF1	CD8B	0.698157	0.00689286
SFPQ	SF1	0.965694	2.86744e-08
ZNF611	SMG1	0.883733	4.90577e-06
SUB1	RAB27A	1.1785	4.90577e-06
MXI1	IGF2BP2	0.721209	0
HHEX	STX6	0.927614	0
ZBTB2	PPP1R12A	1.20225	0
GATAD2B	CDK11B	0.929501	5.86503e-05
ZNF641	SLC35A1	0.888139	0.00689286
ZNF655	CEP170	0.933009	2.09813e-09
TGIF2	JAK3	1.09003	0
ZNF335	DNASE1L1	0.879212	4.90577e-06
ZNF512	HEATR5B	0.988524	5.86503e-05
ZNF316	RBM10	0.841536	2.86744e-08
ZNF384	ELF4	1.02041	2.09813e-09
CAMTA2	TECPR1	0.882976	0.00689286
MBD1	MFSD10	1.05696	2.86744e-08
ZNF800	EML4	1.05888	0.00689286
TERF2	RABAC1	0.741172	5.86503e-05
MYC	EZR	0.856795	0.00689286
TADA2B	LMNB1	0.975129	4.90577e-06
KLF7	GDAP2	1.05585	0.00689286
SREBF2	GAB3	0.977345	0.000657845
MBD3	GLI4	0.849311	0.00689286
ZNF32	COX7C	0.843782	3.86405e-07
STAT2	UBE2Z	0.989465	0.00689286
SSRP1	PPP2R1A	0.826231	0
PLEK	TACC1	1.05745	0
SMAD7	IRF2BPL	0.706167	3.86405e-07
STAT4	PYHIN1	0.867146	0
ZNF224	NUP85	0.878447	0.00689286
ERF	MAN2B2	0.761099	4.90577e-06
ZBED1	SKIL	0.992018	4.90577e-06
STAT3	PCIF1	1.10743	5.86503e-05
ZBTB14	RNF111	1.14087	0
TERF2	GLE1	0.767	0
MYC	DBP	0.746789	0
RLF	RIF1	0.93833	3.86405e-07
THAP5	ZDHHC17	0.754914	0.00689286
ADNP	GPATCH8	1.05855	3.86405e-07
ZNF710	SORT1	0.922923	0
MTA2	NCKAP1L	1.09906	0
TRERF1	ABL1	1.09463	3.86405e-07
AFF3	PAX5	0.820843	0
PLSCR1	ARPC1A	0.924703	4.90577e-06
ZNF407	TRAPPC9	0.980696	0.00689286
ZNF770	NOL11	1.11905	0
E2F3	EFR3A	1.047	0.000657845
THAP7	ORAI1	0.915897	0.00689286
UBTF	RPTOR	0.948667	4.90577e-06
TFDP1	MXI1	0.765355	0
KLF7	TNFAIP2	0.90159	0.00689286
STAT5B	STK4	1.28245	0
ZMIZ1	OSBPL11	0.972775	0
ZNF646	SF3B2	0.954322	5.86503e-05
HMBOX1	SZT2	1.02845	0
FOXJ3	MED4	0.863146	0.000657845
LRRFIP1	RNF213	1.06516	0
BAZ2B	IRS2	0.857787	0.00689286
HIF1A	DDIT3	0.909743	0
RERE	FAM210B	0.901434	2.86744e-08
FLI1	APH1A	0.902742	4.90577e-06
ZNF484	COG1	0.873579	0.00689286
ZNF646	SF3A3	0.87331	0.00689286
RBPJ	TOR1AIP2	1.0544	0
PRDM4	WDR7	1.00363	4.90577e-06
BCL11B	VWA8	0.874476	0.000657845
ZFP91	CLIP1	1.08409	5.86503e-05
ZBTB4	AHCTF1	0.901301	5.86503e-05
TFEB	NCSTN	1.0066	0
NFYC	VAV3	1.05209	0
ZHX2	HDAC1	0.770993	4.90577e-06
ZNF280D	TIA1	0.924067	0.00689286
TP53	PTBP1	1.05487	0.000657845
TP53	PTBP3	1.17811	4.90577e-06
MYC	FBL	0.841101	3.86405e-07
TFCP2	NCKAP1L	0.875837	0.00689286
IRF9	CMTR1	0.86227	3.86405e-07
PATZ1	ATP5SL	0.818864	0.00689286
LRRFIP1	RNF141	1.06575	0
CAPN15	SCAMP2	0.88551	2.86744e-08
MBD3	PHYKPL	0.729513	5.86503e-05
LRRFIP1	RNF169	1.19563	0
IKZF1	STAT4	0.857191	2.86744e-08
ZNF292	PAG1	0.999557	4.90577e-06
ZSCAN25	FNBP4	1.06254	0
FOXJ2	OR2W3	0.715215	0
POU2F2	DUSP3	0.812644	2.86744e-08
TRERF1	MLLT6	1.06702	4.90577e-06
SUB1	OSBPL8	1.14952	4.90577e-06
POU2F2	PARVG	0.986193	0
NFE2L1	WDR11	1.05299	0.00689286
THAP12	BZW1	1.15223	2.09813e-09
SMARCC2	RPUSD1	0.912466	0
NFX1	ALG13	0.929818	0
ETV3	DHX8	1.00146	3.86405e-07
ZNF506	BTN3A1	0.855705	0.000657845
ZBTB34	IFNGR1	1.01393	0
SATB1	UBR1	0.864483	5.86503e-05
RXRB	GCN1	1.00627	5.86503e-05
ZBTB18	WASF2	0.830462	0.000657845
ZMIZ1	WDFY4	0.992401	3.86405e-07
SLC2A4RG	MDN1	0.775344	0
ZNF516	ARHGAP26	0.922013	5.86503e-05
ZNF516	ARHGAP27	0.929303	0.000657845
ADNP2	BRD1	0.96155	0.00689286
USF3	MTMR4	0.808835	0
CCDC88A	PID1	0.691164	2.86744e-08
ZNF692	EZH1	0.69055	0.00689286
GATAD2B	BAZ1A	1.11404	0.000657845
PLEK	RNASE6	0.891318	0
ATF7	GPD2	0.776698	2.86744e-08
ZNF32	PFN1	0.94883	5.86503e-05
MTA2	GTF3C1	1.13087	2.09813e-09
ZNF646	SETD5	0.919412	5.86503e-05
SPI1	ETS2	0.908955	0.00689286
ZNF335	PCSK7	0.961649	0.000657845
TERF2	FYTTD1	0.907959	0
ZBTB25	BCL11B	0.961869	0
THYN1	VPS33A	0.844298	0
MBD3	RPS6KA1	1.00944	0.000657845
SP1	GRB2	1.14816	4.90577e-06
ZNF91	RNF144A	0.85106	4.90577e-06
HHEX	RTN3	0.863467	0.000657845
HHEX	RTN4	1.07627	4.90577e-06
ZNF24	RSBN1	1.12755	0.00689286
SON	TRIM44	1.09454	0.00689286
ZFX	KDM6A	0.77413	0
ETV6	GM2A	0.990272	3.86405e-07
BCL6	FCAR	0.795938	3.86405e-07
ZFX	KDM5C	0.810086	0
RERE	ZC3H18	1.07577	2.86744e-08
ZNF146	RNF38	0.920601	0.000657845
HOPX	TGFBR3	0.70889	5.86503e-05
MBD3	FLII	0.88017	5.86503e-05
SMARCE1	APMAP	0.941154	4.90577e-06
ZBTB37	NUP133	0.906729	5.86503e-05
CAMTA2	PDPK1	1.09015	5.86503e-05
LYL1	TSPAN5	0.722031	0.00689286
SMAD4	U2SURP	1.0661	0
LYL1	TSPAN7	0.762758	0.000657845
KLF16	STRIP1	0.910569	0
ZNF787	FASTKD5	0.967658	0.00689286
NFIA	SLC25A37	0.721818	0.000657845
SREBF2	ZC3H4	0.981394	0.000657845
FOXN2	ASCC3	1.04955	5.86503e-05
ZNF512	NIPAL3	0.830115	0.000657845
MBD3	FLNA	0.876153	4.90577e-06
SETDB1	NXF1	1.07681	0.00689286
MAF	TRIM52	0.921743	0.000657845
ZFP36L1	CCSAP	0.951221	0.000657845
SRF	DNAH1	1.06408	0.000657845
CDC5L	INTS6	0.956031	0.00689286
KLF7	TCP11L1	0.90316	0.000657845
POU2F2	MAPK8IP3	0.864427	3.86405e-07
ZNF770	RNF125	0.988181	2.86744e-08
HMGB1	DNAJB14	0.855607	2.86744e-08
ZBTB34	GNAQ	1.02085	0
ZNF770	RNF138	0.852194	0
MGA	HEATR1	1.07866	3.86405e-07
NFX1	PUM1	1.08097	2.86744e-08
KLF1	PSMF1	0.766409	0.000657845
MEF2A	TMEM33	1.09788	0
ZBTB40	LUC7L	0.905709	2.09813e-09
ZFP91	GALNT2	1.01921	0
MTA1	WSB1	0.85635	0.00689286
TFEB	NCOR2	0.86837	4.90577e-06
MYC	LAT	0.828443	0
NR4A2	IRF1	0.72688	4.90577e-06
PBX2	MAP3K3	0.988967	5.86503e-05
KLF11	UBE2D1	0.934439	0
LITAF	SYTL3	0.985083	5.86503e-05
GLMP	SCPEP1	0.778075	0
FOS	YWHAE	0.828464	0.000657845
CAMTA2	ATP13A1	1.02864	0.000657845
LITAF	ATP5O	0.852136	0.000657845
ETV6	SPINT1	0.8462	0.000657845
MECP2	TRIM22	1.09434	0.00689286
MECP2	TRIM27	0.907124	0.00689286
NME2	KTI12	0.777107	5.86503e-05
SMARCC2	ZC3H7B	1.00948	0
ZNF224	TPP2	0.886373	0.000657845
ZNF787	RCSD1	0.887254	0
ESRRA	NRROS	0.934149	4.90577e-06
ATMIN	PLIN2	1.0286	4.90577e-06
ZNF518B	TGFBR2	1.02061	3.86405e-07
ZNF407	PRPF4B	0.97922	0.000657845
ZBED6	FMNL1	1.10915	4.90577e-06
ZNF385A	IRF5	0.914745	2.09813e-09
ZNF770	LRPPRC	1.14432	0
ZBTB34	GPD2	0.92267	0.00689286
BAZ2A	ITPR1	1.16854	5.86503e-05
GLMP	WDR26	0.763959	2.86744e-08
ETV6	GRB2	1.03964	0
SMARCC2	LTB4R	0.787754	0.00689286
SP110	SETD1B	1.01108	3.86405e-07
ZNF143	C12orf49	0.803078	0.00689286
ZBTB14	MMS19	0.89442	4.90577e-06
ZBTB7B	NEK6	0.987278	4.90577e-06
ZNF316	SEMA4B	0.965108	4.90577e-06
PLSCR1	CLIC1	0.939581	0
SMARCC1	HIST2H2AB	0.746863	0.000657845
MYC	MTR	0.836421	3.86405e-07
ZNF224	LRRC8B	0.956005	3.86405e-07
ETS2	SPI1	0.908584	2.09813e-09
ZNF770	CDK17	1.15557	0
ZBTB33	FAM111A	1.13334	0.00689286
TCF12	MAGT1	1.22346	0.000657845
ELK3	CALHM2	0.694236	0.00689286
ZNF91	TBC1D4	0.899826	0.000657845
FOXN3	S100A4	0.932437	3.86405e-07
ZNF274	IRF2BPL	0.895151	4.90577e-06
ZNF224	SGSM2	0.943051	0.00689286
ARID4A	CYTIP	0.859953	5.86503e-05
ZNF142	ZC3H7B	0.956411	4.90577e-06
NCOR2	PHRF1	0.976588	2.86744e-08
FLI1	ATRN	1.11559	0.000657845
ZKSCAN8	TTC21B	0.828619	0.000657845
BAZ2A	NFKB1	0.990209	4.90577e-06
BAZ2A	NFKB2	1.2521	0
MBD4	INPP4A	1.08948	5.86503e-05
MIER1	B3GNT2	0.891766	0.00689286
CAMTA2	INPPL1	0.971117	3.86405e-07
SREBF2	ST3GAL5	0.852335	4.90577e-06
HHEX	RYBP	0.924106	2.86744e-08
GABPA	MAPK9	1.06387	2.09813e-09
MEF2A	ITGAM	0.987056	0.000657845
HMBOX1	TAF1	0.881633	3.86405e-07
THAP12	CBFB	1.11613	0
MEF2A	ITGA5	0.994918	5.86503e-05
MYC	LTB	0.755608	0.00689286
ETS2	SRGN	0.947061	0
ARID5A	TBC1D25	0.674462	0.00689286
THAP12	CANX	1.09325	4.90577e-06
TP53	EIF4H	0.994026	2.86744e-08
ZBED5	CCDC50	0.960953	0
ZNF506	SFI1	0.760347	0.00689286
ZNF22	AKTIP	0.849968	0.00689286
ELF4	NBPF14	0.962069	2.09813e-09
TGIF2	ELAC2	0.995056	0
TP53	EIF3L	1.02732	5.86503e-05
TP53	EIF3M	0.916966	5.86503e-05
KLF2	TECR	0.792199	0.00689286
GMEB2	FGD3	1.07712	0
LITAF	ATMIN	0.977182	2.09813e-09
NFIL3	MARCKS	0.865999	0.00689286
DBP	HIP1R	0.727453	5.86503e-05
TCF12	MAML2	1.09079	0
ZNF770	TMEM123	1.1575	0
SUB1	ZNF207	1.06716	0.00689286
ZBTB40	SCAPER	0.803696	5.86503e-05
SMARCE1	SUMO1	0.954627	2.09813e-09
SMARCE1	SUMO2	1.03121	0
ZNF101	MPHOSPH8	0.89344	0
ZNF207	RAB14	1.15816	0.000657845
ZNF207	RAB18	1.10959	0
ZNF207	RAB1A	1.10276	0
PLAGL2	CYFIP1	0.87007	2.86744e-08
ZBTB34	GAB2	0.94598	2.86744e-08
PLEK	FMNL1	0.972474	3.86405e-07
ZNF770	TMEM168	1.13019	2.86744e-08
TFEB	RNASET2	0.909809	0.000657845
ZNF580	DOPEY1	0.867397	0.000657845
PBX2	ARHGEF12	0.82658	4.90577e-06
CAMTA2	INPP5A	0.987094	0.000657845
HMBOX1	POM121C	1.01152	0
SP4	USP34	0.967255	3.86405e-07
ARID1A	FBRSL1	1.02717	0
NFRKB	XPO4	1.01982	5.86503e-05
JARID2	ARID3A	0.899862	0.00689286
ZNF646	CHPT1	0.787879	0.00689286
TGIF2	CS	1.0545	5.86503e-05
ZNF385A	KCNE3	0.833497	5.86503e-05
ZXDC	MED14	1.009	0.00689286
ZNF770	TMEM209	1.01848	0
ZBED6	HVCN1	1.08185	0
MNT	WDR11	1.02583	0.000657845
KLF2	TOB2	0.813883	0
FLI1	APOL6	1.16348	0
ELF1	PBRM1	1.05402	4.90577e-06
DBP	MDN1	0.72608	3.86405e-07
IRF4	ACSS1	0.825724	0.00689286
FOXK1	ANKRD52	1.08141	0.000657845
RELB	HMGXB3	0.859309	0.00689286
ZXDC	ARHGAP4	1.03756	0.00689286
FOXK1	ANKRD10	1.03867	0.00689286
ZNF142	KDM2A	0.905072	0.00689286
GATA3	AGAP2	0.857439	2.86744e-08
CUX1	DAPK1	0.971477	0
ZNF142	KDM5C	0.814037	0
STAT4	OXNAD1	0.783265	0
E2F3	LGALS8	0.897146	3.86405e-07
MAF1	CCNI	0.750271	0
BAZ2A	ITSN2	1.15393	2.09813e-09
SREBF1	RPS10-NUDT3	0.76477	5.86503e-05
ZNF32	POP5	0.877497	5.86503e-05
CREBZF	KIAA0907	0.946563	5.86503e-05
ZBTB2	INSIG1	1.02406	0.000657845
BCL11B	CEP120	0.896715	3.86405e-07
STAT5A	HDAC3	0.943279	0.00689286
ZNF146	IKZF1	0.883416	0.00689286
ZNF146	IKZF3	0.889029	0
ZBTB48	TBC1D2B	1.01429	5.86503e-05
SON	ADPGK	1.06192	5.86503e-05
ZBTB34	GCH1	0.891009	0
ZBTB11	YME1L1	0.950312	0.000657845
ZBTB48	TBC1D9B	0.775808	5.86503e-05
NCOR2	DEPDC5	0.881149	0.000657845
ZNF33B	SMAD4	0.887907	2.86744e-08
CCDC88A	PAK1	0.75279	2.86744e-08
POU2F2	TRABD	0.917958	0.00689286
TGIF2	PRPF19	1.0456	0.00689286
ID2	LY6E	0.94793	2.09813e-09
STAT5A	ANXA11	1.05217	0.00689286
BCL6	CSF2RB	0.938221	0
AFF4	TRAPPC10	1.11192	0
ZNF460	OPHN1	0.71926	3.86405e-07
PLEK	TOR1AIP1	0.858711	0
ZNF224	ZBED5	0.899526	0.00689286
HMGXB3	PSD4	1.02487	5.86503e-05
SP3	ATMIN	0.93843	3.86405e-07
ZBTB14	VPS36	1.13553	0
ZBTB14	VPS29	1.02692	0.000657845
JARID2	XPNPEP1	0.906486	3.86405e-07
STAT3	MYO5A	1.10562	4.90577e-06
ZNF33A	TRIM27	0.823999	4.90577e-06
GABPA	MALT1	1.12566	2.86744e-08
TGIF2	ATP13A1	1.04365	0
HHEX	SLC16A6	0.901192	0
MTA2	RASSF5	1.07762	2.86744e-08
MXI1	RBM38	0.71602	2.86744e-08
PLEK	MGRN1	1.10989	0
PRDM4	NUP210	1.0565	0
ARNTL	APBA3	0.970228	0.00689286
SP140L	TNRC6C	0.894608	0.00689286
ATF6B	SLC25A3	0.985562	5.86503e-05
KLF2	TLE3	0.817952	0.00689286
ATMIN	PLRG1	1.05322	2.09813e-09
FOSL2	SH2B3	0.96472	0.000657845
RBPJ	GBAS	1.13244	0
STAT5B	TBCC	1.19131	0.000657845
ELK3	TMEM229B	0.77255	0.000657845
STAT5B	TPR	1.1368	5.86503e-05
ADNP2	HNRNPA3	1.02253	2.86744e-08
ZNF710	HDAC5	0.965968	3.86405e-07
ZNF710	HDAC9	0.792965	2.86744e-08
L3MBTL3	ANO10	0.935096	5.86503e-05
RBPJ	GALC	1.04418	0
L3MBTL3	TCHP	1.01039	2.86744e-08
PLAGL1	ZBTB34	0.85548	0.00689286
ZBTB48	TSC2	0.936277	0
ZNF587	CHD7	0.932386	0.000657845
ZBTB40	HDAC4	0.919098	4.90577e-06
CENPT	KRI1	0.7374	2.86744e-08
ETS2	LACTB	0.951983	0.000657845
IKZF1	CYFIP2	1.01796	5.86503e-05
ADNP2	HNRNPH1	1.0427	0.000657845
ZNF32	PHF6	0.98297	0.000657845
FLI1	CS	1.20145	0
HMGXB3	ARHGEF1	0.92881	5.86503e-05
MXD3	TLE3	0.815564	3.86405e-07
ZNF217	VPS25	0.902373	0.000657845
ZNF217	VPS35	0.904884	2.86744e-08
FOXN3	CMTM3	0.991774	0
ZNF335	FAM78A	0.997015	0.000657845
STAT5B	SLA	1.00969	0.00689286
MAFB	SLC46A2	0.993068	2.86744e-08
TBX21	HMOX2	0.688921	5.86503e-05
TFCP2	PGAM1	0.731384	0.00689286
JUNB	BHLHE40	0.789902	0
ZNF146	TNFAIP8	0.942791	0
MXD3	TLR1	0.821682	5.86503e-05
MXD3	TLR6	0.732335	2.86744e-08
THYN1	HNRNPF	0.88139	5.86503e-05
ZNF512	KIAA1429	0.965107	2.09813e-09
L3MBTL3	ZMYM4	1.04039	3.86405e-07
ZNF787	KLHDC3	0.827736	2.86744e-08
ZNF407	TP53BP1	1.03078	5.86503e-05
NR3C1	CCNT1	1.16193	3.86405e-07
NR3C1	CCNT2	1.32773	4.90577e-06
ARID1A	MEF2D	1.01094	0
ZNF609	SDHA	0.977666	5.86503e-05
PLAGL2	PLXND1	0.830732	0.000657845
ZNF787	CALHM2	0.874844	0.000657845
THAP4	SEC13	0.866146	0.00689286
SREBF2	GRK2	0.995547	0
PLAGL2	PLXNB2	0.807874	2.09813e-09
SFPQ	NBPF9	0.871199	0.000657845
ZBTB11	ZC3H14	1.01732	0.00689286
ID2	VDAC2	1.0107	0
ID2	VDAC3	0.915929	5.86503e-05
TFEB	IRAK1	1.02635	0
ELF1	INTS10	0.940969	4.90577e-06
ZNF512	CLEC2D	0.992796	0.00689286
ZNF467	C20orf27	0.753251	3.86405e-07
USF1	SVIL	0.900611	4.90577e-06
ZBTB14	THADA	1.15088	0
CCDC88A	SNX27	0.962203	0
CCDC88A	SNX30	0.904876	0
ZFP36L2	PHRF1	0.769771	0.00689286
SMAD2	UFL1	1.05161	0
CCDC88A	SNX10	0.754592	0.000657845
MGA	INTS6	1.0249	0
MGA	INTS8	0.832405	5.86503e-05
KLF9	TSC22D3	0.75474	0
ZNF32	COMMD6	0.913722	0
TSHZ1	TOB2	0.816004	3.86405e-07
HHEX	PIK3AP1	0.985288	2.86744e-08
HMGB1	TMED5	0.935198	5.86503e-05
HMGB1	TMED7	0.906428	0
CREBZF	FBXO3	1.04648	4.90577e-06
ZXDC	MEF2D	1.1161	5.86503e-05
ARID4A	FBXL3	1.12655	2.86744e-08
MECP2	ZAP70	0.861956	2.09813e-09
ZEB2	MGAT1	0.962526	2.86744e-08
TMF1	USP38	0.872149	0.00689286
MLLT10	PLA2G6	0.787344	4.90577e-06
ZBTB2	EIF4A2	1.162	2.09813e-09
ZNF512	ACSL5	0.960974	4.90577e-06
ZNF32	SMAD4	0.971667	0
SMAD2	UGP2	1.12882	0.00689286
ZNF33B	EXOC1	0.825437	4.90577e-06
ZNF587	ZNF407	0.972908	0.00689286
ADNP	KMT2A	1.06216	0
TSC22D3	KLF9	0.775764	0
KLF13	NDST2	0.971288	3.86405e-07
ZNF646	SENP3	0.89888	0.000657845
ZNF398	TSC2	0.831249	0.000657845
STAT5B	VCP	1.06972	0.00689286
ZNF787	ACLY	0.941277	0
KLF16	FCGRT	0.77224	0
MBD4	INTS10	1.06805	0
ATMIN	ARF6	1.19326	0
KLF12	HNRNPDL	0.941159	5.86503e-05
RERE	TIAM1	0.981971	0
IRF9	SLC9A9	0.963793	3.86405e-07
ZBTB34	ARHGAP26	1.02622	0
ZBTB34	ARHGAP27	1.10493	0
SUB1	UFM1	1.05144	5.86503e-05
PURB	OSTM1	1.09959	0.00689286
SETDB1	PREP	0.882923	0.00689286
ZNF800	PITPNB	1.12729	0.000657845
GLMP	AGPAT2	0.824944	4.90577e-06
ZNF148	MCMBP	1.10874	0.00689286
ELK3	PRR14L	1.0635	0
ZNF417	TNRC6A	0.961585	2.86744e-08
GFI1	AMDHD2	0.748346	0
RBPJ	HHEX	0.963451	3.86405e-07
TGIF2	MTA2	1.08909	5.86503e-05
ARID4B	MRPL38	1.08505	0.00689286
CCDC88A	SPTLC2	0.994726	5.86503e-05
BBX	THAP12	1.12695	3.86405e-07
ZNF280D	TM9SF3	0.91304	0
ZBTB34	ENTPD1	0.955765	0
STAT2	RNF7	0.869219	5.86503e-05
ZBTB33	BNIP2	1.08496	0.00689286
CBFB	RNF138	0.83345	0.00689286
SUB1	UGP2	1.08882	0.000657845
BACH1	HSBP1	0.860898	0.000657845
THAP7	ABHD14B	0.879789	5.86503e-05
PPARD	CSNK1D	1.0146	0
ZBED1	TAPBP	0.936925	0.00689286
ARID5A	RNASET2	1.01383	2.09813e-09
CREB5	MCTP2	0.846374	0.000657845
TGIF2	MTOR	1.09413	0
POU2F2	CD300E	0.806704	2.86744e-08
THYN1	MED17	0.962067	0
RORA	KIAA2026	0.872922	0
ZNF33B	ERCC6L2	0.854894	4.90577e-06
NFXL1	BRD4	0.764065	2.09813e-09
KLF4	FERMT3	0.770544	0.000657845
ZNF335	IKBKB	0.944456	5.86503e-05
ZNF335	IKBKE	0.711212	3.86405e-07
PARP12	ZBP1	0.99755	0.000657845
UBTF	LAT	0.890609	2.86744e-08
SRF	ZC3H11A	1.05984	0.000657845
ATMIN	APEH	1.03666	0
SMAD3	GPR107	0.948441	0
ZNF318	PITPNM1	0.958643	4.90577e-06
ESRRA	ZBED1	1.03744	0
NFYC	WSB2	1.00221	2.09813e-09
NFYC	WSB1	1.07536	0
ZBTB7B	ICAM1	0.864901	0.00689286
SFPQ	STRN	0.973174	3.86405e-07
ZNF611	WDR5	0.940656	0.000657845
ZBED5	ATP13A3	0.989385	0.000657845
REST	RBMS1	0.997846	0.000657845
NFATC2	TBC1D10C	0.87473	3.86405e-07
NCOR1	SERPINB9	0.939634	2.86744e-08
ZBTB2	STK17B	1.14731	2.09813e-09
PURB	DHRS7	1.01074	0
TSHZ1	SMARCA2	0.997083	5.86503e-05
ZFP91	STARD7	1.00929	0.000657845
STAT5B	SBNO1	1.16993	2.09813e-09
ZBED1	FAM45A	1.00501	0
HIVEP2	TNRC6C	0.980426	0
ZNF574	PRNP	0.875923	0
ZNF710	CBFA2T3	0.985561	0
ARID3B	SLX1A	0.943776	5.86503e-05
ARID3B	SLX1B	0.905973	0.00689286
PHB	HADHA	0.743654	2.86744e-08
ZNF668	FBXL14	0.836903	0.00689286
NFRKB	TRAF1	0.83605	0
NFRKB	TRAF3	1.10091	0.00689286
NFKB2	ZBED6	1.0999	2.09813e-09
ZBTB34	FOSL2	1.02826	2.09813e-09
ARID4A	ATP11B	1.09074	3.86405e-07
SMARCC2	PAPSS1	0.75548	5.86503e-05
SPI1	ZNF385A	0.868188	0.000657845
VDR	MAML3	0.809193	0
SRF	DPF2	0.985152	4.90577e-06
FLI1	ELF1	1.22481	3.86405e-07
TFEB	NUDT16	0.968962	2.86744e-08
ELMSAN1	SGPL1	1.04364	5.86503e-05
ELMSAN1	PPFIA1	1.13319	0
PIAS1	C5orf24	1.1131	0.000657845
ARID3A	EXT1	0.820119	5.86503e-05
THAP12	CNN2	1.06632	2.09813e-09
IRF4	ORMDL2	0.699264	0.00689286
PLEK	LGALS1	0.79503	0
ZNF22	CWF19L1	0.905296	3.86405e-07
UBTF	EVL	0.852345	0
MEF2C	KCTD12	0.94994	0
KLF12	UBE2G1	0.864099	0.000657845
STAT2	PTTG1IP	0.975683	0.000657845
ZMIZ2	ZSWIM8	0.992181	0.000657845
BBX	SECISBP2L	1.1274	5.86503e-05
NCOR2	PLOD3	0.977737	0
ZBED1	TYK2	1.00779	0.000657845
MTF1	ZDHHC8	0.940315	0.000657845
ZNF217	FAM120B	0.896864	0
HMGA1	RIC8A	0.894118	0.00689286
THAP12	COG2	0.964966	4.90577e-06
IRF9	SH2D3C	0.859775	0.000657845
ZNF146	RNF157	0.7789	0.00689286
ARID4B	USP38	0.971349	0.00689286
KLF7	RREB1	0.853373	0.000657845
STAT5A	SORL1	1.09019	0
BBX	EPC1	1.17333	0
JDP2	NACC2	0.926248	0
GABPA	MDFIC	0.981159	2.86744e-08
RFX5	FBXW5	0.88908	5.86503e-05
GMEB2	GYS1	0.980501	4.90577e-06
PHB	COPS6	0.904567	0.000657845
SETDB1	PLEC	0.99006	0.000657845
ZKSCAN8	USPL1	0.898012	0.00689286
TSHZ1	ESYT1	0.926118	3.86405e-07
TFEB	DOK1	0.982909	0
TFEB	DOK2	0.937362	3.86405e-07
TSC22D2	AP3D1	0.936696	4.90577e-06
NFIL3	C5AR1	0.841167	0
NFIL3	C5AR2	0.702913	2.09813e-09
VEZF1	ARPP19	1.23608	0
DMTF1	FASTK	0.823832	0.00689286
FLI1	ATF6B	1.02737	5.86503e-05
SPI1	ARID3A	0.904686	0.000657845
ID2	MCL1	0.911485	3.86405e-07
NFE2	UBL7	0.713376	4.90577e-06
ARID3B	ELMSAN1	1.10317	0.000657845
FOXN2	GMFB	0.960009	0
SETDB1	POLG	0.974508	2.86744e-08
SETDB1	POLM	0.921908	0.000657845
TFEB	ITPK1	0.963953	0
ZNF467	CBFA2T3	0.878871	0
ATMIN	ATL3	0.949958	0.000657845
RUNX3	IFITM1	0.870961	0
ZNF142	DNMT1	0.983897	0.00689286
SMARCE1	RPS9	1.0027	0
MECP2	ZSCAN25	0.928403	0.00689286
ZBED1	TWF2	1.01131	3.86405e-07
NFKB1	APH1A	0.952157	0
SMARCE1	RPN1	1.0008	0
RERE	MAP7D1	1.14344	5.86503e-05
POU2F2	TTC7A	0.95607	2.86744e-08
KLF13	HGSNAT	1.05932	0.00689286
NFYC	ARFGAP2	1.03885	0
ZNF787	AAR2	0.812116	0.00689286
SMAD7	LAT	0.821517	0
ARID4B	LONRF1	0.930124	0.000657845
MBD1	RUBCN	1.05966	4.90577e-06
ZNF24	ISCA2	0.851739	0.000657845
PLAGL1	C20orf27	0.739309	0.00689286
RUNX3	PBXIP1	0.916382	2.86744e-08
SETDB1	PNKP	0.950656	5.86503e-05
MTA1	MAPKAPK3	0.836555	0.000657845
TULP4	GRAMD1A	1.11996	0
ZNF142	C11orf21	0.744136	5.86503e-05
VEZF1	ZDHHC6	1.05349	2.09813e-09
ZNF692	GLI4	0.787209	0.000657845
ZNF101	PPM1B	0.771641	4.90577e-06
THYN1	HSPA8	0.990379	0
RLF	STYX	0.952065	5.86503e-05
CBFB	MDFIC	1.04104	0
ZXDC	RALGAPA2	1.00059	2.86744e-08
MEF2D	HLA-E	0.94168	4.90577e-06
THYN1	HSPD1	0.938799	0
ELF1	CLINT1	1.14562	0
AHR	MAPKAPK3	0.796328	0.000657845
KLF7	C1RL	0.942485	3.86405e-07
ZEB2	SERPINB9	0.936598	2.09813e-09
JDP2	PILRA	0.951068	0
THAP7	TERF2	0.906411	4.90577e-06
UBP1	SRSF11	1.2371	5.86503e-05
UBP1	SRSF10	1.22617	5.86503e-05
KLF1	CARM1	0.774147	0
PLEK	TBL1X	0.973615	0
BAZ2B	SPINT1	0.776958	3.86405e-07
CEBPZ	GPR65	0.996947	0.000657845
RBPJ	TRPC4AP	1.10113	3.86405e-07
ZNF280D	TAMM41	0.748955	0.00689286
TULP4	YTHDF1	0.953537	5.86503e-05
ESRRA	POMZP3	0.694788	2.86744e-08
DMTF1	CXCR5	0.773512	3.86405e-07
FOXO1	BACH2	0.886729	0
FLI1	NFATC1	1.11801	5.86503e-05
NFYC	CSNK1D	1.16329	2.09813e-09
STAT6	EXTL3	0.887991	4.90577e-06
STAT6	ADGRE3	0.722858	0.00689286
TP53	SARAF	0.830872	0.00689286
BCL11B	ZZZ3	0.869312	0
ZNF574	BAZ1B	0.846856	0
SREBF2	ACSS1	0.94249	0
RLF	SOS1	0.953899	0.00689286
MXD1	C5AR2	0.831239	0
HOPX	MMADHC	0.724914	4.90577e-06
CREB3L2	MAPRE2	1.01152	2.86744e-08
ZBED1	MGRN1	1.05099	0
CCDC88A	ENTPD1	0.848147	0.00689286
ZNF292	RNMT	1.11932	2.86744e-08
UBTF	BCR	1.07967	0.000657845
FOS	CD302	0.770465	0.00689286
THAP12	CBX3	1.09667	0
YBX3	SMIM7	0.717167	0.00689286
ZNF318	SCAMP2	0.996038	5.86503e-05
MTF1	STX12	1.00553	0
ATF6B	ATP1A1	1.0173	0
ZNF142	DUSP22	0.808084	0.000657845
LYL1	KLF1	0.717764	0.000657845
SMAD4	BUB3	1.04857	2.86744e-08
ZNF516	GAB2	0.927613	0
FOXN3	SMAD2	1.06393	0.000657845
ZBTB37	MBD1	1.18874	0
ZBTB37	MBD3	0.929681	0.000657845
ZBTB37	MBD2	1.06855	5.86503e-05
ZBTB37	MBD4	1.04606	0.00689286
SETDB1	PYGB	0.955802	0.00689286
ARID3B	CPEB2	0.915236	0.000657845
ZBTB25	ATG2B	0.927528	0
ZNF148	MCFD2	1.00331	5.86503e-05
PURB	ARPP19	1.15599	0
ZBTB2	ZMAT3	1.07851	0
POU2F2	FAM65A	0.90025	2.09813e-09
THAP12	CCT7	0.948259	5.86503e-05
NFYC	PIK3AP1	0.938392	0.00689286
ZNF706	PIGT	0.774192	5.86503e-05
ZXDC	GGA2	1.14368	4.90577e-06
RREB1	SETDB1	0.91559	4.90577e-06
ZBTB37	MAU2	1.04498	5.86503e-05
PPARD	LONP2	0.93174	4.90577e-06
MLX	COQ8B	0.850242	0.000657845
SLC2A4RG	NPM1	0.778816	4.90577e-06
TRERF1	BCL9L	0.861768	0.000657845
PBRM1	IL27RA	1.01542	3.86405e-07
PBRM1	NAA15	1.05744	4.90577e-06
E2F3	RNF146	0.940059	0
ZNF292	RORA	0.86463	3.86405e-07
CREB3L2	CDK13	1.03692	0.00689286
NFATC1	TNKS2	1.07383	2.09813e-09
MLX	COPB2	0.860956	0
SSRP1	MCUB	0.765248	0.00689286
ZNF142	DNAH1	0.916621	0
SATB1	XPO4	0.970076	2.09813e-09
POU2F2	MYO9B	0.979808	3.86405e-07
ARID3B	EXTL3	0.920338	3.86405e-07
REST	BBX	1.18928	0
MLLT10	SCAPER	0.738167	4.90577e-06
FOXO1	PLEKHA1	0.872096	5.86503e-05
IRF5	NLRP3	0.966726	3.86405e-07
MLX	COPG1	0.921943	3.86405e-07
ZBED1	FMNL1	1.23318	0.000657845
ZNF587B	FAM217B	0.948059	2.86744e-08
SSRP1	MCM7	0.773755	2.86744e-08
TGIF2	NUP205	0.993643	5.86503e-05
ZBTB25	SYNRG	0.919942	0.000657845
SP4	NAE1	1.03629	0
IRF5	CARS2	0.859271	0.00689286
ZEB1	ZRANB2	0.835392	4.90577e-06
L3MBTL3	CSNK1D	0.999062	4.90577e-06
PLAGL1	FNDC3B	0.913202	4.90577e-06
TGIF2	MOGS	0.971769	0
MAFB	AOAH	0.893856	0
KHSRP	KCNAB2	0.939329	0.000657845
ETS1	SLFN5	0.817268	0.000657845
SLC2A4RG	RPS21	0.80892	0.000657845
SLC2A4RG	RPS20	0.741334	2.86744e-08
ZNF580	RASSF1	0.888591	0.00689286
SLC2A4RG	RPS17	0.746806	0.00689286
GATA1	DMTN	0.766439	5.86503e-05
SPI1	PTAFR	0.944561	0
SMAD7	GPI	0.829933	0
BBX	NR1D2	1.14115	0
ZNF142	RBM10	0.861696	5.86503e-05
ZNF142	RBM15	0.903853	3.86405e-07
MYSM1	APPBP2	1.15216	0
ZNF142	RBM19	0.773776	4.90577e-06
ESRRA	PFKFB3	0.935584	3.86405e-07
JDP2	MBOAT7	0.921094	4.90577e-06
HIVEP2	PCNX2	0.871221	2.86744e-08
TP53	DOCK10	1.06384	4.90577e-06
TP53	DOCK11	1.12593	0.000657845
ATF6B	B3GAT3	0.938786	2.09813e-09
MYSM1	FBXO3	1.06519	4.90577e-06
HMBOX1	TEP1	0.962513	0
ZNF770	LRRC8C	1.03835	4.90577e-06
KLF4	MCTP1	0.839855	0
USF1	LPGAT1	1.042	0.000657845
RUNX1	NR3C1	0.974112	5.86503e-05
ELMSAN1	ABCC1	1.21786	0
ZNF385A	LMO2	0.820994	2.09813e-09
FOXK1	WDR6	0.987201	5.86503e-05
ZNF24	IPO7	1.17653	0
AFF4	ADO	1.22259	0
NR3C2	C12orf57	0.797676	0
SON	CNOT1	1.31463	2.09813e-09
FLI1	ETV3	1.10291	0
TSC22D2	AKAP17A	1.07646	5.86503e-05
ZBED1	CSNK1D	1.08636	0
RFX5	CAMK2D	1.0105	0.00689286
CAPN15	COMMD7	0.891882	0.000657845
ZEB2	GPR141	0.840171	0
SMAD7	FYN	0.788794	4.90577e-06
ZNF280D	WWP1	0.925469	3.86405e-07
STAT3	ROCK1	0.964963	4.90577e-06
ZFX	DMXL1	0.772332	0.000657845
ZEB2	RCC2	0.940907	0.000657845
NFIL3	SRGN	0.897936	0
PHB	HACD2	1.0603	4.90577e-06
CUX1	PLEKHO1	0.85875	0
RFX7	PPIL3	0.972817	0
CBFB	ATP13A3	1.14254	0
PBX2	OSBPL5	0.903168	0.00689286
ZBED6	DGAT1	1.02752	0.00689286
GMEB1	ERMP1	0.955305	5.86503e-05
NFATC1	TNPO3	1.08089	4.90577e-06
CEBPD	ALPK1	0.920094	2.86744e-08
ZNF142	MAP4K2	0.881456	0
TCF12	MEMO1	0.969575	5.86503e-05
ZNF558	PRPF4B	1.05832	2.09813e-09
ZNF787	AHCY	0.880793	0
TRERF1	BBS2	1.00819	2.09813e-09
ZNF207	BTF3L4	1.1904	0.000657845
ZNF506	ERLEC1	0.840137	0.00689286
ZNF12	APPL1	0.953867	0.00689286
ZBED1	TPI1	1.04088	2.86744e-08
ZNF641	TCP11L1	1.00876	0.00689286
SUB1	USO1	1.03516	0
CDC5L	CAMK1D	0.850456	0.00689286
MTA2	SRPRA	1.06498	0
SMAD2	CTDSPL2	1.09633	4.90577e-06
CREB5	RNF149	0.863421	5.86503e-05
NFIL3	STX3	0.871352	0
KLF7	INPP5A	1.03183	3.86405e-07
ZNF516	HSPBAP1	0.769842	0.000657845
NRF1	ANAPC13	0.997263	4.90577e-06
RXRB	VPS13D	1.11613	0.00689286
KLF7	WDFY2	0.903254	0.000657845
CREB5	RNF130	0.918878	0.000657845
LEF1	FLNB	0.839272	0.000657845
CEBPA	AOAH	0.993545	0
KLF13	NFKB2	1.0403	4.90577e-06
ERF	BCL7B	0.804947	0.00689286
ZNF146	METTL5	0.909683	2.09813e-09
SRF	DVL3	0.971848	4.90577e-06
JUNB	MAP3K11	0.967065	5.86503e-05
SUB1	RSL24D1	1.03634	0
ZNF274	KBTBD4	0.910436	0
ATF6B	ARFGAP2	1.14359	0
ZNF692	DCAF15	0.842992	2.09813e-09
STAT2	RIC1	0.98077	0.00689286
ZBED1	TOM1	1.06953	0.000657845
NFYC	CHCHD2	0.84759	0
TFCP2	FBXL14	0.930406	5.86503e-05
ZNF385A	LRP1	0.99928	0
RXRB	MRPL20	0.891113	4.90577e-06
ZNF148	VEZF1	1.21319	4.90577e-06
KLF10	ARID3A	0.725863	0.00689286
NFYC	CD300A	1.00699	0
SMAD4	BTLA	0.878341	0.00689286
FLI1	TMBIM6	1.06927	0.00689286
ZMIZ2	GIGYF1	1.04832	0.00689286
PATZ1	SPRYD3	0.926879	0
ZBTB34	ORAI2	0.906793	2.86744e-08
SMARCE1	ATMIN	1.03653	0.00689286
RLF	PTAR1	0.928374	0
NFYC	C17orf62	1.00881	0
ELK3	HACD4	0.918261	3.86405e-07
RARA	RASSF2	0.941629	0
TULP4	TGFBR1	1.10173	3.86405e-07
RCOR3	TMEM57	0.650872	0
SPI1	SH3BP2	0.925367	0
ADNP	TTC37	1.11391	0
FLI1	EXT2	1.16511	0
ZNF91	TRABD2A	0.791344	5.86503e-05
MEF2A	RRNAD1	0.891026	0.00689286
ZBED1	TNS1	0.754753	3.86405e-07
SREBF2	HEXB	0.896792	5.86503e-05
ARID1A	ZBTB7B	0.89201	0.00689286
PAXBP1	UBLCP1	1.09425	0
ZBTB34	DGCR2	0.940424	0.000657845
SUB1	URI1	0.996853	0.000657845
REL	TUBGCP3	1.12529	2.86744e-08
TCF12	PLSCR3	0.859886	0.000657845
MAFB	CORO1B	0.886203	2.09813e-09
NFKB2	SH2B1	0.913143	2.86744e-08
RUNX3	HNRNPM	0.830721	0
RBCK1	TNFRSF14	0.94894	0
NFIX	ANKHD1	0.83378	0.000657845
CEBPA	CSF2RA	0.941401	0.00689286
HIVEP2	ATP6V0E2	0.834759	3.86405e-07
SPI1	SLC37A2	0.945194	0
REL	OTULIN	1.00455	3.86405e-07
ZBTB37	MCM9	1.06601	3.86405e-07
ZNF217	RAP2B	0.89279	2.86744e-08
ATMIN	GLUD1	0.960887	0.000657845
SLC2A4RG	RPL7A	0.793465	5.86503e-05
ELF1	RANBP1	0.832204	2.86744e-08
PLAGL1	PACSIN2	0.889757	0
FOSB	NFKBIA	0.793954	0
SLC2A4RG	RPL36	0.684134	0.00689286
HMGXB3	RALY	0.960361	5.86503e-05
SLC2A4RG	RPL22	0.805292	0
CIC	FAM160A2	0.974663	0
SLC2A4RG	RPL10	0.743255	0.00689286
ARID4A	SLC35F5	1.08167	0
RORA	PSIP1	0.946545	4.90577e-06
RUNX3	CARD11	0.88531	3.86405e-07
GATA3	CYFIP2	0.85267	2.09813e-09
ZNF467	ADAP1	0.889124	0
[truncated: 47,505 more rows]

## Sheet: Supplementary Data9.4
Supplementary Data9.4 GRN in critical group
Regulator	Target	MI	P values
KHSRP	ATP5G3	1.17751	4.863e-05
KHSRP	ATP5SL	1.08495	0.00587198
RUNX3	CCDC88C	1.13874	0
ZNF609	KLF11	1.22456	4.01302e-06
ELF2	BAZ1A	1.01084	0.00587198
GLI4	MEMO1	1.15139	0.000552887
STAT2	PISD	1.22972	0.00587198
ZFX	DENND4B	1.25803	0.000552887
LRRFIP1	BOD1L1	1.04517	0.00587198
MAF1	DPM2	1.0686	0.00587198
SREBF2	ZNF580	1.25676	4.863e-05
ZBTB7B	DICER1	1.30091	0
BBX	CCT5	1.24189	0.00587198
CAPN15	TUBGCP6	1.21301	4.863e-05
ELF4	ADCY7	1.2171	3.11921e-07
CENPT	DUSP22	1.12473	0.000552887
ZNF668	FYCO1	1.32134	4.01302e-06
SON	SIN3B	1.29965	0.00587198
ZNF513	AGO3	1.31203	4.863e-05
BCL6	FAM129A	1.12636	0
NR2C1	ADNP2	1.25484	0
GATAD2A	C11orf58	1.10549	0.00587198
ZMIZ2	COMMD10	1.11399	4.863e-05
ZBED5	GOLGB1	1.26499	0
RBPJ	FAR1	1.15525	0.00587198
HHEX	SLC23A2	1.09748	0.00587198
GATAD2B	OTULIN	1.27799	3.11921e-07
NFIX	DCAF12	1.12636	0.00587198
TSHZ1	TAP2	1.28925	0
SMARCE1	ARCN1	1.12976	0.000552887
ZNF609	PABPC4	1.11383	0.00587198
ZMIZ2	TMED4	1.31203	4.863e-05
ERF	FRMD8	1.25803	0.000552887
KMT2C	TAOK1	1.31459	0
ZXDC	TGOLN2	1.21301	0.00587198
KLF6	CASP4	1.19314	0.000552887
STAT2	PGLS	1.26027	0
ZNF770	PSMD11	1.26397	2.27297e-08
ZNF32	AKR1A1	1.1607	0.00587198
ZNF518B	RBBP5	1.03972	0.00587198
SPI1	ATP11A	1.11804	4.01302e-06
ETV3	BRD1	1.13019	0.00587198
ZNF587	DPCD	1.1635	4.863e-05
STAT2	SEC23A	1.22634	0.000552887
ZNF516	ZNF267	1.23776	0
THAP4	CIAO1	1.23876	3.11921e-07
AHR	ERAP2	1.18811	0.000552887
CREBZF	GALNT1	1.14636	0.000552887
STAT2	PFKL	1.253	0.000552887
KHSRP	ATP5A1	1.25633	3.11921e-07
AFF4	DIAPH2	1.32328	0
BBX	NOL12	1.28521	0
ZXDC	DTX2	1.1635	4.863e-05
ZNF335	TTC14	1.27966	0.000552887
BAZ2B	KLC1	1.27622	0.00587198
ZNF335	TTC19	1.23467	3.11921e-07
MEF2D	AP2A1	1.253	0.000552887
SPI1	SLC16A3	1.16974	2.27297e-08
BAZ2B	CSNK1D	1.12636	0
BAZ2B	KLF7	1.12636	0.00587198
FOXK1	ARHGEF18	1.24088	0
ZNF292	HERC3	1.15525	0
GLI4	DCAF1	1.16615	0.00587198
IRF8	TARDBP	1.20146	4.01302e-06
ATMIN	RUFY3	1.15139	0.000552887
PURB	TCEB2	1.12976	0.000552887
ZSCAN25	DUT	1.14803	3.11921e-07
TFCP2	ZBTB33	1.25427	0
USF1	VDR	1.01806	3.11921e-07
ZBTB14	IGF2BP2	1.23481	0.00587198
NFATC3	AKAP7	1.13214	4.01302e-06
ZSCAN25	SPECC1L	1.32886	0
ZBTB7B	NUMB	1.08316	4.863e-05
SMARCE1	PIGY	0.987409	0.00587198
SETDB1	MTHFR	1.17302	0.000552887
MEF2D	GRPEL1	1.08713	3.11921e-07
HMBOX1	DUSP23	1.27077	0.00587198
HMBOX1	DUSP10	1.25861	0
ZNF398	SIK3	1.27653	4.863e-05
ZNF142	POGK	1.27966	0
FOS	CANT1	1.17302	0.000552887
KHSRP	B3GAT3	1.17302	0.000552887
PATZ1	RANBP10	1.09858	4.863e-05
CAPN15	PARVG	1.22456	4.01302e-06
RUNX3	TMOD2	1.15525	0.00587198
ZSCAN25	CLINT1	1.24189	0.00587198
ADNP2	SEC11A	1.06638	0.000552887
ZNF142	PLD3	1.24766	4.01302e-06
ZSCAN25	ZZEF1	1.30092	1.74844e-09
LRRFIP1	LPGAT1	1.19739	1.74844e-09
USF1	SYK	1.23776	4.863e-05
RBCK1	ARHGEF1	1.16969	3.11921e-07
ZBED5	TNKS2	1.23137	0.000552887
RREB1	GPSM2	1.09304	0.000552887
ZBTB48	TOP2B	1.22126	0
MLX	LONP2	1.35741	0.00587198
ZFP91	OSBPL8	1.07405	0.00587198
ZNF32	SMIM7	1.24359	2.27297e-08
THAP4	INTS10	1.24037	0
ZSCAN25	GAK	1.31698	0
DNAJC1	ASMTL	1.11866	4.863e-05
BCLAF1	IL13RA1	1.17805	0.000552887
ZBED1	TUBGCP3	1.24189	0.00587198
ZBTB44	DCTN1	1.18413	0.00587198
ZNF668	TMED2	1.28727	4.863e-05
BBX	CLTA	1.22213	0
ZBED5	BIRC6	1.2171	3.11921e-07
ZNF609	SSR1	1.21301	0.00587198
ELMSAN1	FAM46A	1.19135	3.11921e-07
BBX	CLK2	1.22456	4.01302e-06
PRDM4	MCCC2	1.03972	0.00587198
IRF8	LOC728392	1.18825	4.863e-05
ZNF484	NUP188	1.0686	0.00587198
ATMIN	LAPTM4A	1.17786	3.11921e-07
IRF8	VAMP8	1.25128	2.27297e-08
MTA2	SPNS1	1.18413	0.00587198
FOSL2	ACAP2	1.19895	0
PIAS1	IRAK3	1.16145	0.000552887
ZNF609	MTHFR	1.27077	0.00587198
ZNF384	TTC7A	1.18243	2.27297e-08
DMTF1	TSC2	1.20471	0.000552887
VEZF1	R3HCC1L	1.26719	4.863e-05
ZNF460	COG5	1.27077	1.74844e-09
ZNF319	SASH3	1.10838	0.00587198
GLI4	MYCBP2	1.27685	0
ZBED1	RNF4	1.31698	4.01302e-06
ZNF484	CHD6	1.20146	4.01302e-06
RUNX1	PPP6R2	1.29965	0
BBX	COG1	1.18243	2.27297e-08
ZNF142	XYLT1	1.24243	4.863e-05
BBX	COG5	1.22456	4.01302e-06
ZSCAN25	AQR	1.27799	3.11921e-07
IRF7	MX2	1.3051	0.00587198
ZNF146	SLC52A2	1.13781	0
ATF6B	MBTPS1	1.21846	0.00587198
FLI1	ARCN1	1.24189	0.00587198
SPI1	GAS7	1.19791	4.863e-05
BHLHE40	RAB34	1.09748	0.00587198
BHLHE40	RAB35	1.31135	0.000552887
ZSCAN25	BBX	1.31965	0
SMARCE1	ARL8B	1.22705	2.27297e-08
ELF4	SIRPA	1.2748	0
ATF6B	RUBCN	1.25861	0
NCOR1	EPS15L1	1.18811	0.000552887
ZNF292	PGS1	1.04517	0.00587198
SRF	BRD7	1.15498	3.11921e-07
RFX5	TEX264	1.12511	2.27297e-08
ZBTB33	TRAPPC9	1.22456	4.01302e-06
ZNF460	DCTN1	1.14165	2.27297e-08
CDC5L	MPP1	1.19968	0.000552887
ZFP91	ZNF335	1.23953	1.74844e-09
CREBZF	ZNF207	1.25279	0.00587198
ZBTB34	ARID5A	1.19968	0.000552887
DMTF1	TPP2	1.20974	0.000552887
RBPJ	CELF2	1.12511	2.27297e-08
STAT2	PDXK	1.20146	4.01302e-06
RBCK1	FAM53B	1.26719	4.863e-05
ZMIZ2	MROH1	1.28727	0
HMBOX1	RBL2	1.19968	0.000552887
ZNF460	CTSH	1.24189	0.00587198
CREBZF	ZNF335	1.19375	1.74844e-09
CREBZF	ZNF318	1.19135	3.11921e-07
SP3	FEM1C	1.21301	4.863e-05
ZNF484	FAM156B	1.24711	4.863e-05
ELMSAN1	CHERP	1.30928	1.74844e-09
MEF2D	ARID4B	1.10293	0.00587198
THAP12	SAMD1	1.31244	2.27297e-08
ZNF558	INTS1	1.17835	0
HIVEP1	STRADA	1.03972	0
BBX	CRCP	1.21477	0.000552887
HMBOX1	FRMD8	1.08923	4.863e-05
HMBOX1	RAE1	1.34008	4.01302e-06
THAP12	ABL1	1.28436	2.27297e-08
STAT5A	SMCR8	1.24693	3.11921e-07
TCF12	MCFD2	1.19968	0.000552887
ZNF316	VTI1A	1.12636	3.11921e-07
THAP12	ABI3	1.23776	4.863e-05
ZNF513	ATG5	1.29965	0.00587198
THAP12	AATF	1.21301	3.11921e-07
ZNF587	ITSN2	1.253	0.000552887
ZNF24	IMPAD1	1.10499	1.74844e-09
ZNF484	CCT5	1.08593	4.01302e-06
ZNF32	ARL17B	1.18243	2.27297e-08
NCOR2	DPYSL2	1.20389	0
ZNF484	FAM168B	1.23137	0.000552887
ZNF513	ATRN	1.12636	0.00587198
TFCP2	TXLNA	1.18308	0.000552887
DMTF1	TOB2	1.3257	4.01302e-06
FOXP1	TBRG4	1.1976	4.863e-05
L3MBTL3	UTRN	1.18243	2.27297e-08
THAP12	ACLY	1.21301	4.863e-05
MNT	RPS10-NUDT3	1.18413	0.00587198
HMBOX1	DENND4B	1.18413	0.00587198
ATF6B	VPS33A	1.27077	0.00587198
MYSM1	LPCAT2	1.28221	0
ATMIN	RUNX1	1.1047	3.11921e-07
CREBZF	ZNF558	1.14165	2.27297e-08
PBRM1	RNASE6	1.27513	4.01302e-06
TFCP2	LUC7L3	1.20146	4.01302e-06
ZNF142	PUM1	1.27077	0.00587198
ETS2	TLR6	1.1197	0.000552887
ZSCAN25	RANBP6	1.19968	0.000552887
TSHZ1	CIAO1	1.18825	4.863e-05
DMTF1	TMPO	1.22126	0
ZFP91	ZNF706	1.24243	4.863e-05
ATF6B	RUFY3	1.26499	0
KMT2C	C3orf62	1.11866	4.863e-05
HMBOX1	RCE1	1.22391	0.00587198
ZFX	VPS39	1.22634	0.000552887
ZNF513	ARSD	1.24734	0.00587198
ZNF407	APBB3	1.15139	0.000552887
SMARCE1	TMEM69	1.05897	1.74844e-09
RXRB	DDX23	1.21768	4.863e-05
RXRB	DDX41	1.09748	0.00587198
ZNF32	OAS2	1.06719	4.01302e-06
IRF8	TMEM209	1.29387	4.01302e-06
ELK3	MGAT4B	1.13181	0.00587198
ZNF460	CHD8	1.1745	1.74844e-09
MIER1	RNF41	1.09304	0.000552887
ZFP91	ZNF800	1.16741	0
HIVEP1	CACUL1	1.07405	0.00587198
ZSCAN25	MPHOSPH8	1.17835	4.01302e-06
TSHZ1	SMU1	1.05062	0.00587198
TGIF2	LARS	1.0686	0.00587198
SON	TGFBRAP1	1.21301	1.74844e-09
VEZF1	USP39	1.19135	3.11921e-07
ZNF516	ARL11	1.2232	2.27297e-08
ZNF207	RBM26	1.14636	0.000552887
ZNF513	PPTC7	1.27077	0.00587198
ETV3	PPP3CA	1.08593	4.01302e-06
STAT2	UBE2E1	1.25203	4.01302e-06
CSDE1	TMEM9B	1.22876	0
CIC	MYSM1	1.19739	1.74844e-09
TSHZ1	ERAP1	1.24189	0.00587198
ZBTB48	BIRC6	1.27966	0.000552887
ZXDC	CCDC84	1.24189	0.00587198
CCDC88A	CRTAP	1.15525	1.74844e-09
THAP12	HMBOX1	1.32513	2.27297e-08
CENPT	LY86	1.22892	4.01302e-06
ZNF32	TATDN2	1.19968	0.000552887
ZNF512	NUMA1	1.0686	0.00587198
BBX	ELMO2	1.28167	0.00587198
RBCK1	AKAP13	1.28568	0
MIER1	IL1RN	1.03972	0.000552887
ATF4	EHD1	0.963978	0.00587198
ZBED4	RUBCN	1.2468	0.000552887
MEF2D	PLAGL2	1.20547	0
TFEB	ATG3	1.10813	0.000552887
ZBTB1	MED21	1.07405	0.00587198
ZEB2	DYNLT1	1.19968	0.000552887
DMTF1	ZSCAN25	1.19375	1.74844e-09
ZNF800	VPS33A	1.1607	0.00587198
ZNF512	NUP85	1.17835	4.01302e-06
IRF8	TMEM30A	1.18413	0.00587198
ZBTB33	PLEKHA2	1.18413	0.00587198
DNAJC1	HMGN2	1.24189	0.00587198
PRDM4	PRPF4B	1.17835	4.01302e-06
ZBTB34	TBL1X	1.14803	3.11921e-07
SRF	RABL6	1.23034	0
PRDM4	PRPF39	1.12636	0.00587198
ZBTB37	PHF20L1	0.959742	0.000552887
ZNF318	MYO18A	1.28082	0
IRF5	NISCH	1.1635	4.863e-05
NRF1	PRPF38A	1.32131	3.11921e-07
ZNF318	ATP10A	1.22702	4.863e-05
SREBF2	NUP62	1.19137	0
ELF4	ACTN4	1.09748	0.00587198
ZBTB48	FAM193B	1.18413	0.00587198
TSHZ1	ERCC3	1.19375	1.74844e-09
MBD3	GOT2	1.11399	4.863e-05
ZBTB14	ANKLE2	1.1976	4.863e-05
NRF1	TNS1	1.27077	0.00587198
ZNF484	SRSF10	1.28972	0.000552887
ZMIZ2	FYCO1	1.16817	4.863e-05
SFPQ	WDFY1	1.21628	0
ZNF460	CLTA	1.1635	4.863e-05
TFCP2	CYB561D1	1.11697	3.11921e-07
ZBTB34	PPP4R1	1.18958	0.00587198
AHR	LMAN2	1.19608	4.01302e-06
SFPQ	RFX5	1.15362	0.00587198
CDC5L	MDM4	1.17835	4.01302e-06
ERF	UNC93B1	1.20281	2.27297e-08
NFX1	OSBP	1.19968	0.000552887
FLI1	FCHO1	1.21768	4.863e-05
ZNF609	TAF3	1.29965	3.11921e-07
ZNF609	TAF9	1.29802	0
DMTF1	SUN1	1.28794	0
SRF	RNF135	1.22213	0
SETDB1	MTA1	1.03972	0.00587198
DMTF1	STX8	1.27966	0.000552887
SP140L	NFATC2IP	1.20974	0.000552887
ZBTB7B	OGFR	1.15139	0.000552887
ESRRA	SENP5	1.24288	0
CEBPA	IMPA2	1.09748	0.00587198
THAP12	U2AF1L4	1.23467	3.11921e-07
PIAS1	PLAUR	0.959742	0.000552887
ZNF668	GORASP1	1.1607	0.00587198
ZSCAN25	TAOK2	1.21301	4.863e-05
RREB1	CTDSP1	1.14636	0.000552887
CDC5L	MBD2	1.1197	0.000552887
ZNF516	AREL1	1.09748	0.00587198
DBP	CXXC1	1.06638	0.000552887
CAPN15	RING1	1.08304	3.11921e-07
ZBTB33	AKR1A1	1.18413	0.00587198
ZSCAN25	DDX56	1.28062	0
ZNF319	TM9SF4	1.20593	0.00587198
ZNF800	COG1	1.19968	0.000552887
ATF6B	PLAC8	1.31698	0
ATF6B	NCSTN	1.24693	3.11921e-07
CENPT	MADD	1.21846	0.00587198
ZNF292	ZBTB37	1.11399	4.863e-05
MTF1	DNAJC3	1.14086	4.01302e-06
CAMTA2	RNF44	1.20389	0
GATAD2B	VPS29	1.27077	0.00587198
AFF4	DIABLO	1.3026	4.01302e-06
GATAD2B	VPS35	1.24189	0.00587198
ZNF384	FGD2	1.19543	3.11921e-07
DMTF1	SRP9	1.22391	0.00587198
ZXDC	DDX5	1.25803	0.000552887
ZNF831	RASGRP1	1.20063	0
TSHZ1	STX8	1.25152	1.74844e-09
FOXK1	UBL3	1.18413	0.00587198
MIER1	C18orf21	0.986402	0.000552887
FOXP1	NFATC2IP	1.21301	0.00587198
ZNF641	ZSWIM6	1.1976	4.863e-05
PLAGL1	ABHD2	1.03972	0.000552887
NME2	ADSL	1.12636	0.00587198
ZSCAN25	PML	1.24734	0.00587198
ZXDC	DPCD	1.17835	4.01302e-06
ELMSAN1	SETD5	1.29509	0
BCL6	DYSF	1.14636	0.000552887
AFF4	SRSF11	1.24189	0.00587198
ATF6B	SIPA1L3	1.17302	0.000552887
ZNF652	NAPRT	1.23776	0
ESRRA	SERF2	1.08147	0.000552887
MLX	SIRT7	1.12473	0.000552887
ZNF609	TEP1	1.27077	4.01302e-06
ZNF142	PAN2	1.24189	0.00587198
MEF2D	DDX39B	1.26306	0.000552887
NCOR1	CDK19	1.25633	0
HMBOX1	RNF7	1.16969	3.11921e-07
ARID2	PPP2R2D	1.01629	0.00587198
ZNF558	PHF10	1.2364	0.000552887
ZBTB14	PSMD13	1.03972	4.863e-05
ZNF207	OSBPL8	1.11399	4.863e-05
ZNF580	SPCS1	1.0686	0.00587198
SFPQ	RIC1	1.09748	0.00587198
ZBED4	RPS6KA4	1.20048	0.00587198
SRF	OXA1L	1.14636	0.000552887
ZNF668	MROH1	1.30475	2.27297e-08
ZBTB37	KLF6	0.969789	0.00587198
ARID4B	SIAH1	1.15525	0.00587198
DMTF1	ARHGEF18	1.13181	0.00587198
NME2	CORO1B	1.23481	0.00587198
HMGB2	IQGAP1	1.1047	3.11921e-07
ADNP2	CLK2	1.25803	0.000552887
ZNF580	AKAP7	1.2309	2.27297e-08
ZBED4	CLINT1	1.19375	1.74844e-09
ZNF460	CAST	1.21301	4.863e-05
ADNP2	MSRB2	1.21301	0.00587198
ZNF460	CAPG	1.21301	3.11921e-07
ZNF668	ZBTB33	1.31135	0.000552887
ZNF460	CANX	1.16741	0
CDC5L	PPFIA1	1.10348	3.11921e-07
MEF2D	STK38	1.18243	2.27297e-08
KLF16	NUDT21	1.25633	3.11921e-07
KLF16	NUDT22	1.13214	4.01302e-06
ZNF652	MTMR14	1.24734	0.00587198
ZSCAN25	SON	1.25203	4.01302e-06
DMTF1	TAF3	1.29002	1.74844e-09
SETDB1	NEK6	1.19314	0.000552887
RUNX3	CCDC115	1.26205	0
ZNF142	TRIM14	1.18413	0.00587198
ZNF142	TRIM44	1.27077	4.01302e-06
TGIF2	RNF113A	1.1745	1.74844e-09
ZNF611	RAP1GDS1	1.29824	4.01302e-06
ZMIZ1	ANKRD11	1.15525	4.01302e-06
ZSCAN25	TPR	1.3538	0
ZXDC	NCKAP1L	1.18825	4.863e-05
ZNF460	ZZEF1	1.24766	4.01302e-06
THAP4	CIITA	1.20547	0
ZNF800	HNRNPC	1.18958	0.00587198
ZNF587	PNISR	1.09748	1.74844e-09
THAP4	ATXN7L3B	1.29509	0
IRF9	ATP2B1	1.31048	0
ID2	SYNE3	1.25803	0.000552887
ZNF292	PURB	1.22745	0
SP140	ANKRD36C	1.1607	0.00587198
KLF7	PHKA2	1.23034	0
KLF7	AGO4	1.1635	4.863e-05
THAP4	DENR	1.15525	4.01302e-06
SRF	CANX	1.21018	4.01302e-06
NFATC3	MPP6	1.17315	4.863e-05
ZNF460	CCNH	1.34008	4.01302e-06
ZNF407	EIF2AK2	1.29686	0
ZBED4	PLOD3	1.35741	0.00587198
NCOR2	NACC1	1.29066	0
SRF	CAST	1.18413	0.00587198
SRF	CAPG	1.30928	0
FLI1	CD47	0.996399	3.11921e-07
HMBOX1	RRN3	1.29387	4.01302e-06
PLAGL2	TMEM184B	1.21301	0
ZNF280D	UFL1	1.18825	4.863e-05
ADNP2	DTNBP1	1.31135	0.000552887
ZNF280D	UFM1	1.25633	0
STAT6	CNOT3	0.999554	4.863e-05
ZNF513	ACLY	1.26188	0
ZNF516	RAB27A	1.18413	0.00587198
ZNF142	VPS41	1.27899	0
ZNF611	UBA6	1.09748	0.00587198
ZNF318	ATP5G3	1.15525	4.01302e-06
ZNF800	S100PBP	1.30475	2.27297e-08
ADNP2	REPS1	1.19968	0.000552887
THAP12	ATRN	1.23137	0.000552887
ZNF516	DEF8	1.15139	0.000552887
TFEB	BBS2	1.19135	3.11921e-07
ZXDC	DCTN5	1.31055	0.00587198
PBRM1	TXLNA	1.26605	1.74844e-09
L3MBTL3	SRRM1	1.21301	0.00587198
L3MBTL3	SRRM2	1.27077	0
ESRRA	SETD5	1.25633	3.11921e-07
USF1	TYK2	1.22456	4.01302e-06
ZSCAN25	SLC25A11	1.19968	0.000552887
PLSCR1	ACAP3	1.12976	0.000552887
MNT	MAPK8IP3	1.26027	0
CUX1	NPTN	1.1455	2.27297e-08
ZSCAN25	OGT	1.33678	4.863e-05
ADNP2	GATAD2B	1.253	0.000552887
ZNF609	IDH3B	1.23137	0.000552887
ZNF318	ATXN7L1	1.19135	3.11921e-07
ZNF335	YEATS2	1.18958	0.00587198
ZNF142	PDP1	1.21301	0
RREB1	PTAFR	1.14803	3.11921e-07
SRF	G6PC3	1.17377	3.11921e-07
ZBTB14	KDM4A	1.15961	4.01302e-06
IRF5	RPS6KA4	1.21846	0.00587198
STAT2	NISCH	1.24189	0.00587198
ELF4	ADAP2	1.24749	0
ZNF460	WDR45B	1.09748	0.00587198
THAP12	AUP1	1.21846	0.00587198
ADNP2	COA3	1.1635	4.863e-05
MEF2D	TARDBP	1.29965	0.00587198
ELMSAN1	SENP5	1.25427	0
ZBTB14	BAZ1B	1.14636	0.000552887
DBP	NMT1	0.981959	0.00587198
ADNP2	COG1	1.29965	0
FOXN2	PPP2R5A	1.15642	0.000552887
FOSL2	ACOX1	1.14696	0
ZNF398	DIABLO	1.27077	0.00587198
ZNF800	TM9SF2	1.15525	0.00587198
ZBED1	KIAA0141	1.21301	0.00587198
SSRP1	HIST1H4E	1.20048	0.00587198
CDC5L	BTBD9	1.28326	0
BBX	DGKZ	1.25639	4.01302e-06
RARA	THEMIS2	1.28727	0
ZMIZ2	REXO1	1.26499	0
CCDC88A	GRN	1.25378	0
DNAJC1	VAC14	1.27966	0.000552887
FLI1	BFAR	1.0686	0.00587198
CCDC88A	GNS	1.18909	0
ARID2	SLC1A5	1.09748	1.74844e-09
ZNF417	NUDT22	1.22987	0.000552887
LRRFIP1	CELF2	1.1815	0
MNT	DNAJC13	1.24243	4.863e-05
MTF1	ALOX5	1.24734	0.00587198
ZFP91	ADNP2	1.16969	3.11921e-07
L3MBTL3	STK11	1.18825	4.863e-05
ZEB2	ZDHHC6	1.24189	0.00587198
SREBF1	SUGP2	1.22213	0
ZNF22	SPIN1	1.14369	0
STAT5A	LRRC37A2	1.20281	2.27297e-08
NCOR1	LYPLA1	1.1745	1.74844e-09
STAT2	MRPS21	1.23226	1.74844e-09
THAP12	DNAJC14	1.28727	4.863e-05
TFEB	AATF	1.18825	0
ZNF710	TBC1D22A	1.22527	3.11921e-07
ADNP2	RECQL	1.21301	0.00587198
ZNF460	FASTKD5	1.18413	0.00587198
TSHZ1	FAAP20	0.953077	0.00587198
ZMIZ2	SEC24C	1.21846	0.00587198
MEF2D	SLC8B1	1.11399	4.863e-05
ARID3A	C1RL	1.06638	0.000552887
ID2	JMJD7-PLA2G4B	1.2359	0
IRF8	SYNE3	1.25633	3.11921e-07
ADNP2	CCT8	1.13214	4.01302e-06
CREB3L2	ZBTB40	1.15423	4.01302e-06
ADNP2	CCNI	1.29509	0
THYN1	MRPS21	1.25203	4.01302e-06
ZNF417	STK16	0.924196	4.01302e-06
HIVEP1	GMEB2	1.18308	0.000552887
ZKSCAN8	NARS	1.1182	0.000552887
ZNF335	PDE12	1.3568	0
ZNF484	RBM10	1.27539	0
ZNF484	RBM14	1.253	0.000552887
TCF12	MAT2A	1.18413	0.00587198
ZNF484	DNAH1	1.27622	0.00587198
AFF4	DNAJB14	1.23776	4.863e-05
GLMP	LAPTM4A	1.14636	0.000552887
SP1	SMARCD2	1.3051	0.00587198
ATMIN	FAM168A	1.0686	0.00587198
CREBZF	SUGP2	1.28029	0
ZNF653	REXO2	1.14019	0
CDC5L	LRMP	1.04357	2.27297e-08
ZNF335	CXorf40A	1.23764	4.01302e-06
ESRRA	TMEM184B	1.27077	4.01302e-06
HMBOX1	SMU1	1.30374	3.11921e-07
ZNF512	ZBED4	1.23776	4.863e-05
SPI1	NLRP12	1.10904	4.01302e-06
THAP12	RNF114	1.27622	0.00587198
KLF16	TNRC18	1.23776	4.863e-05
RFX1	LIN7C	1.06915	4.863e-05
RBCK1	HLA-DMA	0.981959	0.00587198
ARNTL	TBC1D14	1.13045	3.11921e-07
CEBPD	NPEPPS	0.843003	0.00587198
MBD3	HSPA9	1.18825	4.863e-05
SMARCE1	DIS3L2	1.18413	0.00587198
PHB	RANBP1	1.13727	0.00587198
HMBOX1	SMG6	1.21846	0.00587198
ZBED1	TMEM184B	1.2853	1.74844e-09
ELF2	MKRN1	1.24734	0.00587198
NME2	APRT	1.14165	2.27297e-08
ARID2	SLC4A1	1.01306	0.000552887
KLF16	ZMIZ2	1.15525	4.01302e-06
ZBTB7B	ZSWIM6	1.25639	4.01302e-06
DMTF1	ZNF32	1.1607	0.00587198
FOXK1	GABBR1	1.12636	0.00587198
SFPQ	POGZ	1.22936	0.00587198
ZBED5	TOP3A	1.11674	1.74844e-09
BHLHE40	VPS53	1.08923	4.863e-05
TRERF1	VOPP1	1.09748	0.00587198
ARNTL	APMAP	1.17302	0.000552887
IRF8	ATMIN	1.01809	0.000552887
ADNP2	MRPS30	1.21301	0
UBP1	BCL2L2-PABPN1	1.23876	3.11921e-07
NME2	ATG3	1.23481	0.00587198
ATF6	NBPF8	1.17805	0.000552887
DMTF1	IL12RB1	1.21301	0.00587198
DBP	SPN	1.1197	0.000552887
DMTF1	ZNF76	1.16615	0.00587198
MTA2	HLA-DMB	1.14636	0.000552887
FOS	ARHGAP26	1.13874	4.863e-05
MTA2	HLA-DRA	1.24037	0
STAT2	OGFR	1.36591	2.27297e-08
FOSL2	TMEM87A	1.242	4.01302e-06
RBCK1	BICD2	1.27312	0.000552887
ZNF32	PRKX	1.23776	4.863e-05
NCOR1	LEMD2	1.18707	4.01302e-06
HMGXB3	POGZ	1.19968	0.000552887
UBP1	CECR5	1.21664	1.74844e-09
HMBOX1	DHX16	1.20471	0.000552887
HHEX	SKIL	1.08049	2.27297e-08
HMBOX1	SNX1	1.13874	4.863e-05
MBD1	CLINT1	1.03972	0.000552887
NCOR1	RALGAPB	1.19539	0.00587198
UBP1	EXOSC10	1.18811	0.000552887
ZNF142	OVCA2	1.20281	2.27297e-08
POU2F2	KPNA3	1.14669	4.863e-05
ZBED4	UFL1	1.24037	0
ATMIN	NCOR2	1.06152	0.00587198
ZBED4	UFM1	1.25152	1.74844e-09
ZNF224	SGPL1	1.28208	3.11921e-07
ZBTB1	PRPF40A	1.18825	4.863e-05
JARID2	YLPM1	1.27622	0.00587198
ID2	LDHA	1.18565	0
ZNF384	ENC1	0.986402	0.000552887
THAP12	PYGO2	1.27685	0
HMGB2	TNRC18	1.21301	0.00587198
RREB1	GORASP1	1.22936	0
THAP7	GRAP	1.01084	0.00587198
ZNF385A	OSTF1	1.03972	0.00587198
FOXP1	MGAT5	1.12636	0.00587198
ARID2	FAXDC2	1.01084	0.00587198
ATMIN	NCOA3	1.18308	0.000552887
NRF1	TYK2	1.24189	0.00587198
ADNP2	BZW1	1.13045	3.11921e-07
MBD3	PTDSS1	1.13181	0.00587198
ESRRA	CHERP	1.12636	0.00587198
ZNF653	TCEANC	1.2364	0.000552887
RERE	TRIM39	1.15139	0.000552887
CENPT	MEF2C	1.26252	4.863e-05
SREBF2	SGSM2	1.12636	0.00587198
NFRKB	XAB2	1.0795	0.00587198
SRF	CST3	1.19579	4.01302e-06
ZNF484	DGKQ	1.253	0.000552887
TSC22D2	FAM160A2	1.0795	0.00587198
HMGXB3	PAN2	1.24766	4.01302e-06
ZNF518B	POLR2L	1.14636	0.000552887
TFEB	STK11IP	1.2309	2.27297e-08
ZNF787	RCOR1	1.18717	4.863e-05
SRF	CTSH	1.20787	0
MTA2	RASAL3	1.25803	0.000552887
THYN1	SNRNP200	1.16589	2.27297e-08
ZNF609	RNF7	1.17835	4.01302e-06
ZNF609	RNH1	1.20146	4.01302e-06
ZNF710	SP110	1.22978	0
TFEB	AKT1	1.24189	0
UBP1	EMC10	1.13214	4.01302e-06
SSRP1	LARS	1.27077	1.74844e-09
RERE	TRIOBP	1.19503	0.00587198
MEF2D	CWC22	1.27077	4.01302e-06
ZNF460	DDX17	1.23137	0.000552887
KMT2C	NCKAP1L	1.22391	0.00587198
ATF6B	NELFB	1.25633	3.11921e-07
L3MBTL3	TOB2	1.29177	0
ZNF516	ARAP1	1.15961	4.01302e-06
ZBED4	NCOA3	1.34297	3.11921e-07
ZNF516	ARAP3	1.18958	0.00587198
CREBZF	FAM193B	1.21943	0
MBD3	GGA3	1.00376	0.00587198
TFEB	MARCH8	1.12636	0.00587198
ZBTB1	PRPF38A	1.24451	0
HMBOX1	SETX	1.18627	2.27297e-08
ZNF484	DEF6	1.23357	4.01302e-06
SRF	CR1L	1.04475	0.000552887
CAPN15	TSHZ1	1.21301	4.863e-05
ZNF513	EIF4A1	1.14636	0.000552887
CCDC88A	CFP	1.2338	0
CCDC88A	TUBGCP2	1.04408	4.01302e-06
ZBTB48	UFM1	1.24766	0
ZBTB11	ZBTB1	1.01306	0.000552887
BBX	MYCBP2	1.09304	0.000552887
STAT5A	UNC93B1	1.26252	4.863e-05
ZNF460	XRCC5	1.25279	0.00587198
ZNF652	WDR37	1.19968	0.000552887
NR2C1	YEATS2	1.19968	0.000552887
ATMIN	NCSTN	1.20281	2.27297e-08
CCDC88A	BMF	1.1635	4.863e-05
RFX5	SLC25A3	1.17358	2.27297e-08
FOSL2	TMEM127	1.2171	3.11921e-07
ZNF335	PIK3R1	1.18565	0
ZNF407	DIABLO	1.26252	4.863e-05
ZNF324	PURB	1.10293	0.00587198
HMGXB3	PES1	1.22705	2.27297e-08
ZNF274	WARS	0.895315	0.00587198
USF1	SELO	1.15525	1.74844e-09
ZNF609	SERPINB6	1.19968	0.000552887
ZNF646	CHERP	1.33298	0.000552887
FLI1	KCTD10	1.09304	0.000552887
ZNF706	MCM5	0.953077	0.00587198
KLF7	GDAP2	1.18341	0.000552887
ZNF770	CD180	1.1197	0.000552887
ELMSAN1	SYNCRIP	1.30374	3.11921e-07
CCDC88A	AHR	1.19292	4.863e-05
ZNF32	COX8A	1.13181	0.00587198
ZBTB33	SCAPER	1.15525	4.01302e-06
STAT2	UBE2Z	1.27077	0.00587198
ZNF484	DMTF1	1.18271	4.01302e-06
SRF	AGPAT2	1.26252	0
ZBTB7B	DMXL2	1.25178	4.863e-05
SFPQ	SON	1.22892	4.01302e-06
SSRP1	PPP2R5D	1.22634	0.000552887
ZBTB40	CRTC3	1.14803	3.11921e-07
ARID5A	ADGRE1	1.13982	0.000552887
ARNTL	AP5B1	1.06638	0.000552887
HIF1A	GLT1D1	0.958174	2.27297e-08
NME2	SNRPB2	1.16969	3.11921e-07
L3MBTL3	STX8	1.25639	4.01302e-06
MLX	ACBD3	1.14636	0.000552887
NR2C1	CNOT9	1.12636	0.00587198
NR2C1	CNOT1	1.17835	4.01302e-06
SMARCE1	APPL1	1.14917	0
ADNP2	UBE2Q2	1.20389	0
CCDC88A	PLD3	1.1635	4.863e-05
ZNF460	DLGAP4	1.18243	2.27297e-08
BBX	ATG16L1	1.15261	0
PLAGL2	LYPLA1	1.03972	0.00587198
ZNF484	COG5	1.18958	0.00587198
HHEX	WDFY2	1.0686	0.00587198
ZNF398	EFR3A	1.19375	1.74844e-09
MYSM1	AP2M1	1.0686	0.00587198
THYN1	VPS13D	1.29662	4.863e-05
ZNF101	SPRYD3	1.17835	4.01302e-06
FLI1	ATL3	1.23776	4.863e-05
NFE2L1	WDR70	1.25633	3.11921e-07
ARID4B	ACAP2	1.13181	0.00587198
ZNF580	TMEM87B	1.21955	0
FLI1	ARL2	1.1635	4.863e-05
LRRFIP1	RNF169	1.21301	4.863e-05
LRRFIP1	RNF111	1.19292	4.863e-05
ZBTB34	IFNGR1	1.12473	0.000552887
ZNF384	FASTKD5	1.1635	4.863e-05
MBD4	CTBP2	1.22892	4.01302e-06
ZNF76	ZMIZ2	1.16615	0.00587198
ZNF770	NOMO1	1.18825	4.863e-05
RFX5	EIF6	1.17486	0
GATAD2B	KDM4A	1.16102	0
ZNF516	ARHGAP27	1.19739	1.74844e-09
NCOR2	BTBD2	1.19503	0.00587198
RREB1	ZDHHC6	1.25633	0
ZNF335	TTLL4	1.29588	0
GATAD2B	KDM2A	1.28727	4.863e-05
ZNF646	TEPSIN	1.34779	1.74844e-09
ZBED5	KMT2C	1.1607	0.00587198
ZBED5	KMT2D	1.15525	0.00587198
ZXDC	ELF4	1.33398	0.00587198
BLZF1	CDK19	1.24734	0.00587198
FLI1	ARF3	1.06638	0.000552887
FLI1	ARF6	1.28385	4.01302e-06
THYN1	VPS33A	1.25803	0.000552887
ESRRA	STAT5A	1.15525	0.00587198
CDC5L	LDB1	1.17302	0.000552887
UBTF	WBP11	1.06448	4.863e-05
BAZ2B	IPMK	1.0686	0.00587198
ZMIZ2	KLF16	1.18825	4.863e-05
ZBED4	URI1	1.12473	0.000552887
ARID1A	C6orf47	1.21846	0.00587198
ZNF318	SPCS3	1.18413	0.00587198
CAMTA2	PDPK1	1.1635	4.863e-05
ETS1	SIDT1	1.23776	0
TSHZ1	TTC3	1.26252	0
CREBZF	KIAA0100	1.10904	4.01302e-06
IRF8	ASXL2	1.12636	0.00587198
RBCK1	PRKACA	1.25803	0.000552887
ZNF710	SNX11	1.29195	4.863e-05
ADNP2	TMED2	1.22213	0
ZNF710	SNX30	1.22213	0
ZNF710	SNX14	1.18825	0
THAP4	CHTF8	1.17835	0
ZNF280D	TMPO	1.21301	1.74844e-09
MBD3	FPGS	1.21301	0
NFX1	PUM1	1.01809	0.000552887
PARP12	SLC2A6	1.01084	0.00587198
ZNF280D	TMX3	1.14636	0.000552887
ARNTL	ODF2L	0.879764	0.000552887
TSHZ1	NSUN2	1.07405	0.00587198
BLZF1	DNAJC3	1.13479	0.000552887
MEF2A	TMEM33	1.14326	1.74844e-09
TSHZ1	TUFM	1.22634	0.000552887
ZNF513	ALYREF	1.22634	0.000552887
ZNF292	SPAG9	1.23226	1.74844e-09
NRF1	UPF1	1.25203	4.01302e-06
VDR	CAMK2G	1.08923	4.863e-05
CCDC88A	PPT1	1.2748	0
MTA2	GTF2F1	1.21846	0.00587198
ZMIZ2	PRRC2B	1.23776	0
ZNF484	CLK2	1.31253	0
KLF4	ARHGEF11	1.14165	2.27297e-08
ZNF407	LMBR1L	1.31698	4.01302e-06
ATMIN	PLIN3	1.24766	0
SP1	GYS1	1.21301	0.00587198
ZNF655	IL13RA1	1.20471	0.000552887
ZNF385A	IRF5	0.959742	0.000552887
ZNF587	CARS	1.12636	0.00587198
CDC5L	PIK3CG	1.21943	0
ZNF587B	ARHGAP12	1.25861	0
CSDE1	NFRKB	1.0686	0.00587198
ZNF558	MPHOSPH8	1.18413	0.00587198
LRRFIP1	ANKS1A	1.22456	4.01302e-06
ZNF267	ATXN7	1.09807	0.000552887
CAPN15	DDX39B	1.33298	0.000552887
ZNF142	ZC3H7A	1.1607	0.00587198
CAMTA2	INPPL1	1.16204	2.27297e-08
KLF16	SRSF2	1.253	0.000552887
KLF16	SRSF9	1.2232	2.27297e-08
HMBOX1	TAB1	1.29662	4.863e-05
ZBED4	TGFBRAP1	1.24734	0.00587198
HMBOX1	TAF3	1.24189	0.00587198
HMBOX1	TAF9	1.21301	0.00587198
ZNF710	COPS7A	1.23776	4.863e-05
ZBTB33	TOR2A	1.23226	1.74844e-09
THAP12	CANX	1.21768	4.863e-05
GLI4	FLAD1	1.18825	4.863e-05
ZBTB33	TOR1B	1.24243	4.863e-05
TGIF2	ELAC2	1.1197	0.000552887
TSHZ1	RANBP3	1.20733	0
ELMSAN1	ERO1A	1.23776	4.863e-05
ZBED5	CCDC93	1.20222	0
ZMIZ2	MTHFR	1.0686	0.00587198
SUB1	ZNF207	1.14803	3.11921e-07
ZNF518B	RNF113A	1.16969	3.11921e-07
SMARCE1	SUMO2	1.1635	4.863e-05
ZFP91	ACTR3	1.09304	0.000552887
FLI1	APPL1	1.17302	0.000552887
DBP	MEN1	1.10904	4.01302e-06
STAT2	GNPTG	1.15525	0.00587198
NFIL3	PYGL	1.19292	4.863e-05
AFF4	ADPGK	1.26205	0
CAPN15	TRRAP	1.1745	1.74844e-09
ZNF706	AAED1	1.01084	0.00587198
DMTF1	UFL1	1.31698	4.01302e-06
ID2	TMEM209	1.17805	0.000552887
ZXDC	MED26	1.2364	0.000552887
ATF6B	JMJD7-PLA2G4B	1.14497	0
ZEB2	EHBP1L1	1.20227	4.863e-05
FLI1	APOL1	1.34008	4.01302e-06
RXRB	GLI4	1.13874	4.863e-05
ZXDC	ARHGAP1	1.14636	0.000552887
ZXDC	ARHGAP4	1.28469	0.000552887
HMGXB3	PUM1	1.29069	0
FOXK1	ANKRD10	1.3051	0.00587198
ZNF142	KDM2A	1.19968	0.000552887
HMGB2	NUDT16	1.01084	0.00587198
KLF16	SRPRA	1.27077	1.74844e-09
ZXDC	ARHGEF7	1.33084	0
SREBF1	NBPF12	1.19968	0
ZXDC	ARHGEF1	1.253	0.000552887
STAT5A	HDAC7	1.31677	0
ZNF385A	KCNQ1	1.08593	4.01302e-06
CIZ1	RFNG	1.16817	4.863e-05
ZFX	POM121C	1.22634	0.000552887
KLF11	MRPS24	1.26809	0.000552887
RBCK1	RENBP	1.25633	3.11921e-07
LRRFIP1	SAMD8	1.09465	4.01302e-06
NR2C1	USP10	1.18413	0.00587198
NR2C1	USP39	1.27539	0
RUNX3	REPS1	1.19895	0
AFF4	TRAPPC11	1.17805	0.000552887
ZNF587	CDK9	1.18565	0
FOXK1	VRK3	1.12636	3.11921e-07
MTA2	SIGIRR	1.26252	4.863e-05
ZNF224	ZBED5	1.22391	0.00587198
ZBTB2	PTDSS1	1.2232	2.27297e-08
RREB1	CARS2	1.19968	0.000552887
THAP12	BST2	1.1976	4.863e-05
SON	ADNP2	1.18707	4.01302e-06
ZNF398	TNS1	1.25861	0
ZNF33A	TRIM38	1.18825	4.863e-05
MTA2	RASSF7	1.253	0.000552887
ZNF24	KYAT3	1.11929	0.00587198
NR2C1	PRKAG1	1.17805	0.000552887
FLI1	BAG5	1.14636	0.000552887
NME2	PIP4K2B	1.1197	0.000552887
THAP4	EIF6	1.19375	1.74844e-09
BAZ2A	ZC3H11A	1.1635	4.863e-05
FLI1	SURF4	1.20666	2.27297e-08
ZNF317	SLC25A36	1.19968	0.000552887
RFX1	NR2C1	1.21301	4.863e-05
HMGXB3	ARHGEF3	1.18958	0.00587198
ZNF318	SPIN1	1.15961	4.01302e-06
ZNF706	DNTTIP1	1.12636	0.00587198
ZMIZ2	MTCH2	1.253	0.000552887
BBX	PDCD6IP	1.22634	0.000552887
HMBOX1	SUN2	1.28712	0.00587198
TSHZ1	TMPO	1.10879	3.11921e-07
ZNF587	ZNF224	1.23688	0
THYN1	HNRNPD	1.26397	2.27297e-08
L3MBTL3	ZMYM4	1.15961	4.01302e-06
ZXDC	EML3	1.21846	0.00587198
ZMIZ2	TNIP2	1.2232	2.27297e-08
ZNF609	SDF4	1.24734	0.00587198
BAZ2B	IL6R	1.19543	3.11921e-07
ZBTB14	THAP7	1.09748	0.00587198
PBRM1	APPBP2	1.13874	4.863e-05
TFEB	IRAK1	1.15525	0.00587198
MYSM1	AP1G1	1.13962	1.74844e-09
KHSRP	MAT2A	1.24734	0.00587198
ZNF776	ARHGAP12	1.03972	0
TRERF1	PRPF38A	1.19817	0.000552887
CCDC88A	SNX30	0.993511	4.01302e-06
SRF	DBNL	1.11399	4.863e-05
MEF2C	TBRG1	1.26252	4.863e-05
MEF2D	ENTPD4	1.29069	0
ERF	IFI27L2	1.20166	2.27297e-08
ZXDC	MEF2D	1.24766	4.01302e-06
RCOR1	FKBP8	1.02098	4.01302e-06
ZBTB2	EIF4A1	1.25803	0.000552887
UBP1	CELF1	1.28385	4.01302e-06
ZNF587	ZNF407	1.16204	2.27297e-08
ZNF460	BAG1	1.13727	0.00587198
ZNF512	ACSS1	1.23776	4.863e-05
SREBF1	FBXO7	1.23467	3.11921e-07
SREBF1	FBXO9	1.17302	0.000552887
ZNF22	APPBP2	1.2232	2.27297e-08
ID2	PRRC2B	1.18413	0.00587198
ZNF318	HEXDC	1.12636	0.00587198
ZNF484	EDC4	1.22892	4.01302e-06
ZFX	RBM38	1.18565	0
DNAJC1	AATF	1.21301	0.00587198
PIAS1	NFIL3	0.895315	0.00587198
ZNF513	KIAA0319L	1.26719	4.863e-05
LRRFIP1	NT5C2	1.33214	0
RUNX1	TARDBP	1.1607	0.00587198
SRF	DPP9	1.26719	4.863e-05
HMBOX1	XYLT1	1.20471	0.000552887
NR2C1	AKAP11	1.3051	0.00587198
FLI1	FKBP15	1.20471	0.000552887
ZNF142	RPN2	1.21768	4.863e-05
STAT3	YIPF1	1.15525	0.00587198
ZNF281	GMIP	1.10904	4.01302e-06
BLZF1	RBMXL1	1.22256	0
CDC5L	PAK1	1.06638	0.000552887
ZNF706	PSD4	1.14803	3.11921e-07
STAT2	EIF4H	1.24189	0
ZNF513	COG5	1.20582	4.01302e-06
BAZ2B	MLKL	1.30928	1.74844e-09
SMARCE1	RTCB	1.21077	0
GATAD2B	ZRANB2	1.30753	0
STAT2	RNF4	1.23776	0
TGIF2	MTRR	1.08495	0.00587198
SRF	DNM1L	1.15139	0.000552887
ZNF385A	LCP1	1.21846	0.00587198
SSRP1	RANBP1	1.14696	0
THYN1	MED29	1.20023	0
USF1	SENP5	1.15525	0.00587198
TSC22D2	HSPBAP1	1.04381	3.11921e-07
FLI1	ENO1	1.19292	4.863e-05
TFCP2	NAA15	1.18707	4.01302e-06
ZNF316	TNPO3	1.29387	4.01302e-06
ZNF335	IKBKB	1.25279	0.00587198
ZNF335	IKBKE	1.22391	0.00587198
PLAGL2	EFR3A	1.20281	2.27297e-08
ZNF207	R3HCC1L	1.17835	4.01302e-06
ZBED6	MIER1	1.08819	2.27297e-08
ESRRA	ZBED5	1.21301	0.00587198
ZNF646	ZC3H4	1.25427	0
ZNF513	CLTA	1.21301	0
ZNF787	UBE2J1	1.04439	4.863e-05
ZNF142	RNH1	1.15525	0.00587198
TSHZ1	SMARCB1	1.15525	0
TSHZ1	SMARCA4	1.26499	0
ZNF142	RNF7	1.21301	0
FLI1	EMP3	1.28794	0
ZBTB40	SRCAP	1.26042	3.11921e-07
RERE	MAP3K1	1.20048	0.00587198
ZNF787	ADNP	1.11776	4.01302e-06
KLF13	TNFAIP8	1.0686	0.00587198
ZBTB24	THAP4	1.26809	0.000552887
DNAJC1	HLA-DRA	1.12636	0.00587198
BBX	EML3	1.33431	0
STAT5A	BTF3L4	1.13982	0.000552887
SFPQ	SZT2	1.2232	2.27297e-08
ZNF398	UPF1	1.22118	3.11921e-07
ZNF710	TUBGCP3	1.29662	4.863e-05
THAP4	DNAJC14	1.23764	4.01302e-06
ZNF710	SRRM1	1.13874	4.863e-05
ZNF706	PUM1	1.27622	0.00587198
BBX	EPC1	1.20146	4.01302e-06
SFPQ	SYS1	1.30475	2.27297e-08
LEF1	FCMR	1.07382	4.863e-05
KLF4	MAPKAPK3	1.25279	0.00587198
THAP4	ACAA2	1.30489	0
SSRP1	MTDH	1.13982	0.000552887
ZNF609	U2AF2	1.2309	2.27297e-08
MBD4	SRSF9	1.22456	4.01302e-06
NRF1	VAV1	1.23467	3.11921e-07
MYSM1	FAM91A1	1.12896	2.27297e-08
ZNF292	FBXO38	1.19739	1.74844e-09
SREBF2	GYS1	1.26782	2.27297e-08
ZEB2	SETDB1	1.22733	4.863e-05
ZEB2	TBCEL	1.13479	0.000552887
VEZF1	SLC30A7	1.1745	1.74844e-09
ZNF580	ZMIZ2	1.13763	0.00587198
ATMIN	ATRN	1.18958	0.00587198
RERE	MAP7D1	1.27899	0
ZSCAN25	TCF20	1.33501	0
NCOR2	PLXND1	1.16817	4.863e-05
NCOR2	PLXNB2	1.19375	1.74844e-09
DBP	ACTR1B	1.08304	3.11921e-07
SP110	SAFB2	1.03972	0.000552887
RFX5	NUP188	1.12535	0
ZNF484	REPS1	1.24734	0.00587198
DNAJC1	CLSTN1	1.18413	0.00587198
ZBTB48	TBC1D10B	1.31965	0
ZNF770	SART3	1.0686	0.00587198
FOXK1	CXorf40A	1.26782	2.27297e-08
ZNF142	DNM1L	1.17302	0.000552887
ZNF22	ALG13	1.03972	0.000552887
TSC22D2	AP5B1	1.27077	4.01302e-06
ZNF668	FBXO42	1.22456	4.01302e-06
TRERF1	VPS39	1.25824	0.00587198
ZNF706	ELOVL1	1.21301	0
ZNF516	FUT7	1.1854	1.74844e-09
ZBTB37	MAEA	1.03972	0.000552887
ZNF460	F8A1	1.23467	3.11921e-07
RBPJ	TRPC4AP	1.15525	0.00587198
SFPQ	FAM46A	1.18825	4.863e-05
ZBTB14	ZSCAN25	1.14272	0.00587198
HMGXB3	TUBGCP6	1.13874	4.863e-05
ELF2	RAB18	1.16817	4.863e-05
ZNF770	SAMD1	1.19968	0.000552887
ZNF544	BICD2	1.12511	2.27297e-08
MXD1	C5AR2	1.03972	4.863e-05
MTF1	STX12	1.29965	3.11921e-07
FOXO1	KCTD7	1.18565	0
RREB1	SETD1B	1.26252	4.863e-05
TCF12	HSPA9	1.16145	0.000552887
RBCK1	TOR2A	1.27799	3.11921e-07
HMBOX1	TCHP	1.19968	0.000552887
DNAJC1	AIF1	1.18413	0.00587198
HIVEP1	ATAD2B	0.981959	0.00587198
THAP12	CD37	1.20146	4.01302e-06
AHR	CCDC88B	1.1635	4.863e-05
AHR	CCDC88A	1.17805	0.000552887
ZXDC	GGA1	1.16204	2.27297e-08
THAP12	CD1D	1.27077	0.00587198
RREB1	SETDB1	1.21301	4.863e-05
THAP12	CCM2	1.18413	0.00587198
ZXDC	OPHN1	1.21301	0.00587198
CENPT	NEK1	1.28469	0.000552887
ZBTB18	GPR141	1.1607	0.00587198
PBRM1	NAA15	1.03972	4.863e-05
FLI1	F8A1	1.15888	1.74844e-09
ELF4	ANKRD11	1.23776	4.863e-05
PBRM1	NAA25	1.24359	2.27297e-08
ZNF460	TBRG1	1.19375	1.74844e-09
ADNP2	FDPS	1.04517	0.00587198
TFEB	PICALM	1.21301	0.00587198
GMEB2	PNISR	1.12636	0.00587198
ZNF292	RLIM	1.15647	3.11921e-07
FOXP1	VMA21	1.14086	4.01302e-06
ZNF292	RASGRP4	1.06283	4.01302e-06
BAZ2B	PPFIA1	1.07405	0.00587198
BAZ2B	MAU2	1.1197	0.000552887
ZXDC	GIT2	1.33678	4.863e-05
HMBOX1	TEP1	1.18825	4.863e-05
CDC5L	DIABLO	1.28167	0.00587198
BCLAF1	NOTCH2NL	1.11866	4.863e-05
RERE	TSC22D2	1.25094	0
GATAD2B	RASA1	1.16817	4.863e-05
STAT5A	SP110	1.21683	0.00587198
ZBTB33	FAM168A	1.25633	3.11921e-07
ZNF646	ACAA1	1.34297	3.11921e-07
ATMIN	WIPF2	1.26153	0
ZFP36L2	PLOD1	1.18958	0.00587198
AHR	FAM117B	1.27799	3.11921e-07
TCF12	MEMO1	1.29509	0
ZNF558	PRPF39	1.18825	4.863e-05
ZNF558	PRPF4B	1.20389	0
ZNF224	ACIN1	1.14636	0.000552887
JARID2	RUNX1	1.27653	4.863e-05
NCOR2	IRAK1	1.23328	4.01302e-06
CCDC88A	SRRM2	1.14636	0.000552887
ZNF646	RSL24D1	1.18413	0.00587198
ZNF609	UQCRFS1	1.21301	4.863e-05
CAPN15	SIPA1L3	1.32028	0
THAP12	LIMD1	1.21301	0.00587198
CDC5L	RPS10-NUDT3	1.25803	0.000552887
KLF11	STK25	1.10879	3.11921e-07
ZNF668	MAP3K8	1.12636	0.00587198
HIVEP1	EEPD1	1.01629	0.00587198
NME2	METTL26	1.13181	0.00587198
ZNF516	HSPBAP1	1.08713	3.11921e-07
KLF7	WDFY3	1.16969	3.11921e-07
ZNF668	TOR2A	1.19952	3.11921e-07
THAP12	CHD6	1.12473	0.000552887
THAP11	SLC25A37	1.21768	4.863e-05
ZBTB33	FAM193B	1.28436	2.27297e-08
ATF6B	ARFGAP2	1.19292	4.863e-05
VEZF1	TIMM10B	1.27513	4.01302e-06
ZNF385A	LRP1	1.05481	0.000552887
MEF2A	ATP6V1C1	1.12636	0.00587198
FLI1	TMBIM6	1.2845	0
ATF6B	SUCLG1	1.07405	0.00587198
FLI1	ATMIN	1.32028	0
ZNF506	TBCD	1.22456	4.01302e-06
ZNF76	ZNF32	1.2232	2.27297e-08
ARID5A	FAM45A	1.2359	1.74844e-09
RARA	RASSF2	1.20361	3.11921e-07
ZBTB37	MDM4	1.23776	4.863e-05
ARID5B	ABCF3	1.06638	0.000552887
KLF16	FBXO7	1.28727	4.863e-05
KLF16	FBXO9	1.29387	4.01302e-06
REL	TUBGCP3	1.24189	0.00587198
PATZ1	MAPKAP1	1.18308	0.000552887
ZNF544	GPR108	1.06448	4.863e-05
ZNF33A	ZBTB48	1.19503	0.00587198
LEF1	ETS1	1.23137	0.000552887
ZNF460	ENO1	1.20389	0
ADNP2	HNRNPC	1.15642	0.000552887
DNAJC1	ENGASE	1.26499	0
RERE	POFUT2	1.15525	0.00587198
NFIL3	PIAS1	0.895315	0.00587198
SON	USP39	1.23467	3.11921e-07
DMTF1	STT3B	1.19135	3.11921e-07
ZBED5	GPATCH2L	1.22126	0
ZNF224	ANKRD10	1.24734	0.00587198
FOXK1	FBRSL1	1.26719	4.863e-05
PATZ1	VAMP8	1.14636	0.000552887
FLI1	COPS7A	1.25824	0.00587198
HMGXB3	RBMX	1.17786	3.11921e-07
ZNF460	EMP3	1.25803	0.000552887
ESRRA	SGPL1	1.19292	4.863e-05
ZNF646	RAVER1	1.27077	4.01302e-06
ZNF460	EML3	1.24766	4.01302e-06
HMBOX1	THAP4	1.23328	4.01302e-06
CDC5L	SLC38A5	1.15525	0.00587198
TFEB	CYBA	1.12636	0.00587198
REST	ME2	1.13874	4.863e-05
ESRRA	SH2B3	1.15139	0.000552887
NRF1	CWC22	1.30753	0
ZNF664	TUBA1C	1.1635	4.863e-05
IRF5	EIF4B	1.21007	0.000552887
KLF16	ABR	1.22634	0.000552887
NME2	NAA25	1.124	1.74844e-09
ZNF12	STT3B	1.27077	0.00587198
ZNF318	ALAS1	1.25803	0.000552887
DMTF1	AP1G2	1.21301	1.74844e-09
ZNF780A	VPS35	1.09459	0.00587198
RUNX1	LIN7C	1.33298	0.000552887
ZMIZ2	UBE2E1	1.19568	0
E2F3	H3F3B	1.10904	4.01302e-06
TSHZ1	LNPEP	1.33084	0
ZBTB1	TAOK2	1.27077	0.00587198
E2F2	FECH	1.16115	2.27297e-08
ZBTB33	KPNB1	1.16969	3.11921e-07
ATF6B	SLC39A9	1.23776	0
GMEB2	SEC16A	1.24189	0
CCDC88A	VIM	1.10325	4.863e-05
ZNF407	DIAPH2	1.18707	4.01302e-06
UBP1	ELAVL1	1.15525	0.00587198
ZBED5	IFI44	1.14636	0.000552887
ZNF687	CHD4	1.31333	0
ATMIN	POLA1	1.21301	0
ZNF276	THYN1	1.18958	0.00587198
ARID3A	MAML3	1.09807	0.000552887
TFCP2	WDFY4	1.27972	0
HMBOX1	VPS36	1.16969	3.11921e-07
TSHZ1	ACSS1	1.25633	3.11921e-07
ZNF398	PRPF3	1.27899	0
ZNF142	RCC2	1.27801	0
ZBTB1	RANBP2	1.31698	4.01302e-06
ZNF518B	HIF1AN	1.20608	0
ZEB2	RIC1	1.23328	4.01302e-06
ID2	MTDH	1.1635	4.863e-05
SSRP1	MADD	1.11383	0.00587198
HMBOX1	VPS45	1.19568	0
CDC5L	NAPRT	1.17805	0.000552887
ZNF460	GPATCH8	1.26575	0
AKNA	RGS19	1.11399	4.863e-05
NR2C1	FAM35A	1.0939	4.863e-05
TSHZ1	ACSL5	1.2338	0
IRF7	RAB35	1.26306	0.000552887
SPI1	PTPN6	1.1716	0.00587198
ELMSAN1	ESRRA	1.10904	4.01302e-06
TCF12	CS	1.27966	0.000552887
GATAD2B	RBBP5	1.21301	3.11921e-07
HMGXB3	RFX5	1.19292	4.863e-05
ZNF513	CA5B	1.20471	0.000552887
PPARD	SLC20A1	1.12636	0.00587198
HMBOX1	KIAA0196	1.23467	3.11921e-07
ZNF398	VAV1	1.25793	0
UBP1	LIMD1	1.16969	3.11921e-07
ZBTB48	TCERG1	1.09748	0.00587198
GMEB2	GIT2	1.09748	0.00587198
ZBED4	NNT	1.21768	4.863e-05
CDC5L	IP6K2	1.14636	0.000552887
TSC22D2	TRIOBP	1.27622	0.00587198
ZBED4	OGT	1.22126	0
HMGXB3	RCC2	1.21477	0.000552887
STAT2	RAC2	1.20146	4.01302e-06
ZNF319	PIGA	1.09748	0.00587198
PURB	MKRN1	1.38629	4.863e-05
KLF7	CCR1	1.14165	2.27297e-08
HMGXB3	ALG12	1.22634	0.000552887
CAPN15	TTC37	1.32513	2.27297e-08
ZNF800	USP39	1.18958	0.00587198
NFIX	RNF123	1.03972	0.00587198
CAPN15	TTC19	1.23137	0.000552887
PBRM1	NACC1	1.24734	0.00587198
STAT5A	AKAP8	1.21051	2.27297e-08
ZBTB48	DOPEY2	1.31095	0
ZNF655	SSFA2	1.24189	0.00587198
ZNF319	PHIP	1.03972	4.01302e-06
ZNF142	RBMX	1.28469	0.000552887
ZNF770	CELF1	1.20281	2.27297e-08
RUNX3	RFTN1	1.15525	4.01302e-06
ZBTB44	TCF20	1.1365	4.01302e-06
ZBTB44	TCF25	1.03972	4.863e-05
PBRM1	NAT10	1.16145	0.000552887
ID2	ABR	1.12636	0.00587198
RERE	VPS54	1.10293	0.00587198
ZNF558	NUP210	1.21018	4.01302e-06
ATF6B	ITGAL	1.15525	4.01302e-06
HMBOX1	TUFM	1.15211	3.11921e-07
ZNF398	SEC16A	1.33157	0
ZNF646	ATXN7L1	1.26719	4.863e-05
RERE	VPS18	1.17302	0.000552887
THAP12	LRRC47	1.29588	0
ZNF217	RAB10	0.978561	2.27297e-08
ZNF33B	TRIM28	1.06638	0.000552887
ZNF672	EPM2AIP1	1.28121	4.863e-05
ARNTL	FBXL5	1.19968	0.000552887
SETDB1	PHF8	1.18413	0.00587198
SMARCE1	SNW1	1.13214	4.01302e-06
SRF	ELF4	1.24189	0.00587198
ZNF33B	TRIM52	1.12636	3.11921e-07
RBCK1	LOC728392	1.33946	0
KLF16	GBA	1.20321	0.000552887
NCOR2	CYFIP1	1.27799	0
MBD3	DDX18	1.1607	0.00587198
HMBOX1	TTC3	1.16615	0.00587198
ZMIZ2	FAM168A	1.27602	0
ZMIZ2	FAM168B	1.1607	0.00587198
TSHZ1	ZBTB2	1.23137	0.000552887
KLF11	ANXA5	1.2232	2.27297e-08
ZNF513	CD37	1.2232	2.27297e-08
GABPA	KIAA0391	1.14636	0.000552887
ZNF513	CCT5	1.17302	0.000552887
ZNF460	EHD4	1.18825	4.863e-05
ZSCAN25	DENND4B	1.253	0.000552887
ZBED4	BAX	1.20102	1.74844e-09
BAZ2B	MBOAT7	1.26252	4.863e-05
ERF	VPS39	1.13181	0.00587198
PBRM1	YLPM1	1.20146	4.01302e-06
ZNF706	SIRT7	1.18092	0
L3MBTL3	STT3B	1.26719	4.863e-05
POU2F2	ARHGAP45	1.16969	3.11921e-07
L3MBTL3	AKAP11	1.24143	0.000552887
L3MBTL3	AKAP13	0.981959	0.00587198
ZBTB1	IBTK	1.18413	0.00587198
BBX	TBC1D10B	1.33298	0.000552887
SRF	WDR45B	1.19952	3.11921e-07
SP1	C2orf68	1.21301	0.00587198
MYSM1	SUSD6	1.0686	0.00587198
SON	ZBTB14	1.18958	0.00587198
ZNF609	IFI35	1.23776	0
KLF16	HTT	1.19968	0.000552887
ZNF513	PRMT2	1.31244	2.27297e-08
ZEB2	RTN4	0.953077	0.00587198
KMT2C	FOSL2	1.20471	0.000552887
ZNF385A	SERTAD3	1.01084	0.00587198
CREBZF	POLR2A	1.23876	3.11921e-07
CAPN15	MYO1G	1.21301	4.863e-05
NR2C1	ENGASE	1.18308	0.000552887
DBP	DOCK10	1.09807	0.000552887
ZNF652	PLCB2	1.16969	3.11921e-07
CUX1	ADGRE5	1.17151	0.000552887
ZNF207	YTHDC1	1.06638	0.000552887
ZNF207	YTHDC2	1.33943	0.00587198
ZBED4	NFATC2IP	1.0686	0.00587198
HMGXB3	TARDBP	1.26339	0.000552887
ZMIZ2	MRPL16	1.26633	0
REST	SON	1.15525	0.00587198
CREBZF	YTHDC2	1.15525	4.01302e-06
ZNF142	RFX5	1.13727	0.00587198
ZNF460	TCF20	1.21301	4.863e-05
DBP	PRKX	1.17835	4.01302e-06
KLF16	CFP	1.1197	0.000552887
ESRRA	NBPF14	1.18413	0.00587198
ZNF142	RBBP6	1.1635	4.863e-05
ZNF800	CHMP1B	1.0686	0.00587198
ZMIZ1	SERPINB8	1.27539	0
BAZ2A	SEC24C	1.24037	0
PBRM1	ABL1	1.28167	0.00587198
REST	PNN	1.06448	4.863e-05
GATAD2B	RBM15	1.18271	4.01302e-06
ELF4	CNPY3	1.17835	4.01302e-06
USF1	KIAA0368	1.09304	0.000552887
ZNF33A	ANTXR2	1.27966	0.000552887
PBRM1	AAR2	1.25803	0.000552887
ZNF687	CERK	1.253	0.000552887
ADNP2	VPS13D	1.29965	0.00587198
ZNF672	SLC35C2	1.19968	0.000552887
ZNF142	DMTF1	1.30632	0.000552887
PBRM1	ABI3	1.20048	0.00587198
TCF12	DLGAP4	1.29965	0
GLI4	TAF15	1.19568	0
CCDC88A	SRF	1.14809	4.863e-05
KLF16	CBL	1.30378	0
MAF1	ATP13A3	1.24766	4.01302e-06
PURB	DHX36	1.21301	4.863e-05
ZNF281	FOSL2	1.0322	0
CDC5L	DIAPH2	1.2359	1.74844e-09
PBRM1	ADSL	1.21768	4.863e-05
ZNF513	CHD8	1.30378	0
ZNF460	ELF4	1.27077	0.00587198
GMEB2	GRK2	1.16817	4.863e-05
THAP12	WDR45B	1.23137	0.000552887
ADNP2	VPS33A	1.18825	4.863e-05
TFCP2	WDR82	1.14086	4.01302e-06
ZMIZ2	FAM156B	1.27077	0.00587198
KLF16	SURF4	1.25861	0
SFPQ	CD2BP2	1.17805	0.000552887
KLF12	THEMIS	1.12859	0.000552887
ZBED4	GAK	1.3086	2.27297e-08
USF1	TMEM184B	1.22892	4.01302e-06
ZFP36L2	NCOR2	1.24744	2.27297e-08
MYC	PIK3IP1	1.01629	0.00587198
SMARCC2	TRIM26	1.03972	3.11921e-07
RREB1	LEMD3	1.24189	0.00587198
VEZF1	IMPAD1	1.19895	0
TSC22D2	SUSD6	1.17805	0.000552887
ARID1A	GPATCH8	1.29965	0.00587198
ELF1	ZFR	1.12224	0
HMGXB3	RRN3	1.26397	2.27297e-08
RUNX1	NRIP1	1.27949	4.01302e-06
KLF16	PNN	1.25279	0.00587198
CENPT	MLEC	1.20974	0.000552887
ZNF142	SSR1	1.31278	0
ZNF142	SSR3	1.34471	0
ZNF609	TNS3	1.26782	2.27297e-08
CENPT	XRCC6	1.09807	0.000552887
RUNX3	MRPS21	1.14341	4.863e-05
FLI1	GPI	1.14636	0.000552887
FLI1	GNS	1.27966	0.000552887
L3MBTL3	DENND1C	1.24189	0.00587198
ZNF335	GATAD2B	1.18413	0.00587198
THAP4	NUBP2	1.27389	0
RFX5	SUGP1	1.24734	0.00587198
CCDC88A	SAT2	1.13479	0.000552887
STAT2	TM9SF1	1.21768	4.863e-05
STAT2	TM9SF4	1.19968	0.000552887
TRERF1	RAB2B	1.21846	0.00587198
THYN1	DCTN5	1.29069	0
HMGXB3	SRCAP	1.28436	2.27297e-08
SFPQ	SLC16A5	1.25279	0.00587198
ZNF398	SLC38A5	1.26809	0.000552887
ZNF558	ATRN	1.25094	0
NRF1	CLASP2	1.22456	4.01302e-06
NRF1	CLASRP	1.28436	2.27297e-08
FLI1	CSK	1.17786	3.11921e-07
ZBTB37	LCP2	1.10885	0
ZSCAN25	FOXK1	1.25203	4.01302e-06
SETDB1	RIPK1	1.28232	0
PATZ1	SPTAN1	1.1635	4.863e-05
SSRP1	NPM1	1.15525	4.01302e-06
ZNF558	TUBGCP6	1.28727	4.863e-05
ZNF142	SRP9	1.21301	4.863e-05
ZNF558	AUP1	1.22876	0
SFPQ	NDST2	1.19968	0.000552887
KLF13	SYNGR2	1.06448	4.863e-05
ERF	MAPK8IP3	1.17175	0
FLI1	BCR	1.16102	0
RXRB	DHX58	1.03972	4.01302e-06
TFEB	GTF2F1	1.27077	0
ZNF417	NCAPH2	1.14062	4.863e-05
FLI1	DPP9	1.19292	4.863e-05
PBRM1	ATXN7L1	1.27737	0
FLI1	DPM3	1.01306	0.000552887
HMBOX1	TRMT2B	1.27966	0.000552887
AFF4	SF1	1.21846	0.00587198
RBPJ	IPMK	1.08304	3.11921e-07
GATAD2B	THYN1	1.3254	3.11921e-07
AFF4	SYK	1.29853	0
CAPN15	PEA15	1.20146	4.01302e-06
ZNF76	TRIM52	1.2171	3.11921e-07
ZNF76	TRIM44	1.18825	4.863e-05
E2F2	USP12	1.22972	0.00587198
BCL11B	KLF12	1.29965	0.00587198
ZBTB40	IKBKAP	1.11399	4.863e-05
SP110	SIGLEC10	1.21301	1.74844e-09
STAT5B	FAM129A	1.07141	0.000552887
USF1	DCAF12	1.17835	4.01302e-06
CCDC88A	EMILIN2	1.16741	0
ZNF124	YAF2	1.13874	4.863e-05
E2F2	FZR1	1.02098	4.01302e-06
RFX5	SDCCAG3	1.12636	0.00587198
ZNF653	PAK1	1.07405	0.00587198
ELF4	LRRK1	1.18243	2.27297e-08
UBTF	RRP7A	1.12636	0
ELMSAN1	HGSNAT	1.18271	4.01302e-06
PURB	EPM2AIP1	1.23776	4.863e-05
ZFX	MON1B	1.27966	0.000552887
ID2	UBE2E1	1.18825	4.863e-05
SRF	ENO1	1.26414	0
ZBTB14	DMXL1	1.07644	0.000552887
NFKB1	STK10	1.10838	0.00587198
GATAD2B	BBX	1.27513	4.01302e-06
THYN1	TM9SF1	1.0795	0.00587198
DMTF1	FBXO3	1.12636	0.00587198
ZNF706	OPN3	1.03972	3.11921e-07
KLF7	CSAD	1.29002	1.74844e-09
ZNF335	C5orf51	1.1197	0.000552887
FLI1	ABR	1.24189	0.00587198
GATAD2B	ATR	1.10904	4.01302e-06
CDC5L	WDR37	1.15525	1.74844e-09
RUNX3	CAPN15	1.19968	0.000552887
PURB	DNAJC3	1.16817	4.863e-05
ZNF710	ARHGEF1	1.23776	0
NRF1	ADIPOR1	1.36286	0.00587198
ZNF516	TGFBR1	1.1134	4.01302e-06
KMT2C	CAMKK2	1.1607	0.00587198
CCDC88A	ALDOA	1.02346	0.000552887
ARID4B	PHIP	1.19503	0.00587198
ZNF641	SERP1	1.18271	4.01302e-06
KLF16	SUGP2	1.17302	0.000552887
ZNF668	TRMT2B	1.19292	4.863e-05
ZNF609	TOR3A	1.29965	3.11921e-07
ADNP2	TOP2B	1.253	0.000552887
ZNF668	TNIP2	1.19968	0.000552887
ZBED5	BLZF1	1.17377	3.11921e-07
ZBTB48	GTF3C2	1.26719	4.863e-05
ZNF706	ZBED4	1.23776	4.863e-05
ZNF32	SDHC	1.13599	1.74844e-09
ZNF318	SRCAP	1.29965	0
MTA2	PIEZO1	1.253	0.000552887
ZNF687	CRCP	1.15642	0.000552887
BCL6	IGF1R	1.1365	4.01302e-06
MAF1	PPIL3	1.06638	0.000552887
NCOR1	TRIM39	1.12636	0.00587198
LRRFIP1	NOTCH2	1.18825	0
PRDM4	CAPN15	1.17805	0.000552887
ZNF611	HIST1H2BH	1.17542	0.00587198
ELK4	CCDC7	1.04475	0.000552887
TSHZ1	TRAPPC10	1.26719	4.863e-05
FLI1	ME2	1.1607	0.00587198
ZNF407	SEC16A	1.24037	0
TSHZ1	TRAPPC6A	0.981959	0.00587198
SP1	IPO8	1.29257	0.00587198
ADNP2	C5orf51	1.12127	2.27297e-08
CDC5L	NRF1	1.24189	0.00587198
PURB	FOSL2	1.24734	0.00587198
ZFP36L2	MAP2K1	1.08923	4.863e-05
ZNF558	YLPM1	1.22456	4.01302e-06
ZNF516	NOTCH2NL	1.13181	0.00587198
ZNF609	TUFM	1.2359	1.74844e-09
AFF4	SEC16A	1.29509	0
MNT	HSD17B11	1.18413	0.00587198
ZFX	TINF2	1.20048	0.00587198
BHLHE40	RBCK1	1.28208	3.11921e-07
ZNF518B	RECQL	1.09807	0.000552887
ZNF32	SFI1	1.0686	0.00587198
SRF	DLGAP4	1.23361	0
FLI1	MSN	1.26397	2.27297e-08
ZNF224	LONP2	1.2232	2.27297e-08
ZNF512	FCHSD2	1.13214	4.01302e-06
NR3C2	ZNF831	1.10792	4.863e-05
ID2	DAPK3	1.28727	4.863e-05
THAP12	SAMD9L	1.01306	0.000552887
TSHZ1	WDR7	1.20476	0
TSHZ1	WDR6	1.15961	4.01302e-06
GLMP	HIST1H3A	1.01084	0.00587198
ZNF142	TAF3	1.34631	0
TRERF1	CERK	1.25315	0.00587198
ZBTB48	HS6ST1	1.17835	0
TSHZ1	PIP4K2B	1.24189	0.00587198
PURB	BCLAF1	1.04408	4.01302e-06
ZBTB7B	MS4A6A	1.19292	4.863e-05
AFF4	COPB1	1.26485	0
MTF1	TMEM33	1.14165	2.27297e-08
PRDM4	MRPL48	1.09304	0.000552887
RARA	NFAM1	1.22456	4.01302e-06
SPI1	PSEN1	1.24189	0.00587198
HHEX	ARFGEF1	1.09748	0.00587198
KLF16	SRF	1.15525	1.74844e-09
PATZ1	PPP2R5D	1.0795	0.00587198
PATZ1	PPP2R1A	1.09748	0.00587198
ARID2	TOP3A	1.07644	0.000552887
CUX1	DCAF5	1.18243	2.27297e-08
ZBED1	USF1	1.28469	0.000552887
RREB1	CCNL2	1.22235	4.863e-05
ZNF142	MOV10	1.21846	0.00587198
SPI1	SLC6A6	1.04978	0.000552887
THAP12	DLGAP4	1.19968	0.000552887
ZNF207	ZNF800	1.28727	4.863e-05
SRF	MROH1	1.17813	1.74844e-09
SON	COPG1	1.18825	4.863e-05
BCL6	TREM1	1.14636	0.000552887
PLSCR1	HACD4	1.15525	0.00587198
NR2C1	EXOC4	1.14272	0.00587198
STAT5A	ARHGAP45	1.29644	0
PBRM1	AUP1	1.26252	0
STAT2	PRR12	1.26027	0
PLAGL2	PRPF3	1.19968	0.000552887
SETDB1	ZNF580	1.12636	3.11921e-07
ZXDC	ZZEF1	1.28727	0
SPI1	SLC9A1	1.13874	0
ZNF513	RSPRY1	1.24766	0
ZBTB14	LRRC8C	1.19968	0.000552887
BAZ2B	ZFYVE16	1.23034	0
ZNF316	TRAPPC8	1.05374	4.863e-05
ZNF558	NAT10	1.1607	0.00587198
ZNF32	SBF1	1.20146	4.01302e-06
PBRM1	ATRN	1.27077	0.00587198
MEF2D	PGPEP1	1.25279	0.00587198
FOXN2	FCAR	1.12636	0.00587198
HIVEP1	ERV3-1	1.20471	0.000552887
MEF2A	CNEP1R1	1.27685	0
HMBOX1	ULK3	1.06719	4.01302e-06
RFX5	GUF1	1.16615	0.00587198
CAMTA2	EIF1AD	1.10904	4.01302e-06
ZNF484	IARS2	1.32853	0.00587198
ZBTB25	TOMM70	1.21301	0.00587198
ATF6B	GMPR2	1.24711	4.863e-05
CEBPZ	EHMT1	1.23776	4.863e-05
ZNF484	TMOD2	1.1197	0.000552887
ZMIZ2	VPS13D	1.27077	0.00587198
DMTF1	WDR7	1.14341	4.863e-05
DMTF1	WDR6	1.21768	4.863e-05
MEF2C	DGUOK	1.21301	1.74844e-09
CDC5L	NKTR	1.25633	0
ZNF417	ISG20L2	1.22936	0.00587198
RFX1	CHTOP	1.17805	0.000552887
DNAJC1	ATF6B	1.19968	0.000552887
HHEX	IRAK4	1.06283	4.01302e-06
CDIP1	UXS1	1.27966	0.000552887
TSHZ1	SH2B1	1.2232	2.27297e-08
ZBTB7B	FES	1.26324	0
HMBOX1	KDM2A	1.18413	0.00587198
RFX1	SENP7	1.20281	2.27297e-08
ZBTB33	TGFBRAP1	1.29965	0.00587198
ZNF668	PDCD6IP	1.3051	0.00587198
FOSL2	SIRPA	1.22235	4.863e-05
TFCP2	TUBGCP6	1.18825	4.863e-05
BCLAF1	JMJD1C	1.0795	0.00587198
ZNF142	RABL6	1.25633	3.11921e-07
FLI1	MAPKAP1	1.19568	0
IRF7	MPEG1	1.32853	0.00587198
ZNF770	NR2C1	1.26027	0
ZNF609	ATXN7L3B	1.26042	3.11921e-07
TFCP2	INTS1	1.21301	4.863e-05
TFCP2	INTS3	1.14369	0
AKNA	C15orf39	1.18844	0.000552887
ZNF484	FYCO1	1.24243	4.863e-05
HMGXB3	ARL17B	1.20974	0.000552887
KLF16	PYCARD	1.25633	3.11921e-07
THAP12	SF3B2	1.26324	0
GLI4	FNBP1	1.23034	0
ZNF22	SSBP4	1.21846	0.00587198
SUB1	PRPF40A	0.978561	2.27297e-08
ZNF808	DMTF1	1.29662	4.863e-05
PBRM1	BCOR	1.18958	0.00587198
ZNF32	RBM15B	1.15211	3.11921e-07
FOSL2	ADPGK	1.16648	0.000552887
FOXN2	GAB2	1.06719	4.01302e-06
MTA1	XRCC1	1.23226	1.74844e-09
ZBTB24	CDKAL1	1.20084	0.00587198
CUX1	PRKACA	1.08495	0.00587198
THYN1	ZZEF1	1.32141	0.000552887
HMGXB3	SRSF3	1.1197	0.000552887
TMF1	CPEB2	1.20974	0.000552887
ZXDC	GRK2	1.29965	0.00587198
FOS	CHST15	1.06448	4.863e-05
ZNF407	FAM192A	1.21301	0.00587198
SMARCE1	ZFR	1.12636	0.00587198
ZBED4	DAZAP1	1.18958	0.00587198
THAP12	EDC4	1.23137	0.000552887
ZNF207	VTI1B	1.18177	1.74844e-09
ZBTB7B	GBA	1.15525	0.00587198
ZNF706	ACBD3	1.17377	3.11921e-07
RBCK1	S100A4	1.1716	0.00587198
ZFP36L2	FNDC3A	1.01084	0.00587198
BBX	GBF1	1.29824	4.01302e-06
CREB5	CRISPLD2	0.997871	4.01302e-06
KMT2C	DIAPH2	1.19968	0.000552887
FLI1	SKI	1.16204	2.27297e-08
AFF4	APC	1.26499	0
ZBTB7B	BMF	1.04978	0.000552887
ZNF407	FAM120B	1.28727	4.863e-05
CENPT	NARS	1.128	4.863e-05
KLF16	LZTR1	1.26397	2.27297e-08
DNAJC1	PRKCSH	1.21301	4.863e-05
KLF16	FANCB	1.24143	0.000552887
PURB	ARHGAP4	1.23776	4.863e-05
TP53	ACTR1B	1.13874	4.863e-05
ZNF384	GGT7	1.18811	0.000552887
ZMIZ2	HNRNPC	1.30129	4.863e-05
ZMIZ2	HNRNPU	1.25633	3.11921e-07
BCL11B	PPP1R16B	1.03972	0.000552887
ATF6B	ATP5G2	1.27539	0
CEBPB	C19orf38	0.986402	0.000552887
ZBED4	TRAPPC10	1.27186	4.863e-05
FOXP1	ERLEC1	1.09748	0.00587198
ELF4	C6orf1	1.34297	3.11921e-07
ZBED6	FOXJ3	1.00688	4.01302e-06
AFF4	CIC	1.18825	4.863e-05
VEZF1	ZFP91	1.15525	0
ZNF292	RBPJ	1.09748	0.00587198
DMTF1	CXXC1	1.32898	2.27297e-08
ZNF513	INTS10	1.18413	0.00587198
ZNF467	SEMA4A	1.26397	2.27297e-08
ZFP91	JARID2	1.10904	4.01302e-06
ZNF687	DPCD	1.20547	0
BBX	EP400	1.22456	4.01302e-06
RUNX3	KMT2A	1.18413	0.00587198
STAT2	PSMB3	1.21628	0
FLI1	ARPC3	1.07141	0.000552887
SETDB1	RAB40C	1.24766	0
TGIF2	MBD3	1.18413	0
DBP	CPSF3L	1.07405	0.00587198
SREBF2	POLR2G	1.19292	4.863e-05
CCDC88A	RTN4	1.07405	0.00587198
ZNF641	PPP6R2	1.26252	4.863e-05
AFF4	DLD	1.28029	0
RBCK1	DSCR3	1.28469	0.000552887
RFX1	NSMAF	1.28167	0.00587198
ZNF587	GMEB2	1.18243	2.27297e-08
DMTF1	APOL2	1.21301	0.00587198
MTA2	ZNF76	1.25803	0.000552887
ZNF609	UBA1	1.18413	0.00587198
RFX5	GLE1	1.15642	0.000552887
ZNF609	TMEM87B	1.12636	0.00587198
RFX5	GLG1	1.10838	0.00587198
SUB1	TWF1	1.1716	0.00587198
ARID4B	PIGA	1.06188	0.00587198
KLF7	DEF8	1.23776	4.863e-05
ZBTB44	DIABLO	1.23876	3.11921e-07
MNT	PLCB2	1.27966	0.000552887
ZNF460	DPP9	1.24451	0
GATAD2B	SON	1.1635	4.863e-05
BBX	GGA3	1.1635	4.863e-05
ZNF574	GALNT11	1.23226	1.74844e-09
HMGXB3	AKR1A1	1.25068	0
ZMIZ1	NCSTN	1.24734	0.00587198
RFX5	APOL2	1.12636	3.11921e-07
PURB	RBMXL1	1.32898	2.27297e-08
SMARCE1	VCP	1.16204	2.27297e-08
CDC5L	NBPF7	1.12473	0.000552887
RFX5	PRPF19	1.08049	2.27297e-08
THAP12	NSUN2	1.21301	0.00587198
ZNF324	GSK3B	1.09304	0.000552887
AFF4	NF1	1.21846	0.00587198
ZNF460	DBNL	1.19968	0.000552887
MNT	ATXN1L	1.23776	4.863e-05
REPIN1	AP1M1	1.27077	0.00587198
MNT	ARHGAP30	1.27077	4.01302e-06
MTA2	STK25	1.32602	0
PURB	ARHGEF6	1.17001	0.000552887
SMARCE1	SON	1.11383	0.00587198
CREB3	INTS4	1.1607	0.00587198
ZXDC	TAOK1	1.24381	0
ZBTB1	MFSD2B	1.15907	0.00587198
THAP12	CHTF8	1.12976	0.000552887
THAP4	LMAN2	1.19292	4.863e-05
ZNF318	TARDBP	1.30632	0.000552887
ZBTB14	RBBP7	1.11866	4.863e-05
ZNF668	MSRB2	1.22339	0
ELF4	TBC1D22A	1.20471	0.000552887
SRF	PLSCR1	1.04978	0.000552887
SREBF1	INPP5B	1.30928	0
ATF6B	SLC46A3	1.21301	4.863e-05
NFKB1	CWC22	1.27966	0.000552887
ADNP2	DPF2	1.24189	0.00587198
PBRM1	INTS1	1.09304	0.000552887
IRF8	MAT2A	1.20471	0.000552887
ZBTB48	TNRC6A	1.1635	4.863e-05
ZNF101	SCAMP3	1.14803	3.11921e-07
AFF4	PNN	1.31677	0
LRRFIP1	SAMD4B	1.17835	4.01302e-06
CDC5L	NAGK	1.18825	4.863e-05
STAT2	POGK	1.24189	0.00587198
ZNF324	SRA1	1.04357	2.27297e-08
STAT2	POMK	1.19543	3.11921e-07
STAT2	POLG	1.29177	0
POU2F2	TMEM199	1.23953	1.74844e-09
STAT2	PPCS	1.26633	0
BAZ2B	CAMKK2	1.18825	4.863e-05
SPI1	ENTPD1	1.06448	4.863e-05
ZNF706	NSD1	1.30632	0.000552887
ZNF318	SRSF3	1.12636	0.00587198
MAF1	EMC3	1.22634	0.000552887
RFX5	GGA2	1.19543	3.11921e-07
RFX5	GGA3	1.21477	0.000552887
ZBTB33	ELOVL1	1.21768	4.863e-05
USF1	VASP	1.15525	0.00587198
AFF4	PXK	1.19503	0.00587198
ZNF646	SH2B2	1.26205	0
GATAD2B	RAB14	1.16102	0
ZNF646	BCL2L2-PABPN1	1.20146	4.01302e-06
STAT5A	ZNF710	1.28712	0.00587198
GATAD2B	OGT	1.27077	0.00587198
ZNF319	EPB42	1.01084	0.00587198
ZBTB7B	TMED7	1.21301	4.863e-05
ZNF335	SMARCA2	1.35741	0.00587198
SON	COASY	1.24766	0
ZMIZ1	NCOR2	1.17835	4.01302e-06
ZNF22	ZMAT3	1.14636	0.000552887
ZNF335	SMARCE1	1.253	0.000552887
ZNF335	SMARCD1	1.19143	4.01302e-06
ZNF335	SMARCD2	1.25803	0.000552887
FOXK1	KMT2A	1.19895	0
ZBTB37	EEPD1	1.11399	4.863e-05
KLF6	BTN2A1	1.04817	3.11921e-07
GATAD2B	NSF	1.29644	0
ZNF76	CXXC1	1.1635	4.863e-05
ZNF280D	ZSWIM8	1.14636	0.000552887
ZMIZ1	NCOA3	1.12826	0.000552887
ELMSAN1	DIABLO	1.27539	0
IRF8	IKBKAP	1.26397	2.27297e-08
ZNF609	ULK3	1.17085	0
KLF4	AIF1	1.32137	4.863e-05
IRF5	PSMB1	1.22634	0.000552887
TFEB	CBX6	1.10088	2.27297e-08
ZNF516	GMIP	1.13045	3.11921e-07
STAT5A	ZNF652	1.3167	4.863e-05
ZNF316	RAPGEF1	1.12473	0.000552887
ADNP2	SMARCE1	1.10904	4.01302e-06
BAZ2B	MYSM1	1.26252	4.863e-05
ZNF668	KIAA0196	1.30632	0.000552887
BLZF1	S100PBP	1.18825	4.863e-05
FLI1	UBQLN2	1.31291	1.74844e-09
ZNF609	TMEM209	1.25633	3.11921e-07
ZNF558	NAA25	1.19968	0.000552887
ZBTB38	TAZ	1.19503	0.00587198
CCDC88A	RNH1	1.16817	4.863e-05
ZEB2	P2RX7	1.10838	0.00587198
ZNF800	ADNP2	1.27077	4.01302e-06
STAT2	PUDP	1.14308	0.00587198
KLF16	STRN4	1.15525	0.00587198
ZNF687	DHX8	1.29965	3.11921e-07
RFX1	AKR1A1	1.21846	0.00587198
ZNF407	PRRC2C	1.0795	0.00587198
PARP12	SEPT9	1.09748	0.00587198
RBPJ	TRIM25	1.05098	0.00587198
ZNF609	TMEM109	1.14272	0.00587198
ZBTB44	CAMTA2	1.20048	0.00587198
TCF12	HMBOX1	1.22634	0.000552887
UBP1	NRROS	1.15525	4.01302e-06
UBP1	C3orf38	1.2744	1.74844e-09
GLI4	FAM78A	1.15525	0.00587198
NRF1	INPP4A	1.21301	0.00587198
MBD3	TBRG4	1.1635	4.863e-05
PBRM1	TBCCD1	1.08304	3.11921e-07
AFF4	MNT	1.24189	0.00587198
ZBTB33	TRAPPC10	1.23776	4.863e-05
ARID3A	TMEM33	1.22634	0.000552887
MYSM1	IL17RA	1.26499	0
THAP11	ARFGAP1	1.12636	0.00587198
UBP1	CBFA2T3	1.21768	4.863e-05
ZNF513	PSMB3	1.1635	4.863e-05
THAP4	NUP93	1.27874	0
CAPN15	PDCD2	1.24766	4.01302e-06
ID2	MRPS24	1.11776	4.01302e-06
ZNF76	ZC3H7B	1.17302	0.000552887
ZNF513	PSMA1	1.28727	4.863e-05
ZNF513	PSMA4	1.18958	0.00587198
THAP12	NSMAF	1.253	0.000552887
SRF	FIG4	1.20227	4.863e-05
HMGXB3	SUN1	1.22634	0.000552887
DNAJC1	CHKB	1.29853	0
ERF	FASTKD5	1.18271	4.01302e-06
TFEB	TEPSIN	1.17534	0
ZNF281	ITCH	0.997871	4.01302e-06
KLF16	ASTE1	1.01084	0.00587198
SP1	LSM3	0.959742	0.000552887
MEF2D	ASXL1	1.23776	4.863e-05
ZNF317	P2RX4	1.15525	0.00587198
E2F3	RUBCNL	0.996464	0.000552887
ZNF335	HIST1H3A	1.0795	0.00587198
BHLHE40	TMTC2	1.26719	4.863e-05
NRF1	ISG20L2	1.25861	0
CENPT	EFTUD2	1.17805	0.000552887
BHLHE40	TNFSF12	1.04517	0.00587198
ZNF706	CNIH1	1.01629	0.00587198
ZNF800	HM13	1.1365	4.01302e-06
ZNF484	KMT2A	1.29366	1.74844e-09
KLF7	PLCG2	1.18825	4.863e-05
ARID2	PARP4	1.1408	0
HMBOX1	RBM10	1.33801	0.000552887
THYN1	TAOK2	1.26499	0
ZBED4	TCERG1	1.15525	0.00587198
ZXDC	FOSL2	1.27849	0.000552887
ZBTB7B	VIM	1.15525	0.00587198
GMEB2	UBE2M	1.17302	0.000552887
VEZF1	SPCS2	1.03972	2.27297e-08
VEZF1	SPCS3	1.21768	4.863e-05
ZBTB14	KIF3B	1.11674	1.74844e-09
BCLAF1	STRADA	1.06915	4.863e-05
MTF1	ATP6V1B2	1.28727	4.863e-05
MTA2	CLSTN1	1.26252	4.863e-05
ZNF770	EP400	1.0795	0.00587198
RFX5	IDH2	1.16102	0
ZNF460	TUBGCP2	1.32853	0
ZNF32	TMEM173	1.15525	4.01302e-06
PARP12	APOL2	1.25203	4.01302e-06
REPIN1	SUMF1	1.21301	0.00587198
ELMSAN1	ADPGK	1.23776	4.863e-05
ADNP2	ALDH9A1	1.27799	3.11921e-07
CDC5L	RERE	1.23467	3.11921e-07
ZXDC	DGCR2	1.19968	0.000552887
ZNF407	DLD	1.277	0
MTA2	AP1M1	1.27966	0
CDC5L	RELT	0.933083	0.000552887
ZBTB37	PTAR1	1.03972	0.00587198
ZNF316	TMEM184B	1.04517	0.00587198
AFF4	ARHGAP4	1.30374	3.11921e-07
ZNF587	PSMF1	1.28727	4.863e-05
FLI1	GRB2	1.27077	4.01302e-06
ZBTB14	KIFC2	1.19135	3.11921e-07
TCF12	XRCC1	1.22634	0.000552887
ZNF518B	TECPR1	1.21846	0.00587198
HMGXB3	SSR3	1.23226	1.74844e-09
RREB1	CDC27	1.23137	0.000552887
REPIN1	COMMD1	1.22892	4.01302e-06
ZNF460	CBFA2T3	1.21301	0.00587198
CBFB	LRRC58	1.22235	4.863e-05
CDC5L	RBSN	1.12636	0.00587198
FLI1	GYS1	1.16817	4.863e-05
AFF4	ARHGEF7	1.27077	0
AFF4	ARHGEF6	1.24571	0.00587198
CREB3	ZC3H18	1.09748	0.00587198
HMGXB3	ZMIZ2	1.21301	0.00587198
ZBTB34	DISC1	1.09748	0.00587198
NFX1	SNW1	1.04978	0.000552887
KLF4	ARSA	1.1197	0.000552887
MYSM1	BOD1L1	1.20146	4.01302e-06
BCL11B	TRAT1	1.09748	0.00587198
DNAJC1	CBX6	1.13763	0.00587198
RUNX2	DDX39B	1.33217	1.74844e-09
SREBF2	USP22	1.18243	2.27297e-08
MNT	ARHGAP1	1.18243	2.27297e-08
ARNTL	PPP2R5A	1.23642	0
KLF11	BBS2	1.24284	3.11921e-07
RBPJ	FBXO38	1.01809	0.000552887
ZBED5	GORASP1	1.29965	0
ZNF513	F8A1	1.2232	2.27297e-08
ESRRA	CMTM6	1.15525	0.00587198
KLF12	CARD11	1.20974	0.000552887
ZNF831	INPP4B	1.08923	4.863e-05
SFPQ	SLC25A3	1.25094	0
TCF7	LEF1	1.08923	4.863e-05
FOSL2	COPB1	1.25758	0
KLF13	GNAI2	1.29965	0.00587198
TGIF2	ERCC3	1.10293	0.00587198
CDC5L	RALY	1.18243	2.27297e-08
USF1	ADIPOR1	1.24451	0
ELMSAN1	SIRPA	1.1352	4.01302e-06
CCDC88A	STRN4	1.08304	3.11921e-07
ELMSAN1	SIRT1	1.18413	0.00587198
STAT3	GFOD1	1.15211	3.11921e-07
CUX1	SGK1	1.10663	0.000552887
BHLHE40	MSN	1.20146	4.01302e-06
TSHZ1	DAZAP1	1.13962	1.74844e-09
MTA2	AKAP11	1.28208	3.11921e-07
ATF6B	SPTAN1	1.27622	0.00587198
ZNF512	CNOT1	1.29002	1.74844e-09
ZNF512	CNOT7	1.15525	0.00587198
USF3	ITPRIP	0.940908	0.00587198
ZNF33A	FBXO42	1.27966	0.000552887
RUNX1	SENP5	1.17705	4.01302e-06
MNT	PPM1F	1.24766	0
THAP4	HEXA	1.19568	0
SPI1	KLC1	1.0221	0.00587198
ZNF267	MED26	1.01629	0.00587198
ZNF770	LIN7C	1.19422	2.27297e-08
ATF6B	PRKAR2A	1.21301	3.11921e-07
KLF11	FCGRT	1.03972	3.11921e-07
ZNF407	OS9	1.18308	0.000552887
ZNF687	BTBD9	1.12636	0.00587198
ZNF385A	LOC100130520	1.03972	3.11921e-07
MXD1	RNF149	1.1635	4.863e-05
IRF8	HNRNPA0	1.1607	0.00587198
ADNP2	HM13	1.23776	0
ZNF274	ADIPOR1	1.21301	4.863e-05
ZNF22	BRE	1.24359	2.27297e-08
HHEX	TMEM33	1.09748	0.00587198
MTA2	LZTR1	1.25803	0.000552887
VEZF1	GGNBP2	1.24766	4.01302e-06
ZNF609	XAF1	1.29824	4.01302e-06
VEZF1	SPIN1	1.2359	1.74844e-09
HMGXB3	SMU1	1.21301	3.11921e-07
RUNX1	CHSY1	1.17302	0.000552887
SRF	GBAS	1.16817	4.863e-05
NFIL3	FAM126B	1.10879	3.11921e-07
BHLHE40	GNS	1.27077	0
BBX	SENP5	1.2959	2.27297e-08
BBX	SENP7	1.29387	4.01302e-06
ZFX	RNF216	1.25639	4.01302e-06
NFATC3	STRN3	1.11776	4.01302e-06
LRRFIP1	ABHD2	1.15525	4.01302e-06
ELMSAN1	SIN3B	1.25861	0
DMTF1	FCHSD2	1.23226	1.74844e-09
MNT	ARHGEF1	1.21077	0
BHLHE40	GRN	1.24189	0.00587198
BBX	NSUN2	1.27077	0
ZNF407	MNT	1.24359	2.27297e-08
ZNF706	RNH1	1.22936	0.00587198
RFX1	ERH	1.15525	0.00587198
MTA2	ENGASE	1.30199	0
BHLHE40	RENBP	1.18825	4.863e-05
ATF6B	GNPTG	1.20389	0
ZSCAN25	DHX38	1.34937	2.27297e-08
CEBPA	CTSH	1.11957	0
ZSCAN25	DHX15	1.27966	0.000552887
ZNF33B	SSBP4	1.15525	0.00587198
NME2	EBPL	0.981959	0.00587198
ELMSAN1	CAMTA2	1.27077	0
THAP12	ELP5	1.28925	0
ZNF76	ZBTB38	1.16651	0.00587198
CEBPA	CST3	1.11383	0.00587198
CEBPA	CSTA	1.1405	2.27297e-08
ZNF407	MRPL20	1.28167	0.00587198
MBD1	C12orf49	0.958528	0.00587198
ZMIZ1	DNAJC13	1.18825	4.863e-05
ZNF770	LINS1	1.12636	0.00587198
ZNF407	MVP	1.24189	0
ZNF407	MX2	1.20582	4.01302e-06
TSC22D2	SLCO3A1	1.07141	0.000552887
ZNF672	ARFGEF1	1.20593	0.00587198
ZNF32	ZDHHC8	1.13874	4.863e-05
BHLHE40	AHR	1.16817	4.863e-05
CCDC88A	AP3D1	1.19292	4.863e-05
ARID4B	PSTPIP1	1.14636	0.000552887
KLF12	ZAP70	1.27186	4.863e-05
NRF1	XAB2	1.20593	0.00587198
ZNF460	TDRD7	1.17302	0.000552887
HHEX	UBA52	1.11268	0
MYSM1	RNF111	1.19952	3.11921e-07
ZNF319	RERE	1.27804	1.74844e-09
NFKB1	BBX	1.18958	0.00587198
CDC5L	ARFGAP1	1.26252	4.863e-05
ZNF407	SF1	1.21301	4.863e-05
THAP12	CIAO1	1.24359	2.27297e-08
HIVEP1	COL4A3BP	1.16817	4.863e-05
ZBED6	EPG5	0.906423	0.000552887
NFRKB	PCBP1	1.0686	0.00587198
ZNF318	SSBP4	0.99286	0.00587198
BHLHE40	CFP	1.27077	4.01302e-06
THAP11	CWC22	1.07405	0.00587198
ZNF687	TBC1D1	1.22557	0
AHR	CNPY3	1.09748	0.00587198
ZSCAN25	AGO3	1.25014	0
ZSCAN25	AGO1	1.27077	0.00587198
TSC22D2	ARAP1	1.16974	2.27297e-08
ZBTB40	C6orf47	1.23953	1.74844e-09
ZNF484	GLG1	1.29965	3.11921e-07
SP1	RREB1	1.24189	0.00587198
ZNF484	GLE1	1.26499	0
ERF	RBM38	1.13962	1.74844e-09
ZNF142	TMED4	1.10088	2.27297e-08
ZNF142	TMED2	1.29366	1.74844e-09
ZNF407	PXK	1.14486	0.000552887
ZNF513	NUDT16L1	1.20146	4.01302e-06
ZFX	FAM91A1	1.25861	0
UBP1	BRD9	1.27077	1.74844e-09
CCDC88A	TAF9	1.08304	3.11921e-07
ZNF142	UBA7	1.25279	0.00587198
ZNF831	NELL2	1.01964	4.863e-05
ZNF292	TNKS	1.19968	0.000552887
ELMSAN1	ADCY7	1.31698	0
KHSRP	MEMO1	1.13181	0.00587198
ZNF787	COA5	1.20146	4.01302e-06
ZNF33A	OPHN1	1.1716	0.00587198
ZNF142	UBP1	1.20582	4.01302e-06
NFKB1	CSK	1.17144	4.863e-05
ERF	CS	1.23776	4.863e-05
ZNF22	PEX11B	1.01084	0.00587198
ZNF407	REL	1.13727	0.00587198
RERE	MPPE1	1.22634	0.000552887
KLF11	ATG3	1.12105	3.11921e-07
ZNF513	CASP1	1.19314	0.000552887
ZBTB25	CDK11B	1.27077	0.00587198
PURB	VPS39	1.22705	2.27297e-08
ZNF142	TEP1	1.18825	4.863e-05
PBRM1	CCT8	1.26397	2.27297e-08
PBRM1	CCT5	1.23776	4.863e-05
FOXK1	TRIM62	1.15525	0.00587198
ZNF207	ZNF280D	1.15525	4.01302e-06
ZEB2	CCDC88A	1.1134	4.01302e-06
NR2C1	SNRPA	1.20471	0.000552887
PBRM1	CCM2	1.25803	0.000552887
ZNF513	CCDC71	1.21301	0.00587198
ELMSAN1	DYNC1H1	1.17302	0.000552887
STAT2	TCHP	1.27077	0.00587198
ZSCAN25	MKRN2	1.24451	0
ZNF513	CCDC82	1.19135	3.11921e-07
ARID4A	ATXN7	1.15525	0.00587198
ZNF513	CCDC97	1.2364	0.000552887
ZNF609	MYO1G	1.21768	4.863e-05
BBX	NSMAF	1.21301	4.863e-05
CEBPA	DOK1	0.943145	0.000552887
PBRM1	NCOA5	1.13181	0.00587198
PBRM1	NCOA3	1.27966	0.000552887
HMBOX1	MPDU1	1.12636	3.11921e-07
ZNF398	HNRNPD	1.24711	4.863e-05
ZNF558	UBE2Q2	1.09304	0.000552887
TGIF2	PPIA	1.0686	0.00587198
ZNF574	CAPRIN1	1.18413	0.00587198
ZMIZ1	FASTKD5	1.08304	3.11921e-07
TSHZ1	CNDP2	1.09304	0.000552887
TSC22D2	ARPC2	1.18413	0.00587198
RUNX3	ATP5G2	1.15525	0.00587198
STAT2	TAB1	1.25633	3.11921e-07
ID1	SLC9A9	1.11776	4.01302e-06
CREB3	IREB2	1.14809	4.863e-05
ZSCAN25	DOPEY2	1.25633	3.11921e-07
MYSM1	RNF169	1.29588	0
ZNF655	SMARCA2	1.11383	0.00587198
BHLHE40	ABR	1.24766	0
ESRRA	ADPGK	1.32513	2.27297e-08
E2F3	CD302	1.12636	0.00587198
ZNF335	BRPF1	1.28821	4.01302e-06
UBP1	CIAO1	1.11866	4.863e-05
RERE	ANKRD44	1.21768	4.863e-05
NME2	ELP5	1.21846	0.00587198
MEF2D	TMEM87A	1.27077	0
ZNF385A	RAB34	1.03972	0.00587198
ARNT	ZDHHC6	1.23034	0
CCDC88A	ANXA1	1.08027	4.01302e-06
CCDC88A	ANXA5	1.16741	0
E2F3	CCPG1	1.16204	2.27297e-08
IRF5	BCL2L2-PABPN1	1.19292	4.863e-05
SP1	MICB	1.28469	0.000552887
SMARCE1	UFM1	1.13874	4.863e-05
ZNF207	JARID2	1.18413	0.00587198
FOXP1	BANF1	1.23544	0
THAP12	FIBP	1.21301	0.00587198
PRDM4	DDX46	1.18243	2.27297e-08
PRDM4	DDX21	1.19968	0.000552887
ZNF513	GRHPR	1.27602	0
ZNF33A	ADAMTSL4	1.24766	4.01302e-06
MEF2C	OVCA2	1.04517	0.00587198
SMARCE1	UGP2	1.10904	4.01302e-06
RFX5	MRPL49	1.17302	0.000552887
ZNF22	ESD	1.06719	4.01302e-06
ZSCAN25	DIDO1	1.22634	0.000552887
TSHZ1	CNIH1	1.15525	4.01302e-06
PBRM1	CBR1	1.07644	0.000552887
KLF4	BAP1	0.846351	4.863e-05
ZNF516	HIP1	1.29387	4.01302e-06
TSHZ1	XAF1	1.20582	4.01302e-06
ZBTB48	PBRM1	1.1197	0.000552887
ZNF407	ZFX	1.27622	0.00587198
PBRM1	CBFB	1.2364	0.000552887
BAZ2A	VPS13D	1.0939	4.863e-05
ADNP2	TRRAP	1.2364	0.000552887
ARID4B	ATP11A	1.17302	0.000552887
CUX1	RTN4	1.01629	0.00587198
[truncated: 23,496 more rows]

## Sheet: Supplementary Data9.5
Supplementary Data9.5 TF list for construct GRNs
ADNP
ADNP2
AFF1
AFF3
AFF4
AHCTF1
AHR
AKNA
ARID1A
ARID1B
ARID2
ARID3A
ARID3B
ARID4A
ARID4B
ARID5A
ARID5B
ARNT
ARNTL
ATF2
ATF4
ATF6
ATF6B
ATF7
ATMIN
BACH1
BACH2
BATF
BAZ2A
BAZ2B
BBX
BCL11A
BCL11B
BCL6
BCLAF1
BHLHE40
BLZF1
CAMTA2
CAPN15
CARHSP1
CBFB
CCDC88A
CDC5L
CDIP1
CEBPA
CEBPB
CEBPD
CEBPZ
CENPT
CIC
CIZ1
CNBP
CREB1
CREB3
CREB3L2
CREB5
CREBL2
CREBRF
CREBZF
CSDE1
CSRNP1
CTCF
CUX1
DBP
DDIT3
DMTF1
DNAJC1
E2F2
E2F3
E2F4
EGR1
ELF1
ELF2
ELF4
ELK3
ELK4
ELMSAN1
EOMES
ERF
ESRRA
ETS1
ETS2
ETV3
ETV6
FLI1
FOS
FOSB
FOSL2
FOXJ2
FOXJ3
FOXK1
FOXN2
FOXN3
FOXO1
FOXO3
FOXO4
FOXP1
GABPA
GABPB1
GABPB2
GATA1
GATA3
GATAD2A
GATAD2B
GFI1
GFI1B
GLI4
GLMP
GMEB1
GMEB2
GON4L
GPBP1
GPBP1L1
GTF2I
GTF3A
HBP1
HHEX
HIF1A
HIVEP1
HIVEP2
HMBOX1
HMGA1
HMGB1
HMGB2
HMGXB3
HOPX
HSF1
ID1
ID2
IKZF1
IKZF2
IKZF3
IRF1
IRF2
IRF3
IRF4
IRF5
IRF7
IRF8
IRF9
JARID2
JAZF1
JDP2
JUN
JUNB
JUND
KHSRP
KLF1
KLF10
KLF11
KLF12
KLF13
KLF16
KLF2
KLF3
KLF4
KLF6
KLF7
KLF9
KMT2C
L3MBTL3
LCOR
LEF1
LITAF
LRRFIP1
LYL1
MAF
MAF1
MAFB
MAFF
MAFK
MAX
MAZ
MBD1
MBD2
MBD3
MBD4
MECP2
MEF2A
MEF2C
MEF2D
MGA
MIER1
MIS18BP1
MLLT10
MLX
MLXIP
MNT
MTA1
MTA2
MTF1
MXD1
MXD3
MXD4
MXI1
MYBL1
MYC
MYSM1
NCOA1
NCOR1
NCOR2
NFAT5
NFATC1
NFATC2
NFATC3
NFE2
NFE2L1
NFE2L2
NFIA
NFIL3
NFIX
NFKB1
NFKB2
NFRKB
NFX1
NFXL1
NFYA
NFYC
NME2
NR1D2
NR1H2
NR2C1
NR2C2
NR3C1
NR3C2
NR4A2
NRF1
PARP12
PATZ1
PAX5
PAXBP1
PBRM1
PBX1
PBX2
PHB
PIAS1
PIAS2
PLAGL1
PLAGL2
PLEK
PLSCR1
POU2F2
PPARD
PRDM1
PRDM2
PRDM4
PREB
PURB
RARA
RBCK1
RBPJ
RCOR1
RCOR3
REL
RELA
RELB
REPIN1
RERE
REST
RFX1
RFX3
RFX5
RFX7
RFXANK
RLF
RORA
RREB1
RUNX1
RUNX2
RUNX3
RXRA
RXRB
SATB1
SETBP1
SETDB1
SFPQ
SLC2A4RG
SMAD2
SMAD3
SMAD4
SMAD7
SMARCC1
SMARCC2
SMARCE1
SON
SOX6
SP1
SP100
SP110
SP140
SP140L
SP3
SP4
SPI1
SREBF1
SREBF2
SRF
SSRP1
STAT1
STAT2
STAT3
STAT4
STAT5A
STAT5B
STAT6
SUB1
TADA2B
TAL1
TAX1BP1
TBX21
TCF12
TCF25
TCF3
TCF7
TERF2
TET2
TFCP2
TFDP1
TFDP2
TFE3
TFEB
TGIF2
THAP11
THAP12
THAP4
THAP5
THAP7
THRA
THYN1
TMF1
TOX4
TP53
TRERF1
TSC22D1
TSC22D2
TSC22D3
TSC22D4
TSHZ1
TULP4
UBP1
UBTF
USF1
USF2
USF3
VDR
VEZF1
XBP1
YBX1
YBX3
YY1
ZBED1
ZBED4
ZBED5
ZBED6
ZBTB1
ZBTB10
ZBTB11
ZBTB14
ZBTB16
ZBTB18
ZBTB2
ZBTB24
ZBTB25
ZBTB33
ZBTB34
ZBTB37
ZBTB38
ZBTB4
ZBTB40
ZBTB44
ZBTB48
ZBTB7A
ZBTB7B
ZEB1
ZEB2
ZFP36L1
ZFP36L2
ZFP91
ZFX
ZFY
ZHX2
ZKSCAN1
ZKSCAN8
ZMIZ1
ZMIZ2
ZNF101
ZNF12
ZNF124
ZNF142
ZNF143
ZNF146
ZNF148
ZNF207
ZNF217
ZNF22
ZNF224
ZNF23
ZNF24
ZNF266
ZNF267
ZNF274
ZNF276
ZNF277
ZNF280D
ZNF281
ZNF292
ZNF3
ZNF316
ZNF317
ZNF318
ZNF319
ZNF32
ZNF324
ZNF335
ZNF33A
ZNF33B
ZNF384
ZNF385A
ZNF394
ZNF395
ZNF398
ZNF407
ZNF410
ZNF417
ZNF460
ZNF467
ZNF484
ZNF506
ZNF512
ZNF513
ZNF516
ZNF518B
ZNF544
ZNF558
ZNF574
ZNF580
ZNF581
ZNF586
ZNF587
ZNF587B
ZNF592
ZNF609
ZNF611
ZNF639
ZNF641
ZNF644
ZNF646
ZNF652
ZNF653
ZNF655
ZNF664
ZNF668
ZNF672
ZNF687
ZNF692
ZNF706
ZNF710
ZNF746
ZNF75A
ZNF76
ZNF770
ZNF776
ZNF780A
ZNF787
ZNF79
ZNF800
ZNF808
ZNF83
ZNF831
ZNF91
ZNFX1
ZSCAN25
ZXDC
