# Supplementary material for: The trans-omics landscape of COVID-19
Source: Nat Commun. 2021 Jul 27;12:4543. doi: 10.1038/s41467-021-24482-1 (PMC8316550; doi:10.1038/s41467-021-24482-1)
Supplement: Supplementary file 13 — Source Data [file 41467_2021_24482_MOESM13_ESM.xlsx]

## Sheet: Figure1a
	Fig 1a Overview of COVID-19 patient enrollment criteria and study design.
	PatientID	Status
	P001	Asymptomatic
	P002	Asymptomatic
	P003	Mild
	P004	Mild
	P005	Asymptomatic
	P006	Asymptomatic
	P007	Asymptomatic
	P008	Asymptomatic
	P009	Asymptomatic
	P010	Mild
	P011	Mild
	P012	Mild
	P013	Mild
	P014	Mild
	P015	Mild
	P016	Mild
	P017	Mild
	P018	Mild
	P019	Mild
	P020	Mild
	P021	Mild
	P022	Mild
	P023	Mild
	P024	Mild
	P025	Mild
	P026	Mild
	P027	Mild
	P028	Mild
	P029	Mild
	P030	Mild
	P031	Mild
	P032	Mild
	P033	Mild
	P034	Mild
	P035	Mild
	P036	Mild
	P037	Mild
	P038	Mild
	P039	Mild
	P040	Mild
	P041	Mild
	P042	Mild
	P043	Mild
	P044	Mild
	P045	Mild
	P046	Mild
	P047	Mild
	P048	Mild
	P049	Mild
	P050	Mild
	P051	Mild
	P052	Mild
	P053	Mild
	P054	Mild
	P055	Mild
	P056	Mild
	P057	Mild
	P058	Mild
	P059	Mild
	P060	Mild
	P061	Mild
	P062	Mild
	P063	Mild
	P064	Mild
	P065	Mild
	P066	Mild
	P067	Mild
	P068	Mild
	P069	Mild
	P070	Mild
	P071	Mild
	P072	Critical
	P073	Critical
	P074	Critical
	P075	Critical
	P076	Critical
	P077	Critical
	P078	Critical
	P080	Critical
	P081	Critical
	P082	Critical
	P083	Critical
	P084	Critical
	P085	Critical
	P086	Critical
	P087	Critical
	P090	Severe
	P093	Severe
	P095	Severe
	P096	Severe
	P097	Severe
	P098	Severe
	P100	Severe
	P101	Severe
	P102	Severe
	P103	Severe
	P104	Severe
	P105	Severe
	P107	Severe
	P108	Severe
	P109	Severe
	P111	Severe
	P112	Severe
	P113	Severe
	P115	Severe
	P116	Severe
	P117	Severe
	P118	Severe
	P119	Severe
	P120	Severe
	P121	Severe
	P122	Asymptomatic
	P123	Asymptomatic
	P124	Asymptomatic
	P125	Asymptomatic
	P126	Asymptomatic
	P127	Asymptomatic
	P129	Asymptomatic
	P130	Asymptomatic
	P131	Asymptomatic
	P134	Asymptomatic
	P136	Asymptomatic
	P139	Asymptomatic
	P140	Asymptomatic
	P141	Asymptomatic
	P143	Asymptomatic
	P144	Asymptomatic
	P145	Asymptomatic
	P146	Asymptomatic
	P147	Asymptomatic
	P149	Asymptomatic
	P150	Asymptomatic
	P153	Asymptomatic
	P154	Asymptomatic
	P156	Asymptomatic
	P159	Asymptomatic
	P160	Asymptomatic
	P161	Asymptomatic
	P162	Asymptomatic
	P164	Asymptomatic
	P166	Asymptomatic
	P167	Asymptomatic
	P168	Asymptomatic
	P169	Asymptomatic
	P170	Asymptomatic
	P171	Asymptomatic
	P175	Asymptomatic
	P177	Asymptomatic
	P178	Asymptomatic
	P179	Asymptomatic
	P180	Asymptomatic
	P181	Asymptomatic
	P182	Asymptomatic
	P183	Asymptomatic
	P184	Asymptomatic
	P185	Asymptomatic
	P186	Asymptomatic
	P187	Asymptomatic
	P188	Asymptomatic
	P189	Asymptomatic
	P190	Asymptomatic
	P191	Mild
	P193	Asymptomatic
	P194	Asymptomatic
	P195	Asymptomatic
	P197	Mild
	P198	Asymptomatic
	P199	Asymptomatic
	P200	Asymptomatic
	P202	Asymptomatic
	P221	Mild
	P222	Severe
	P224	Severe
	P225	Severe
	P226	Severe
	P227	Severe
	P228	Severe
	P229	Severe
	P230	Severe
	P233	Critical
	P234	Severe
	P235	Severe
	P236	Severe
	P237	Severe
	P238	Severe
	P239	Severe
	P241	Severe
	P243	Mild
	P244	Mild
	P245	Mild
	P246	Mild
	P247	Mild
	P248	Mild
	P249	Mild
	P250	Mild
	P251	Mild
	P252	Mild
	P258	Mild
	P260	Mild
	P263	Mild
	P265	Mild
	P268	Critical
	P270	Critical
	P280	Mild
	P282	Critical
	P287	Mild
	P289	Critical
	P292	Mild
	P293	Mild
	P297	Severe
	P299	Mild
	P300	Mild
	P301	Mild
	P304	Severe
	P309	Severe
	P311	Severe
	P314	Severe
	P316	Critical
	P317	Severe
	P320	Mild
	P322	Mild
	P079	Critical
	P088	Severe
	P089	Severe
	P091	Severe
	P092	Severe
	P094	Severe
	P099	Severe
	P110	Severe
	P114	Severe
	P106	Severe

## Sheet: Figure1b
	Fig 1b Numbers of significantly differentially expressed mRNAs, proteins, metabolites, and lipids in six groups.
	See Supplementary Data 3

## Sheet: Figure2a
	Fig 2a Clustering of differentially expressed mRNAs and bubble plot showing GO terms enriched in each cluster across four disease severity groups.
	See Supplementary Data 5
			TXNDC16
			TXNDC5
			TXNL1
			TXNL4A
			TXNRD2
			TYMS
			UBAC1
			UBALD1
			UBALD2
			UBAP1
			UBAP2
			UBE2E3
			UBE2F
			UBE2H
			UBE2M
			UBE2O
			UBE2V1
			UBE3B
			UBL7
			UBN2
			UBQLN1
			UBXN11
			UBXN2A
			UBXN6
			UBXN8
			UCP2
			UGGT2
			UHMK1
			UIMC1
			UNC45A
			UROD
			UROS
			USP12
			USP14
			USP33
			USP45
			VAMP7
			VCAN
			VPS28
			VPS37A
			VPS50
			VRK1
			VRK2
			VSIG4
			VTI1B
			VWA5A
			VWCE
			WASF1
			WASF2
			WBP2
			WDHD1
			WDR13
			WDR26
			WDR45
			WDR49
			WDTC1
			WHSC1
			WIPI2
			WNK1
			WRN
			XK
			XPO7
			XPOT
			XPR1
			YBEY
			YBX3
			YIPF2
			YIPF4
			YIPF6
			YOD1
			YPEL2
			YPEL3
			YPEL4
			YY1AP1
			ZAK
			ZBTB16
			ZBTB44
			ZDHHC2
			ZDHHC20
			ZDHHC3
			ZER1
			ZFAND2B
			ZFAND4
			ZFAND5
			ZFAND6
			ZFYVE1
			ZFYVE21
			ZGRF1
			ZMAT2
			ZNF175
			ZNF213
			ZNF23
			ZNF346
			ZNF410
			ZNF418
			ZNF592
			ZNF653
			ZNF697
			ZNF777
			ZNF79
			ZNHIT1
			ZNRF1
			ZRANB1
			ZSWIM1
			ZUFSP
			ZWILCH

## Sheet: Figure2b
	Fig 2b Estimated immune cell abundance using CIBERSORTx for asymptomatic (n=64 ), mild (n= 64), severe (n=34 ), and critical (n= 16) COVID-19 patients.
	Estimated immune cells abundance
	CD4+ T	CD8+ T	Neutrophil	Macrophage	Monocyte	NK	Status
	0.294504	0.215112	0.00497679	0.00441435	0.249168	0.125294	Asymptomatic
	0.359059	0.196902	0.0349573	0.00411368	0.236435	0.0890246	Asymptomatic
	0.345873	0.163771	0.0235427	0.00379812	0.20533	0.159205	Asymptomatic
	0.293018	0.320505	0.0223923	0.00811301	0.101033	0.230756	Asymptomatic
	0.247225	0.373812	0.00801935	0.00728339	0.0810009	0.244174	Asymptomatic
	0.354214	0.247996	0.00689685	0.0065351	0.269394	0.0822776	Asymptomatic
	0.335265	0.155225	0.0226916	0.0188005	0.216934	0.162583	Asymptomatic
	0.212598	0.067611	0.604556	0	0	0.0708883	Asymptomatic
	0.141006	0.0743572	0.628346	0	0	0.0865584	Asymptomatic
	0.121353	0.156339	0.524819	0.00128179	0.000267053	0.160791	Asymptomatic
	0.191463	0.133084	0.403988	0.0045915	0.033374	0.191383	Asymptomatic
	0.195677	0.226571	0.456785	0	0	0.0598624	Asymptomatic
	0.13141	0.0579189	0.661624	0	0	0.0383764	Asymptomatic
	0.180402	0.127069	0.535662	0	0.0203091	0.0674654	Asymptomatic
	0.0928168	0.158944	0.490522	0	0.00182849	0.162119	Asymptomatic
	0.165695	0.103182	0.499597	0	0.0638539	0.0817694	Asymptomatic
	0.152161	0.0515533	0.672112	0	0	0.0693175	Asymptomatic
	0.198659	0.0776972	0.537408	0	0.0322571	0.102863	Asymptomatic
	0.123869	0.0752129	0.551179	0	0.0663799	0.122221	Asymptomatic
	0.177301	0.125855	0.574023	0	0	0.0615481	Asymptomatic
	0.150005	0.154776	0.49452	0	0.0544268	0.0581039	Asymptomatic
	0.162776	0.108836	0.577089	0	0	0.0857432	Asymptomatic
	0.210527	0.0719861	0.521235	0	0.0659968	0.0958031	Asymptomatic
	0.204598	0.0696231	0.605129	0	0	0.0757199	Asymptomatic
	0.198362	0.133987	0.560279	0	0.0230659	0.0476621	Asymptomatic
	0.134806	0.192624	0.506583	0	0	0.0676094	Asymptomatic
	0.241867	0.109918	0.542338	0.00292141	0	0.0525375	Asymptomatic
	0.162928	0.161563	0.440694	0	0.0228383	0.128668	Asymptomatic
	0.170819	0.138077	0.578089	0.000277479	0.00876528	0.0711185	Asymptomatic
	0.178791	0.141512	0.551733	0	0	0.0346627	Asymptomatic
	0.17435	0.11183	0.511421	0	0	0.112425	Asymptomatic
	0.179829	0.107045	0.557115	0	0	0.080779	Asymptomatic
	0.135598	0.18639	0.521989	0	0	0.0736866	Asymptomatic
	0.131355	0.147408	0.575412	0.000659296	0.0188078	0.109332	Asymptomatic
	0.116207	0.133283	0.562878	0	0.0510922	0.034828	Asymptomatic
	0.169894	0.163821	0.327267	0.00457373	0.0362328	0.246727	Asymptomatic
	0.145706	0.15298	0.528495	0	0.012582	0.0977429	Asymptomatic
	0.211266	0.149705	0.45074	0	0.0400061	0.0868107	Asymptomatic
	0.145549	0.0766532	0.444599	0	0.145458	0.165304	Asymptomatic
	0.158487	0.183219	0.532116	0	0	0.084727	Asymptomatic
	0.153784	0.0233614	0.619902	0	0	0.172547	Asymptomatic
	0.204597	0.0483554	0.596103	0	0	0.088281	Asymptomatic
	0.158313	0.181677	0.403963	0	0.0017701	0.198033	Asymptomatic
	0.203527	0.0869415	0.553488	0	0	0.140387	Asymptomatic
	0.166184	0.209729	0.375365	0	0.0611963	0.118514	Asymptomatic
	0.260784	0.0826472	0.490442	0	0	0.0851344	Asymptomatic
	0.194321	0.17419	0.466042	0	0	0.0883027	Asymptomatic
	0.131077	0.133799	0.61404	0	0.0256307	0.0448344	Asymptomatic
	0.100782	0.0503633	0.761832	0	0	0.028044	Asymptomatic
	0.129309	0.146502	0.567893	0	0	0.0976622	Asymptomatic
	0.109375	0.112601	0.662256	0.00714663	0	0.0672348	Asymptomatic
	0.105625	0.116233	0.662143	0	0	0.0677631	Asymptomatic
	0.0868325	0.140078	0.507455	0	0.0466474	0.163866	Asymptomatic
	0.130525	0.207542	0.472718	0	0.00821968	0.128631	Asymptomatic
	0.214235	0.167615	0.408862	0.00342399	0.00312032	0.136365	Asymptomatic
	0.110032	0.113509	0.599341	0	0	0.136178	Asymptomatic
	0.112722	0.133998	0.617771	0	0	0.102488	Asymptomatic
	0.299269	0.243762	0.00326991	0.0180016	0.130958	0.177097	Asymptomatic
	0.244593	0.431228	0.00325143	0	0.0568413	0.177064	Asymptomatic
	0.352836	0.271009	0	0.00633184	0.0308241	0.30112	Asymptomatic
	0.616478	0.187034	0.00186584	0.000924633	0.0613769	0.066577	Asymptomatic
	0.385625	0.26684	0	0.00393779	0.0804129	0.192357	Asymptomatic
	0.199701	0.338909	0	0.00588312	0.133326	0.28594	Asymptomatic
	0.241872	0.245047	0	0.0133464	0.0895081	0.242132	Asymptomatic
	0.377718	0.196741	0.0430745	0.00716404	0.155403	0.0820723	Mild
	0.473846	0.183142	0.0337036	0.00244267	0.115058	0.131551	Mild
	0.235302	0.221967	0.0274684	0.0050153	0.195582	0.208745	Mild
	0.240313	0.207104	0.0170885	0.0116647	0.292939	0.153638	Mild
	0.253445	0.377371	0.014008	0.00785317	0.0562841	0.172424	Mild
	0.348253	0.271858	0.0091304	0.00659693	0.140469	0.0933984	Mild
	0.516883	0.178025	0.00798922	0.00186998	0.154714	0.106604	Mild
	0.164294	0.250228	0.0284361	0.00304839	0.124732	0.349524	Mild
	0.40297	0.182097	0	0.00405153	0.153639	0.194503	Mild
	0.272338	0.282182	0.00683127	0.010878	0.166179	0.131548	Mild
	0.340944	0.256436	0.0310615	0.0134568	0.178981	0.0975168	Mild
	0.471582	0.282612	0.0827454	0.00264353	0.0457407	0.08175	Mild
	0.391557	0.389655	0.00737315	0.0129133	0.0428882	0.109634	Mild
	0.407345	0.355366	0.00465216	0.00570507	0.0980296	0.0724558	Mild
	0.441216	0.197699	0.0146052	0.0111572	0.119807	0.121891	Mild
	0.419725	0.156229	0.0335118	0.0126804	0.191784	0.0955177	Mild
	0.0734746	0.183187	0.345413	0	0.075604	0.0672384	Mild
	0.150676	0.345089	0.017915	0.0169254	0.130277	0.261312	Mild
	0.498139	0.240431	0.000547218	0.00395816	0.0770843	0.147807	Mild
	0.347576	0.469166	0.00955305	0.00105872	0.110448	0.0296563	Mild
	0.408004	0.205104	0.0422832	0	0.167357	0.085777	Mild
	0.386091	0.336704	0.0179745	0	0.143424	0.0925466	Mild
	0.428864	0.224815	0.00866388	0.0050715	0.189294	0.0693529	Mild
	0.302812	0.16829	0.0253845	0.000848458	0.253292	0.176869	Mild
	0.345746	0.258737	0.0254136	0.008881	0.12216	0.160834	Mild
	0.225429	0.319831	0.081343	0	0.204163	0.0810987	Mild
	0.188721	0.0840972	0.0966644	0.00695721	0.481284	0.0606142	Mild
	0.527798	0.339927	0.00966568	0.00197865	0.0505777	0.0488041	Mild
	0.353471	0.208266	0.013274	0.0213997	0.24447	0.0666383	Mild
	0.103817	0.330302	0.00637633	0.00727334	0.331636	0.126548	Mild
	0.485622	0.259876	0.0186928	0.00265298	0.126762	0.0536187	Mild
	0.373466	0.277583	0.00549452	0.00908449	0.133778	0.156453	Mild
	0.428663	0.142172	0	0.00322524	0.0979617	0.190122	Mild
	0.244803	0.186023	0.0272218	0.0159723	0.207488	0.200461	Mild
	0.393472	0.156856	0.00116261	0.0223678	0.261033	0.0934004	Mild
	0.426259	0.235691	0.0121007	0.00259164	0.20424	0.0820684	Mild
	0.327404	0.212481	0.0140594	0.0103942	0.197156	0.171272	Mild
	0.374361	0.180788	0.0406904	0.00923836	0.164164	0.0839601	Mild
	0.160856	0.315588	0.0215032	0.020575	0.273172	0.129076	Mild
	0.241096	0.191095	0.0650691	0.0241355	0.200654	0.187535	Mild
	0.257094	0.290083	0.027569	0.0221836	0.177941	0.100273	Mild
	0.267138	0.267243	0.16728	0.0116902	0.0150113	0.185285	Mild
	0.182375	0.11021	0.0150691	0.0113425	0.425506	0.137965	Mild
	0.35536	0.408785	0.0169579	0.00190466	0.0798239	0.117507	Mild
	0.308991	0.195702	0.0262775	0.0180155	0.202535	0.162593	Mild
	0.362816	0.261804	0.00806401	0.00254237	0.121967	0.143969	Mild
	0.429038	0.265726	0.00859226	0.0100541	0.110262	0.0771349	Mild
	0.345826	0.354518	0.00204414	0.00355076	0.0814322	0.158618	Mild
	0.346168	0.406307	0.00298761	0.00432373	0.0809633	0.119755	Mild
	0.422652	0.196683	0.0228375	0.00423272	0.145929	0.165617	Mild
	0.313722	0.224572	0.0007662	0.00412872	0.273546	0.0869174	Mild
	0.365125	0.226659	0.0151197	0.00101398	0.180244	0.121193	Mild
	0.33428	0.262349	0.0181388	0.00788799	0.168276	0.131321	Mild
	0.335687	0.314525	0.00156531	0.00759299	0.0898591	0.204444	Mild
	0.371854	0.314218	0.000788956	0.00879802	0.106177	0.161849	Mild
	0.14139	0.291372	0.00154112	0.00730843	0.222222	0.217884	Mild
	0.402056	0.266954	0	0.00350182	0.113117	0.183633	Mild
	0.480647	0.224125	0.00379951	0.00348554	0.126935	0.0992537	Mild
	0.325408	0.307836	0.00500341	0.00229992	0.139978	0.138738	Mild
	0.343104	0.171969	0.0113909	0.0141186	0.189544	0.17761	Mild
	0.542844	0.265402	0.00293015	0.00934901	0.0843625	0.0741402	Mild
	0.375367	0.392483	0.0139418	0.000802766	0.0597601	0.0894233	Mild
	0.413496	0.268502	0	0.00758328	0.0331314	0.216574	Mild
	0.213	0.374483	0.00827203	0.00195926	0.0817174	0.146637	Mild
	0.498272	0.20925	0.0319592	0.0102669	0.0755135	0.106545	Severe
	0.46512	0.258835	0.00573994	0.00335248	0.125472	0.080911	Severe
	0.334471	0.194768	0.100709	0	0.228744	0.0903399	Severe
	0.37444	0.253575	0.0270181	0.00825771	0.12577	0.127565	Severe
	0.319797	0.132574	0.0325847	0.00409093	0.337416	0.0858848	Severe
	0.550653	0.188771	0.013837	0.00647268	0.0614794	0.12592	Severe
	0.572048	0.269043	0.000770398	0.0105208	0.040972	0.0883253	Severe
	0.429332	0.226061	0.0334212	0.0146144	0.106643	0.129344	Severe
	0.53043	0.300595	0.00244626	0.00153112	0.0585227	0.0808815	Severe
	0.426	0.230715	0.0155405	0.00784554	0.0958167	0.114242	Severe
	0.406617	0.374375	0.0180975	0.00521489	0.0683363	0.0931199	Severe
	0.296915	0.221305	0.0451917	0.0209126	0.198672	0.112632	Severe
	0.379949	0.321818	0.0214303	0.0156976	0.139742	0.0623882	Severe
	0.545365	0.253836	0.018748	0.0163167	0.0804969	0.057282	Severe
	0.317792	0.265771	0.0119112	0.0139744	0.179097	0.119717	Severe
	0.476744	0.176188	0.00893716	0.010363	0.163057	0.0972084	Severe
	0.306631	0.221992	0.0270566	0.0110449	0.200675	0.147718	Severe
	0.19513	0.195555	0.0555617	0.0294351	0.258395	0.131208	Severe
	0.364712	0.171447	0.153214	0.00609673	0.0347549	0.221289	Severe
	0.440966	0.226871	0.0540035	0.00444625	0.0938725	0.0940932	Severe
	0.433055	0.135194	0.0219154	0.00370899	0.21442	0.0939088	Severe
	0.404859	0.163385	0.0346634	0.00385044	0.21903	0.0956211	Severe
	0.482386	0.172725	0.00988851	0.00234132	0.199627	0.0950044	Severe
	0.422514	0.24067	0.0304371	0.0152864	0.075002	0.101093	Severe
	0.278683	0.230895	0.0670135	0.0174655	0.235459	0.13606	Severe
	0.338963	0.309412	0.00317513	0.0036221	0.124814	0.186263	Severe
	0.147233	0.0942993	0.0555755	0.00246407	0.574415	0.0638482	Severe
	0.495549	0.18815	0.0243491	0.00623214	0.0785313	0.115691	Severe
	0.403057	0.325628	0.0138195	0.00213175	0.0765574	0.138736	Severe
	0.317323	0.219996	0.023059	0	0.232895	0.104536	Severe
	0.423655	0.208779	0.102833	0.0115652	0.0466454	0.162274	Severe
	0.437765	0.213023	0.0153548	0.00427012	0.0925765	0.10953	Severe
	0.403562	0.240827	0.000785012	0.00599468	0.111081	0.161126	Severe
	0.410127	0.175244	0	0.0139164	0.158896	0.142429	Severe
	0.482953	0.124768	0.044314	0.000837315	0.119003	0.0609765	Critical
	0.188939	0.0523217	0.22465	0.0144962	0.376525	0.0867582	Critical
	0.171066	0.0383878	0.189356	0.0607632	0.307263	0.0558448	Critical
	0.203041	0.0911249	0.392846	0	0.190196	0.0697744	Critical
	0.231455	0	0.604748	0.0835926	0	0.0507355	Critical
	0.255877	0.175641	0.16251	0.00406734	0.242167	0.0463662	Critical
	0.230534	0.11637	0.144232	0.0409275	0.145403	0.0760654	Critical
	0.110229	0	0.485821	0.0235132	0.273269	0.0674749	Critical
	0.340575	0.24652	0.0868171	0.006323	0.135061	0.0730219	Critical
	0.18135	0.0352611	0.208639	0.102963	0.255484	0.0389415	Critical
	0.167636	0.0114586	0	0.184368	0.418356	0.0760457	Critical
	0.460708	0.133005	0.0283718	0.00505759	0.204397	0.09716	Critical
	0.175521	0.168465	0.256939	0	0.268082	0.0969873	Critical
	0.0387446	0.042186	0.0695155	0.0020091	0.758406	0.0352219	Critical
	0.0958428	0.24794	0.0181906	0.0195932	0.490689	0.061373	Critical
	0.113464	0.151395	0.532446	0	0.0864936	0.0740269	Critical
	symbol	group1	group2	p	p.format	p.signif	p.adj	p.adj_signif	method	padj_method
	Neutrophil	Asymptomatic	Mild	5.42e-12	5.4e-12	****	3.2e-11	****	Wilcoxon	BH
	Neutrophil	Asymptomatic	Severe	7.86e-08	7.9e-08	****	2.4e-07	****	Wilcoxon	BH
	Neutrophil	Asymptomatic	Critical	0.00667453	0.0067	**	0.008	**	Wilcoxon	BH
	Neutrophil	Mild	Severe	0.034981	0.035	*	0.035	*	Wilcoxon	BH
	Neutrophil	Mild	Critical	3.14e-06	3.1e-06	****	6.3e-06	****	Wilcoxon	BH
	Neutrophil	Severe	Critical	8.47e-05	8.5e-05	****	0.00013	***	Wilcoxon	BH
	Monocyte	Asymptomatic	Mild	7.09e-14	7.1e-14	****	4.3e-13	****	Wilcoxon	BH
	Monocyte	Asymptomatic	Severe	1.36e-09	1.4e-09	****	4.1e-09	****	Wilcoxon	BH
	Monocyte	Asymptomatic	Critical	3.36e-07	3.4e-07	****	6.7e-07	****	Wilcoxon	BH
	Monocyte	Mild	Severe	0.475991	0.476	ns	0.48	ns	Wilcoxon	BH
	Monocyte	Mild	Critical	0.00692738	0.0069	**	0.0083	**	Wilcoxon	BH
	Monocyte	Severe	Critical	0.00466132	0.0047	**	0.007	**	Wilcoxon	BH
	Macrophage	Asymptomatic	Mild	3.68e-09	3.7e-09	****	2.2e-08	****	Wilcoxon	BH
	Macrophage	Asymptomatic	Severe	8.2e-09	8.2e-09	****	2.5e-08	****	Wilcoxon	BH
	Macrophage	Asymptomatic	Critical	1.16e-05	1.2e-05	****	2.3e-05	****	Wilcoxon	BH
	Macrophage	Mild	Severe	0.365784	0.37	ns	0.37	ns	Wilcoxon	BH
	Macrophage	Mild	Critical	0.0803346	0.08	ns	0.12	ns	Wilcoxon	BH
	Macrophage	Severe	Critical	0.204191	0.2	ns	0.25	ns	Wilcoxon	BH
	CD4_T	Asymptomatic	Mild	4.93e-12	4.9e-12	****	1.5e-11	****	Wilcoxon	BH
	CD4_T	Asymptomatic	Severe	2.91e-12	2.9e-12	****	1.5e-11	****	Wilcoxon	BH
	CD4_T	Asymptomatic	Critical	0.600819	0.60082	ns	0.6	ns	Wilcoxon	BH
	CD4_T	Mild	Severe	0.0071324	0.00713	**	0.0086	**	Wilcoxon	BH
	CD4_T	Mild	Critical	0.00045455	0.00045	***	0.00068	***	Wilcoxon	BH
	CD4_T	Severe	Critical	1.32e-05	1.3e-05	****	2.6e-05	****	Wilcoxon	BH
	CD8_T	Asymptomatic	Mild	2.18e-11	2.2e-11	****	1.3e-10	****	Wilcoxon	BH
	CD8_T	Asymptomatic	Severe	1.96e-06	2e-06	****	3.9e-06	****	Wilcoxon	BH
	CD8_T	Asymptomatic	Critical	0.0290271	0.029	*	0.035	*	Wilcoxon	BH
	CD8_T	Mild	Severe	0.0363031	0.036	*	0.036	*	Wilcoxon	BH
	CD8_T	Mild	Critical	1.97e-07	2e-07	****	5.9e-07	****	Wilcoxon	BH
	CD8_T	Severe	Critical	1.59e-05	1.6e-05	****	2.4e-05	****	Wilcoxon	BH
	NK	Asymptomatic	Mild	0.0498748	0.05	*	0.075	ns	Wilcoxon	BH
	NK	Asymptomatic	Severe	0.392788	0.393	ns	0.39	ns	Wilcoxon	BH
	NK	Asymptomatic	Critical	0.00104669	0.001	**	0.0021	**	Wilcoxon	BH
	NK	Mild	Severe	0.148685	0.149	ns	0.18	ns	Wilcoxon	BH
	NK	Mild	Critical	2.8e-06	2.8e-06	****	8.4e-06	****	Wilcoxon	BH
	NK	Severe	Critical	1.21e-06	1.2e-06	****	7.2e-06	****	Wilcoxon	BH

## Sheet: Figure2c
	Fig 2c Representative genes associated with regulation of inflammatory response, regulation of inflammatory response, T cell activation, interferon-gamma production, protein ubiquitination, and autophagy across four severity groups.
	Patient information			Netrophil activation					Regulation of inflammatory response										T cell activation							Interferon-gamma production					Protein polyubiquitination					Autophagy						Group	Gene_symbol	Basemean	Log2foldchange	Lfcse	Stat	P values	Padj
	Sample	Type		GeneSymbol	CXCL8	CXCR1	CXCR2		GeneSymbol	IL1R2	IL1R1	TLR4	TLR6	MMP8	MMP9	S100A12	S100A8		GeneSymbol	CD28	CD3D	CD8A	LCK	ZAP70		GeneSymbol	GATA3	EOMES	IL23A		GeneSymbol	UBE2E3	NEDD4L	CCDC34		GeneSymbol	GABARAPL2	PINK1	FOXO3			Mild VS Asymptomatic	CXCL8	17241.3	-7.74544	0.323227	-23.9629	6.79e-127	1.23e-122
	P001_158	Asymptomatic		P001_158	2.35	0.81	10.51		P001_158	0.57	0.7	17.41	5.81	0.01	0.36	74.87	395.02		P001_158	12.67	43.38	26.25	39.04	36.85		P001_158	3.59	6.95	1.36		P001_158	25.88	2.4	0.43		P001_158	153.55	65.66	165.1			Severe VS Asymptomatic	CXCL8	22469.6	-6.49561	0.364469	-17.8221	4.76e-71	8.56e-67
	P002_165	Asymptomatic		P002_165	9.13	3.4	19.23		P002_165	4.67	0.95	16.32	6.86	0.07	1.22	80.39	380.84		P002_165	14.27	66.2	29.7	46.4	24.37		P002_165	4.54	7.14	1.52		P002_165	28.3	2.87	0.48		P002_165	183.82	68.33	203.76			Critical VS Asymptomatic	CXCL8	25677.5	-3.82961	0.655965	-5.83814	5.28e-09	6.56e-08
	P005_164	Asymptomatic		P003_200	7.85	1.67	15.84		P003_200	3.36	0	5.63	2.06	0	0	101.95	158.12		P003_200	9.89	18.54	16.21	32.2	47.85		P003_200	10.03	2.29	2.82		P003_200	18.09	1.02	0		P003_200	38.41	36.44	89.74			Severe VS Mild	CXCL8	245.813	1.14719	0.308585	3.71758	0.000201	0.00656081
	P006_181	Asymptomatic		P004_146	6.81	7.25	16.84		P004_146	4.64	0.96	10.66	6.94	0.19	0.81	29.6	148.15		P004_146	20.65	72.79	28.91	53.5	44.41		P004_146	8.43	11.79	2.2		P004_146	22.33	3.63	0.5		P004_146	218.35	84.52	361.62			Mild VS Critical	CXCL8	603.161	4.52967	0.596412	7.59487	3.08e-14	1.01e-11
	P007_195	Asymptomatic		P005_164	1.23	2.24	11.24		P005_164	1.19	0.67	13.04	5.78	0.07	0.32	49.91	305.8		P005_164	13.4	42.96	17.69	40.04	36.12		P005_164	5.14	5.8	0.61		P005_164	28.35	3.71	0.4		P005_164	150.82	116.35	261.03			Severe VS Critical	CXCL8	969.45	2.84083	0.806484	3.52249	0.000428	0.00553557
	P008_179	Asymptomatic		P006_181	1.89	1.96	7.76		P006_181	1.73	1.13	7.11	2.52	0	0.6	13.2	94.08		P006_181	5.98	35.49	17.93	29.56	19.03		P006_181	2.94	5.3	1.29		P006_181	24.59	2.82	0.92		P006_181	174.7	170.79	250.19			Mild VS Asymptomatic	CXCR1	2613.1	-4.64755	0.277658	-16.7384	6.89e-63	6.54e-60
	P009_172	Asymptomatic		P007_195	2.36	1.38	9.51		P007_195	1.24	1.1	3.8	2.06	0.09	0.27	22.17	91.85		P007_195	9.53	59.26	33.62	53.38	31.86		P007_195	8.22	5.9	1.49		P007_195	36.4	3.4	1.1		P007_195	314.03	91	251.23			Severe VS Asymptomatic	CXCR1	3362.31	-3.93194	0.340758	-11.5388	8.41e-31	1.17e-28
	P122_216	Asymptomatic		P008_179	3.11	1.06	11.35		P008_179	1.49	0.84	18.49	4.52	0.05	0.3	102.49	471.65		P008_179	17.63	76.9	38.65	50.47	31.54		P008_179	9.04	5.38	1.16		P008_179	23.64	2.33	0.28		P008_179	101.2	74.99	160.08			Critical VS Asymptomatic	CXCR1	3819.18	-2.45061	0.533974	-4.58938	4.45e-06	2.81e-05
	P123_217	Asymptomatic		P009_172	2.77	2.11	9.25		P009_172	1.73	0.73	15.29	4.9	0	0.31	55.59	328.23		P009_172	10.43	43.42	12.22	34.86	23.96		P009_172	3.28	3.26	1.36		P009_172	26.24	4.03	0.52		P009_172	139.48	135.97	175.34			Severe VS Mild	CXCR1	264.01	0.573992	0.261438	2.19552	0.028127	0.141615
	P124_218	Asymptomatic		P010_168	1.47	2.98	10.18		P010_168	2.62	1.13	16.24	6.44	0.1	0.6	46.05	359.02		P010_168	9.24	65.78	21.64	39.23	28.79		P010_168	5.05	5.86	0.56		P010_168	29.12	4.4	0.5		P010_168	215.07	86.58	297.4			Mild VS Critical	CXCR1	336.116	2.10024	0.430271	4.8812	1.05e-06	1.71e-05
	P125_219	Asymptomatic		P011_189	2.88	1.54	13.36		P011_189	1.48	0.82	19.89	5.4	0.16	0.29	114.79	500.74		P011_189	9.89	57.24	22.43	40.5	34.76		P011_189	3.62	3.8	1.4		P011_189	26.09	2.22	0.49		P011_189	130.78	76.94	222.58			Severe VS Critical	CXCR1	454.543	0.185411	0.541931	0.342129	0.732254	0.944643
	P126_220	Asymptomatic		P012_192	4.65	1.29	12.43		P012_192	1.36	0.78	1.39	1.85	0.03	0.12	7.08	46.98		P012_192	16.04	82.59	29	59.85	43.88		P012_192	13.54	3.46	1.39		P012_192	19.45	1.66	0.91		P012_192	73.25	22.08	107.59			Mild VS Asymptomatic	CXCR2	10358.8	-4.14213	0.203242	-20.3803	2.5e-92	1.51e-88
	P127_221	Asymptomatic		P013_129	1.18	1.68	12.84		P013_129	1.57	0.64	13.07	6.33	0	0.66	15.98	166.35		P013_129	16.67	59.45	27.09	56.45	38.32		P013_129	4.53	5.31	3.11		P013_129	18.35	1.39	0.28		P013_129	139.9	42.24	106.18			Severe VS Asymptomatic	CXCR2	13158.6	-4.11574	0.266889	-15.4212	1.18e-53	7.07e-50
	P129_223	Asymptomatic		P014_121	1.18	2.82	7.93		P014_121	1.72	0.66	8.05	4.53	0.2	0.27	49.55	168.13		P014_121	15.47	47.04	20.41	32.17	25.04		P014_121	3.73	4.56	2.34		P014_121	34.22	6.26	0.56		P014_121	256.65	146.99	258.57			Critical VS Asymptomatic	CXCR2	14812.1	-3.01529	0.42978	-7.01588	2.29e-12	6.1e-11
	P130_224	Asymptomatic		P015_163	2.54	5.38	19.77		P015_163	1.85	1.1	11.17	4.06	0.18	0.75	53.05	287.81		P015_163	8.33	63.18	19.93	48.23	43.86		P015_163	3.5	12.62	0.88		P015_163	32.54	3.85	0.61		P015_163	160.63	122.78	171.07			Severe VS Mild	CXCR2	1074.56	-0.0382925	0.169636	-0.22573	0.821409	0.999257
	P131_225	Asymptomatic		P016_143	0	1.55	10.26		P016_143	0.62	0.56	8.25	4.45	0	0.07	42.32	146.66		P016_143	13.56	41.02	13.56	39.06	33.02		P016_143	3.72	8.51	2.42		P016_143	39.59	6.1	0.99		P016_143	415.08	111.32	481.84			Mild VS Critical	CXCR2	1223.35	0.705837	0.295418	2.38929	0.016881	0.0527333
	P134_228	Asymptomatic		P017_166	1.51	0.88	8.1		P017_166	0.87	1.17	7.66	3.65	0.02	0.17	53.8	240.56		P017_166	13.66	48.31	26.99	41.19	30.97		P017_166	4.39	3.14	1.11		P017_166	24.62	3.47	0.63		P017_166	143.3	101.64	280.77			Severe VS Critical	CXCR2	1321.33	0.256184	0.404001	0.634117	0.526005	0.806469
	P136_230	Asymptomatic		P018_065	1.45	1.53	13.83		P018_065	1.39	1.05	8.67	3.72	0.04	0.13	31.35	191.32		P018_065	13.32	45.57	14.98	34.18	26.25		P018_065	5.95	1.96	0.64		P018_065	22.27	4.02	0.43		P018_065	148.36	70.67	250.61			Mild VS Asymptomatic	IL1R2	1179.51	-2.66599	1.43264	-1.8609	0.062759	0.117562
	P139_233	Asymptomatic		P019_095	57.06	19.91	36.03		P019_095	24.12	2.94	11.02	11.11	0.27	2.87	23.6	242.75		P019_095	22.2	93.56	46.31	76.22	45.19		P019_095	5.44	5.8	2.32		P019_095	25.26	2.42	0.58		P019_095	134.94	70.35	146.85			Severe VS Asymptomatic	IL1R2	1162.1	-3.18936	0.349189	-9.13361	6.62e-20	1.58e-18
	P140_234	Asymptomatic		P020_072	5.53	2.4	7.08		P020_072	4.44	1.23	5.82	2.89	0.21	0.55	9.39	66.48		P020_072	16.07	101.34	81.65	70.81	42.8		P020_072	8.76	12.88	0.96		P020_072	30.71	4.3	0.57		P020_072	278.97	102.5	427.21			Critical VS Asymptomatic	IL1R2	2206.46	1.50464	0.567063	2.65339	0.007969	0.0224612
	P141_235	Asymptomatic		P021_193	3.1	1.25	5.16		P021_193	0.8	0.84	2.72	1.24	0	0.16	22.55	95.06		P021_193	9.61	45.41	24.65	36.34	23.21		P021_193	5.16	2.24	1.44		P021_193	27.05	2.79	0.67		P021_193	227.52	132.39	180.28			Severe VS Mild	IL1R2	505.064	0.623912	1.50431	0.41475	0.678325	0.940552
	P143_237	Asymptomatic		P023_175	0.2	2.53	13.63		P023_175	1.3	0.69	9.92	4.47	0.05	0.57	27.86	200.31		P023_175	15.43	47.2	27.52	51.17	33.57		P023_175	2.78	6.81	1.38		P023_175	36.47	3.62	0		P023_175	280.61	111.77	443.82			Mild VS Critical	IL1R2	1440.65	3.03066	2.87595	1.0538	0.291976	0.491668
	P144_238	Asymptomatic		P024_173	3.98	2.19	11.71		P024_173	1.34	0.54	11.36	3.59	0	0.24	33.34	235.2		P024_173	8.5	36.37	11.6	24.54	16.41		P024_173	2.14	2.45	0.88		P024_173	26.55	3.41	0.35		P024_173	161.13	118.37	181.68			Severe VS Critical	IL1R2	1594.34	2.92219	0.725973	4.0252	5.69e-05	0.00138059
	P145_239	Asymptomatic		P025_041	12.67	48.66	70.49		P025_041	665.76	57.51	44.7	32.41	1.42	9.85	64.31	518.29		P025_041	2.21	16.66	29.13	21.46	10.41		P025_041	0.9	1.52	0		P025_041	22.76	4.63	0.4		P025_041	69.3	75.08	141.66			Mild VS Asymptomatic	IL1R1	489.563	-1.60999	0.283972	-5.66953	1.43e-08	7.74e-08
	P146_240	Asymptomatic		P026_169	9.97	7.08	14.86		P026_169	3.31	0.49	13	5.86	0.12	0.22	61.09	289.03		P026_169	16.26	81.84	29.8	67.83	69.51		P026_169	6.31	9.79	2.63		P026_169	26.28	2.18	0.26		P026_169	118.81	44.5	113.99			Severe VS Asymptomatic	IL1R1	516.857	-1.88059	0.228608	-8.22628	1.93e-16	2.74e-15
	P147_241	Asymptomatic		P027_148	0.81	1.5	8.13		P027_148	0.52	0.52	3.63	4.09	0.14	0.04	9.02	62.36		P027_148	14.85	51.06	30.4	39.79	35.58		P027_148	5.74	9.26	1.96		P027_148	29.71	3.71	0.68		P027_148	427.31	138.84	642.86			Critical VS Asymptomatic	IL1R1	778.611	1.01569	0.395279	2.56955	0.010183	0.0276879
	P149_243	Asymptomatic		P028_004	4.96	1.1	4.94		P028_004	0.38	0.84	7.6	2.64	0.01	0.1	25.18	102.17		P028_004	12.7	55.45	63.08	50.51	29.92		P028_004	5.02	6.93	0.86		P028_004	38.74	7.17	0.94		P028_004	323.71	179.49	548.26			Severe VS Mild	IL1R1	245.846	-0.223815	0.329649	-0.67895	0.49717	0.800478
	P150_244	Asymptomatic		P029_099	2.42	2.32	7.24		P029_099	3.31	1.16	8.64	4.46	0.07	0.76	21.3	146.08		P029_099	7.27	35.04	16.83	23.8	18.74		P029_099	2.34	3.13	0.6		P029_099	26.82	5.64	0.71		P029_099	228.98	194.63	345.62			Mild VS Critical	IL1R1	469.258	2.10196	0.567892	3.70134	0.000214	0.0014783
	P153_247	Asymptomatic		P030_141	1.74	0.95	16.24		P030_141	2.13	0.34	8.7	3.1	0.28	0.11	25.51	174.55		P030_141	19.63	65.2	37.61	41.89	41.18		P030_141	6.07	7.78	0.55		P030_141	27.48	2.58	0.09		P030_141	198.35	53.59	203.36			Severe VS Critical	IL1R1	517.528	1.98898	0.463492	4.29129	1.78e-05	0.000630772
	P154_248	Asymptomatic		P031_151	1.45	0.84	12.03		P031_151	0.8	0.46	9.06	3.82	0.09	0.28	32.4	230.2		P031_151	14.36	47.2	18.33	42.47	29.49		P031_151	3.77	3.79	1.08		P031_151	31.77	3.18	0.2		P031_151	293.61	105.64	354.12			Mild VS Asymptomatic	TLR4	4004.07	-1.94119	0.174206	-11.143	7.74e-29	2.85e-27
	P156_250	Asymptomatic		P032_170	1.01	1.83	10.67		P032_170	1.84	0.83	10.11	3.95	0.04	0.28	49.84	250.62		P032_170	9.14	35.88	18.37	31.37	42.44		P032_170	4.96	4	1		P032_170	20.85	2.94	0.74		P032_170	102.08	74.43	121.29			Severe VS Asymptomatic	TLR4	4805.51	-1.66452	0.213944	-7.78018	7.24e-15	8.14e-14
	P159_253	Asymptomatic		P033_150	2.77	4.92	16.85		P033_150	5.04	1.13	13.14	8.26	0	0.33	44.11	239		P033_150	17.9	68.58	48.03	51.59	37.53		P033_150	3.62	12.62	2.38		P033_150	32.34	3.53	0.48		P033_150	280.34	80.14	418.04			Critical VS Asymptomatic	TLR4	5439.01	-0.364355	0.336388	-1.08314	0.278748	0.44726
	P160_254	Asymptomatic		P034_178	1.92	1.23	20.69		P034_178	1.1	0.42	4.8	2.25	0.27	0.22	30.52	186.29		P034_178	4.6	23.84	15.01	15.38	17.7		P034_178	1.68	2.7	0.36		P034_178	38.62	5.49	0.24		P034_178	272.25	163.71	291.09			Severe VS Mild	TLR4	1747.78	0.225554	0.168441	1.33907	0.180548	0.441021
	P161_255	Asymptomatic		P035_162	9.17	5.57	18.68		P035_162	11.49	1.32	31.4	6.44	0.07	0.13	391.55	1766.42		P035_162	8.32	24.96	12.57	25.27	18.78		P035_162	3.02	1.28	0		P035_162	36.78	3.54	0.46		P035_162	294.24	96.23	318.18			Mild VS Critical	TLR4	2000.69	1.06945	0.276602	3.8664	0.00011	0.000851233
	P162_256	Asymptomatic		P036_194	5.09	1.46	6.44		P036_194	0.47	0.68	1.96	2.01	0.06	0.17	10.3	104.6		P036_194	16.64	106.75	57.99	67.06	30.86		P036_194	13.54	6.59	1.7		P036_194	22.45	2.69	0.26		P036_194	127.6	58.33	153.37			Severe VS Critical	TLR4	2377.03	0.627016	0.367932	1.70416	0.088351	0.26277
	P164_258	Asymptomatic		P037_161	1.39	1.08	13.86		P037_161	0.33	0.68	12.58	4.39	0.06	0.04	39.46	244.68		P037_161	13.81	35.87	11.5	30.37	30.03		P037_161	5.58	2.09	0.73		P037_161	26.73	3.05	0.31		P037_161	236.26	104.7	320.16			Mild VS Asymptomatic	TLR6	1557.13	-1.5	0.151386	-9.90844	3.83e-23	9.11e-22
	P166_260	Asymptomatic		P038_185	1.15	1.47	10.7		P038_185	1.77	0.48	16.9	5.73	0.08	0.07	58.03	260.59		P038_185	6.78	39.49	36.34	30.39	32.84		P038_185	2.32	7.35	0.39		P038_185	22.02	2.55	0.95		P038_185	194.19	83.1	304.64			Severe VS Asymptomatic	TLR6	1857.43	-1.09532	0.177594	-6.16751	6.94e-10	3.81e-09
	P167_261	Asymptomatic		P039_140	0.52	1.06	11.14		P039_140	0.24	0.77	7.55	3.43	0.15	0.24	34.26	154.43		P039_140	16.8	66.29	30.64	40.6	33.02		P039_140	7.06	8.23	0.78		P039_140	23.11	3.29	0.28		P039_140	215.93	82.6	214.43			Critical VS Asymptomatic	TLR6	2157.45	0.205696	0.289699	0.710032	0.477684	0.668214
	P168_262	Asymptomatic		P040_145	0.72	2.56	13.66		P040_145	1.23	0.37	8.88	4.26	0.13	0.03	17.41	119.57		P040_145	19.48	71.56	33.83	57.96	41.93		P040_145	6.11	9.85	1.84		P040_145	21.48	3.19	1.43		P040_145	213.32	58.54	197.76			Severe VS Mild	TLR6	876.142	0.352929	0.148456	2.37733	0.017438	0.105714
	P169_263	Asymptomatic		P041_104	2.25	1.7	17.21		P041_104	1.18	0.84	10.18	7.71	0.04	0.03	9.97	85.36		P041_104	31.6	38.43	24.79	44.44	45.24		P041_104	9.9	7.71	1.05		P041_104	21.12	0.62	0.09		P041_104	59.31	13.26	68.37			Mild VS Critical	TLR6	1053.34	1.41006	0.264281	5.33547	9.53e-08	2.23e-06
	P170_264	Asymptomatic		P042_167	1.61	2.19	11.69		P042_167	2.27	0.57	20.45	4.67	0.08	0.49	61.04	430.51		P042_167	8.96	45.43	32.17	43.53	30.76		P042_167	4.54	6.98	1.38		P042_167	33.58	3.3	0.73		P042_167	159.03	84.39	271.37			Severe VS Critical	TLR6	1329.94	0.724782	0.338815	2.13917	0.032422	0.131536
	P171_265	Asymptomatic		P043_183	1.59	0.27	21.86		P043_183	0.75	0.98	10.27	2.84	0.2	0.47	59.96	250.3		P043_183	13.8	34.2	12.41	30.93	29.05		P043_183	6.81	3.27	0.72		P043_183	29.6	1.64	0.2		P043_183	249.88	77.26	228.9			Mild VS Asymptomatic	MMP8	72.5907	-2.95166	0.390849	-7.55193	4.29e-14	4.66e-13
	P175_269	Asymptomatic		P044_182	2.44	0.97	7.22		P044_182	0.62	0.75	8.8	3.3	0	0.12	52.61	212.02		P044_182	13.44	40.77	19.24	33.53	24.92		P044_182	4.65	2.81	2.11		P044_182	25.34	2.31	1.08		P044_182	225.35	124.19	269.09			Severe VS Asymptomatic	MMP8	87.5873	-2.66933	0.414285	-6.44322	1.17e-10	7.11e-10
	P177_271	Asymptomatic		P045_171	0.61	1.89	10.73		P045_171	1.3	0.39	7.56	2.47	0.03	0.35	46.21	264.64		P045_171	10.51	44.16	18.57	34.95	25.23		P045_171	3.89	4.45	0.8		P045_171	21.98	3.04	0.34		P045_171	155.89	112.68	154.27			Critical VS Asymptomatic	MMP8	141.061	0.793802	0.611427	1.29828	0.194192	0.336767
	P178_272	Asymptomatic		P046_187	2.61	0.62	19.29		P046_187	0.95	0.65	8.83	3.46	0.18	0.4	64.47	286.72		P046_187	8.91	43.57	15.06	27.78	19.72		P046_187	2.63	1.82	0.67		P046_187	27.24	3.14	0.75		P046_187	235.56	50.64	303.44			Severe VS Mild	MMP8	19.3751	0.366799	0.46486	0.789052	0.430082	0.736048
	P179_273	Asymptomatic		P047_142	0.43	0.85	23.27		P047_142	1.23	0.55	15.4	5.33	0.17	0.18	32.64	211.71		P047_142	7.09	23.72	24.65	25.88	24.01		P047_142	2.55	6.23	0.63		P047_142	27.36	2.64	0.51		P047_142	148.6	123.54	192.72			Mild VS Critical	MMP8	62.9666	3.09233	0.759546	4.07129	4.68e-05	0.000409824
	P180_274	Asymptomatic		P048_103	7.77	10.03	34.25		P048_103	9.35	1.27	23.24	11.47	0.82	1.63	61.51	279.17		P048_103	18.33	30.87	32.19	45.5	65.06		P048_103	5.38	12.21	1.16		P048_103	26.27	2.09	0.25		P048_103	129.49	56.11	143.27			Severe VS Critical	MMP8	85.8845	4.03153	0.719553	5.60282	2.11e-08	6.71e-06
	P181_275	Asymptomatic		P049_006	2.59	1.71	6.16		P049_006	2.7	0.64	11.68	4.8	0	1.22	66.22	203.87		P049_006	9.65	49.57	36.04	54.26	27.47		P049_006	4.35	3.99	0.26		P049_006	39.94	6.88	0.26		P049_006	271.56	163.2	249.95			Mild VS Asymptomatic	MMP9	404.983	-4.32263	0.325049	-13.2984	2.36e-40	2.3e-38
	P182_276	Asymptomatic		P050_069	5.82	10.64	21.41		P050_069	203.44	9.52	11.63	5.96	3.58	5.33	18.42	91.13		P050_069	1.51	11.39	17.01	12.19	9.71		P050_069	0.74	3.09	0.03		P050_069	25.38	12.05	0.32		P050_069	452.73	263.39	781.38			Severe VS Asymptomatic	MMP9	518.087	-3.62643	0.345909	-10.4838	1.03e-25	5.99e-24
	P183_277	Asymptomatic		P051_160	1.1	2.53	18.53		P051_160	4.17	1.19	26.47	8.91	0.11	0.99	64.18	401.6		P051_160	10.9	19.95	12	25.51	39.98		P051_160	3.55	3.07	1.65		P051_160	30.62	1.34	0.03		P051_160	99.83	46.08	127.39			Critical VS Asymptomatic	MMP9	830.223	0.682252	0.534198	1.27715	0.201549	0.34675
	P184_278	Asymptomatic		P053_054	2.76	2.54	5.47		P053_054	2.43	1.22	5.01	3.3	0.08	0.75	13.1	82.6		P053_054	11.22	74	43.25	43.27	30.38		P053_054	3.57	7.18	1.01		P053_054	26.68	4.08	0.69		P053_054	275.66	178.52	245.58			Severe VS Mild	MMP9	50.2295	0.603574	0.337165	1.79015	0.07343	0.256857
	P185_279	Asymptomatic		P054_184	0.8	1.98	10.3		P054_184	2.56	0.79	15.67	4.75	0	0.37	58.62	318.8		P054_184	9.09	46.96	19.4	37.09	30.48		P054_184	3.51	4.84	1.39		P054_184	37.17	3.96	0.07		P054_184	257.63	125.01	329.14			Mild VS Critical	MMP9	299.646	4.99164	0.602281	8.28789	1.15e-16	9.28e-14
	P186_280	Asymptomatic		P055_174	4.33	2.73	11.5		P055_174	1.56	0.71	7.5	4.1	0.02	1.54	35.66	168.06		P055_174	18.95	66.51	36.84	55.29	41		P055_174	6.17	6.92	1.67		P055_174	33.6	3.39	0.7		P055_174	223.26	108.9	248.51			Severe VS Critical	MMP9	449.709	3.53503	0.595867	5.93259	2.98e-09	1.93e-06
	P187_281	Asymptomatic		P056_176	1.3	0.89	9.87		P056_176	0.85	0.52	7.4	3.74	0.23	0.45	36.24	247.31		P056_176	14.92	72.58	34.37	48.12	28.82		P056_176	4.77	4.98	1.14		P056_176	24.49	3.43	0.12		P056_176	212.29	105.73	226.12			Mild VS Asymptomatic	S100A12	998.218	-1.70065	0.209142	-8.13153	4.24e-16	5.61e-15
	P188_282	Asymptomatic		P057_188	2.48	2.16	16.28		P057_188	0.6	1.16	5.57	4.56	0.13	0.02	10.69	69.97		P057_188	23.38	70.98	37.18	69.5	64.54		P057_188	8.61	12.56	3.32		P057_188	20.89	1.52	0.31		P057_188	104.83	28.18	128.34			Severe VS Asymptomatic	S100A12	1141.82	-1.76293	0.249116	-7.07675	1.48e-12	1.18e-11
	P189_283	Asymptomatic		P058_191	8.21	0.73	3.29		P058_191	0.79	0.53	2.56	1.23	0	0.18	13.94	98.98		P058_191	5.53	62.71	28.62	44.84	24.74		P058_191	6.39	2.84	1.28		P058_191	29.29	4.29	0.49		P058_191	294.19	133.09	396.44			Critical VS Asymptomatic	S100A12	1461.19	0.39457	0.374018	1.05495	0.291449	0.462706
	P190_284	Asymptomatic		P059_180	3.32	2.81	9.74		P059_180	2.56	0.47	8.8	2.04	0.12	0.8	39	258.09		P059_180	11.81	49.48	15.91	46.12	28.65		P059_180	4.28	4.46	0.6		P059_180	30.88	3.93	0.24		P059_180	227.84	111.49	266.67			Severe VS Mild	S100A12	457.3	-0.109235	0.225316	-0.48481	0.627811	0.907514
	P193_287	Asymptomatic		P060_147	1.38	1.07	17.1		P060_147	0.96	0.51	15.67	7.1	0.4	0.43	60.51	258.15		P060_147	13.38	41.02	18.73	33.25	33.62		P060_147	6.13	4.24	1.64		P060_147	18.8	1.97	0.32		P060_147	68.77	41.4	134.25			Mild VS Critical	S100A12	688.851	2.07033	0.36687	5.64323	1.67e-08	5.05e-07
	P194_288	Asymptomatic		P061_149	1.97	2.23	11.25		P061_149	1.73	0.76	15.54	6.87	0.03	0.68	76.27	422.55		P061_149	19.41	52.98	27.89	57.09	40.47		P061_149	6.61	5.17	2.25		P061_149	19.31	1.03	0.44		P061_149	54.92	15.76	225.99			Severe VS Critical	S100A12	786.854	1.86449	0.479032	3.8922	9.93e-05	0.00199248
	P195_289	Asymptomatic		P062_068	4.64	2.76	6.15		P062_068	2.36	0.81	8.02	3.45	0.08	0.1	24.52	114.73		P062_068	8.43	38.1	21.95	34.34	18.43		P062_068	2.26	4.63	1.02		P062_068	24.89	6.21	0.39		P062_068	231.48	133.25	263.36			Mild VS Asymptomatic	S100A8	5440.89	-1.92311	0.189421	-10.1526	3.23e-24	8.47e-23
	P198_292	Asymptomatic		P063_154	0.09	2.6	14.77		P063_154	0.78	0.44	9.26	5.3	0.09	0.15	34.79	141.56		P063_154	22.08	96.6	64.26	68.47	56.14		P063_154	6.5	16.97	1.64		P063_154	22.76	2.98	0.24		P063_154	168.1	70.68	277.28			Severe VS Asymptomatic	S100A8	6331.78	-2.00102	0.235673	-8.49067	2.05e-17	3.37e-16
	P199_293	Asymptomatic		P064_048	0.99	1.98	6.65		P064_048	1.13	0.77	6.55	3.35	0.13	0.61	32.79	164.6		P064_048	20.66	97.08	55.54	67.03	41.57		P064_048	4.86	7.31	2.57		P064_048	24.21	2.66	0.72		P064_048	136.11	104.18	180.02			Critical VS Asymptomatic	S100A8	7556.18	-0.269974	0.351818	-0.76737	0.442863	0.633439
	P200_294	Asymptomatic		P065_190	3.73	1.88	13.32		P065_190	0.26	0.3	13.13	4.1	0.01	0.04	56.87	319.74		P065_190	12.29	32.66	19.27	57.36	72.29		P065_190	8.41	7.04	3.11		P065_190	27.69	0.8	0.44		P065_190	80.03	27.75	88.31			Severe VS Mild	S100A8	2207.4	-0.108876	0.202335	-0.5381	0.590511	0.879007
	P202_296	Asymptomatic		P066_153	0.33	0.8	12.13		P066_153	0.27	0.67	4.25	2.41	0	0.13	12.63	66.96		P066_153	12.49	52.93	21.97	39.44	27.5		P066_153	4.39	5.47	0.74		P066_153	37.96	4.56	0.19		P066_153	432.94	150.14	593.26			Mild VS Critical	S100A8	2906.83	1.56557	0.309114	5.06469	4.09e-07	7.83e-06
	P003_200	Mild		P067_067	1.45	1.2	11.45		P067_067	1.44	1.58	8.18	4.13	0	0.13	24.92	159.41		P067_067	17.27	62.84	27.23	46.03	37.79		P067_067	7.32	6.5	0.67		P067_067	23.61	2.8	0.91		P067_067	199.32	87.24	207.34			Severe VS Critical	S100A8	3164.57	1.55985	0.422611	3.69098	0.000223	0.00353589
	P004_146	Mild		P068_186	0.35	0.69	10.48		P068_186	0.83	0.6	7.69	1.58	0.04	0.03	20.47	121.08		P068_186	12.52	54.04	38.66	41.8	21.92		P068_186	3.48	8.4	1.26		P068_186	27.88	5.44	0.28		P068_186	279.22	187.08	380.8			Mild VS Asymptomatic	CD28	1581.19	0.544488	0.098706	5.51624	3.46e-08	1.78e-07
	P010_168	Mild		P069_177	2.04	1.45	16.97		P069_177	0.16	1.32	10.28	4.23	0	0.45	35.87	176.28		P069_177	19.26	70.6	24.45	52.97	41.33		P069_177	8.33	4.16	0.68		P069_177	25.53	2.68	0.88		P069_177	146.12	54.82	151.98			Severe VS Asymptomatic	CD28	1506.88	0.586967	0.108582	5.40574	6.45e-08	2.74e-07
	P011_189	Mild		P070_102	0.67	0.69	2.29		P070_102	0.42	0.82	2.77	3.11	0	0	12.79	51.22		P070_102	11.88	47	13.92	26.02	14.25		P070_102	1.99	3.15	0.77		P070_102	27.86	7.31	0.25		P070_102	253.82	165.7	288.32			Critical VS Asymptomatic	CD28	1055.34	-1.12684	0.205992	-5.47028	4.49e-08	4.53e-07
	P012_192	Mild		P071_202	0.71	1.27	2.48		P071_202	0.73	0.43	2.36	1.78	0	0.41	14.32	82.45		P071_202	6.52	57.1	30.26	31.55	13.7		P071_202	2.45	6.68	0.85		P071_202	32.79	5.03	0.55		P071_202	297.89	186.81	265.91			Severe VS Mild	CD28	1893.59	0.0528892	0.106591	0.496186	0.619763	0.901101
	P013_129	Mild		P072_007	4.81	3.6	6.44		P072_007	18.71	2.61	6.96	3.4	2.55	1.71	83.33	273.09		P072_007	6.74	11.05	10.08	28.38	15.01		P072_007	1.31	0.93	0.03		P072_007	38.6	12.42	0.11		P072_007	462.22	107.24	549.72			Mild VS Critical	CD28	1502.75	-1.57993	0.209482	-7.54206	4.63e-14	1.39e-11
	P014_121	Mild		P073_029	11.42	12.61	44.57		P073_029	89.76	9.79	42.99	19.81	3.63	11	236.39	737.2		P073_029	3.33	14.3	9.84	15.61	16.86		P073_029	2.28	2.48	0.62		P073_029	64.44	6.06	0.02		P073_029	301.13	131.76	221.75			Severe VS Critical	CD28	1336.35	-1.44136	0.264245	-5.45463	4.91e-08	1.12e-05
	P015_163	Mild		P074_075	2.66	3.3	14.62		P074_075	23.56	3.29	14.2	4.49	5.59	28.23	139.31	792.45		P074_075	3.54	8.32	2.94	6.29	7.15		P074_075	0.84	0.23	0.43		P074_075	50.03	11.13	0.23		P074_075	362.35	173.13	420.06			Mild VS Asymptomatic	CD3D	889.915	0.366072	0.088035	4.15828	3.21e-05	0.000109268
	P016_143	Mild		P075_053	2.2	15.85	25.48		P075_053	200.75	5.98	18.76	6.21	1.18	10.97	56.81	364.3		P075_053	1.15	7.07	7.09	4.95	2.85		P075_053	0.49	0.63	0.11		P075_053	75.76	11.46	0.83		P075_053	384.7	235.85	170.65			Severe VS Asymptomatic	CD3D	840.92	0.335547	0.096322	3.48358	0.000495	0.00128175
	P017_166	Mild		P076_025	263.52	5.08	8.91		P076_025	227.14	7.2	11.25	10.55	1.48	29.42	163.64	206.3		P076_025	2.26	2.68	0.13	2.41	4.21		P076_025	0.79	0	0		P076_025	55.34	17.7	0.12		P076_025	117.55	115.67	551.86			Critical VS Asymptomatic	CD3D	620.706	-1.36773	0.200499	-6.82163	9e-12	2.1e-10
	P018_065	Mild		P077_107	0.93	1.95	6.45		P077_107	4.61	1.13	1.7	2.84	0.58	1.22	14.58	81.07		P077_107	1.29	2.16	2.41	3.8	3.2		P077_107	0.46	0.64	0		P077_107	49.5	16.51	1.15		P077_107	396.74	265.02	1136.93			Severe VS Mild	CD3D	996.702	-0.0330422	0.124325	-0.26577	0.790414	0.997745
	P019_095	Mild		P078_030	1	2.74	4.29		P078_030	65.04	2.1	5.39	3.43	2.36	8.22	47.49	154.16		P078_030	2.04	2.88	4.78	7.67	7.77		P078_030	1.83	1.14	0		P078_030	52.19	30.52	0.91		P078_030	443.91	443.72	644.54			Mild VS Critical	CD3D	800.996	-1.63055	0.248683	-6.55673	5.5e-11	4.04e-09
	P020_072	Mild		P080_027	107.26	14.9	39.75		P080_027	151.75	13.85	27.47	18.58	3.86	15.59	240.19	726.34		P080_027	1.45	2.39	0.97	4.7	2.59		P080_027	0.25	0.08	0		P080_027	50.54	12.97	0.02		P080_027	617	326.67	617.41			Severe VS Critical	CD3D	671.852	-1.64674	0.362641	-4.54095	5.6e-06	0.000274037
	P021_193	Mild		P081_139	2.65	2.15	7.2		P081_139	15.36	1.81	2.24	2.22	0.27	2.65	14.1	119.6		P081_139	1.24	10.8	8.74	9.28	5.43		P081_139	0.97	1.4	0.11		P081_139	51.29	9.78	0.62		P081_139	408.82	343.9	466.73			Mild VS Asymptomatic	CD8A	2150.78	0.292388	0.102926	2.84076	0.004501	0.0108474
	P023_175	Mild		P082_071	16.08	9.71	14		P082_071	206.59	9.49	25.52	11.21	5.49	98.34	168.01	673.74		P082_071	2.13	7.69	1.79	6.04	4.43		P082_071	1.25	0.27	0.36		P082_071	54.92	14.55	1.27		P082_071	334.38	112.71	636.56			Severe VS Asymptomatic	CD8A	2095.78	0.323251	0.115019	2.81042	0.004948	0.0110139
	P024_173	Mild		P083_083	0.66	0.11	2.78		P083_083	0.05	0.38	19.79	5.94	0	1.82	8.47	138.51		P083_083	0.54	0.58	1.07	2.04	2.85		P083_083	1.52	0.33	0.99		P083_083	22.8	0.67	0.64		P083_083	11.56	6.41	18.43			Critical VS Asymptomatic	CD8A	1593.17	-1.09835	0.258284	-4.25248	2.11e-05	0.000113985
	P025_041	Mild		P084_052	2.24	3.1	6.73		P084_052	5.44	2.45	7.19	4.1	0.12	1.98	25.39	161.31		P084_052	6.59	37.6	9.63	30.48	23.25		P084_052	1.82	2.33	1.38		P084_052	30.22	4.96	0.46		P084_052	244.74	172.47	248.63			Severe VS Mild	CD8A	2390.34	0.0293273	0.129699	0.226119	0.821109	0.999257
	P026_169	Mild		P085_213	6.68	28.97	55.18		P085_213	73.39	15.1	47.96	30.94	0.5	5.15	384.37	1214.69		P085_213	7.01	19.93	32.35	26.93	49.15		P085_213	3.41	5.98	0.26		P085_213	18.95	1.12	0.05		P085_213	58.46	15.78	83.22			Mild VS Critical	CD8A	1935.13	-1.41898	0.290789	-4.87975	1.06e-06	1.72e-05
	P027_148	Mild		P086_136	3.38	1.92	13.31		P086_136	3.52	1.23	55.27	14.86	3.19	3.79	357.21	1179.35		P086_136	2.82	7.19	2.29	8.66	8.39		P086_136	0.41	1.43	0.37		P086_136	16.68	1.72	0		P086_136	68.67	67.66	174.23			Severe VS Critical	CD8A	1735.51	-1.45759	0.419472	-3.47483	0.000511	0.00631513
	P028_004	Mild		P087_214	72.75	1.76	22.99		P087_214	10.97	3.71	16.32	7.56	0.94	5.57	313.35	1445.6		P087_214	6.16	29.13	36.35	24.67	35.65		P087_214	9.46	1.1	2.61		P087_214	49.52	1.81	0		P087_214	76.78	27.9	85.06			Mild VS Asymptomatic	LCK	2251.95	0.304475	0.058569	5.19861	2.01e-07	9.24e-07
	P029_099	Mild		P090_125	2.82	2.22	5.28		P090_125	1.84	1.92	3.04	2.37	0.38	0.88	6.08	59.11		P090_125	6.56	24.26	13.37	18.6	12.87		P090_125	1.4	3.97	1.05		P090_125	21	7.33	0.68		P090_125	519.35	205.24	349.63			Severe VS Asymptomatic	LCK	2185.11	0.339112	0.070437	4.81441	1.48e-06	5.3e-06
	P030_141	Mild		P093_039	4.29	1.38	8.75		P093_039	1.76	1.06	5.76	3.73	0.04	0.35	21.47	172.6		P093_039	15.27	70.07	26.41	53.77	39.52		P093_039	3.11	4.17	0.97		P093_039	25.58	3.03	0.83		P093_039	188.59	105.8	198.6			Critical VS Asymptomatic	LCK	1654.15	-1.0092	0.167872	-6.01175	1.84e-09	2.53e-08
	P031_151	Mild		P095_092	30.84	13.75	19.69		P095_092	14.28	2.37	14.63	7.71	0.37	2.27	64.48	385.38		P095_092	7.88	26.9	17.05	24.27	17.67		P095_092	1.63	3.18	0.73		P095_092	29.16	5.31	0.23		P095_092	252.94	139.88	411.01			Severe VS Mild	LCK	2510.44	0.0305975	0.085889	0.356246	0.721656	0.965663
	P032_170	Mild		P096_040	9.3	5.96	9.96		P096_040	5.71	1.1	10.94	5.39	0.3	0.95	52.17	374.06		P096_040	13.85	78.65	38.95	53.02	39.62		P096_040	3.34	5.02	1.19		P096_040	29.38	3.21	0.63		P096_040	151.89	93.54	149.04			Mild VS Critical	LCK	2033.85	-1.22269	0.193282	-6.32593	2.52e-10	1.48e-08
	P033_150	Mild		P097_063	8.75	2.16	36.75		P097_063	4.87	1.61	27.74	8.74	0.03	0.39	125.8	444.43		P097_063	12.99	25.46	18.47	33.01	44.08		P097_063	3.48	1.75	1.03		P097_063	34.61	0.89	0		P097_063	69.95	12.66	54.75			Severe VS Critical	LCK	1812.66	-1.22604	0.304424	-4.02739	5.64e-05	0.00137894
	P034_178	Mild		P098_108	4.05	5.29	9.87		P098_108	4.46	0.91	4.23	3.82	0.1	0.4	15.5	76.15		P098_108	16.05	53.86	19.22	38.17	23.73		P098_108	5.01	5.64	0.98		P098_108	28.45	7.85	0.73		P098_108	311.09	126.97	591.08			Mild VS Asymptomatic	ZAP70	2187.47	0.121209	0.071745	1.68944	0.091136	0.163536
	P035_162	Mild		P100_093	1.44	1.66	4.74		P100_093	0.96	1.42	2.52	1.98	0.12	0.32	7.06	59.07		P100_093	13.41	70.22	28.8	46.75	18.84		P100_093	3.41	4.24	1.4		P100_093	33.62	4.71	0.55		P100_093	247.15	144.11	283.25			Severe VS Asymptomatic	ZAP70	2096.34	0.0081427	0.080378	0.101305	0.919308	0.997099
	P036_194	Mild		P101_082	2.34	3.05	9.15		P101_082	4.55	0.88	6.53	3.17	0.14	0.68	11.53	114.16		P101_082	8.95	45.51	16.85	28.49	18.65		P101_082	2.17	2.37	0.49		P101_082	26.68	5.6	0.28		P101_082	265.78	150.33	391.16			Critical VS Asymptomatic	ZAP70	1736.02	-1.16061	0.186435	-6.22529	4.81e-10	7.6e-09
	P037_161	Mild		P102_087	0.82	1.32	2.8		P102_087	0.1	1.11	2.41	1.72	0.08	0	9.22	66.21		P102_087	14.64	65.28	22.71	45.87	24.87		P102_087	3.5	2.27	1.01		P102_087	38.2	7.19	0.3		P102_087	238.87	170.02	380.16			Severe VS Mild	ZAP70	2204.18	-0.115717	0.081365	-1.4222	0.154969	0.401644
	P038_185	Mild		P103_080	0.55	1.58	6.28		P103_080	0.88	0.37	10	3.6	0.3	0.53	11.59	104.43		P103_080	15.79	44.09	25.62	38.02	28.28		P103_080	3.96	5.82	1.52		P103_080	30.02	4.42	0.33		P103_080	292.38	143.7	299.1			Mild VS Critical	ZAP70	1871.36	-1.14521	0.199144	-5.75064	8.89e-09	2.98e-07
	P039_140	Mild		P104_055	7.35	4.4	10.67		P104_055	3.32	0.86	6.69	3.71	0.18	1.73	14.69	78.83		P104_055	25.18	98.64	57.25	68.59	50.64		P104_055	7.39	8.37	1.91		P104_055	32.57	3.43	0.58		P104_055	153.6	83.93	206.15			Severe VS Critical	ZAP70	1550.97	-0.889661	0.285637	-3.11466	0.001842	0.0165411
	P040_145	Mild		P105_047	16.26	7.06	13.26		P105_047	5.03	1.2	18.02	7.47	0.07	2.55	111.19	580.24		P105_047	14.84	84.38	26.96	55.82	30.34		P105_047	3.25	6.57	1.12		P105_047	27.39	4.46	1.28		P105_047	152.19	121.77	175.33			Mild VS Asymptomatic	GATA3	441.519	0.079039	0.101721	0.777015	0.43715	0.614337
	P041_104	Mild		P107_204	2.69	0.96	3.6		P107_204	0.83	1.07	5.01	2.33	0	0.14	15.38	142		P107_204	7.76	32.6	17.93	22.25	14.31		P107_204	1.25	5.77	0.97		P107_204	26.96	4.66	0.78		P107_204	420.04	176.67	380.4			Severe VS Asymptomatic	GATA3	407.003	-0.243425	0.107153	-2.27175	0.023102	0.0453162
	P042_167	Mild		P108_120	1.77	1.77	4.76		P108_120	1.41	1.62	3.23	2.76	0.33	0.53	8.45	71.82		P108_120	11.41	49.38	18.94	29.04	18.83		P108_120	2.37	4.74	0.98		P108_120	30.08	6.52	0.52		P108_120	321.94	182.37	273.51			Critical VS Asymptomatic	GATA3	353.472	-1.31568	0.194493	-6.76466	1.34e-11	3.01e-10
	P043_183	Mild		P109_034	1.51	1.13	10		P109_034	0.64	0.94	13.87	5.61	0.01	0.47	49.05	140.77		P109_034	13.22	39.92	44.38	48.88	39.96		P109_034	5.54	6.07	2.03		P109_034	31.92	6.66	0.82		P109_034	177.5	194.15	281.76			Severe VS Mild	GATA3	419.401	-0.317153	0.137066	-2.31386	0.020675	0.117909
	P044_182	Mild		P111_035	1.75	1.17	11.55		P111_035	5.05	1.43	22.14	7.5	0	0.89	57.87	216.88		P111_035	24.05	62.26	34.56	64.96	49.47		P111_035	4.31	8.1	1.31		P111_035	24.12	2.09	0.95		P111_035	98.65	52.27	153.89			Mild VS Critical	GATA3	369.647	-1.16198	0.250521	-4.63828	3.51e-06	4.68e-05
	P045_171	Mild		P112_113	15.2	2.19	9.88		P112_113	1.94	0.89	9.38	5.94	0.52	0.72	16.62	143.76		P112_113	7.65	23.23	13.01	22.43	22		P112_113	1.47	3.59	0.8		P112_113	40.39	5.4	1.2		P112_113	279.3	189.79	275.21			Severe VS Critical	GATA3	272.533	-1.00928	0.344002	-2.93395	0.003347	0.0254979
	P046_187	Mild		P113_199	14.57	3.8	17.77		P113_199	3.37	1.01	13.59	4.76	0.15	1.85	113.26	487.34		P113_199	5.68	42.09	23.67	31.15	13.68		P113_199	3.78	3.37	0.96		P113_199	29.19	3.32	0.83		P113_199	165.03	95.72	174.17			Mild VS Asymptomatic	EOMES	522.004	0.175801	0.114773	1.53172	0.125591	0.216682
	P047_142	Mild		P115_024	43.23	47.96	107.04		P115_024	44.12	4.97	31.3	21.43	0.03	3.82	43.15	128.41		P115_024	18.04	74.03	63.17	87.33	67.49		P115_024	6.47	11.82	2.53		P115_024	28.91	1.72	0.18		P115_024	140.8	66.27	157.64			Severe VS Asymptomatic	EOMES	501.783	0.102327	0.128487	0.796401	0.425799	0.582925
	P048_103	Mild		P116_022	9.83	7.45	11.36		P116_022	11.43	1.22	11.11	7.27	0.04	0.91	20.76	95.66		P116_022	14.03	48.23	30.53	46.07	29.64		P116_022	4.09	7.42	1.87		P116_022	36.63	4.83	0.48		P116_022	273.33	182.32	332.82			Critical VS Asymptomatic	EOMES	390.937	-1.61145	0.2679	-6.01514	1.8e-09	2.49e-08
	P049_006	Mild		P117_026	11.01	3.93	14.53		P117_026	20.97	2.89	27.83	14.99	1.12	1.72	115.39	447.62		P117_026	14.8	34.81	26.31	42.31	41.62		P117_026	2.75	3.9	2.32		P117_026	35.18	4.06	0.07		P117_026	205.03	114.38	280.12			Severe VS Mild	EOMES	545.489	-0.0711336	0.147379	-0.48266	0.629338	0.90851
	P050_069	Mild		P118_138	1.66	1.28	14.88		P118_138	1.27	0.65	12.13	4.67	0.27	0.53	41.01	188.45		P118_138	7.18	19	12.76	18.23	15.74		P118_138	1.94	4.57	0.61		P118_138	33.52	5.82	0.56		P118_138	449.82	229.17	873.84			Mild VS Critical	EOMES	443.7	-1.99926	0.309126	-6.46747	9.97e-11	6.92e-09
	P051_160	Mild		P119_036	3.5	1.02	6.96		P119_036	1.36	0.82	12.89	4.45	0.4	0.42	60.2	329.5		P119_036	19.21	70.5	31.07	48.63	36.84		P119_036	5.93	3.57	1.97		P119_036	24.41	3.22	0.21		P119_036	137.89	109.44	171.57			Severe VS Critical	EOMES	367.26	-1.94508	0.443127	-4.38945	1.14e-05	0.000458368
	P053_054	Mild		P120_023	6.06	4.53	11.17		P120_023	5.3	2.38	8.89	4.97	0	1.55	20.79	88.44		P120_023	13.79	59.5	37.38	47.43	25.71		P120_023	4.95	7.2	1.63		P120_023	23.56	4.17	0.44		P120_023	197.54	163.9	237.05			Mild VS Asymptomatic	IL23A	35.9277	0.00487402	0.13505	0.036091	0.97121	0.999145
	P054_184	Mild		P121_014	14.27	9.41	22.67		P121_014	16.98	2.8	39.71	14.88	0.29	1.01	71.35	406.39		P121_014	18.48	70.27	65.28	69.99	52.3		P121_014	5.7	8.91	0.83		P121_014	16.79	2.61	0.52		P121_014	67.16	47.45	104.01			Severe VS Asymptomatic	IL23A	36.3504	0.109814	0.124146	0.884552	0.376398	0.5278
	P055_174	Mild		P122_216	1301.55	88.75	342.37		P122_216	84.01	6.98	45.38	17.64	0.31	14.34	160.13	916.53		P122_216	7.46	32.78	18.55	28.16	29.78		P122_216	4.34	3.68	0.43		P122_216	26.72	1.94	0.49		P122_216	102.61	93.46	176.44			Critical VS Asymptomatic	IL23A	28.5039	-1.27552	0.282593	-4.51364	6.37e-06	3.9e-05
	P056_176	Mild		P123_217	851.13	103.38	404.38		P123_217	232.95	12.88	85.3	28.14	1.59	19.49	380.03	1872.04		P123_217	6.39	38.05	13.57	36.01	39.89		P123_217	2.72	3.79	0.48		P123_217	23.92	1.62	0.17		P123_217	73.28	52.88	118.92			Severe VS Mild	IL23A	36.8548	0.0949211	0.167278	0.567447	0.570411	0.861733
	P057_188	Mild		P124_218	1619.78	94.41	312.02		P124_218	72.31	5.84	49.41	15.91	4.13	11.37	189.82	1097.9		P124_218	7.28	34.01	24.24	38.43	46.55		P124_218	3.48	4.78	1.52		P124_218	27.12	1.23	0.27		P124_218	76.19	42.9	104.53			Mild VS Critical	IL23A	29.3053	-1.05287	0.376676	-2.79517	0.005187	0.0205438
	P058_191	Mild		P125_219	2015.55	58.62	220.83		P125_219	56.61	5.17	40.14	12.14	0.41	8.15	98.68	585.3		P125_219	8.9	48.59	31.41	43.73	48.53		P125_219	7.01	5.16	1.93		P125_219	28.19	1.93	0.16		P125_219	78.48	46	91.59			Severe VS Critical	IL23A	26.7251	-0.93187	0.430446	-2.1649	0.030396	0.125454
	P059_180	Mild		P126_220	1674.53	54.16	252.95		P126_220	86.23	4.09	30.61	11.01	0.49	5.77	95.12	692.94		P126_220	9.53	55.43	26.04	40	40.44		P126_220	5.79	3.77	1.59		P126_220	23.2	1.4	0.75		P126_220	67.04	64.37	94.97			Mild VS Asymptomatic	UBE2E3	962.817	0.472277	0.088576	5.33188	9.72e-08	4.67e-07
	P060_147	Mild		P127_221	1328.86	75.3	398.08		P127_221	84.39	17.84	72.78	22.73	3.34	19.98	287.03	1488.37		P127_221	5.47	27.22	11.4	21.64	20.52		P127_221	2.36	1.6	1.04		P127_221	30.2	2.57	0.89		P127_221	156.1	79.32	144.08			Severe VS Asymptomatic	UBE2E3	950.527	0.603214	0.108335	5.56807	2.58e-08	1.15e-07
	P061_149	Mild		P129_223	842.47	54.72	255.84		P129_223	23.9	5.97	26.37	15.35	0.82	5.27	149.92	565.81		P129_223	4.84	26.93	23.71	21.8	22.18		P129_223	3	4.88	1.11		P129_223	31.94	5.36	0.35		P129_223	205.09	99.54	155.44			Critical VS Asymptomatic	UBE2E3	1147.45	1.71306	0.20532	8.34337	7.22e-17	5.58e-15
	P062_068	Mild		P130_224	1275.03	49.86	211.84		P130_224	41.78	4.21	28.09	8.95	3.64	8.39	140.97	799.71		P130_224	6.37	34.89	23.6	29.84	37.8		P130_224	4.23	2.55	1.09		P130_224	23.18	3.66	0.23		P130_224	133.89	79.83	127.15			Severe VS Mild	UBE2E3	1151.17	0.129569	0.10982	1.17983	0.238067	0.521526
	P063_154	Mild		P131_225	1406.01	58.12	297.03		P131_225	50.4	5.48	37.49	19.46	0.84	9.61	193.37	1032.09		P131_225	8.99	36.24	15.93	31.11	28.39		P131_225	3.75	3.15	1.16		P131_225	32.86	3.68	0.2		P131_225	144.16	86.19	186.98			Mild VS Critical	UBE2E3	1358.82	1.20187	0.214455	5.60431	2.09e-08	6.12e-07
	P064_048	Mild		P134_228	2276.74	93.55	396.72		P134_228	78.02	6.68	53.75	15.63	5.35	32.37	225.94	1627.06		P134_228	5.21	24.83	13.16	26.53	24.81		P134_228	4	3.28	0.62		P134_228	22.22	2.33	0.28		P134_228	103.07	73.4	119.27			Severe VS Critical	UBE2E3	1555.19	1.03855	0.313625	3.31144	0.000928	0.00980013
	P065_190	Mild		P136_230	1416.18	54.95	245.26		P136_230	52.66	4.74	47.78	16.21	0.19	21.76	135.16	970.59		P136_230	8.06	40.6	20.32	36.99	35.25		P136_230	6.49	4.62	1.47		P136_230	23.79	2.25	0.76		P136_230	111.37	55.84	124.44			Mild VS Asymptomatic	NEDD4L	718.161	1.11758	0.181915	6.14342	8.08e-10	5.16e-09
	P066_153	Mild		P139_233	1572.61	67.13	292.1		P139_233	83.47	6.35	48.09	14.72	3.75	19.93	179.2	1247.67		P139_233	7.8	30.31	16.94	28.69	27.12		P139_233	3.66	2.83	0.65		P139_233	29.78	2.14	0.43		P139_233	89.51	68.38	95.45			Severe VS Asymptomatic	NEDD4L	734.246	1.48881	0.215227	6.9174	4.6e-12	3.39e-11
	P067_067	Mild		P140_234	968.63	104.44	411.97		P140_234	65.43	5.94	64.38	21.41	0.41	13.79	260.37	1277.95		P140_234	10.93	55.19	16.36	43.18	37.01		P140_234	5.72	3.64	1.83		P140_234	24.73	1.06	0.34		P140_234	68.63	37.08	75.36			Critical VS Asymptomatic	NEDD4L	1259.47	3.11025	0.375665	8.27932	1.24e-16	8.96e-15
	P068_186	Mild		P141_235	1029.42	59.93	209.49		P141_235	35.84	4.41	38.57	13.21	0.56	9.08	134.06	987		P141_235	9.15	61.38	25.95	43.25	30.59		P141_235	4.06	5.36	1.41		P141_235	23.91	2.92	0.52		P141_235	139.75	116.73	222.69			Severe VS Mild	NEDD4L	1074.16	0.367378	0.208798	1.75949	0.078495	0.268161
	P069_177	Mild		P143_237	2403.88	76.56	361.55		P143_237	64.52	6.1	58.57	17.75	0.52	8.22	220.89	1049.81		P143_237	8.91	36.61	17.59	32.43	31.01		P143_237	4.47	3.35	1.04		P143_237	25.79	1.85	0.38		P143_237	65	82.62	95.72			Mild VS Critical	NEDD4L	1607.87	1.85959	0.37989	4.89507	9.83e-07	1.61e-05
	P070_102	Mild		P144_238	1666.05	80.6	331.16		P144_238	121.98	11.17	50.42	21.19	24.19	26.48	414.93	2260.24		P144_238	10.84	39.11	15.47	42.67	37.82		P144_238	5.11	4.61	1.56		P144_238	22.86	2.95	0.16		P144_238	71.18	63.5	147.19			Severe VS Critical	NEDD4L	2120.55	1.26061	0.505446	2.49405	0.012629	0.0663399
	P071_202	Mild		P145_239	1374.46	115.17	480.85		P145_239	80.86	8.73	59.76	22.83	2.91	25.02	180.03	1153.13		P145_239	8.76	45.4	30.22	41.01	41.05		P145_239	5.29	8.34	0.75		P145_239	23.59	1.9	0.2		P145_239	69.78	31.08	111.55			Mild VS Asymptomatic	CDC34	6430.7	1.31061	0.200785	6.52742	6.69e-11	4.98e-10
	P191_285	Mild		P146_240	452.05	50.52	297.8		P146_240	53.5	5.19	34.73	13.56	3.74	15.46	220.15	1079.74		P146_240	5.6	27.06	22.73	23.61	18.56		P146_240	3.6	3.77	0.6		P146_240	22.37	2.9	0.27		P146_240	140.36	122.89	145.09			Severe VS Asymptomatic	CDC34	6067.24	1.51578	0.228213	6.64196	3.1e-11	2.03e-10
	P197_291	Mild		P147_241	1398.06	97.32	315.18		P147_241	43.14	3.42	30.55	8.73	0.41	13.11	101.87	1074.32		P147_241	7.62	64.61	37.85	40.4	25.04		P147_241	5.29	5.76	1.15		P147_241	25.88	1.84	0.41		P147_241	67.33	71.58	81.89			Critical VS Asymptomatic	CDC34	6712.83	2.08751	0.393467	5.30542	1.12e-07	1.04e-06
	P090_125	Severe		P149_243	1009.35	150.5	464.55		P149_243	46.87	4.22	52.03	16.07	0.19	13.8	162.67	1208.26		P149_243	11.26	52.2	23.15	43.3	33.61		P149_243	6.11	5.44	2		P149_243	24.02	1.57	0.2		P149_243	80.53	53.8	109.88			Severe VS Mild	CDC34	9566.88	0.203219	0.218136	0.931617	0.351535	0.654441
	P093_039	Severe		P150_244	1036.13	75	291.55		P150_244	53.1	8.25	36.76	13.23	3.01	17.76	108.15	737.95		P150_244	10.56	38.95	17.54	43.66	44.59		P150_244	5.12	7.44	1.47		P150_244	25.23	1.67	0.52		P150_244	105	83.27	133.52			Mild VS Critical	CDC34	10530.8	0.680882	0.378109	1.80075	0.071742	0.167644
	P095_092	Severe		P153_247	935.59	87.08	322.09		P153_247	55.81	6.53	63.07	19.23	3.36	22.41	236.23	1685.25		P153_247	11.74	72.36	30.96	46.9	37.22		P153_247	6.03	5.45	2.11		P153_247	21.36	1.61	0.17		P153_247	86.51	45.88	88.64			Severe VS Critical	CDC34	12148.2	0.429354	0.508082	0.845048	0.398084	0.688766
	P096_040	Severe		P154_248	1519.63	126.63	577.59		P154_248	52.16	5.17	53.96	17.73	1.55	12.06	177.77	994.42		P154_248	11.65	57.77	27.22	46.88	26.08		P154_248	8.17	6.96	2.22		P154_248	23	1.52	0.36		P154_248	66.07	39.21	89.12			Mild VS Asymptomatic	GABARAPL2	4248.7	1.28507	0.159028	8.08077	6.44e-16	8.38e-15
	P097_063	Severe		P156_250	1086.98	76.01	311.9		P156_250	59.79	4.39	36.38	12.34	1.36	14.87	168.7	1069.26		P156_250	6.73	45.03	23.33	39.85	32.05		P156_250	5.6	7.73	1.04		P156_250	22.76	3.46	0.34		P156_250	93.04	87.9	164.3			Severe VS Asymptomatic	GABARAPL2	4223.47	1.60684	0.204939	7.84058	4.48e-15	5.18e-14
	P098_108	Severe		P159_253	1900.35	74.12	342.95		P159_253	64.58	7.16	70.21	18.42	0.27	26.34	323.64	1342.6		P159_253	10.45	47.75	16.55	42.57	37.4		P159_253	5.22	5.43	1.32		P159_253	25.09	1.4	0.24		P159_253	62.06	49.44	95.88			Critical VS Asymptomatic	GABARAPL2	4465.89	2.30842	0.330584	6.98287	2.89e-12	7.58e-11
	P100_093	Severe		P160_254	626.46	89.41	291.47		P160_254	37.5	4.46	37.51	12.03	0.38	11.21	91.14	718.54		P160_254	5.31	45.79	34.98	30.08	22.24		P160_254	4.13	5.5	1.06		P160_254	23.69	4.09	0.47		P160_254	98.33	121.15	156.58			Severe VS Mild	GABARAPL2	6525.72	0.326513	0.207062	1.57688	0.114822	0.336227
	P101_082	Severe		P161_255	1887.11	149.26	465.95		P161_255	95.12	5.88	75.46	19.49	2.25	18.26	208.38	1624.85		P161_255	7.84	54.4	48.97	43.08	36.82		P161_255	4.82	6.07	1.87		P161_255	19.69	1.22	0.26		P161_255	69.35	40.41	81.41			Mild VS Critical	GABARAPL2	6984.02	0.807446	0.347453	2.3239	0.020131	0.06068
	P102_087	Severe		P162_256	1028.73	123.22	377.03		P162_256	83.9	7.16	75.77	16.44	0.76	23.76	176.11	1449.41		P162_256	9.67	64.75	36.81	42.59	34.54		P162_256	4.48	4.36	1.42		P162_256	21.59	0.81	0.08		P162_256	51.03	29.99	64.86			Severe VS Critical	GABARAPL2	8398.57	0.761649	0.519604	1.46583	0.142695	0.363257
	P103_080	Severe		P164_258	517.7	46.61	139.6		P164_258	36.32	3.31	23.89	10.69	0.77	6.19	61.1	492.54		P164_258	9.85	41.84	31.86	38.45	57.83		P164_258	9.96	7.54	1.14		P164_258	21.44	2.86	0.49		P164_258	76.76	53.42	105.62			Mild VS Asymptomatic	PINK1	6501.75	0.922398	0.179453	5.14005	2.75e-07	1.24e-06
	P104_055	Severe		P166_260	840.99	118.02	361.41		P166_260	77.95	5.09	64.6	18.12	1.26	18.93	265.3	1587.69		P166_260	9.46	67.13	45.12	42.15	32.83		P166_260	6.7	9.2	1.43		P166_260	22.91	1.07	0.33		P166_260	61.47	34.8	79.82			Severe VS Asymptomatic	PINK1	6900.49	1.35336	0.214664	6.30455	2.89e-10	1.67e-09
	P105_047	Severe		P167_261	484.97	99.7	381.32		P167_261	73.25	7.72	78.38	19.77	7.39	15.18	210.38	1600.83		P167_261	10.69	43.16	24.92	44.34	36.02		P167_261	6.05	7.76	1.24		P167_261	18.01	1.28	0.11		P167_261	67.85	38.71	76.36			Critical VS Asymptomatic	PINK1	8184.6	2.25995	0.364106	6.20685	5.41e-10	8.4e-09
	P107_204	Severe		P168_262	802.1	51.1	219.28		P168_262	37.27	3.69	54.93	14.48	0.14	7.17	131.16	1028.94		P168_262	8.67	38.71	16.76	36.22	26.6		P168_262	5.38	5.61	1.05		P168_262	27.56	1.79	0.56		P168_262	78.58	55.25	121.26			Severe VS Mild	PINK1	9491.96	0.432779	0.241632	1.79107	0.073282	0.256544
	P108_120	Severe		P169_263	1017.8	118.23	468.75		P169_263	73.75	5.93	75.71	24.7	0.62	12.13	270.63	1512.25		P169_263	11.27	59.51	38.63	46.39	41.03		P169_263	5.77	6.87	1.84		P169_263	17.69	0.87	0.31		P169_263	65.09	42.83	83.58			Mild VS Critical	PINK1	10922.8	1.14389	0.402878	2.83929	0.004521	0.0182703
	P109_034	Severe		P170_264	1062.83	217.1	542.27		P170_264	65.18	5.7	72.12	16.28	2.99	11.82	143.09	1432.1		P170_264	8.65	32.52	11.11	43.27	25.06		P170_264	4.75	10.08	0.89		P170_264	20.04	1.63	0.19		P170_264	70.48	42.65	95.63			Severe VS Critical	PINK1	14018.6	0.578227	0.53797	1.07483	0.28245	0.563549
	P111_035	Severe		P171_265	612.52	138.82	407.77		P171_265	62.58	7.38	57.15	22.79	3.18	14.04	93.15	990.74		P171_265	8.47	44.37	21.99	32.36	38.12		P171_265	5.29	4.59	1.29		P171_265	25.18	1.67	0.49		P171_265	83.58	53.5	126.9			Mild VS Asymptomatic	FOXO3	43625.4	1.21198	0.154242	7.85762	3.92e-15	4.77e-14
	P112_113	Severe		P175_269	623.93	65.79	208.79		P175_269	41.99	3.71	39.61	11.74	0.57	6.2	120.06	859.81		P175_269	10.08	61.23	34.9	45.77	44.38		P175_269	6.58	11.56	0.99		P175_269	30.05	3.42	0.63		P175_269	117.77	93.36	116.01			Severe VS Asymptomatic	FOXO3	42943.2	1.50762	0.198983	7.57665	3.55e-14	3.62e-13
	P113_199	Severe		P177_271	1028.84	87.22	305.7		P177_271	58	4.98	58.56	17.31	3.16	27.82	159	1362.43		P177_271	9.19	47.68	26.42	42.24	28.3		P177_271	5.45	6.13	0.86		P177_271	15.56	2.37	0.63		P177_271	110.53	72.73	159.86			Critical VS Asymptomatic	FOXO3	53398	2.38855	0.327467	7.294	3.01e-13	9.76e-12
	P115_024	Severe		P178_272	616.05	62.34	182.66		P178_272	34.14	3.76	31.89	7.86	1.84	5.27	92.86	675.31		P178_272	9.35	56.73	48.6	41.6	26.52		P178_272	6.58	7.33	0.83		P178_272	23.6	2.71	0.6		P178_272	123.77	88.57	128.06			Severe VS Mild	FOXO3	65285.3	0.289457	0.232499	1.24498	0.213138	0.488304
	P116_022	Severe		P179_273	673.56	88.16	389.64		P179_273	43.59	4.02	53.7	13.3	0.29	16.01	127.45	884.42		P179_273	15.97	63.18	26.9	53.63	26.87		P179_273	7.2	9.63	1.47		P179_273	20.06	1.97	0.44		P179_273	102.88	46.85	117.66			Mild VS Critical	FOXO3	77493.6	1.0821	0.361431	2.99394	0.002754	0.0121301
	P117_026	Severe		P180_274	776.9	107.47	354.82		P180_274	39.3	3.77	47.51	12.2	1.12	7.14	150.88	914.92		P180_274	8.99	56.96	28.11	42.7	28.01		P180_274	6.16	7.91	0.64		P180_274	26.22	3.15	0.29		P180_274	119.07	132.48	156.54			Severe VS Critical	FOXO3	94342.4	0.42153	0.543046	0.776232	0.437612	0.728424
	P118_138	Severe		P181_275	941.55	140.64	424.29		P181_275	87.7	7.3	76.68	26.22	1.05	25.65	239.11	1112.17		P181_275	9.29	41.95	12.92	33.96	33.24		P181_275	3.58	4.05	1.62		P181_275	15.12	0.37	0.18		P181_275	38.18	17.62	71.97
	P119_036	Severe		P182_276	428.41	220.88	628.55		P182_276	79.71	11.6	98.04	42.89	0.63	41.77	598.84	2209.32		P182_276	5.5	27.07	26.37	22.9	21.95		P182_276	3.43	4.95	0.44		P182_276	10.15	0.2	0.07		P182_276	30.67	22.44	64.86
	P120_023	Severe		P183_277	558.59	164.08	430.18		P183_277	78.9	10.3	61.45	30	4.21	25.61	207.44	1248.09		P183_277	10.27	44.46	21.03	43.82	37.53		P183_277	6.42	8.55	2.46		P183_277	13.56	0.35	0.37		P183_277	38.17	18.71	72.49
	P121_014	Severe		P184_278	584.32	193.92	521.09		P184_278	89.29	10.93	62.08	32.75	0.3	27.65	148.77	1082.19		P184_278	8.17	33.43	16.63	29.49	26.76		P184_278	5.76	5.2	2.16		P184_278	8.61	0.33	0.03		P184_278	24.99	21.3	60.8
	P088_144	Severe		P185_279	1086.42	193.08	523.32		P185_279	81.13	9.39	83.86	34.5	2.71	17.02	239.9	1489.04		P185_279	8.16	43.88	29.1	37.78	30.61		P185_279	4.57	8	1.98		P185_279	13.02	0.26	0.15		P185_279	36.4	19.63	66.42
	P089_101	Severe		P186_280	378.54	172.72	415.82		P186_280	81.15	9.95	81.15	27.58	0.56	33.82	232.2	841.15		P186_280	6.9	35.92	34.29	37.2	37.38		P186_280	5.11	9.05	1.3		P186_280	14.55	0.44	0.09		P186_280	36.82	21.65	69.3
	P091_021	Severe		P187_281	521.42	101.45	273.71		P187_281	105.03	7.59	58.84	22.14	1.64	23.86	109.06	653.55		P187_281	11	52.36	37.43	42.81	43.65		P187_281	5.85	6.65	2.09		P187_281	16.36	0.46	0.21		P187_281	37.64	20.66	75.7
	P092_020	Severe		P188_282	551.15	97.73	248.16		P188_282	79.26	6.26	52.69	20.08	0.36	10.87	110.31	706.53		P188_282	16.08	71.85	42.92	53.8	43.67		P188_282	8.39	7.44	2.39		P188_282	13.59	0.38	0.17		P188_282	30.05	17.35	55.17
	P094_031	Severe		P189_283	524.27	177.01	416.61		P189_283	94.13	18.67	76.04	31.72	0.33	28.32	253.45	1172.98		P189_283	9.16	44.67	36.06	38.51	43.16		P189_283	6.23	10.54	2.02		P189_283	9.32	0.39	0.03		P189_283	28.96	21.03	61.46
	P099_019	Severe		P190_284	764.85	225.36	576.78		P190_284	111.38	9.56	87.32	31.36	0.13	21.79	149.52	1272.87		P190_284	8.61	45.66	29.89	46.58	30.01		P190_284	4.63	7.3	2.16		P190_284	15.26	0.38	0.24		P190_284	39.07	23.3	71.86
	P106_156	Severe		P191_285	0.14	1.41	12.29		P191_285	0.48	1.37	1.75	2.97	0	0.08	1.24	15.95		P191_285	20.72	63.78	37.2	54.37	54.4		P191_285	8.82	15.36	2.13		P191_285	21.75	2.73	0.62		P191_285	230.85	81.2	195.62
	P110_079	Severe		P193_287	3.04	0.49	13.12		P193_287	0.43	0.4	3.76	2.7	0.03	0.16	5.31	50.36		P193_287	14.4	21.89	25.37	19.95	34.17		P193_287	6.95	4.55	1.77		P193_287	31.47	2.09	0.15		P193_287	185.53	124.97	265.71
	P114_085	Severe		P194_288	7.98	0.12	12.28		P194_288	0.52	0.2	0.75	1.02	0.08	0.03	4.75	21.14		P194_288	24.25	32.44	53.65	31.31	91.61		P194_288	12.64	2.05	3.19		P194_288	20.09	0.96	0.38		P194_288	74.58	16.7	95.8
	P084_052	Critical		P195_289	1.87	0.2	15.31		P195_289	0.09	0.68	0.73	2.02	0	0	1.46	4.1		P195_289	33.18	32.42	46.17	38.95	48.41		P195_289	9.27	16.87	2.36		P195_289	33.63	1.98	0.62		P195_289	229.2	37	638.34
	P085_213	Critical		P197_291	7.73	0.36	18.3		P197_291	0.11	0.63	1.76	1.54	0.44	0.07	3.97	27.74		P197_291	31.26	15.36	40.82	26.93	54.58		P197_291	7.29	6.07	1.57		P197_291	14.02	0.44	0.16		P197_291	31.41	16.34	63.98
	P086_136	Critical		P198_292	0.5	0.49	8.1		P198_292	0.34	0.43	2.66	3.55	0.06	0.21	4.66	34.26		P198_292	21.33	58.31	17.14	40.35	34.11		P198_292	7.06	5.55	1.94		P198_292	18.72	4.14	0.98		P198_292	175.18	128.11	223.67
	P087_214	Critical		P199_293	0.29	1.84	18.52		P199_293	0.53	0.35	8.91	4.28	0.04	0.03	11.74	61.4		P199_293	19.93	59.46	32.43	57.27	49.31		P199_293	7.02	13.32	3.3		P199_293	24.97	2.57	0.73		P199_293	156.57	60.4	227.21
	P072_007	Critical		P200_294	0.96	1.42	25.61		P200_294	0.23	0.32	3.28	2.55	0.44	0.13	14.86	88.01		P200_294	12.15	34.22	15.7	41.95	76.41		P200_294	10.6	3.25	1.62		P200_294	27.41	0.65	0.11		P200_294	47.25	11.32	43.88
	P073_029	Critical		P202_296	0.7	1.47	21.39		P202_296	0.34	0.4	5.43	5.04	0.06	0.1	9.46	83.03		P202_296	11.95	46.76	26.78	36.77	42.34		P202_296	6.32	5.97	1.16		P202_296	33.51	4.23	1.32		P202_296	186.36	72.59	257.05
	P074_075	Critical		P079_045	24.76	37.69	75.13		P079_045	445.07	31.48	43.89	31.87	2.35	25.05	65.46	570.71		P079_045	1.25	14.91	12.78	11.91	7.58		P079_045	1.2	2.38	0		P079_045	22.76	6.54	0.5		P079_045	177.57	113.48	278.68
	P075_053	Critical		P088_144	0.39	0.91	6.97		P088_144	0.27	0.37	3.04	1.88	0.12	0.04	19.02	65.96		P088_144	6.82	32.21	15.76	22.5	21.19		P088_144	2.99	4.78	0.78		P088_144	20.2	3.42	0.67		P088_144	211.88	135.63	489.98
	P076_025	Critical		P089_101	2.41	1.34	22.67		P089_101	2.71	1.33	39.11	8.54	0.14	0.7	156.79	892.7		P089_101	6.27	17.47	9.25	12.4	16.75		P089_101	1.65	2.47	0.48		P089_101	27.52	2.61	0.42		P089_101	186.96	77.75	139.24
	P077_107	Critical		P091_021	21.27	6.84	16.14		P091_021	8.83	1.24	15.93	10.06	0	1.5	19.55	73.34		P091_021	26.45	49.43	47.24	63.42	46.43		P091_021	5.72	6.56	4.09		P091_021	29.08	3.28	0.22		P091_021	190.32	80.38	201.42
	P078_030	Critical		P092_020	11.95	5.17	9.75		P092_020	8.61	1	11.98	6.65	0.07	1.52	41.42	163.68		P092_020	23.63	88.54	87.81	84.75	49.25		P092_020	7.46	14.36	2.4		P092_020	38.03	4.05	0.39		P092_020	182.41	87.19	221.53
	P080_027	Critical		P094_031	6.63	1.79	12.92		P094_031	3.97	1.31	13.54	8.46	0.49	0.66	43.4	191.37		P094_031	19.19	49.33	37.37	43.65	34.62		P094_031	3.46	8.23	1.25		P094_031	32.3	6.87	0.31		P094_031	194.89	89.86	315.19
	P081_139	Critical		P099_019	32.74	17.04	35.5		P099_019	27.63	3.8	20.85	16.74	0.1	1.38	25.66	91.31		P099_019	14.12	72.8	63.45	66.8	37.01		P099_019	5.72	6.18	1.82		P099_019	36.86	4.51	0.77		P099_019	183.36	78.61	180.64
	P082_071	Critical		P106_156	6.08	2.03	12.68		P106_156	1.3	0.56	6.02	5.4	0.11	0.73	15.46	132.8		P106_156	19.36	57.87	22.79	60.5	48.47		P106_156	11.83	6.56	2.23		P106_156	18.52	2.5	0.23		P106_156	118.09	58.99	174.24
	P083_083	Critical		P110_079	0.16	0.87	3.37		P110_079	0.46	0.23	3.25	2.39	0.04	0.07	10.96	42.9		P110_079	5.68	20.23	11.14	18.99	15.63		P110_079	1.95	4.11	0.42		P110_079	24.19	5.19	0.35		P110_079	427	205.03	483.36
	P079_045	Critical		P114_085	2.53	0.58	10.11		P114_085	0.44	0.3	6.47	2.67	0.07	0.02	61.45	235.48		P114_085	14.29	50.54	16.19	42.51	41.58		P114_085	13.16	2.09	2.35		P114_085	28.25	2.17	0.23		P114_085	125.94	70.4	152.24
[truncated: 2 more columns]

## Sheet: Figure2d
	Fig 2d mRNA-miRNA and mRNA-lncRNA interaction networks for genes mentioned in Fig. 2c.
	Spearman correlation coefficiencies of mRNA-miRNA pairs					Spearman correlation coefficiencies of mRNA-lncRNA pairs
	Gene ID	miRNA	Correlation	P values		Gene ID	lncRNA(NCBI ID)	Correlation	P values
	S100A12	hsa-miR-25-3p	-0.652431	0		PINK1	107986078	-0.857138	1.36659e-52
	S100A8	hsa-miR-25-3p	-0.640843	0		PINK1	105374069	-0.854712	5.37583e-52
	MMP9	hsa-miR-25-3p	-0.638035	9.84785e-22		CDC34	107986078	-0.845078	9.76941e-50
	TLR4	hsa-miR-25-3p	-0.631942	3.11131e-21		CDC34	201853	-0.841655	5.70043e-49
	TLR6	hsa-miR-25-3p	-0.629954	4.50386e-21		PINK1	201853	-0.840177	1.20503e-48
	CXCL8	hsa-miR-25-3p	-0.615682	5.93499e-20		PINK1	100885776	-0.83843	0
	IL1R2	hsa-miR-25-3p	-0.606776	2.77882e-19		CDC34	105374069	-0.832936	4.2425e-47
	CXCR2	hsa-miR-25-3p	-0.598032	1.20766e-18		CDC34	100885776	-0.812271	0
	CXCR1	hsa-miR-25-3p	-0.590408	4.19424e-18		PINK1	729348	-0.811448	6.48937e-43
	IL1R1	hsa-miR-25-3p	-0.58417	1.13396e-17		GABARAPL2	107986078	-0.799098	9.59475e-41
	S100A8	hsa-miR-93-5p	-0.578843	0		PINK1	100507524	-0.793172	9.33615e-40
	CXCR1	hsa-miR-486-5p	-0.565058	2.09921e-16		GABARAPL2	201853	-0.786641	1.05269e-38
	MMP8	hsa-miR-25-3p	-0.564537	2.26713e-16		CDC34	402483	-0.786634	1.05548e-38
	S100A12	hsa-miR-93-5p	-0.526873	0		FOXO3	105376707	-0.780607	9.1649e-38
	TLR4	hsa-miR-93-5p	-0.511677	2.89436e-13		NEDD4L	201853	-0.779098	1.55784e-37
	CXCR2	hsa-miR-93-5p	-0.50149	1.00134e-12		NEDD4L	107986078	-0.772624	1.44816e-36
	CXCL8	hsa-let-7b-5p	-0.499324	1.29701e-12		CDC34	729348	-0.771749	1.94577e-36
	CXCL8	hsa-miR-486-5p	-0.486969	5.47928e-12		PINK1	105372118	-0.76692	9.72114e-36
	S100A8	hsa-miR-486-5p	-0.486638	2.74796e-12		NEDD4L	105374069	-0.765573	1.51161e-35
	CXCR1	hsa-miR-93-5p	-0.47827	1.46077e-11		FOXO3	107986428	-0.761317	5.98841e-35
	TLR4	hsa-miR-486-5p	-0.46512	6.10873e-11		CDC34	105372118	-0.761107	6.40265e-35
	CXCL8	hsa-miR-93-5p	-0.464684	6.39941e-11		CDC34	100507524	-0.759437	1.0898e-34
	CXCR1	hsa-let-7b-5p	-0.464474	6.5435e-11		GABARAPL2	402483	-0.754794	4.67213e-34
	MMP9	hsa-miR-486-5p	-0.459837	1.0672e-10		FOXO3	107986477	-0.754244	5.5396e-34
	S100A8	hsa-miR-185-5p	-0.450522	4.1356e-10		GABARAPL2	105374069	-0.752197	1.03998e-33
	IL1R2	hsa-miR-486-5p	-0.447573	3.75856e-10		FOXO3	102157401	-0.751336	1.35318e-33
	FOXO3	hsa-miR-191-5p	-0.44583	4.47689e-10		NEDD4L	100885776	-0.747515	4.29306e-33
	IL1R1	hsa-miR-486-5p	-0.444664	5.02963e-10		FOXO3	105372118	-0.743914	1.25104e-32
	S100A12	hsa-miR-185-5p	-0.443969	7.98883e-10		NEDD4L	729348	-0.743652	1.35113e-32
	TLR4	hsa-miR-185-5p	-0.44031	7.73932e-10		PINK1	402483	-0.743183	1.55106e-32
	CXCR2	hsa-miR-486-5p	-0.432233	1.69431e-09		NEDD4L	105372118	-0.741049	2.89264e-32
	TLR6	hsa-miR-486-5p	-0.428157	2.49654e-09		FOXO3	105372401	-0.740506	3.38648e-32
	NEDD4L	hsa-miR-26a-5p	-0.424835	3.41127e-09		FOXO3	107985289	-0.739933	3.99758e-32
	S100A12	hsa-miR-486-5p	-0.422918	5.77717e-09		FOXO3	201853	-0.738057	6.85942e-32
	TLR6	hsa-miR-93-5p	-0.418629	6.0575e-09		GABARAPL2	105372118	-0.736797	9.83336e-32
	CXCL8	hsa-let-7g-5p	-0.405008	2.05198e-08		FOXO3	107986078	-0.736543	1.05701e-31
	GABARAPL2	hsa-miR-191-5p	-0.398321	4.82309e-08		FOXO3	101928451	-0.733424	2.55253e-31
	MMP9	hsa-miR-93-5p	-0.397911	3.793e-08		FOXO3	25786	-0.732503	3.30414e-31
	CXCL8	hsa-miR-26b-5p	-0.388633	8.28926e-08		FOXO3	105374247	-0.728827	9.15421e-31
	IL1R2	hsa-miR-93-5p	-0.381184	1.52634e-07		GABARAPL2	729348	-0.728445	1.01676e-30
	IL1R2	hsa-let-7b-5p	-0.380676	1.59029e-07		NEDD4L	100507524	-0.72641	1.77292e-30
	IL1R1	hsa-miR-93-5p	-0.378497	1.89538e-07		FOXO3	401588	-0.7241	3.31349e-30
	CXCR1	hsa-miR-185-5p	-0.376814	2.16846e-07		GABARAPL2	100885776	-0.722351	0
	TLR6	hsa-miR-185-5p	-0.376077	2.29954e-07		FOXO3	101929390	-0.719717	1.0664e-29
	IL1R1	hsa-let-7b-5p	-0.373003	2.93302e-07		GABARAPL2	105378620	-0.718905	1.32078e-29
	CXCR2	hsa-miR-185-5p	-0.365981	5.06623e-07		FOXO3	389791	-0.715751	3.01258e-29
	PINK1	hsa-miR-26a-5p	-0.364003	7.1046e-07		FOXO3	100302650	-0.71413	4.58269e-29
	MMP9	hsa-miR-185-5p	-0.360979	7.41913e-07		FOXO3	105369161	-0.714022	4.71223e-29
	NEDD4L	hsa-miR-191-5p	-0.357291	9.78834e-07		CDC34	105378620	-0.709354	1.55112e-28
	CXCL8	hsa-miR-185-5p	-0.355229	1.14113e-06		FOXO3	400002	-0.709298	1.57316e-28
	CD3D	hsa-miR-26b-5p	-0.353566	1.29048e-06		FOXO3	105370978	-0.706786	2.95722e-28
	CDC34	hsa-miR-26a-5p	-0.349123	2.0863e-06		FOXO3	100129617	-0.706086	3.52132e-28
	MMP9	hsa-let-7b-5p	-0.345751	2.27854e-06		FOXO3	107985041	-0.705733	3.84525e-28
	CDC34	hsa-miR-191-5p	-0.343527	3.08702e-06		FOXO3	107984334	-0.704592	5.10433e-28
	CXCL8	hsa-miR-22-3p	-0.336956	4.24338e-06		FOXO3	402483	-0.703722	6.32928e-28
	UBE2E3	hsa-miR-191-5p	-0.319058	1.41983e-05		FOXO3	100129034	-0.703703	6.35901e-28
	TLR6	hsa-let-7b-5p	-0.312668	2.14589e-05		GABARAPL2	100507524	-0.702954	7.64704e-28
	CXCR1	hsa-miR-26b-5p	-0.31105	2.3788e-05		FOXO3	105375655	-0.702621	8.30058e-28
	GABARAPL2	hsa-miR-26a-5p	-0.310461	2.70856e-05		FOXO3	284739	-0.701487	1.09593e-27
	IL1R2	hsa-miR-185-5p	-0.31043	2.47428e-05		FOXO3	107984546	-0.701475	1.09917e-27
	CXCR1	hsa-miR-22-3p	-0.3103	2.49473e-05		FOXO3	107986862	-0.700593	1.36303e-27
	CXCL8	hsa-miR-144-3p	-0.308546	2.787e-05		FOXO3	105370877	-0.700474	1.40319e-27
	CXCR2	hsa-miR-22-3p	-0.306385	3.19143e-05		FOXO3	107984305	-0.699382	1.82908e-27
	NEDD4L	hsa-miR-181a-5p	-0.303139	3.90391e-05		FOXO3	101927547	-0.69875	2.13131e-27
	UBE2E3	hsa-miR-26a-5p	-0.302465	4.06962e-05		FOXO3	105374069	-0.697658	2.77367e-27
	CDC34	hsa-miR-181a-5p	-0.30119	4.77138e-05		FOXO3	105376859	-0.695948	4.17927e-27
	LCK	hsa-miR-26b-5p	-0.300163	4.68677e-05		FOXO3	105378620	-0.695644	4.49391e-27
	TLR4	hsa-let-7b-5p	-0.294089	6.76317e-05		GABARAPL2	107986707	-0.695177	5.02325e-27
	MMP8	hsa-miR-486-5p	-0.291271	7.99547e-05		FOXO3	101927476	-0.694982	5.26271e-27
	UBE2E3	hsa-miR-181a-5p	-0.288135	9.61282e-05		FOXO3	200298	-0.694836	5.44835e-27
	FOXO3	hsa-miR-26a-5p	-0.280876	0.000146054		FOXO3	101927479	-0.691385	1.23111e-26
	CDC34	hsa-let-7d-5p	-0.273309	0.000223165		FOXO3	105372449	-0.691148	1.30141e-26
	MMP8	hsa-miR-93-5p	-0.272596	0.00023212		FOXO3	105379175	-0.690711	1.44162e-26
	CXCR1	hsa-let-7g-5p	-0.270741	0.000256984		FOXO3	731075	-0.689476	1.92288e-26
	PINK1	hsa-miR-191-5p	-0.269524	0.000288401		FOXO3	105374947	-0.687004	3.40804e-26
	NEDD4L	hsa-miR-652-3p	-0.267224	0.000311086		CDC34	107986707	-0.685161	5.20387e-26
	TLR4	hsa-miR-22-3p	-0.266408	0.000325054		FOXO3	79854	-0.683359	7.84639e-26
	CXCR2	hsa-miR-144-3p	-0.265227	0.000346318		FOXO3	729348	-0.683329	7.89947e-26
	IL1R1	hsa-miR-185-5p	-0.263731	0.000375097		FOXO3	105375659	-0.681661	1.15214e-25
	S100A8	hsa-let-7b-5p	-0.261919	0.000431041		FOXO3	80094	-0.679301	1.95719e-25
	TLR6	hsa-miR-22-3p	-0.25978	0.000462127		FOXO3	100216545	-0.677604	2.85596e-25
	FOXO3	hsa-miR-652-3p	-0.255348	0.000581771		FOXO3	105373213	-0.676813	3.40253e-25
	CXCR2	hsa-let-7b-5p	-0.254795	0.000598547		FOXO3	85003	-0.676593	3.57222e-25
	IL23A	hsa-miR-144-3p	-0.254035	0.000622359		FOXO3	643406	-0.67649	3.65449e-25
	CD8A	hsa-miR-26b-5p	-0.252633	0.000668556		FOXO3	91948	-0.675136	4.92592e-25
	NEDD4L	hsa-let-7d-5p	-0.249747	0.000773802		FOXO3	200058	-0.6749	5.18778e-25
	CD3D	hsa-let-7g-5p	-0.248396	0.000828125		FOXO3	107986707	-0.674189	6.06311e-25
	MMP8	hsa-miR-185-5p	-0.246684	0.000901985		FOXO3	105371981	-0.673844	6.53812e-25
	PINK1	hsa-miR-181a-5p	-0.24539	0.000992748		FOXO3	55056	-0.673689	6.76361e-25
	GABARAPL2	hsa-miR-652-3p	-0.242922	0.00111937		FOXO3	107986085	-0.671654	1.05341e-24
	IL1R1	hsa-let-7g-5p	-0.241824	0.00114593		FOXO3	105370567	-0.671576	1.07141e-24
	S100A8	hsa-let-7g-5p	-0.240181	0.00127724		FOXO3	107983950	-0.671053	1.19968e-24
	CDC34	hsa-let-7a-5p	-0.236138	0.0015476		FOXO3	283416	-0.670878	1.24617e-24
	MMP9	hsa-miR-22-3p	-0.232104	0.00182376		FOXO3	105373386	-0.670626	1.31568e-24
	ZAP70	hsa-miR-144-3p	-0.227998	0.00220706		FOXO3	100885776	-0.669037	1.85245e-24
	CD8A	hsa-miR-144-3p	-0.226491	0.00236515		FOXO3	101927374	-0.667635	2.50088e-24
	IL1R1	hsa-miR-22-3p	-0.225937	0.00242575		FOXO3	107984398	-0.667498	2.57489e-24
	S100A12	hsa-let-7b-5p	-0.224844	0.00260333		FOXO3	100126793	-0.666033	3.5166e-24
	LCK	hsa-let-7g-5p	-0.223262	0.00273903		FOXO3	101929280	-0.665643	3.81999e-24
	UBE2E3	hsa-let-7d-5p	-0.222021	0.00289632		FOXO3	283267	-0.66426	5.11645e-24
	CXCR2	hsa-let-7g-5p	-0.220449	0.00310747		FOXO3	105373077	-0.663684	5.77516e-24
	S100A12	hsa-miR-22-3p	-0.21954	0.00323579		FOXO3	107984993	-0.662749	7.02709e-24
	IL1R2	hsa-miR-22-3p	-0.217471	0.00354591		FOXO3	105372681	-0.662505	7.39508e-24
	GABARAPL2	hsa-miR-181a-5p	-0.21733	0.00363135		FOXO3	101928331	-0.661279	9.55235e-24
	GATA3	hsa-miR-22-3p	-0.216791	0.0036536		FOXO3	107987245	-0.661215	9.68194e-24
	PINK1	hsa-let-7d-5p	-0.213364	0.00424202		NEDD4L	402483	-0.661182	9.74898e-24
	CDC34	hsa-miR-652-3p	-0.21267	0.00444067		FOXO3	644656	-0.660419	1.14234e-23
	S100A8	hsa-miR-22-3p	-0.211491	0.0045986		FOXO3	101928235	-0.659929	1.26453e-23
	GATA3	hsa-miR-144-3p	-0.210538	0.00479007		FOXO3	80035	-0.659727	1.3186e-23
	IL1R2	hsa-let-7g-5p	-0.21052	0.00479365		FOXO3	100506047	-0.658615	1.65935e-23
	MMP8	hsa-let-7b-5p	-0.210238	0.00485183		FOXO3	107985360	-0.657571	2.05706e-23
	CXCR2	hsa-miR-16-5p	-0.209671	0.00497051		FOXO3	100507524	-0.656854	2.38299e-23
	FOXO3	hsa-miR-181a-5p	-0.206939	0.00557941		FOXO3	105370572	-0.656752	2.43312e-23
	PINK1	hsa-let-7a-5p	-0.206729	0.0057063		FOXO3	105377585	-0.655963	2.85882e-23
	CD3D	hsa-miR-486-5p	-0.204948	0.00606453		FOXO3	102723870	-0.65575	2.98601e-23
	IL1R2	hsa-miR-15b-5p	-0.203907	0.00633277		FOXO3	100287314	-0.655725	3.00138e-23
	PINK1	hsa-miR-652-3p	-0.203761	0.00645252		FOXO3	100506311	-0.655641	3.05333e-23
	TLR4	hsa-let-7g-5p	-0.200185	0.00738079		FOXO3	105371934	-0.655442	3.17944e-23
	EOMES	hsa-miR-26b-5p	-0.199736	0.0075169		FOXO3	147727	-0.654449	3.89091e-23
	IL1R1	hsa-miR-26b-5p	-0.19758	0.00820325		FOXO3	107987192	-0.651943	6.45563e-23
	LCK	hsa-miR-144-3p	-0.197424	0.00825514		FOXO3	105369213	-0.651731	6.73595e-23
	EOMES	hsa-miR-486-5p	-0.194475	0.00928927		FOXO3	102060282	-0.650773	8.16275e-23
	IL1R1	hsa-miR-144-3p	-0.193698	0.0095802		FOXO3	100133331	-0.650201	9.15232e-23
	NEDD4L	hsa-let-7a-5p	-0.19323	0.00975906		FOXO3	101927034	-0.649766	9.98278e-23
	LCK	hsa-let-7b-5p	-0.188663	0.0116676		FOXO3	105374748	-0.649189	1.1198e-22
	CD3D	hsa-let-7b-5p	-0.187925	0.0120052		FOXO3	105373467	-0.648935	1.1779e-22
	FOXO3	hsa-miR-92a-3p	-0.184678	0.013594		FOXO3	105374382	-0.648873	1.19251e-22
	S100A12	hsa-let-7g-5p	-0.181123	0.0156449		FOXO3	105371692	-0.646056	2.08129e-22
	TLR6	hsa-miR-144-3p	-0.177513	0.0177647		FOXO3	105375551	-0.645318	2.40608e-22
	UBE2E3	hsa-let-7a-5p	-0.177323	0.0178887		FOXO3	105376512	-0.644617	2.75982e-22
	CXCR1	hsa-miR-144-3p	-0.176711	0.018294		FOXO3	105375634	-0.644072	3.07027e-22
	IL1R2	hsa-miR-26b-5p	-0.175928	0.0188246		FOXO3	105370571	-0.643559	3.39342e-22
	ZAP70	hsa-miR-22-3p	-0.175298	0.019261		FOXO3	102724979	-0.64354	3.40604e-22
	TLR6	hsa-let-7g-5p	-0.175118	0.0193873		FOXO3	100009676	-0.6433	3.56848e-22
	CD8A	hsa-let-7b-5p	-0.174767	0.0196358		FOXO3	105377031	-0.641878	4.70389e-22
	GABARAPL2	hsa-let-7d-5p	-0.174447	0.019864		FOXO3	107984754	-0.641857	4.72246e-22
	CD3D	hsa-miR-144-3p	-0.173305	0.0206996		FOXO3	114224	-0.641067	5.50219e-22
	TLR4	hsa-miR-144-3p	-0.17206	0.0216444		FOXO3	100270804	-0.640783	5.81231e-22
	CD28	hsa-miR-181a-5p	-0.172042	0.0216584		FOXO3	105374868	-0.640308	6.36969e-22
	GATA3	hsa-miR-185-5p	-0.170091	0.0232155		FOXO3	105379599	-0.639402	7.58043e-22
	MMP9	hsa-let-7g-5p	-0.168479	0.0245728		FOXO3	102724322	-0.638084	9.75554e-22
	EOMES	hsa-miR-185-5p	-0.167313	0.0255974		PINK1	105378620	-0.637656	1.05871e-21
	MMP8	hsa-miR-22-3p	-0.164898	0.0278356		FOXO3	107986717	-0.63751	1.08855e-21
	ZAP70	hsa-miR-3529-3p	-0.162427	0.0302969		FOXO3	105379219	-0.637141	1.16776e-21
	FOXO3	hsa-miR-126-3p	-0.162423	0.0303012		FOXO3	107986457	-0.636833	1.23816e-21
	IL1R2	hsa-miR-144-3p	-0.160768	0.0320515		FOXO3	100289511	-0.636534	1.31055e-21
	UBE2E3	hsa-miR-15b-5p	-0.160388	0.0324659		FOXO3	105374779	-0.635769	1.51507e-21
	MMP9	hsa-miR-144-3p	-0.157423	0.0358535		FOXO3	105377267	-0.635294	1.65756e-21
	UBE2E3	hsa-miR-151a-5p	-0.155626	0.0380486		FOXO3	105377809	-0.634858	1.79981e-21
	MMP9	hsa-miR-16-5p	-0.155003	0.0388348		FOXO3	102467081	-0.634417	1.95575e-21
	MMP9	hsa-miR-26b-5p	-0.152928	0.0415558		FOXO3	100529209	-0.634234	2.02453e-21
	LCK	hsa-miR-486-5p	-0.150427	0.0450451		FOXO3	105369180	-0.63324	2.44018e-21
	LCK	hsa-miR-3529-3p	-0.149824	0.0459226		FOXO3	107986998	-0.633016	2.5449e-21
	GABARAPL2	hsa-miR-92a-3p	-0.147844	0.0489771		FOXO3	101927898	-0.632571	2.76622e-21
	S100A8	hsa-miR-16-5p	-0.143689	0.0557476		FOXO3	107984658	-0.631796	3.19732e-21
	FOXO3	hsa-let-7d-5p	-0.142603	0.0575803		FOXO3	645528	-0.631575	3.33183e-21
	IL23A	hsa-miR-451a	-0.14124	0.0600342		FOXO3	105371860	-0.63081	3.84164e-21
	IL23A	hsa-miR-3529-3p	-0.140947	0.0605729		FOXO3	107984871	-0.630593	4.00023e-21
	TLR4	hsa-miR-16-5p	-0.139525	0.0632438		FOXO3	107984656	-0.629408	4.98317e-21
	LCK	hsa-miR-22-3p	-0.138844	0.0645564		FOXO3	101928572	-0.627893	6.58944e-21
	NEDD4L	hsa-miR-15b-5p	-0.136101	0.07007		FOXO3	107985297	-0.625831	9.61677e-21
	CDC34	hsa-miR-15b-5p	-0.133911	0.0747656		FOXO3	100534593	-0.625785	9.69771e-21
	IL1R1	hsa-miR-15b-5p	-0.133715	0.0751726		FOXO3	105373711	-0.624515	1.22212e-20
	GABARAPL2	hsa-let-7a-5p	-0.133171	0.076398		CDC34	105376781	-0.624235	1.28599e-20
	GATA3	hsa-miR-486-5p	-0.12979	0.0842164		FOXO3	100507117	-0.623995	1.34329e-20
	MMP8	hsa-miR-16-5p	-0.128657	0.0869847		FOXO3	101927796	-0.62328	1.52897e-20
	S100A8	hsa-miR-144-3p	-0.127762	0.0892164		FOXO3	105377806	-0.622973	1.6161e-20
	CD8A	hsa-miR-22-3p	-0.127037	0.0910656		CXCR2	100507217	-0.622778	1.67404e-20
	MMP9	hsa-miR-15b-5p	-0.125983	0.093803		GABARAPL2	105376781	-0.622346	1.80984e-20
	GATA3	hsa-miR-26b-5p	-0.125106	0.0961317		PINK1	107986707	-0.621307	2.18225e-20
	IL1R1	hsa-miR-16-5p	-0.124243	0.0984666		FOXO3	105370866	-0.62115	2.24456e-20
	EOMES	hsa-miR-22-3p	-0.123482	0.100562		FOXO3	105374280	-0.621132	2.25165e-20
	GABARAPL2	hsa-miR-126-3p	-0.123257	0.101158		PINK1	105376839	-0.620587	2.48327e-20
	CXCL8	hsa-let-7a-5p	-0.123073	0.101703		UBE2E3	201853	-0.620438	2.55046e-20
	IL23A	hsa-miR-22-3p	-0.122266	0.103982		FOXO3	105374584	-0.619642	2.94034e-20
	CD8A	hsa-miR-486-5p	-0.122225	0.104099		CDC34	101928344	-0.619519	3.00593e-20
	CD28	hsa-miR-144-3p	-0.121124	0.107278		FOXO3	107984747	-0.619026	3.28188e-20
	PINK1	hsa-miR-15b-5p	-0.120951	0.107744		FOXO3	101752400	-0.618423	3.65404e-20
	EOMES	hsa-miR-93-5p	-0.120323	0.10964		FOXO3	101926947	-0.617554	4.26362e-20
	CD28	hsa-miR-3529-3p	-0.120179	0.110068		FOXO3	100129518	-0.617423	4.36325e-20
	EOMES	hsa-let-7b-5p	-0.119048	0.113479		FOXO3	105377826	-0.617303	4.45749e-20
	UBE2E3	hsa-miR-652-3p	-0.118817	0.114187		FOXO3	105374746	-0.617185	4.55119e-20
	CD8A	hsa-let-7g-5p	-0.118163	0.116207		FOXO3	107987272	-0.61717	4.5639e-20
	TLR4	hsa-miR-26b-5p	-0.117722	0.117585		FOXO3	84719	-0.616396	5.23276e-20
	CXCR2	hsa-miR-26b-5p	-0.116607	0.121126		FOXO3	107985654	-0.616149	5.46625e-20
	NEDD4L	hsa-miR-151a-5p	-0.115407	0.12503		FOXO3	100289230	-0.615713	5.90265e-20
	CD3D	hsa-miR-26a-5p	-0.114188	0.129093		FOXO3	102724591	-0.615641	5.97744e-20
	CD3D	hsa-miR-3529-3p	-0.113515	0.131377		FOXO3	378805	-0.615599	6.02229e-20
	FOXO3	hsa-miR-15b-5p	-0.113399	0.131775		GABARAPL2	101928344	-0.61448	7.33046e-20
	S100A12	hsa-miR-16-5p	-0.112535	0.134669		FOXO3	101927895	-0.61438	7.4595e-20
	TLR6	hsa-miR-26b-5p	-0.112139	0.136149		FOXO3	100129550	-0.614155	7.76022e-20
	S100A12	hsa-miR-144-3p	-0.110429	0.142157		FOXO3	145474	-0.613695	8.41058e-20
	CXCR1	hsa-miR-15b-5p	-0.110223	0.143013		FOXO3	440072	-0.613586	8.57213e-20
	CXCR2	hsa-miR-451a	-0.108236	0.150404		FOXO3	107984421	-0.613576	8.58751e-20
	NEDD4L	hsa-miR-92a-3p	-0.107835	0.151932		FOXO3	107985288	-0.613541	8.64002e-20
	CXCL8	hsa-miR-3529-3p	-0.106779	0.156008		FOXO3	107985203	-0.613323	8.97575e-20
	CD3D	hsa-miR-7-5p	-0.106591	0.15674		FOXO3	101927864	-0.612811	9.81389e-20
	UBE2E3	hsa-miR-7-5p	-0.106085	0.158729		FOXO3	107984332	-0.612146	1.10192e-19
	GATA3	hsa-miR-451a	-0.105265	0.161993		FOXO3	379025	-0.611865	1.15708e-19
	IL23A	hsa-miR-185-5p	-0.102527	0.173249		FOXO3	100288254	-0.610934	1.35969e-19
	TLR6	hsa-miR-16-5p	-0.102498	0.173372		FOXO3	107987224	-0.610904	1.36692e-19
	ZAP70	hsa-let-7g-5p	-0.100911	0.180161		FOXO3	107984952	-0.60982	1.64831e-19
	S100A8	hsa-miR-26b-5p	-0.100071	0.183831		FOXO3	105376952	-0.609783	1.65904e-19
	CD3D	hsa-miR-22-3p	-0.0993726	0.186927		FOXO3	282997	-0.609675	1.68998e-19
	CD3D	hsa-let-7a-5p	-0.0988906	0.189085		FOXO3	441108	-0.60959	1.71518e-19
	LCK	hsa-let-7a-5p	-0.0988086	0.189454		FOXO3	107984717	-0.609179	1.84085e-19
	CXCR1	hsa-miR-3529-3p	-0.0986495	0.190171		GABARAPL2	107986853	-0.609108	1.86349e-19
	PINK1	hsa-miR-7-5p	-0.0985049	0.190824		FOXO3	100288846	-0.608879	1.93837e-19
	NEDD4L	hsa-miR-126-3p	-0.0983796	0.191392		FOXO3	107984583	-0.608478	2.07637e-19
	FOXO3	hsa-let-7a-5p	-0.0980149	0.193051		FOXO3	107984939	-0.608191	2.1812e-19
	ZAP70	hsa-miR-451a	-0.0975449	0.195205		FOXO3	101928864	-0.607961	2.26892e-19
	PINK1	hsa-miR-126-3p	-0.0963083	0.200754		FOXO3	105371026	-0.607564	2.42878e-19
	CXCL8	hsa-miR-15b-5p	-0.0952767	0.205845		FOXO3	107986809	-0.607399	2.49835e-19
	CXCR2	hsa-miR-3529-3p	-0.0944195	0.209973		FOXO3	107985350	-0.607202	2.58361e-19
	EOMES	hsa-miR-16-5p	-0.0938834	0.212584		FOXO3	105372637	-0.606743	2.79446e-19
	IL23A	hsa-miR-26b-5p	-0.0936048	0.21395		FOXO3	107985404	-0.606365	2.98033e-19
	GABARAPL2	hsa-miR-15b-5p	-0.0935869	0.21382		FOXO3	101929130	-0.604622	4.00744e-19
	CXCR2	hsa-let-7i-5p	-0.0909805	0.227129		FOXO3	107984529	-0.604541	4.0623e-19
	GATA3	hsa-miR-93-5p	-0.0901856	0.231232		FOXO3	105371686	-0.604536	4.06581e-19
	CDC34	hsa-miR-7-5p	-0.0898964	0.232738		FOXO3	101978719	-0.60406	4.4072e-19
	S100A8	hsa-miR-3529-3p	-0.0887734	0.23865		FOXO3	105375426	-0.60386	4.55854e-19
	ZAP70	hsa-miR-185-5p	-0.088741	0.238822		FOXO3	731424	-0.603018	5.25408e-19
	PINK1	hsa-miR-26b-5p	-0.0881003	0.242243		FOXO3	101928055	-0.60278	5.46822e-19
	GABARAPL2	hsa-miR-151a-5p	-0.0868395	0.248813		FOXO3	101928514	-0.602029	6.20447e-19
	S100A12	hsa-miR-3529-3p	-0.0867762	0.249421		FOXO3	105373836	-0.601773	6.47679e-19
	CD8A	hsa-miR-26a-5p	-0.0853331	0.257411		FOXO3	105371433	-0.600905	7.48929e-19
	ZAP70	hsa-miR-486-5p	-0.0848981	0.259853		FOXO3	105372511	-0.600638	7.83079e-19
	LCK	hsa-miR-26a-5p	-0.0848608	0.260064		FOXO3	401105	-0.600593	7.8904e-19
	IL23A	hsa-miR-93-5p	-0.0845514	0.261812		FOXO3	574406	-0.600477	8.04364e-19
	LCK	hsa-miR-181a-5p	-0.0838703	0.265688		FOXO3	107984209	-0.600396	8.15366e-19
	GATA3	hsa-miR-3529-3p	-0.08257	0.273196		FOXO3	107986928	-0.600312	8.26904e-19
	CDC34	hsa-miR-151a-5p	-0.0823052	0.274456		CDC34	107986853	-0.600207	8.41425e-19
	CD28	hsa-miR-92a-3p	-0.0810808	0.28197		FOXO3	107985003	-0.600197	8.42898e-19
	TLR4	hsa-miR-3529-3p	-0.080207	0.287206		FOXO3	105376781	-0.599701	9.15428e-19
	CXCL8	hsa-let-7f-5p	-0.0796989	0.29028		NEDD4L	105378620	-0.598603	1.09872e-18
	GATA3	hsa-let-7b-5p	-0.0792772	0.292848		FOXO3	101927575	-0.597441	1.33152e-18
	TLR6	hsa-miR-3529-3p	-0.0753431	0.317532		FOXO3	100132967	-0.597227	1.3794e-18
	NEDD4L	hsa-miR-26b-5p	-0.0752021	0.318441		FOXO3	286967	-0.597227	1.3794e-18
	IL1R2	hsa-let-7a-5p	-0.0750033	0.319726		FOXO3	105378120	-0.594783	2.06126e-18
	GATA3	hsa-let-7g-5p	-0.0740789	0.325744		FOXO3	100507670	-0.594079	2.31255e-18
	CD28	hsa-miR-26b-5p	-0.0732106	0.331462		FOXO3	107984771	-0.594015	2.33688e-18
	CD8A	hsa-miR-3529-3p	-0.0720392	0.339277		CDC34	105376839	-0.593952	2.36072e-18
	CXCR1	hsa-miR-16-5p	-0.0718165	0.340776		FOXO3	400960	-0.593734	2.44651e-18
	UBE2E3	hsa-miR-92a-3p	-0.0680556	0.366725		FOXO3	100129215	-0.593384	2.59009e-18
	CDC34	hsa-miR-92a-3p	-0.0678424	0.367883		FOXO3	105372709	-0.592155	3.16228e-18
	GATA3	hsa-miR-7-5p	-0.0660096	0.381341		FOXO3	105372712	-0.591155	3.71788e-18
	EOMES	hsa-miR-451a	-0.0646256	0.391426		FOXO3	101929693	-0.591002	3.81074e-18
	EOMES	hsa-miR-144-3p	-0.0644426	0.392771		FOXO3	107987461	-0.590927	3.85729e-18
	ZAP70	hsa-miR-26b-5p	-0.0641093	0.395228		FOXO3	107985594	-0.590147	4.37452e-18
	S100A8	hsa-let-7f-5p	-0.0629824	0.403245		FOXO3	105377730	-0.589854	4.58527e-18
	CD3D	hsa-let-7f-5p	-0.0615473	0.414424		FOXO3	400931	-0.589767	4.65017e-18
	LCK	hsa-let-7d-5p	-0.0612377	0.416781		FOXO3	107987150	-0.589622	4.75991e-18
	FOXO3	hsa-miR-151a-5p	-0.0599514	0.426654		FOXO3	101928344	-0.588748	5.47605e-18
	CD8A	hsa-miR-15b-5p	-0.0591045	0.433226		FOXO3	101928429	-0.588546	5.65648e-18
	EOMES	hsa-miR-3529-3p	-0.0580251	0.441688		FOXO3	100533955	-0.588088	6.08626e-18
	GABARAPL2	hsa-miR-7-5p	-0.0576843	0.444379		FOXO3	107984834	-0.588055	6.1188e-18
	CD8A	hsa-miR-181a-5p	-0.0573438	0.447077		FOXO3	107987234	-0.587849	6.32345e-18
	IL1R2	hsa-miR-3529-3p	-0.0557933	0.459477		TLR6	105378179	-0.587743	6.43188e-18
	ZAP70	hsa-let-7b-5p	-0.0553724	0.462876		FOXO3	101927454	-0.587485	6.7021e-18
	IL23A	hsa-miR-486-5p	-0.0551025	0.465063		PINK1	80215	-0.586621	7.69149e-18
	LCK	hsa-miR-7-5p	-0.0549983	0.465909		FOXO3	107984409	-0.586328	8.05787e-18
	GATA3	hsa-miR-25-3p	-0.0546676	0.468599		FOXO3	285286	-0.586282	8.1174e-18
	CD3D	hsa-let-7d-5p	-0.054317	0.47146		FOXO3	105375063	-0.586143	8.29777e-18
	IL1R1	hsa-miR-3529-3p	-0.0542227	0.472232		FOXO3	101928421	-0.586139	8.30268e-18
	LCK	hsa-miR-185-5p	-0.0542063	0.472366		FOXO3	105378819	-0.585017	9.91955e-18
	CD8A	hsa-let-7a-5p	-0.0533083	0.479744		FOXO3	107984917	-0.584546	1.06865e-17
	TLR6	hsa-let-7i-5p	-0.052914	0.483004		FOXO3	104472714	-0.584126	1.14176e-17
	S100A12	hsa-miR-26b-5p	-0.0519646	0.490902		FOXO3	103752588	-0.584123	1.14237e-17
	MMP8	hsa-miR-26b-5p	-0.0514328	0.495355		FOXO3	10866	-0.584076	1.15085e-17
	MMP8	hsa-miR-3529-3p	-0.0500781	0.506796		FOXO3	105369325	-0.584009	1.16314e-17
	CD3D	hsa-miR-181a-5p	-0.0477526	0.526752		FOXO3	439931	-0.583614	1.23771e-17
	CD8A	hsa-miR-185-5p	-0.0474334	0.529522		FOXO3	105370973	-0.583554	1.2495e-17
	CD28	hsa-miR-22-3p	-0.0469867	0.533411		FOXO3	401261	-0.583361	1.28806e-17
	GATA3	hsa-miR-16-5p	-0.0466786	0.536101		FOXO3	107987406	-0.582142	1.55958e-17
	CXCL8	hsa-miR-7-5p	-0.0462829	0.539566		FOXO3	107985403	-0.581687	1.67485e-17
	EOMES	hsa-miR-7-5p	-0.0461948	0.540339		FOXO3	107986349	-0.580904	1.89269e-17
	MMP8	hsa-miR-144-3p	-0.0459401	0.542577		FOXO3	105371058	-0.580129	2.13537e-17
	NEDD4L	hsa-miR-7-5p	-0.0456345	0.545268		FOXO3	101930131	-0.58009	2.14851e-17
	IL1R2	hsa-miR-151a-5p	-0.0452933	0.548281		FOXO3	107986363	-0.579547	2.33766e-17
	PINK1	hsa-miR-151a-5p	-0.045096	0.549676		FOXO3	645644	-0.579158	2.48318e-17
	TLR6	hsa-miR-15b-5p	-0.044874	0.551994		FOXO3	105369985	-0.578832	2.61161e-17
	IL23A	hsa-let-7b-5p	-0.0445734	0.554663		CDC34	283131	-0.578589	0
	IL1R1	hsa-let-7i-5p	-0.0441737	0.558222		FOXO3	105375785	-0.578229	2.8673e-17
	CDC34	hsa-miR-126-3p	-0.0441023	0.558512		FOXO3	100506637	-0.57705	3.43916e-17
	TLR4	hsa-let-7i-5p	-0.0437566	0.561948		FOXO3	105369332	-0.576199	3.91981e-17
	MMP8	hsa-let-7g-5p	-0.0435291	0.563985		FOXO3	105376266	-0.575908	4.09873e-17
	ZAP70	hsa-miR-25-3p	-0.042482	0.573406		FOXO3	100505758	-0.575591	4.3025e-17
	IL1R2	hsa-miR-16-5p	-0.0424377	0.573807		FOXO3	105376767	-0.57502	4.6957e-17
	CD28	hsa-miR-151a-5p	-0.0421022	0.576842		FOXO3	101929567	-0.573401	6.01026e-17
	CXCR1	hsa-let-7a-5p	-0.0407544	0.589111		FOXO3	101927018	-0.573217	6.18028e-17
	UBE2E3	hsa-miR-26b-5p	-0.0406129	0.590405		FOXO3	101928143	-0.572761	6.62302e-17
	CD3D	hsa-miR-15b-5p	-0.0401063	0.595052		FOXO3	107987251	-0.572137	7.28047e-17
	S100A12	hsa-let-7f-5p	-0.0394509	0.60076		FOXO3	107987303	-0.571932	7.5101e-17
	IL23A	hsa-miR-16-5p	-0.0386938	0.608095		FOXO3	284023	-0.571903	7.54278e-17
	CXCR2	hsa-let-7f-5p	-0.0378455	0.615988		FOXO3	105374775	-0.57187	7.58036e-17
	TLR4	hsa-miR-451a	-0.0354762	0.638266		FOXO3	102724608	-0.571702	7.77517e-17
	IL1R2	hsa-let-7d-5p	-0.0354238	0.638762		FOXO3	101927015	-0.571649	7.83821e-17
	MMP8	hsa-let-7i-5p	-0.0330828	0.661103		FOXO3	105374407	-0.571304	8.25722e-17
	LCK	hsa-let-7f-5p	-0.0313875	0.677473		FOXO3	105377453	-0.571222	8.36072e-17
	FOXO3	hsa-miR-7-5p	-0.0290715	0.700081		FOXO3	107986153	-0.571167	8.42985e-17
	CD8A	hsa-miR-7-5p	-0.0287672	0.703072		FOXO3	731275	-0.570569	9.22468e-17
	CD8A	hsa-let-7d-5p	-0.0281687	0.708967		FOXO3	107984916	-0.568672	1.22647e-16
	S100A12	hsa-miR-15b-5p	-0.0276244	0.714086		FOXO3	100996756	-0.568605	1.23877e-16
	CDC34	hsa-miR-26b-5p	-0.0274457	0.716112		FOXO3	105371531	-0.56844	1.26982e-16
	MMP9	hsa-miR-7-5p	-0.0272468	0.718082		FOXO3	100505774	-0.568341	1.28857e-16
	S100A8	hsa-miR-451a	-0.0261201	0.72903		FOXO3	101927550	-0.5677	1.41817e-16
	MMP8	hsa-miR-15b-5p	-0.0254535	0.735925		FOXO3	100190938	-0.567637	1.43142e-16
	IL1R1	hsa-miR-151a-5p	-0.0251622	0.738838		FOXO3	399900	-0.567295	1.50625e-16
	PINK1	hsa-miR-92a-3p	-0.0251519	0.738703		FOXO3	105376311	-0.566779	1.62664e-16
	CD28	hsa-miR-451a	-0.0247466	0.742998		FOXO3	101926900	-0.56666	1.65555e-16
	CD3D	hsa-miR-185-5p	-0.0245806	0.744663		FOXO3	105371622	-0.566362	1.73051e-16
	CD28	hsa-miR-26a-5p	-0.0239178	0.751319		FOXO3	105377771	-0.566306	1.7449e-16
	ZAP70	hsa-miR-181a-5p	-0.0221145	0.769521		FOXO3	10984	-0.566262	1.75632e-16
	CXCR1	hsa-miR-7-5p	-0.0206238	0.784664		FOXO3	107986595	-0.566064	1.80867e-16
	IL1R2	hsa-let-7f-5p	-0.0204422	0.786514		FOXO3	107985083	-0.565954	1.83836e-16
	S100A8	hsa-let-7i-5p	-0.0203452	0.787307		UBE2E3	100507524	-0.565715	1.90459e-16
	CXCL8	hsa-let-7d-5p	-0.0203436	0.787519		FOXO3	105374495	-0.565649	1.92349e-16
	MMP9	hsa-miR-3529-3p	-0.020202	0.788963		FOXO3	648987	-0.565574	1.94482e-16
	IL23A	hsa-let-7g-5p	-0.0200635	0.790377		FOXO3	107986250	-0.564966	2.12785e-16
	CXCR2	hsa-miR-7-5p	-0.0178892	0.81265		FOXO3	105376878	-0.564465	2.29133e-16
	LCK	hsa-miR-15b-5p	-0.0157938	0.834258		FOXO3	105378536	-0.564409	2.31029e-16
	S100A8	hsa-miR-7-5p	-0.0157016	0.835211		FOXO3	105372238	-0.56438	2.32017e-16
	EOMES	hsa-let-7g-5p	-0.0154896	0.837405		FOXO3	107986249	-0.564275	2.35631e-16
	EOMES	hsa-miR-15b-5p	-0.0141225	0.851583		FOXO3	105376504	-0.564054	2.43438e-16
	IL1R1	hsa-miR-7-5p	-0.013034	0.862905		FOXO3	105369219	-0.564016	2.44809e-16
	MMP9	hsa-let-7i-5p	-0.0129368	0.863918		FOXO3	101929165	-0.563326	2.70966e-16
	TLR4	hsa-let-7f-5p	-0.012618	0.86724		FOXO3	105373511	-0.563321	2.7115e-16
	CD28	hsa-let-7a-5p	-0.0113647	0.880322		FOXO3	388789	-0.562989	2.84697e-16
	CXCL8	hsa-miR-16-5p	-0.0110934	0.883158		FOXO3	101927632	-0.56214	3.22456e-16
	CD28	hsa-miR-7-5p	-0.00922103	0.902773		NEDD4L	107986707	-0.561106	3.75051e-16
	IL1R1	hsa-let-7f-5p	-0.00800083	0.915587		FOXO3	105379251	-0.560922	3.85213e-16
	TLR6	hsa-miR-451a	-0.00776873	0.918027		FOXO3	105375532	-0.560277	4.23156e-16
	ZAP70	hsa-miR-93-5p	-0.00605154	0.936102		FOXO3	107985228	-0.559811	4.52785e-16
	IL1R1	hsa-let-7a-5p	-0.00529948	0.944029		FOXO3	503693	-0.558816	5.23062e-16
	MMP8	hsa-miR-451a	-0.00524604	0.944593		FOXO3	100133091	-0.558419	5.53992e-16
	S100A12	hsa-let-7i-5p	-0.00261616	0.972335		FOXO3	102723526	-0.558014	5.87375e-16
	GATA3	hsa-let-7f-5p	-0.0017459	0.981547		UBE2E3	729348	-0.557807	6.05194e-16
	S100A12	hsa-miR-451a	-0.001082	0.988563		FOXO3	102724262	-0.557522	6.30547e-16
	MMP9	hsa-let-7f-5p	2.02154e-05	0.999786		FOXO3	102723701	-0.557119	6.68217e-16
	CD3D	hsa-miR-16-5p	0.00129053	0.98636		FOXO3	8552	-0.556853	6.94299e-16
	CD28	hsa-let-7d-5p	0.00147884	0.984369		FOXO3	105372274	-0.556766	7.03088e-16
	CD28	hsa-let-7g-5p	0.0017246	0.981772		FOXO3	100873954	-0.556742	7.05472e-16
	CD28	hsa-miR-191-5p	0.00287682	0.969599		FOXO3	105370073	-0.55674	7.05718e-16
	MMP9	hsa-miR-151a-5p	0.00350152	0.963002		FOXO3	100506990	-0.556719	7.07787e-16
	IL1R2	hsa-miR-7-5p	0.00367429	0.961178		FOXO3	107986853	-0.556695	7.10301e-16
	TLR6	hsa-miR-7-5p	0.00387808	0.959026		FOXO3	107986159	-0.555934	7.9223e-16
	MMP8	hsa-miR-151a-5p	0.00389724	0.958824		FOXO3	105371894	-0.555675	8.22217e-16
	IL23A	hsa-let-7i-5p	0.0039495	0.958272		FOXO3	105375020	-0.555451	8.48949e-16
	TLR4	hsa-miR-7-5p	0.00448041	0.952669		FOXO3	29065	-0.555282	8.69797e-16
	S100A12	hsa-miR-7-5p	0.00557123	0.941164		FOXO3	103091865	-0.555116	8.90651e-16
	TLR4	hsa-miR-15b-5p	0.00648881	0.931496		FOXO3	102724955	-0.554912	9.16986e-16
	LCK	hsa-miR-151a-5p	0.00658667	0.930466		FOXO3	105370939	-0.554681	9.47789e-16
	MMP8	hsa-miR-7-5p	0.00834405	0.91198		FOXO3	283981	-0.554495	9.73305e-16
	PINK1	hsa-let-7b-5p	0.00935922	0.901234		FOXO3	283887	-0.55441	9.85059e-16
	IL1R2	hsa-miR-26a-5p	0.0107658	0.886585		FOXO3	100303453	-0.553756	1.08124e-15
	ZAP70	hsa-miR-92a-3p	0.0114892	0.879021		FOXO3	105371912	-0.553218	1.16735e-15
	ZAP70	hsa-miR-151a-5p	0.0115988	0.877876		FOXO3	101930112	-0.552961	1.21061e-15
	IL23A	hsa-miR-92a-3p	0.0123954	0.869561		FOXO3	105369735	-0.552501	1.29234e-15
	IL1R1	hsa-let-7d-5p	0.0148547	0.843983		FOXO3	105372807	-0.552474	1.2973e-15
	IL23A	hsa-let-7f-5p	0.0150777	0.841672		FOXO3	101927221	-0.552151	1.35803e-15
	IL23A	hsa-miR-25-3p	0.0156863	0.83537		FOXO3	101927868	-0.551619	1.46404e-15
	CXCR1	hsa-let-7d-5p	0.0171493	0.820265		FOXO3	101752399	-0.551339	1.52312e-15
	CXCL8	hsa-miR-26a-5p	0.0201952	0.789033		FOXO3	100874034	-0.550711	1.66408e-15
	CXCR1	hsa-let-7f-5p	0.0213337	0.777442		FOXO3	399923	-0.549767	1.90032e-15
	ZAP70	hsa-miR-7-5p	0.0232758	0.757784		MMP9	107986331	-0.549676	1.92494e-15
	CD8A	hsa-miR-451a	0.0240082	0.75041		FOXO3	102724146	-0.549603	1.94465e-15
	TLR6	hsa-miR-151a-5p	0.0241999	0.748484		FOXO3	101929188	-0.548697	2.20805e-15
	CDC34	hsa-let-7f-5p	0.0243348	0.746898		FOXO3	388685	-0.548572	2.24699e-15
	IL1R2	hsa-let-7i-5p	0.0245479	0.744991		FOXO3	105371490	-0.548464	2.28102e-15
	EOMES	hsa-miR-181a-5p	0.0246861	0.743605		FOXO3	105378756	-0.54817	2.37668e-15
	MMP9	hsa-let-7a-5p	0.0246947	0.743519		FOXO3	107986433	-0.54809	2.40356e-15
	NEDD4L	hsa-let-7b-5p	0.0250989	0.73947		FOXO3	399715	-0.547521	2.60193e-15
	CXCL8	hsa-miR-151a-5p	0.025885	0.731618		FOXO3	105370191	-0.547483	2.61602e-15
	MMP8	hsa-miR-126-3p	0.0266137	0.724364		FOXO3	101928389	-0.546893	2.83992e-15
	UBE2E3	hsa-let-7g-5p	0.0266192	0.72431		FOXO3	100506443	-0.546577	2.96724e-15
	CD8A	hsa-miR-16-5p	0.0275851	0.714732		NEDD4L	105376839	-0.546576	2.96786e-15
	UBE2E3	hsa-miR-126-3p	0.0277438	0.713163		FOXO3	107984140	-0.546071	3.18349e-15
	CD8A	hsa-miR-92a-3p	0.0281607	0.709046		CXCR1	107986331	-0.545998	3.21592e-15
	CD8A	hsa-miR-93-5p	0.0282022	0.708637		FOXO3	107986926	-0.545743	3.33162e-15
	ZAP70	hsa-let-7i-5p	0.0286948	0.703784		FOXO3	100507321	-0.54479	3.8009e-15
	GABARAPL2	hsa-miR-26b-5p	0.0319609	0.671919		FOXO3	107984254	-0.54454	3.93425e-15
	S100A8	hsa-miR-15b-5p	0.0350484	0.642018		FOXO3	100130744	-0.544143	4.15596e-15
	EOMES	hsa-miR-26a-5p	0.0365573	0.628059		FOXO3	105376301	-0.543328	4.64929e-15
	FOXO3	hsa-let-7i-5p	0.0372603	0.621459		FOXO3	105374419	-0.543276	4.68256e-15
	ZAP70	hsa-miR-16-5p	0.0372859	0.621219		FOXO3	107985424	-0.543218	4.71971e-15
	CD28	hsa-let-7f-5p	0.0378551	0.615899		FOXO3	100288730	-0.543092	4.80206e-15
	IL23A	hsa-miR-7-5p	0.0390736	0.604576		CDC34	107984523	-0.542927	4.91221e-15
	CXCR1	hsa-miR-26a-5p	0.0392596	0.602855		GABARAPL2	283131	-0.542806	0
	MMP9	hsa-let-7d-5p	0.0408261	0.588455		FOXO3	103091866	-0.542675	5.08495e-15
	CD3D	hsa-miR-151a-5p	0.0425192	0.57307		FOXO3	105371088	-0.54171	5.80373e-15
	IL23A	hsa-miR-126-3p	0.0450809	0.55016		FOXO3	729737	-0.54166	5.84373e-15
	CD3D	hsa-miR-93-5p	0.0472909	0.530761		FOXO3	107986246	-0.541399	6.05555e-15
	CD28	hsa-miR-652-3p	0.0482772	0.522216		FOXO3	285512	-0.5411	6.30751e-15
	EOMES	hsa-miR-126-3p	0.0493765	0.512775		FOXO3	101927740	-0.540474	6.87013e-15
	TLR6	hsa-let-7f-5p	0.0502382	0.505437		FOXO3	102724323	-0.540166	7.16408e-15
	CXCR1	hsa-miR-151a-5p	0.0504233	0.503868		TLR4	105378179	-0.539963	7.36378e-15
	EOMES	hsa-miR-652-3p	0.0534534	0.478548		FOXO3	105373110	-0.539857	7.47092e-15
	CD28	hsa-let-7b-5p	0.056881	0.450758		TLR4	100507217	-0.539297	8.06074e-15
	IL1R1	hsa-miR-26a-5p	0.0586773	0.436564		FOXO3	105377033	-0.539082	8.30025e-15
	ZAP70	hsa-let-7f-5p	0.0600249	0.426085		FOXO3	105369666	-0.538952	8.44717e-15
	CD8A	hsa-miR-652-3p	0.0610387	0.418299		FOXO3	107986177	-0.538804	8.618e-15
	GABARAPL2	hsa-let-7i-5p	0.0616632	0.413182		FOXO3	107985746	-0.538336	9.18155e-15
	TLR6	hsa-let-7a-5p	0.0626627	0.406001		FOXO3	107984657	-0.537849	9.8055e-15
	MMP9	hsa-miR-451a	0.0628709	0.40444		FOXO3	84657	-0.537154	1.07691e-14
	S100A12	hsa-miR-151a-5p	0.0676189	0.369465		FOXO3	100129726	-0.53702	1.09656e-14
	TLR4	hsa-let-7a-5p	0.0677319	0.369014		FOXO3	100506113	-0.536928	1.11026e-14
	CD28	hsa-miR-15b-5p	0.0677479	0.368901		FOXO3	101929819	-0.53618	1.22755e-14
	EOMES	hsa-let-7d-5p	0.0679536	0.367445		FOXO3	105375713	-0.536108	1.23958e-14
	TLR4	hsa-miR-151a-5p	0.0694139	0.357215		FOXO3	101929559	-0.536036	1.25159e-14
	CXCR1	hsa-let-7i-5p	0.0696738	0.355414		FOXO3	100505576	-0.536017	1.25485e-14
	EOMES	hsa-miR-92a-3p	0.0699516	0.353494		FOXO3	100630923	-0.535962	1.26403e-14
	LCK	hsa-miR-16-5p	0.0705905	0.349104		FOXO3	105371064	-0.535749	1.30064e-14
	EOMES	hsa-let-7a-5p	0.0708932	0.347037		FOXO3	643072	-0.535718	1.30615e-14
	CD3D	hsa-miR-451a	0.0718226	0.340736		FOXO3	284029	-0.535017	1.43457e-14
	GATA3	hsa-let-7a-5p	0.0730703	0.332392		FOXO3	105373366	-0.534628	1.51117e-14
	TLR6	hsa-let-7d-5p	0.0732072	0.331484		FOXO3	643210	-0.534272	1.58461e-14
	CD8A	hsa-let-7f-5p	0.0734641	0.329785		FOXO3	729683	-0.532829	1.92029e-14
	LCK	hsa-miR-451a	0.0757537	0.314895		FOXO3	100874322	-0.532395	2.03416e-14
	S100A8	hsa-let-7a-5p	0.0759749	0.313161		FOXO3	100128822	-0.531733	2.22051e-14
	EOMES	hsa-miR-25-3p	0.0772533	0.305383		FOXO3	107986629	-0.53166	2.24202e-14
	GATA3	hsa-miR-92a-3p	0.0772632	0.30532		FOXO3	100129250	-0.531163	2.39423e-14
	GATA3	hsa-miR-181a-5p	0.0772643	0.305314		FOXO3	105379322	-0.531052	2.42947e-14
	S100A12	hsa-let-7a-5p	0.0797582	0.28962		FOXO3	107984128	-0.531051	2.42978e-14
	IL23A	hsa-miR-181a-5p	0.0813264	0.28051		FOXO3	399972	-0.530932	2.46834e-14
	MMP9	hsa-miR-26a-5p	0.085876	0.254385		FOXO3	107987412	-0.530377	2.65573e-14
	CDC34	hsa-let-7g-5p	0.0870076	0.247896		FOXO3	105374102	-0.529782	2.87201e-14
	CD8A	hsa-miR-151a-5p	0.0872737	0.246707		FOXO3	105369344	-0.529613	2.93622e-14
	MMP9	hsa-miR-126-3p	0.0877539	0.244107		FOXO3	101929045	-0.528724	3.29935e-14
	MMP8	hsa-miR-652-3p	0.0879585	0.243005		FOXO3	107984889	-0.528458	3.41642e-14
	ZAP70	hsa-let-7a-5p	0.0881505	0.241974		FOXO3	101929259	-0.528283	3.49561e-14
	IL1R2	hsa-miR-181a-5p	0.0889481	0.237723		FOXO3	105374965	-0.528231	3.51926e-14
	GATA3	hsa-let-7i-5p	0.088993	0.237486		FOXO3	107983979	-0.528138	3.56264e-14
	FOXO3	hsa-miR-26b-5p	0.0897516	0.233495		FOXO3	400617	-0.528086	3.58654e-14
	MMP8	hsa-let-7f-5p	0.0904302	0.229964		FOXO3	105374800	-0.527867	3.69088e-14
	PINK1	hsa-let-7g-5p	0.091625	0.223609		GABARAPL2	107984523	-0.527865	3.69162e-14
	CDC34	hsa-let-7b-5p	0.092491	0.219249		FOXO3	101927559	-0.527732	3.75639e-14
	CD8A	hsa-miR-25-3p	0.0935242	0.214347		FOXO3	400624	-0.527443	3.90115e-14
	IL23A	hsa-miR-151a-5p	0.0944741	0.209708		S100A8	100507217	-0.527435	0
	UBE2E3	hsa-let-7b-5p	0.0944907	0.209627		FOXO3	100133161	-0.526889	4.19286e-14
	CXCL8	hsa-miR-181a-5p	0.0949894	0.207221		PINK1	105376781	-0.526722	4.28509e-14
	TLR4	hsa-let-7d-5p	0.0951144	0.206622		FOXO3	107985893	-0.526722	4.28533e-14
	S100A8	hsa-miR-151a-5p	0.095804	0.20313		FOXO3	414926	-0.526696	4.29965e-14
	ZAP70	hsa-miR-15b-5p	0.0963235	0.200884		FOXO3	105378669	-0.526587	4.36105e-14
	CD28	hsa-miR-185-5p	0.0967001	0.19912		FOXO3	102724660	-0.526525	4.39649e-14
	MMP8	hsa-miR-92a-3p	0.0987669	0.189641		FOXO3	646023	-0.52627	4.54447e-14
	LCK	hsa-miR-93-5p	0.0993353	0.187094		FOXO3	100533970	-0.526089	4.65258e-14
	FOXO3	hsa-miR-451a	0.0997363	0.185311		FOXO3	101928234	-0.525988	4.71424e-14
	MMP8	hsa-miR-26a-5p	0.0997716	0.185155		GABARAPL2	105376839	-0.525222	5.20596e-14
	PINK1	hsa-let-7f-5p	0.10027	0.182782		FOXO3	107985392	-0.525045	5.32674e-14
	TLR4	hsa-miR-126-3p	0.105266	0.161989		FOXO3	102724231	-0.524433	5.76524e-14
	EOMES	hsa-let-7i-5p	0.108771	0.148387		FOXO3	284950	-0.524244	5.90761e-14
	IL23A	hsa-miR-15b-5p	0.108956	0.147694		FOXO3	105376279	-0.523211	6.74903e-14
	UBE2E3	hsa-let-7f-5p	0.109367	0.146161		FOXO3	101978785	-0.522953	6.97632e-14
	S100A12	hsa-miR-126-3p	0.10955	0.145373		FOXO3	107987132	-0.522843	7.07612e-14
	CD28	hsa-let-7i-5p	0.111009	0.140167		FOXO3	286437	-0.522543	7.354e-14
	IL23A	hsa-miR-652-3p	0.113596	0.131102		FOXO3	101927441	-0.522538	7.35819e-14
	IL1R2	hsa-miR-652-3p	0.113933	0.129954		FOXO3	102724207	-0.522276	7.61045e-14
	FOXO3	hsa-miR-16-5p	0.114442	0.128238		FOXO3	101928217	-0.522255	7.63009e-14
	CXCR1	hsa-miR-181a-5p	0.115487	0.124765		PINK1	283131	-0.522083	0
	FOXO3	hsa-let-7f-5p	0.117051	0.119705		FOXO3	107984757	-0.522027	7.857e-14
	NEDD4L	hsa-let-7g-5p	0.117095	0.119567		FOXO3	105376455	-0.52167	8.2249e-14
	IL23A	hsa-let-7a-5p	0.117546	0.118138		FOXO3	107984984	-0.521513	8.39152e-14
	CXCR1	hsa-miR-451a	0.118256	0.115917		FOXO3	100131096	-0.520784	9.20987e-14
	IL1R1	hsa-miR-451a	0.118345	0.115642		FOXO3	101927902	-0.520644	9.37644e-14
	MMP8	hsa-miR-181a-5p	0.118481	0.115221		FOXO3	105373824	-0.520556	9.48223e-14
	MMP8	hsa-let-7a-5p	0.119699	0.111506		PINK1	101928344	-0.520475	9.581e-14
	LCK	hsa-miR-92a-3p	0.122042	0.104622		UBE2E3	107986078	-0.519575	1.07439e-13
	UBE2E3	hsa-miR-144-3p	0.122944	0.102063		FOXO3	107986565	-0.519483	1.08697e-13
	IL1R1	hsa-miR-652-3p	0.123145	0.101501		UBE2E3	105374069	-0.519215	1.12465e-13
	LCK	hsa-miR-25-3p	0.123337	0.100964		FOXO3	105371472	-0.518963	1.16117e-13
	GATA3	hsa-miR-151a-5p	0.123646	0.100106		FOXO3	339929	-0.51822	1.27583e-13
	MMP8	hsa-let-7d-5p	0.125322	0.0955534		FOXO3	105371100	-0.518117	1.2926e-13
	GATA3	hsa-miR-126-3p	0.125544	0.0949631		FOXO3	400027	-0.517662	1.36902e-13
	CXCR2	hsa-let-7a-5p	0.130374	0.0828182		FOXO3	100874019	-0.517507	1.39608e-13
	CDC34	hsa-let-7i-5p	0.131792	0.0795147		FOXO3	105378342	-0.51736	1.4223e-13
	PINK1	hsa-let-7i-5p	0.131966	0.0791147		IL1R1	107986331	-0.516713	1.54315e-13
	CXCR2	hsa-miR-15b-5p	0.131969	0.079094		FOXO3	101927949	-0.516432	1.59866e-13
	TLR6	hsa-miR-126-3p	0.132861	0.0770699		FOXO3	440465	-0.516347	1.61595e-13
	S100A12	hsa-let-7d-5p	0.133559	0.0755159		FOXO3	107984521	-0.516297	1.62602e-13
	UBE2E3	hsa-miR-3529-3p	0.134551	0.073351		PINK1	107986853	-0.51619	1.64809e-13
	PINK1	hsa-miR-16-5p	0.134994	0.072429		FOXO3	283551	-0.516047	1.67792e-13
	CD28	hsa-miR-486-5p	0.136521	0.0692008		CXCR2	107986331	-0.516038	1.67983e-13
	NEDD4L	hsa-let-7i-5p	0.137404	0.0674041		FOXO3	100131997	-0.516033	1.68093e-13
	GABARAPL2	hsa-let-7b-5p	0.13838	0.0655057		FOXO3	101929185	-0.515808	1.7292e-13
	MMP9	hsa-miR-652-3p	0.138878	0.0644905		FOXO3	107984753	-0.515764	1.73869e-13
	GABARAPL2	hsa-miR-451a	0.13925	0.0638164		FOXO3	105371516	-0.515759	1.73984e-13
	S100A8	hsa-let-7d-5p	0.140414	0.0615632		FOXO3	100289061	-0.515532	1.79008e-13
	ZAP70	hsa-let-7d-5p	0.140549	0.0613103		FOXO3	57061	-0.515084	1.89341e-13
	TLR6	hsa-miR-652-3p	0.140555	0.0612992		FOXO3	100526830	-0.515078	1.89499e-13
	CD8A	hsa-miR-126-3p	0.141877	0.0588778		FOXO3	101928893	-0.515051	1.90132e-13
	S100A8	hsa-miR-126-3p	0.142439	0.0579278		FOXO3	102723741	-0.514948	1.92608e-13
	IL23A	hsa-miR-26a-5p	0.142994	0.0568932		FOXO3	105369949	-0.514515	2.03328e-13
	GABARAPL2	hsa-let-7f-5p	0.143048	0.0568569		FOXO3	107985769	-0.514461	2.04687e-13
	CXCL8	hsa-let-7i-5p	0.144222	0.0547746		FOXO3	107984510	-0.512732	2.53924e-13
	GATA3	hsa-miR-26a-5p	0.14438	0.0545074		FOXO3	105374104	-0.512675	2.55732e-13
	UBE2E3	hsa-let-7i-5p	0.145878	0.0520224		FOXO3	105371795	-0.512662	2.56151e-13
	TLR6	hsa-miR-92a-3p	0.148589	0.0477642		FOXO3	100528007	-0.512141	2.73275e-13
	IL1R1	hsa-miR-126-3p	0.149252	0.0467689		FOXO3	283131	-0.512023	2.77295e-13
	GABARAPL2	hsa-miR-16-5p	0.149336	0.0467206		FOXO3	107986437	-0.511259	3.04823e-13
	NEDD4L	hsa-miR-3529-3p	0.151754	0.0431653		FOXO3	100507006	-0.510451	3.36824e-13
	EOMES	hsa-let-7f-5p	0.151998	0.0428263		FOXO3	105373098	-0.510013	3.55491e-13
	EOMES	hsa-miR-151a-5p	0.152102	0.0426823		FOXO3	102723922	-0.50982	3.64032e-13
	CD28	hsa-miR-126-3p	0.154635	0.0393056		FOXO3	107984921	-0.507869	4.62527e-13
	CD8A	hsa-miR-191-5p	0.155873	0.0377403		FOXO3	105376839	-0.50781	4.65871e-13
	ZAP70	hsa-miR-652-3p	0.159058	0.0339496		FOXO3	102724855	-0.507625	4.76579e-13
	CXCR2	hsa-miR-151a-5p	0.1592	0.033789		FOXO3	103352539	-0.507165	5.04083e-13
	ZAP70	hsa-miR-26a-5p	0.160349	0.0325085		FOXO3	107986193	-0.506884	5.21697e-13
	CXCR2	hsa-miR-126-3p	0.160947	0.0318587		FOXO3	107987424	-0.506105	5.73637e-13
	CD28	hsa-miR-16-5p	0.161166	0.0316233		FOXO3	100507062	-0.504978	6.57734e-13
	CXCR1	hsa-miR-126-3p	0.162222	0.0305096		FOXO3	107986160	-0.504908	6.63363e-13
	IL1R1	hsa-miR-181a-5p	0.162457	0.0302659		PINK1	107984523	-0.504852	6.67845e-13
	IL1R2	hsa-miR-126-3p	0.163043	0.029667		FOXO3	107986668	-0.504792	6.72676e-13
	IL1R2	hsa-miR-451a	0.16565	0.027121		FOXO3	105377067	-0.504297	7.14255e-13
	GATA3	hsa-miR-15b-5p	0.167057	0.0258268		FOXO3	105378228	-0.504186	7.23872e-13
	IL1R2	hsa-miR-92a-3p	0.16807	0.0249285		FOXO3	107985780	-0.503835	7.55225e-13
	GABARAPL2	hsa-miR-3529-3p	0.168298	0.0247297		FOXO3	107985074	-0.503456	7.90591e-13
	NEDD4L	hsa-let-7f-5p	0.170345	0.023007		FOXO3	101929823	-0.502862	8.49258e-13
	ZAP70	hsa-miR-191-5p	0.171689	0.0219333		FOXO3	105369758	-0.501595	9.88863e-13
	MMP9	hsa-miR-92a-3p	0.171985	0.0217026		FOXO3	107984033	-0.501544	9.94904e-13
	CXCL8	hsa-miR-451a	0.172762	0.0211075		FOXO3	105379007	-0.501338	1.01975e-12
	GATA3	hsa-let-7d-5p	0.175557	0.0190808		FOXO3	105371027	-0.501307	1.02352e-12
	CD8A	hsa-let-7i-5p	0.175735	0.0189575		FOXO3	105369663	-0.501246	1.03102e-12
	TLR6	hsa-miR-26a-5p	0.176023	0.0187594		MMP8	107986331	-0.500888	1.07624e-12
	UBE2E3	hsa-miR-22-3p	0.178026	0.0174324		FOXO3	101927181	-0.500606	1.11304e-12
	CDC34	hsa-miR-3529-3p	0.178515	0.0171214		FOXO3	728855	-0.50001	1.1952e-12
	MMP9	hsa-miR-181a-5p	0.181396	0.015384		FOXO3	100302740	-0.4996	1.25496e-12
	S100A12	hsa-miR-26a-5p	0.183228	0.0144633		CDC34	80215	-0.499498	1.27043e-12
	PINK1	hsa-miR-3529-3p	0.184869	0.0134959		FOXO3	107987292	-0.499447	1.27816e-12
	IL1R1	hsa-miR-92a-3p	0.185578	0.0131363		FOXO3	84981	-0.498968	1.35307e-12
	CDC34	hsa-miR-144-3p	0.1878	0.012162		FOXO3	105369354	-0.498193	1.48347e-12
	GABARAPL2	hsa-let-7g-5p	0.189807	0.0112583		FOXO3	54553	-0.497776	1.55855e-12
	S100A12	hsa-miR-181a-5p	0.192592	0.0101023		FOXO3	107985347	-0.496797	1.7497e-12
	CD3D	hsa-miR-25-3p	0.193883	0.00951007		FOXO3	152217	-0.496397	1.83432e-12
	UBE2E3	hsa-miR-25-3p	0.194481	0.00928703		FOXO3	107984088	-0.496033	1.91469e-12
	CXCR1	hsa-miR-652-3p	0.195211	0.009021		FOXO3	399844	-0.495999	1.92227e-12
	ZAP70	hsa-miR-126-3p	0.199539	0.00757756		FOXO3	107984798	-0.495107	2.13481e-12
	IL23A	hsa-let-7d-5p	0.203041	0.00656391		FOXO3	105371379	-0.494251	2.36006e-12
	TLR6	hsa-miR-181a-5p	0.204236	0.00624679		FOXO3	105369312	-0.494077	2.40858e-12
	GATA3	hsa-miR-652-3p	0.207718	0.00539925		FOXO3	107984443	-0.493925	2.45171e-12
	FOXO3	hsa-let-7b-5p	0.208006	0.00533401		FOXO3	105375036	-0.493747	2.5033e-12
	TLR4	hsa-miR-26a-5p	0.210444	0.00480927		FOXO3	105375363	-0.493575	2.55415e-12
	CDC34	hsa-miR-16-5p	0.210587	0.00485236		FOXO3	101929707	-0.493217	2.66322e-12
	LCK	hsa-miR-191-5p	0.211547	0.00458746		FOXO3	105378553	-0.492883	2.76905e-12
	PINK1	hsa-miR-451a	0.212555	0.00446253		FOXO3	105374981	-0.492874	2.77182e-12
	UBE2E3	hsa-miR-486-5p	0.213469	0.00422289		FOXO3	105371131	-0.492639	2.8486e-12
	LCK	hsa-miR-652-3p	0.214914	0.00396598		FOXO3	105378247	-0.492386	2.93385e-12
	CD3D	hsa-miR-92a-3p	0.215567	0.00385475		FOXO3	107985303	-0.492297	2.96429e-12
	EOMES	hsa-miR-191-5p	0.216833	0.00364679		FOXO3	100652740	-0.492211	2.9943e-12
	UBE2E3	hsa-miR-185-5p	0.217364	0.00356272		CXCR2	125144	-0.492123	3.02516e-12
	TLR4	hsa-miR-652-3p	0.217614	0.00352367		TLR6	107986331	-0.491476	3.26096e-12
	S100A12	hsa-miR-92a-3p	0.218043	0.00352006		FOXO3	728752	-0.491397	3.2911e-12
	NEDD4L	hsa-miR-16-5p	0.21977	0.00320295		FOXO3	105372458	-0.490987	3.45123e-12
	S100A8	hsa-miR-26a-5p	0.222571	0.00288221		FOXO3	644997	-0.490883	3.49289e-12
	FOXO3	hsa-miR-3529-3p	0.223112	0.00275759		FOXO3	101929331	-0.490607	3.60649e-12
	NEDD4L	hsa-miR-451a	0.225242	0.00250382		FOXO3	105377499	-0.489826	3.94676e-12
	TLR4	hsa-miR-92a-3p	0.227509	0.00225721		FOXO3	107985202	-0.489812	3.95328e-12
	GATA3	hsa-miR-191-5p	0.230579	0.00195842		FOXO3	101927612	-0.489568	4.06628e-12
	PINK1	hsa-miR-22-3p	0.232474	0.0017924		CXCL8	107986331	-0.488962	4.35989e-12
	UBE2E3	hsa-miR-451a	0.232854	0.00176069		FOXO3	105371532	-0.487749	5.01172e-12
	IL23A	hsa-miR-191-5p	0.234266	0.00164731		FOXO3	105371423	-0.487436	5.19432e-12
	LCK	hsa-let-7i-5p	0.235192	0.0015766		FOXO3	100289274	-0.487272	5.2931e-12
	PINK1	hsa-miR-486-5p	0.237615	0.0014433		FOXO3	105375494	-0.487248	5.30752e-12
	CDC34	hsa-miR-451a	0.239038	0.00134889		FOXO3	107984523	-0.486753	5.61652e-12
	FOXO3	hsa-let-7g-5p	0.243683	0.00104623		FOXO3	102723461	-0.486481	5.79342e-12
	TLR4	hsa-miR-181a-5p	0.244795	0.000990507		FOXO3	105379593	-0.486481	5.79342e-12
	CDC34	hsa-miR-22-3p	0.247115	0.00088286		FOXO3	101930164	-0.485533	6.45434e-12
	CXCR2	hsa-let-7d-5p	0.249644	0.000777812		FOXO3	105372976	-0.485374	6.57241e-12
	CD3D	hsa-miR-191-5p	0.249902	0.000767766		FOXO3	107985595	-0.484634	7.14857e-12
	PINK1	hsa-miR-144-3p	0.250448	0.000773421		FOXO3	107985356	-0.484385	7.35358e-12
	S100A8	hsa-miR-181a-5p	0.250565	0.000768921		FOXO3	101929866	-0.483806	7.85183e-12
	NEDD4L	hsa-miR-486-5p	0.254336	0.000612819		FOXO3	107985147	-0.483654	7.98804e-12
	S100A12	hsa-miR-652-3p	0.254601	0.000627728		FOXO3	107985059	-0.483616	8.02262e-12
	CD3D	hsa-let-7i-5p	0.256222	0.000556133		FOXO3	107987081	-0.483511	8.11816e-12
	CXCR2	hsa-miR-92a-3p	0.262103	0.000408932		FOXO3	107985553	-0.483137	8.46837e-12
	MMP8	hsa-miR-191-5p	0.265981	0.000332608		FOXO3	101927605	-0.482809	8.7877e-12
	NEDD4L	hsa-miR-144-3p	0.274702	0.0002066		PINK1	100506334	-0.48245	9.15036e-12
	CXCR1	hsa-miR-92a-3p	0.277189	0.000179841		FOXO3	283624	-0.482187	9.42603e-12
	CD3D	hsa-miR-652-3p	0.277663	0.000175119		FOXO3	442075	-0.482028	9.59587e-12
	CXCL8	hsa-miR-126-3p	0.279504	0.000157863		FOXO3	105373095	-0.481955	9.67559e-12
	NEDD4L	hsa-miR-22-3p	0.284525	0.000118527		FOXO3	339290	-0.481778	9.86932e-12
	CD28	hsa-miR-25-3p	0.291077	8.08766e-05		FOXO3	107987250	-0.481141	1.06018e-11
	LCK	hsa-miR-126-3p	0.291463	7.9054e-05		FOXO3	105376412	-0.480725	1.11074e-11
	CD3D	hsa-miR-126-3p	0.295996	6.03275e-05		FOXO3	107984130	-0.480023	1.20151e-11
	CXCR2	hsa-miR-181a-5p	0.296171	5.96965e-05		FOXO3	105374907	-0.479766	1.23656e-11
	S100A8	hsa-miR-92a-3p	0.299836	5.17462e-05		FOXO3	101928595	-0.479608	1.2585e-11
	CDC34	hsa-miR-486-5p	0.300081	5.09941e-05		FOXO3	101928070	-0.479594	1.26051e-11
	CXCL8	hsa-miR-652-3p	0.302217	4.13239e-05		FOXO3	100507178	-0.479533	1.26905e-11
	S100A12	hsa-miR-191-5p	0.308771	3.00706e-05		FOXO3	105370447	-0.478988	1.34863e-11
	GABARAPL2	hsa-miR-22-3p	0.308945	2.71781e-05		IL1R2	107986331	-0.478473	1.42825e-11
	UBE2E3	hsa-miR-16-5p	0.309673	2.59567e-05		FOXO3	105379278	-0.478035	1.49949e-11
	CD28	hsa-miR-93-5p	0.310748	2.42492e-05		FOXO3	107984436	-0.477908	1.52063e-11
	GABARAPL2	hsa-miR-144-3p	0.313044	2.30569e-05		FOXO3	102724545	-0.477681	1.55958e-11
	CXCR2	hsa-miR-652-3p	0.319904	1.34336e-05		FOXO3	105370880	-0.477353	1.61718e-11
	GABARAPL2	hsa-miR-486-5p	0.331571	6.962e-06		FOXO3	105375668	-0.476657	1.74677e-11
	FOXO3	hsa-miR-144-3p	0.332175	5.90276e-06		FOXO3	105374985	-0.476526	1.77226e-11
	S100A8	hsa-miR-652-3p	0.333482	6.12669e-06		FOXO3	105372211	-0.476519	1.7736e-11
	CXCR2	hsa-miR-26a-5p	0.338068	3.92657e-06		FOXO3	389641	-0.476322	1.81255e-11
	IL1R2	hsa-miR-191-5p	0.351943	1.45401e-06		UBE2E3	402483	-0.475963	1.88583e-11
	UBE2E3	hsa-miR-93-5p	0.363723	6.02277e-07		FOXO3	105372944	-0.475902	1.89862e-11
	FOXO3	hsa-miR-22-3p	0.368523	4.163e-07		FOXO3	105373148	-0.475883	1.90262e-11
	FOXO3	hsa-miR-486-5p	0.373666	2.7838e-07		FOXO3	105377156	-0.475848	1.90995e-11
	PINK1	hsa-miR-93-5p	0.374512	3.21606e-07		FOXO3	285958	-0.475808	1.9185e-11
	CXCL8	hsa-miR-92a-3p	0.377438	2.06297e-07		FOXO3	105371901	-0.475458	1.9939e-11
	S100A8	hsa-miR-191-5p	0.387656	1.14871e-07		FOXO3	101930129	-0.475226	2.04551e-11
	TLR6	hsa-miR-191-5p	0.403509	2.339e-08		FOXO3	101927522	-0.474904	2.11925e-11
	TLR4	hsa-miR-191-5p	0.405676	1.93511e-08		FOXO3	101928936	-0.474851	2.13164e-11
	PINK1	hsa-miR-185-5p	0.406564	2.41519e-08		FOXO3	107984778	-0.474661	2.17664e-11
	FOXO3	hsa-miR-185-5p	0.409234	1.41342e-08		UBE2E3	100885776	-0.474229	2.28215e-11
	NEDD4L	hsa-miR-25-3p	0.409496	1.3809e-08		FOXO3	107986655	-0.474148	2.30261e-11
	MMP9	hsa-miR-191-5p	0.413141	9.96838e-09		FOXO3	105378978	-0.474003	2.33939e-11
	CDC34	hsa-miR-185-5p	0.414854	1.18155e-08		FOXO3	102723342	-0.47328	2.53224e-11
	NEDD4L	hsa-miR-185-5p	0.415571	8.00373e-09		NEDD4L	105376781	-0.472664	2.70858e-11
	GABARAPL2	hsa-miR-185-5p	0.416622	1.01176e-08		FOXO3	105374897	-0.471203	3.17537e-11
	PINK1	hsa-miR-25-3p	0.437172	1.54386e-09		FOXO3	101927884	-0.470848	3.30038e-11
	CDC34	hsa-miR-93-5p	0.45271	3.2997e-10		MMP9	105378179	-0.470599	3.39045e-11
	IL1R1	hsa-miR-191-5p	0.464791	6.32707e-11		TLR6	100507217	-0.470514	3.42207e-11
	FOXO3	hsa-miR-93-5p	0.481863	9.77547e-12		FOXO3	107986161	-0.470248	3.52208e-11
	NEDD4L	hsa-miR-93-5p	0.485396	6.55572e-12		FOXO3	107985897	-0.470178	3.54877e-11
	GABARAPL2	hsa-miR-93-5p	0.50412	0		FOXO3	105374171	-0.469963	3.63235e-11
	FOXO3	hsa-miR-25-3p	0.507947	4.58147e-13		IL1R1	105378179	-0.469612	3.77276e-11
	CXCR1	hsa-miR-191-5p	0.524025	6.07726e-14		FOXO3	105377016	-0.469565	3.79216e-11
	CXCR2	hsa-miR-191-5p	0.529834	2.85227e-14		FOXO3	105376025	-0.469496	3.82034e-11
	GABARAPL2	hsa-miR-25-3p	0.531265	0		FOXO3	105376544	-0.469423	3.8508e-11
	CXCL8	hsa-miR-191-5p	0.549768	1.90016e-15		FOXO3	102723373	-0.469013	4.02476e-11
	CDC34	hsa-miR-25-3p	0.561016	0		FOXO3	105372295	-0.468376	4.31094e-11
						FOXO3	100505746	-0.468372	4.31279e-11
						TLR4	107986331	-0.46758	4.69622e-11
						FOXO3	101929415	-0.467181	4.90153e-11
						FOXO3	101928361	-0.467142	4.92202e-11
						FOXO3	107986513	-0.46704	4.97613e-11
						PINK1	100996741	-0.466303	5.3845e-11
						NEDD4L	80215	-0.465597	5.80621e-11
						FOXO3	105370355	-0.465562	5.82771e-11
						S100A12	100507217	-0.465538	8.0535e-11
						FOXO3	105376128	-0.465323	5.97851e-11
						FOXO3	105370491	-0.464865	6.27741e-11
						FOXO3	101929667	-0.464644	6.42624e-11
						FOXO3	102723665	-0.464329	6.64547e-11
						NEDD4L	107986853	-0.464324	6.64895e-11
						CXCR1	105378179	-0.463794	7.03326e-11
						FOXO3	100499489	-0.463623	7.16228e-11
						FOXO3	105371529	-0.463613	7.16976e-11
						NEDD4L	101928344	-0.463379	7.35e-11
						FOXO3	107985895	-0.463357	7.36703e-11
						FOXO3	101928062	-0.463159	7.52317e-11
						FOXO3	105375210	-0.463005	7.6469e-11
						FOXO3	105373126	-0.462451	8.10749e-11
						FOXO3	100507404	-0.462167	8.35462e-11
						FOXO3	105374264	-0.461244	9.20769e-11
						FOXO3	105372457	-0.46118	9.26946e-11
						FOXO3	105747689	-0.461013	9.43361e-11
						FOXO3	107984659	-0.460555	9.89835e-11
						FOXO3	85009	-0.460529	9.92605e-11
						FOXO3	101929072	-0.460503	9.95309e-11
						IL1R2	105378179	-0.460193	1.02819e-10
						FOXO3	105369748	-0.460143	1.03354e-10
						FOXO3	105371449	-0.45942	1.11484e-10
						FOXO3	105376045	-0.459225	1.13779e-10
						FOXO3	105379435	-0.459225	1.13779e-10
						FOXO3	107987118	-0.458994	1.16553e-10
						FOXO3	101926889	-0.458965	1.1691e-10
						FOXO3	100505812	-0.458896	1.17757e-10
						FOXO3	102723464	-0.458762	1.1941e-10
						FOXO3	101241892	-0.458624	1.21148e-10
						FOXO3	100133121	-0.458153	1.27245e-10
						FOXO3	105373171	-0.45811	1.27815e-10
						FOXO3	101926898	-0.457838	1.31487e-10
						FOXO3	100129503	-0.457471	1.36591e-10
						FOXO3	107984586	-0.456899	1.44947e-10
						FOXO3	107985867	-0.456846	1.45756e-10
						FOXO3	105375433	-0.456613	1.49321e-10
						FOXO3	100128288	-0.456563	1.50088e-10
						FOXO3	105375492	-0.456355	1.53355e-10
						FOXO3	107985193	-0.455447	1.68443e-10
						FOXO3	105370121	-0.455305	1.70931e-10
						FOXO3	107984749	-0.454187	1.91805e-10
						FOXO3	105376146	-0.45358	2.0414e-10
						FOXO3	105371480	-0.453427	2.07369e-10
						FOXO3	105372599	-0.452707	2.23245e-10
						FOXO3	101927963	-0.45171	2.4718e-10
						FOXO3	107985279	-0.45156	2.50986e-10
						NEDD4L	283131	-0.451487	2.52849e-10
						FOXO3	100131561	-0.451383	2.55556e-10
						FOXO3	105377374	-0.451152	2.61642e-10
						FOXO3	105370265	-0.450879	2.68994e-10
						FOXO3	102724330	-0.450791	2.71427e-10
						FOXO3	101928346	-0.450308	2.85068e-10
						FOXO3	107986751	-0.449889	2.97463e-10
						FOXO3	105374986	-0.449394	3.12743e-10
						FOXO3	107984485	-0.449326	3.14895e-10
						FOXO3	105378443	-0.448698	3.35528e-10
						FOXO3	107984978	-0.448456	3.4385e-10
						FOXO3	105376113	-0.448338	3.47973e-10
						FOXO3	105374538	-0.448303	3.49193e-10
						FOXO3	107986581	-0.447871	3.64739e-10
						FOXO3	107985694	-0.447636	3.73484e-10
						FOXO3	105374381	-0.447132	3.92883e-10
						FOXO3	105370402	-0.447096	3.94304e-10
						FOXO3	203414	-0.446939	4.00584e-10
						FOXO3	107984298	-0.446816	4.05549e-10
						FOXO3	101928895	-0.446663	4.11818e-10
						FOXO3	100134713	-0.445912	4.44034e-10
						FOXO3	107984261	-0.445886	4.45164e-10
						FOXO3	105372491	-0.4444	5.16369e-10
						FOXO3	100506229	-0.444383	5.17243e-10
						FOXO3	100132707	-0.444151	5.29344e-10
						FOXO3	641638	-0.443949	5.40047e-10
						FOXO3	101928465	-0.44386	5.44861e-10
						S100A8	107986331	-0.44377	5.49768e-10
						FOXO3	107984482	-0.443681	5.5466e-10
						FOXO3	8420	-0.443536	5.62683e-10
						FOXO3	102723340	-0.443176	5.83149e-10
						FOXO3	101928372	-0.442679	6.12645e-10
						FOXO3	100527964	-0.442136	6.46412e-10
						FOXO3	107987097	-0.441369	6.97302e-10
						FOXO3	107984329	-0.441144	7.12912e-10
						FOXO3	105377587	-0.440721	7.433e-10
						S100A12	105378179	-0.440556	1.11523e-09
						FOXO3	105375615	-0.440547	7.56104e-10
						FOXO3	107986432	-0.440309	7.74029e-10
						FOXO3	102724273	-0.440038	7.94926e-10
						FOXO3	101929272	-0.439996	7.98167e-10
						FOXO3	107986828	-0.439929	8.0345e-10
						FOXO3	105378085	-0.439579	8.31546e-10
						FOXO3	101928600	-0.439453	8.4186e-10
						FOXO3	57234	-0.438518	9.22464e-10
						FOXO3	105372300	-0.437363	1.03252e-09
						FOXO3	101928068	-0.437254	1.04351e-09
						FOXO3	55853	-0.435773	1.20487e-09
						FOXO3	101928487	-0.435348	1.25543e-09
						FOXO3	105376834	-0.435333	1.25723e-09
						FOXO3	105370542	-0.435141	1.28078e-09
						NEDD4L	107984523	-0.434694	1.33734e-09
						FOXO3	283314	-0.434253	1.39545e-09
						FOXO3	105369963	-0.433271	1.53366e-09
						FOXO3	100874264	-0.433095	1.55984e-09
						FOXO3	100288432	-0.433027	1.57013e-09
						FOXO3	105379578	-0.432703	1.61962e-09
						FOXO3	105374105	-0.432024	1.72858e-09
						FOXO3	107985314	-0.431869	1.75424e-09
						FOXO3	105369628	-0.431763	1.77224e-09
						FOXO3	55338	-0.43143	1.82954e-09
						FOXO3	105371816	-0.431376	1.8389e-09
						FOXO3	100505641	-0.431103	1.88752e-09
						FOXO3	414245	-0.430967	1.91215e-09
						FOXO3	107985949	-0.430784	1.9458e-09
						FOXO3	107985550	-0.43069	1.96334e-09
						FOXO3	84777	-0.430376	2.02283e-09
						FOXO3	100129917	-0.430296	2.03823e-09
						FOXO3	101927886	-0.429893	2.11797e-09
						FOXO3	107986939	-0.429883	2.11999e-09
						FOXO3	101060498	-0.429878	2.12091e-09
						FOXO3	653160	-0.429674	2.16238e-09
						FOXO3	107985497	-0.429568	2.18424e-09
						FOXO3	107986196	-0.429547	2.18862e-09
						FOXO3	619423	-0.429506	2.19723e-09
						FOXO3	105376014	-0.429499	2.19865e-09
						FOXO3	107986029	-0.429484	2.20179e-09
						FOXO3	105375669	-0.429123	2.27842e-09
						FOXO3	105379461	-0.428976	2.31049e-09
						FOXO3	388387	-0.42862	2.38963e-09
						FOXO3	105375427	-0.428609	2.39202e-09
						FOXO3	386593	-0.428299	2.46317e-09
						FOXO3	317648	-0.428245	2.47597e-09
						FOXO3	105377944	-0.428088	2.51292e-09
						FOXO3	283687	-0.427945	2.54707e-09
						FOXO3	80072	-0.427366	2.69005e-09
						FOXO3	105371087	-0.427087	2.76152e-09
						FOXO3	105373033	-0.427016	2.78004e-09
						FOXO3	105370774	-0.426804	2.83611e-09
						FOXO3	254100	-0.426569	2.89957e-09
						FOXO3	100131733	-0.426397	2.94685e-09
						FOXO3	102724699	-0.425447	3.22136e-09
						FOXO3	105376467	-0.425295	3.26763e-09
						FOXO3	107985366	-0.424918	3.38492e-09
						FOXO3	101926994	-0.424108	3.6507e-09
						FOXO3	254896	-0.423807	3.75456e-09
						FOXO3	105369820	-0.423605	3.82578e-09
						FOXO3	105377814	-0.423193	3.97542e-09
						FOXO3	107985032	-0.422728	4.15075e-09
						FOXO3	107986069	-0.422654	4.17952e-09
						FOXO3	105376505	-0.422525	4.22975e-09
						FOXO3	646762	-0.422192	4.36231e-09
						FOXO3	100129827	-0.421926	4.47129e-09
						FOXO3	105374181	-0.421848	4.50374e-09
						FOXO3	100874342	-0.421799	4.52426e-09
						FOXO3	107987271	-0.421681	4.57362e-09
						FOXO3	100130460	-0.421454	4.67084e-09
						FOXO3	107984986	-0.421372	4.70632e-09
						FOXO3	107985339	-0.421329	4.72518e-09
						FOXO3	105369767	-0.42131	4.73319e-09
						FOXO3	401149	-0.421103	4.82477e-09
						FOXO3	107984755	-0.421009	4.86664e-09
						FOXO3	101927393	-0.420845	4.9408e-09
						FOXO3	107986290	-0.420647	5.03205e-09
						FOXO3	107987223	-0.420289	5.20055e-09
						FOXO3	63914	-0.420179	5.25355e-09
						FOXO3	105372310	-0.419935	5.37322e-09
						FOXO3	102724897	-0.419181	5.75824e-09
						FOXO3	105371785	-0.4191	5.8013e-09
						FOXO3	100505621	-0.418925	5.8953e-09
						FOXO3	100130872	-0.418641	6.05062e-09
						FOXO3	101928865	-0.418564	6.09326e-09
						FOXO3	105376364	-0.41753	6.69749e-09
						FOXO3	105372217	-0.417401	6.77653e-09
						FOXO3	100507463	-0.416498	7.35769e-09
						FOXO3	374987	-0.41646	7.38351e-09
						FOXO3	100289341	-0.416341	7.46324e-09
						FOXO3	107986131	-0.416177	7.57556e-09
						FOXO3	283089	-0.415807	7.83455e-09
						FOXO3	107987095	-0.415686	7.92081e-09
						FOXO3	101927851	-0.41534	8.17313e-09
						FOXO3	107987399	-0.413567	9.59333e-09
						FOXO3	105370359	-0.413273	9.85083e-09
						FOXO3	105375448	-0.41317	9.94224e-09
						FOXO3	101928576	-0.412769	1.03074e-08
						FOXO3	107984129	-0.412166	1.08804e-08
						FOXO3	102723878	-0.412073	1.09713e-08
						FOXO3	101928077	-0.412059	1.09849e-08
						FOXO3	101927765	-0.411586	1.14604e-08
						FOXO3	102724814	-0.411561	1.14867e-08
						FOXO3	100130557	-0.411287	1.1772e-08
						FOXO3	441951	-0.411173	1.18921e-08
						FOXO3	284593	-0.410749	1.23508e-08
						CXCL8	105378179	-0.410678	1.24292e-08
						FOXO3	107984561	-0.410669	1.24397e-08
						FOXO3	105375865	-0.41004	1.31566e-08
						FOXO3	105373117	-0.409834	1.34e-08
						FOXO3	100874123	-0.409651	1.36209e-08
						FOXO3	105372420	-0.409587	1.36984e-08
						FOXO3	284837	-0.409383	1.39487e-08
						FOXO3	105376514	-0.409339	1.40028e-08
						FOXO3	100505869	-0.409322	1.40243e-08
						FOXO3	105379857	-0.409206	1.41696e-08
						FOXO3	101927325	-0.408794	1.46977e-08
						FOXO3	105373194	-0.408574	1.49872e-08
						FOXO3	101929152	-0.408519	1.50603e-08
						FOXO3	107984271	-0.407602	1.63334e-08
						FOXO3	107986929	-0.407234	1.68724e-08
						FOXO3	104472716	-0.406812	1.75122e-08
						FOXO3	105378723	-0.406674	1.7726e-08
						FOXO3	8123	-0.406398	1.81625e-08
						FOXO3	101928032	-0.405353	1.99083e-08
						FOXO3	105378415	-0.403909	2.25882e-08
						FOXO3	105369804	-0.403223	2.39806e-08
						FOXO3	101927759	-0.402336	2.59041e-08
						FOXO3	105373826	-0.402262	2.60692e-08
						FOXO3	101927202	-0.402015	2.66346e-08
						GABARAPL2	80215	-0.401818	2.70926e-08
						FOXO3	100129387	-0.401425	2.80325e-08
						FOXO3	100505636	-0.40137	2.81664e-08
						FOXO3	105374304	-0.401101	2.88284e-08
						FOXO3	105376093	-0.400681	2.98955e-08
						FOXO3	105376568	-0.400652	2.99682e-08
						FOXO3	105375989	-0.400443	3.0515e-08
						FOXO3	105378419	-0.398972	3.46339e-08
						FOXO3	100506603	-0.398529	3.59742e-08
						FOXO3	105372705	-0.398458	3.61954e-08
						FOXO3	643977	-0.39838	3.64375e-08
						GATA3	100507217	-0.397766	3.84042e-08
						FOXO3	102725022	-0.397581	3.90161e-08
						FOXO3	107987007	-0.397237	4.01798e-08
						FOXO3	57653	-0.396959	4.11461e-08
						FOXO3	101928466	-0.396937	4.12205e-08
						FOXO3	107984315	-0.396786	4.17548e-08
						FOXO3	105376244	-0.396603	4.24125e-08
						FOXO3	105371743	-0.396407	4.31249e-08
						FOXO3	105376220	-0.396393	4.31784e-08
						FOXO3	107987072	-0.396361	4.32943e-08
						FOXO3	105369225	-0.396299	4.35255e-08
						FOXO3	105369953	-0.396173	4.39918e-08
						FOXO3	27099	-0.396172	4.39966e-08
						FOXO3	105373264	-0.39602	4.45698e-08
						FOXO3	107985086	-0.395986	4.46991e-08
						FOXO3	100505994	-0.395123	4.80987e-08
						FOXO3	91450	-0.394931	4.88848e-08
						FOXO3	103021294	-0.394918	4.89407e-08
						FOXO3	105379535	-0.394003	5.2877e-08
						FOXO3	107986973	-0.393912	5.32849e-08
						FOXO3	107987000	-0.393838	5.36217e-08
						FOXO3	100630918	-0.393462	5.53482e-08
						FOXO3	100506548	-0.393075	5.71851e-08
						FOXO3	100505696	-0.392462	6.0208e-08
						FOXO3	105369360	-0.39174	6.39709e-08
						UBE2E3	105372118	-0.391515	6.5188e-08
						FOXO3	107986148	-0.39149	6.53251e-08
						FOXO3	728769	-0.391313	6.62977e-08
						FOXO3	100652768	-0.391271	6.65346e-08
						CXCR2	105378179	-0.391186	6.70093e-08
						FOXO3	107987162	-0.390681	6.98996e-08
						FOXO3	105370688	-0.390678	6.99152e-08
						FOXO3	105378459	-0.390457	7.12164e-08
						FOXO3	105377199	-0.390327	7.19938e-08
						FOXO3	105370700	-0.390263	7.23823e-08
						FOXO3	150759	-0.390204	7.2736e-08
						CD3D	107984523	-0.389759	7.54892e-08
						FOXO3	105378077	-0.389351	7.80964e-08
						FOXO3	101927330	-0.389135	7.95088e-08
						FOXO3	283932	-0.388688	8.25152e-08
						FOXO3	107985262	-0.38865	8.27783e-08
						FOXO3	107986673	-0.38833	8.50045e-08
						FOXO3	105379283	-0.388097	8.66585e-08
						FOXO3	101929200	-0.387574	9.0495e-08
						S100A8	105378179	-0.386509	1.25886e-07
						FOXO3	107986065	-0.385829	1.04493e-07
						FOXO3	100287902	-0.385668	1.05887e-07
						FOXO3	102723765	-0.385291	1.09215e-07
						FOXO3	107984758	-0.384957	1.12247e-07
						FOXO3	105373976	-0.384793	1.13768e-07
						FOXO3	105374306	-0.384624	1.15348e-07
						FOXO3	84793	-0.384498	1.16548e-07
						FOXO3	9834	-0.384009	1.21306e-07
						FOXO3	400236	-0.383974	1.2165e-07
						FOXO3	105379173	-0.383858	1.22812e-07
						FOXO3	107987294	-0.383429	1.27182e-07
						FOXO3	105379818	-0.383278	1.28755e-07
						ZAP70	100507217	-0.383219	1.29377e-07
						FOXO3	493812	-0.38319	1.29688e-07
						FOXO3	104968399	-0.383163	1.29969e-07
						FOXO3	105375969	-0.382963	1.32107e-07
						FOXO3	106660612	-0.382351	1.38844e-07
						FOXO3	105373168	-0.382217	1.40369e-07
						FOXO3	100289098	-0.381903	1.43989e-07
						FOXO3	101929623	-0.381769	1.45563e-07
						FOXO3	153684	-0.381586	1.47738e-07
						FOXO3	645212	-0.380785	1.57635e-07
						FOXO3	101927372	-0.380424	1.62309e-07
						FOXO3	101929828	-0.379969	1.68373e-07
						FOXO3	107984999	-0.378521	1.89161e-07
						FOXO3	105377937	-0.37816	1.94721e-07
						FOXO3	105374570	-0.378121	1.95323e-07
						FOXO3	105379318	-0.377623	2.03279e-07
						FOXO3	107984035	-0.377583	2.03927e-07
						FOXO3	654434	-0.377027	2.13194e-07
						FOXO3	105376090	-0.376774	2.1753e-07
						FOXO3	150384	-0.376666	2.19427e-07
						FOXO3	101060398	-0.376468	2.22917e-07
						FOXO3	101929098	-0.376288	2.26123e-07
						FOXO3	100303728	-0.375707	2.36831e-07
						FOXO3	107986517	-0.375397	2.42729e-07
						FOXO3	102724679	-0.375375	2.43158e-07
						FOXO3	107985549	-0.375369	2.43274e-07
						FOXO3	107984388	-0.375307	2.44468e-07
						FOXO3	105375513	-0.375202	2.46511e-07
						FOXO3	105374995	-0.374859	2.53318e-07
						FOXO3	100529145	-0.374277	2.65249e-07
						FOXO3	105374368	-0.374022	2.70649e-07
						FOXO3	100528031	-0.373992	2.71289e-07
						FOXO3	107985231	-0.373495	2.82164e-07
						FOXO3	100288069	-0.372881	2.96135e-07
						FOXO3	105369177	-0.372715	3.00027e-07
						FOXO3	101927157	-0.372409	3.07353e-07
						FOXO3	107984224	-0.372344	3.08906e-07
						FOXO3	100505915	-0.372157	3.13485e-07
						FOXO3	107985120	-0.372004	3.17287e-07
						FOXO3	105373354	-0.371193	3.38098e-07
						FOXO3	105378693	-0.370669	3.52232e-07
						FOXO3	105373172	-0.370311	3.62216e-07
						S100A12	107986331	-0.370177	3.66036e-07
						FOXO3	645676	-0.370171	3.66198e-07
						FOXO3	100874278	-0.370149	3.66847e-07
						UBE2E3	105378620	-0.370133	3.67309e-07
						FOXO3	105378539	-0.368056	4.31654e-07
						CXCL8	100507217	-0.367917	4.36298e-07
						FOXO3	100505622	-0.367709	4.43398e-07
						FOXO3	107986798	-0.367592	4.47409e-07
						FOXO3	105377024	-0.367226	4.60262e-07
						FOXO3	105375035	-0.366939	4.70578e-07
						FOXO3	101928969	-0.366675	4.80265e-07
						FOXO3	100132077	-0.366601	4.83008e-07
						FOXO3	729867	-0.366563	4.8442e-07
						FOXO3	105377495	-0.366385	4.91113e-07
						FOXO3	100128233	-0.366324	4.93405e-07
						FOXO3	105371651	-0.366307	4.9408e-07
						FOXO3	102724881	-0.366099	5.02048e-07
						FOXO3	105370664	-0.36607	5.03149e-07
						FOXO3	107984960	-0.365083	5.42776e-07
						FOXO3	730227	-0.365066	5.43492e-07
						FOXO3	643749	-0.364664	5.60493e-07
						FOXO3	105379395	-0.36447	5.68863e-07
						FOXO3	102723507	-0.364435	5.70408e-07
						FOXO3	79992	-0.364289	5.76801e-07
						FOXO3	107985926	-0.364048	5.87544e-07
						FOXO3	105374296	-0.363984	5.9043e-07
						FOXO3	101927854	-0.36375	6.01053e-07
						FOXO3	105370514	-0.363631	6.06551e-07
						FOXO3	386607	-0.363543	6.10629e-07
						FOXO3	107984278	-0.363333	6.20466e-07
						FOXO3	100507589	-0.363262	6.23848e-07
						FOXO3	105372649	-0.363247	6.24574e-07
						FOXO3	101929540	-0.363217	6.26008e-07
						FOXO3	283682	-0.362381	6.67111e-07
						FOXO3	107984316	-0.362375	6.67394e-07
						FOXO3	107984756	-0.362269	6.72784e-07
						FOXO3	105378286	-0.361539	7.11098e-07
						FOXO3	105372431	-0.361281	7.25138e-07
						FOXO3	100506866	-0.36103	7.39054e-07
						FOXO3	642361	-0.360142	7.9032e-07
						FOXO3	105274304	-0.360116	7.91884e-07
						FOXO3	107984202	-0.359961	8.01134e-07
						FOXO3	80215	-0.359863	8.07089e-07
						FOXO3	107986005	-0.359517	8.28425e-07
						FOXO3	105370513	-0.359458	8.32056e-07
						FOXO3	107985505	-0.359388	8.36475e-07
						FOXO3	107984538	-0.35921	8.47743e-07
						CDC34	100996741	-0.359139	8.52256e-07
						FOXO3	145200	-0.359036	8.58912e-07
						FOXO3	100861549	-0.358517	8.93049e-07
						FOXO3	107986031	-0.357389	9.71681e-07
						FOXO3	440288	-0.356854	1.01125e-06
						FOXO3	101927858	-0.356549	1.0345e-06
						FOXO3	100048912	-0.356432	1.04357e-06
						FOXO3	105374298	-0.356227	1.05962e-06
						TLR4	125144	-0.356102	1.06954e-06
						FOXO3	554279	-0.355872	1.08796e-06
						FOXO3	107985869	-0.354593	1.19616e-06
						FOXO3	283521	-0.354542	1.20074e-06
						FOXO3	107986292	-0.354283	1.22397e-06
						FOXO3	105371661	-0.354112	1.23949e-06
						FOXO3	105375500	-0.352861	1.35927e-06
						FOXO3	728558	-0.352367	1.40944e-06
						FOXO3	202020	-0.35233	1.41332e-06
						FOXO3	107985785	-0.352312	1.4152e-06
						FOXO3	105371328	-0.351885	1.4602e-06
						FOXO3	105375085	-0.351219	1.53318e-06
						FOXO3	105372404	-0.350616	1.60226e-06
						FOXO3	105374531	-0.35048	1.61819e-06
						CD28	107984523	-0.35021	1.65041e-06
						FOXO3	107987414	-0.349897	1.68844e-06
						FOXO3	105374778	-0.349786	1.70222e-06
						FOXO3	107985370	-0.349052	1.79552e-06
						FOXO3	102723766	-0.34882	1.82591e-06
						FOXO3	107985765	-0.348678	1.8448e-06
						FOXO3	105370807	-0.348449	1.87566e-06
						FOXO3	107984214	-0.347899	1.9519e-06
						FOXO3	100505585	-0.347646	1.98785e-06
						FOXO3	107984044	-0.347286	2.0402e-06
						UBE2E3	107986707	-0.347187	2.05487e-06
						FOXO3	107986242	-0.347128	2.06368e-06
						FOXO3	105374426	-0.346997	2.08328e-06
						FOXO3	101928736	-0.346932	2.09304e-06
						FOXO3	100996259	-0.34683	2.10854e-06
						FOXO3	107987408	-0.346747	2.12104e-06
						FOXO3	145783	-0.346671	2.1328e-06
						FOXO3	107986304	-0.346576	2.14731e-06
						CDC34	100506334	-0.346506	2.1582e-06
						FOXO3	107987226	-0.345966	2.2436e-06
						FOXO3	100289361	-0.345158	2.37748e-06
						FOXO3	107986597	-0.345092	2.38878e-06
						FOXO3	105373582	-0.344759	2.44647e-06
						FOXO3	101927060	-0.344378	2.51395e-06
						FOXO3	105373853	-0.343175	2.73912e-06
						FOXO3	101928324	-0.342989	2.77561e-06
						FOXO3	105375541	-0.342741	2.82484e-06
						FOXO3	105372299	-0.342649	2.84353e-06
						FOXO3	107986764	-0.342384	2.89745e-06
						FOXO3	107986008	-0.342335	2.90762e-06
						FOXO3	105375878	-0.342314	2.91179e-06
						FOXO3	107986476	-0.341939	2.99028e-06
						NEDD4L	100506334	-0.341928	2.99262e-06
						FOXO3	105375347	-0.34188	3.00279e-06
						FOXO3	107985870	-0.341773	3.02557e-06
						FOXO3	101929947	-0.341329	3.12224e-06
						FOXO3	105371219	-0.341032	3.18839e-06
						FOXO3	105373431	-0.340745	3.2537e-06
						FOXO3	107986254	-0.34034	3.34796e-06
						FOXO3	105373652	-0.34013	3.39777e-06
						FOXO3	107984567	-0.340006	3.42745e-06
						FOXO3	101928762	-0.33989	3.45569e-06
						FOXO3	338758	-0.339863	3.46222e-06
						FOXO3	105378828	-0.339215	3.62353e-06
						FOXO3	107984696	-0.338628	3.77572e-06
						FOXO3	100506714	-0.338427	3.82908e-06
						FOXO3	105377203	-0.338315	3.85927e-06
						FOXO3	100506746	-0.338138	3.90743e-06
						FOXO3	105371903	-0.337992	3.94737e-06
						FOXO3	105374952	-0.33794	3.96178e-06
						FOXO3	84815	-0.337711	4.02576e-06
						FOXO3	107986097	-0.337672	4.03675e-06
						FOXO3	107987267	-0.337426	4.10662e-06
						FOXO3	642846	-0.337271	4.15121e-06
						FOXO3	100507331	-0.337264	4.1532e-06
						FOXO3	105375350	-0.336639	4.33779e-06
						UBE2E3	105376781	-0.33646	4.39233e-06
						FOXO3	284385	-0.33617	4.48153e-06
						FOXO3	100289019	-0.336102	4.5027e-06
						FOXO3	102725044	-0.335542	4.68115e-06
						FOXO3	105374945	-0.334072	5.18151e-06
						FOXO3	105372978	-0.333408	5.42416e-06
						FOXO3	105374352	-0.33304	5.5631e-06
						FOXO3	150381	-0.332204	5.89117e-06
						FOXO3	105375943	-0.332133	5.91998e-06
						FOXO3	646719	-0.332026	5.96355e-06
						FOXO3	105369250	-0.331464	6.19691e-06
						FOXO3	105370124	-0.331294	6.26949e-06
						S100A8	125144	-0.330659	6.54655e-06
						FOXO3	105376772	-0.330638	6.55598e-06
						FOXO3	100132686	-0.330627	6.56122e-06
						FOXO3	107986087	-0.330373	6.67525e-06
						FOXO3	401093	-0.330364	6.67958e-06
						FOXO3	90784	-0.330277	6.71911e-06
						FOXO3	102725201	-0.330174	6.76639e-06
						FOXO3	101928530	-0.330127	6.78827e-06
						FOXO3	101929422	-0.329974	6.85906e-06
						FOXO3	100507034	-0.329815	6.93331e-06
						FOXO3	107986364	-0.329353	7.1542e-06
						FOXO3	100507639	-0.329016	7.3194e-06
						UBE2E3	105376839	-0.328888	7.38325e-06
						FOXO3	103611081	-0.328814	7.4203e-06
						FOXO3	255512	-0.328511	7.57377e-06
						FOXO3	107986593	-0.328336	7.6638e-06
						FOXO3	107984944	-0.32831	7.67753e-06
						FOXO3	107987147	-0.327751	7.97254e-06
						FOXO3	102725068	-0.327207	8.26988e-06
						FOXO3	339789	-0.327205	8.27134e-06
						FOXO3	102724927	-0.326908	8.43829e-06
						FOXO3	105374209	-0.326734	8.5371e-06
						FOXO3	550643	-0.326542	8.64833e-06
						FOXO3	102723510	-0.325643	9.18491e-06
						FOXO3	107986495	-0.325289	9.40497e-06
						FOXO3	105378833	-0.324681	9.7947e-06
						FOXO3	401321	-0.324509	9.90791e-06
						FOXO3	105373975	-0.324442	9.95194e-06
						FOXO3	157247	-0.32419	1.01203e-05
						FOXO3	107985735	-0.323893	1.03227e-05
						FOXO3	105375666	-0.32367	1.04768e-05
						FOXO3	150967	-0.323002	1.09516e-05
						FOXO3	642946	-0.322957	1.09841e-05
						FOXO3	100506190	-0.322677	1.119e-05
						FOXO3	57291	-0.322569	1.12701e-05
						FOXO3	105373018	-0.32236	1.14277e-05
						FOXO3	107986075	-0.322356	1.14307e-05
						FOXO3	105370660	-0.321913	1.17702e-05
						FOXO3	107984837	-0.321908	1.17738e-05
						FOXO3	101929333	-0.321561	1.20464e-05
						FOXO3	85001	-0.321394	1.21796e-05
						FOXO3	105373318	-0.321156	1.2372e-05
						FOXO3	101928524	-0.320359	1.30383e-05
						FOXO3	101927402	-0.320098	1.32633e-05
						FOXO3	105377872	-0.32007	1.32881e-05
						CXCR1	100507217	-0.319553	1.37461e-05
						FOXO3	100128881	-0.318511	1.47149e-05
						FOXO3	101929670	-0.318305	1.49141e-05
						FOXO3	105369464	-0.317326	1.58947e-05
						FOXO3	107985665	-0.317121	1.61077e-05
						FOXO3	105376463	-0.316023	1.7296e-05
						FOXO3	105372308	-0.315652	1.77154e-05
						FOXO3	105378586	-0.315645	1.77231e-05
						FOXO3	102723761	-0.314937	1.85517e-05
						FOXO3	102724889	-0.314936	1.85522e-05
						FOXO3	105374809	-0.314625	1.89279e-05
						FOXO3	101929018	-0.314191	1.94635e-05
						FOXO3	105374303	-0.314023	1.96744e-05
						FOXO3	100129716	-0.313918	1.98079e-05
						FOXO3	100505771	-0.313865	1.98756e-05
						FOXO3	100506639	-0.313703	2.00828e-05
						FOXO3	105375335	-0.31362	2.01894e-05
						FOXO3	105376466	-0.313487	2.03634e-05
						FOXO3	105374558	-0.313389	2.04909e-05
						FOXO3	105378771	-0.313383	2.04991e-05
						UBE2E3	101928344	-0.312666	2.14613e-05
						FOXO3	105372952	-0.312461	2.17439e-05
						FOXO3	503538	-0.312308	2.19577e-05
						FOXO3	283194	-0.312025	2.23569e-05
						FOXO3	101929506	-0.311229	2.35185e-05
						FOXO3	100533107	-0.311066	2.37633e-05
						FOXO3	729582	-0.310983	2.38891e-05
						UBE2E3	107986853	-0.310947	2.39437e-05
						FOXO3	284009	-0.3109	2.40165e-05
						NEDD4L	100996741	-0.310882	2.40432e-05
						FOXO3	105378642	-0.310595	2.4485e-05
						FOXO3	101928092	-0.310108	2.5253e-05
						FOXO3	101927178	-0.309371	2.64574e-05
						FOXO3	105369652	-0.308289	2.83245e-05
						FOXO3	100505648	-0.308265	2.83665e-05
						FOXO3	102724808	-0.307956	2.8923e-05
						FOXO3	200772	-0.307604	2.957e-05
						FOXO3	105370659	-0.307474	2.98107e-05
						FOXO3	107985034	-0.307154	3.04156e-05
						FOXO3	284900	-0.307092	3.05337e-05
						FOXO3	105374333	-0.306401	3.18815e-05
						FOXO3	105372117	-0.306297	3.20893e-05
						FOXO3	81571	-0.306272	3.21407e-05
						FOXO3	101929894	-0.30622	3.22443e-05
						FOXO3	105377382	-0.305707	3.32916e-05
						FOXO3	54944	-0.305128	3.45134e-05
						FOXO3	644285	-0.305109	3.4555e-05
						FOXO3	105376805	-0.30491	3.49855e-05
						FOXO3	100132356	-0.304113	3.67588e-05
						FOXO3	105377134	-0.303806	3.74643e-05
						FOXO3	105373527	-0.303794	3.74922e-05
						FOXO3	105372801	-0.30372	3.76646e-05
						FOXO3	101927624	-0.303567	3.80215e-05
						FOXO3	107985915	-0.30314	3.9037e-05
						FOXO3	107985367	-0.302967	3.94567e-05
						FOXO3	283876	-0.302828	3.97976e-05
						FOXO3	728175	-0.302656	4.02197e-05
						FOXO3	100874079	-0.302626	4.02946e-05
						FOXO3	105370148	-0.302605	4.03461e-05
						FOXO3	107984938	-0.302483	4.06522e-05
						FOXO3	85026	-0.301978	4.19339e-05
						FOXO3	105373064	-0.301509	4.31604e-05
						FOXO3	105379695	-0.300023	4.72699e-05
						FOXO3	339260	-0.299954	4.7467e-05
						FOXO3	102724596	-0.299706	4.81926e-05
						FOXO3	101410533	-0.299571	4.8589e-05
						FOXO3	107984063	-0.299355	4.92336e-05
						FOXO3	107986114	-0.298946	5.04731e-05
						FOXO3	105373105	-0.298811	5.08904e-05
						FOXO3	193629	-0.298607	5.15224e-05
						FOXO3	105373089	-0.298532	5.17596e-05
						FOXO3	101927412	-0.298331	5.23942e-05
						FOXO3	101927027	-0.298293	5.25157e-05
						FOXO3	196872	-0.297957	5.35953e-05
						FOXO3	105371839	-0.297666	5.45469e-05
						FOXO3	107986852	-0.29742	5.53641e-05
						FOXO3	107985877	-0.297233	5.59931e-05
						FOXO3	11257	-0.297075	5.65307e-05
						FOXO3	284889	-0.296675	5.79116e-05
						FOXO3	105371114	-0.296568	5.82879e-05
						FOXO3	107987112	-0.296535	5.84021e-05
						FOXO3	107986650	-0.296496	5.85404e-05
						MMP9	107987242	-0.296448	5.87108e-05
						FOXO3	105372282	-0.295824	6.09544e-05
						FOXO3	105373883	-0.295538	6.20119e-05
						FOXO3	101929774	-0.294846	6.46399e-05
						CD28	107986853	-0.294732	6.50804e-05
						FOXO3	105375023	-0.294343	6.66133e-05
						FOXO3	101927556	-0.293494	7.00744e-05
						FOXO3	102724316	-0.293193	7.13425e-05
						FOXO3	105375805	-0.292749	7.32496e-05
						FOXO3	105372141	-0.292515	7.42741e-05
						FOXO3	107985230	-0.292464	7.45e-05
						FOXO3	107985688	-0.29245	7.45608e-05
						FOXO3	105370412	-0.292389	7.4834e-05
						FOXO3	101928307	-0.292359	7.49663e-05
						FOXO3	107984705	-0.291947	7.68191e-05
						FOXO3	105372901	-0.291895	7.70552e-05
						MMP9	100507217	-0.291822	7.73916e-05
						FOXO3	100507495	-0.291713	7.78908e-05
						FOXO3	105372421	-0.291421	7.92479e-05
						FOXO3	105372496	-0.291094	8.07933e-05
						FOXO3	105369378	-0.290589	8.32367e-05
						FOXO3	105369402	-0.290558	8.33924e-05
						TLR6	125144	-0.290433	8.40073e-05
						CD28	105376781	-0.28982	8.7095e-05
						FOXO3	105378410	-0.289181	9.04213e-05
						FOXO3	105370458	-0.289016	9.12983e-05
						FOXO3	148413	-0.289016	9.13033e-05
						FOXO3	102723692	-0.288687	9.30779e-05
						FOXO3	107984570	-0.288671	9.3164e-05
						FOXO3	107986918	-0.288512	9.40343e-05
						S100A8	107987242	-0.288336	9.50063e-05
						FOXO3	100506606	-0.288204	9.57417e-05
						FOXO3	105369170	-0.287929	9.72953e-05
						FOXO3	105371030	-0.287403	0.000100321
						FOXO3	105369288	-0.287397	0.000100356
						CD3D	283131	-0.28715	0.000101813
						FOXO3	105379420	-0.287124	0.000101965
						FOXO3	105371864	-0.287061	0.000102338
						FOXO3	105377799	-0.286704	0.000104489
						FOXO3	105371268	-0.286311	0.000106895
						FOXO3	105371271	-0.286301	0.000106957
						FOXO3	107984981	-0.286295	0.000106994
						FOXO3	105375967	-0.28624	0.000107341
						FOXO3	105370792	-0.286211	0.000107518
						FOXO3	100507582	-0.286103	0.000108197
						FOXO3	284454	-0.28592	0.000109346
						FOXO3	100506365	-0.285707	0.000110707
						FOXO3	266655	-0.285614	0.000111304
						FOXO3	105379719	-0.285363	0.000112933
						FOXO3	107984748	-0.285362	0.000112936
						FOXO3	283174	-0.284845	0.000116359
						FOXO3	107984957	-0.284089	0.000121536
						FOXO3	105379634	-0.284035	0.000121914
						FOXO3	107985277	-0.283924	0.000122697
						FOXO3	729732	-0.283819	0.000123444
						FOXO3	100861555	-0.28334	0.000126883
						FOXO3	107984006	-0.283154	0.000128245
						FOXO3	101409258	-0.282733	0.000131375
						FOXO3	105377929	-0.282008	0.000136934
						FOXO3	100506779	-0.281699	0.00013937
						FOXO3	101928663	-0.281217	0.000143249
						FOXO3	101928891	-0.28114	0.000143874
						FOXO3	105377275	-0.28099	0.000145105
						FOXO3	105375839	-0.280907	0.000145791
						FOXO3	107984489	-0.280831	0.000146426
						FOXO3	643770	-0.280799	0.000146688
						FOXO3	107986127	-0.279681	0.000156287
						FOXO3	102724857	-0.279437	0.00015846
						FOXO3	105379807	-0.279041	0.000162045
						FOXO3	107986848	-0.279026	0.000162184
						FOXO3	105370462	-0.278609	0.000166043
						FOXO3	107984525	-0.278087	0.000170995
						FOXO3	101928464	-0.27787	0.000173094
						FOXO3	105377402	-0.277635	0.00017539
						FOXO3	107985972	-0.277624	0.000175506
						FOXO3	107984865	-0.27733	0.00017842
						FOXO3	107984727	-0.277315	0.000178573
						FOXO3	107987141	-0.27721	0.000179627
						FOXO3	105370910	-0.276998	0.000181771
						FOXO3	105370640	-0.276964	0.000182122
						FOXO3	107986963	-0.276697	0.000184863
						FOXO3	101928824	-0.276125	0.000190861
						FOXO3	107985282	-0.276021	0.000191973
						MMP8	105378179	-0.275705	0.000195394
						FOXO3	107985239	-0.274718	0.000206411
						FOXO3	101929191	-0.274561	0.000208219
						FOXO3	101928573	-0.274343	0.000210759
						FOXO3	105378199	-0.274311	0.00021113
						FOXO3	100506585	-0.274209	0.000212331
						FOXO3	101928705	-0.274167	0.000212823
						FOXO3	100506686	-0.274135	0.000213204
						FOXO3	101928403	-0.274079	0.000213865
						FOXO3	105370034	-0.273865	0.000216415
						CXCR1	107987242	-0.273577	0.000219889
						FOXO3	653687	-0.273471	0.000221175
						FOXO3	203429	-0.273471	0.000221175
						FOXO3	100507347	-0.273345	0.000222722
						FOXO3	105372098	-0.272849	0.000228899
						FOXO3	10737	-0.27274	0.000230287
						FOXO3	29092	-0.272546	0.000232749
						FOXO3	101928701	-0.272514	0.000233168
						FOXO3	10230	-0.272488	0.0002335
						FOXO3	105374534	-0.272293	0.000236022
						CD28	101928344	-0.272173	0.000237581
						FOXO3	107987179	-0.271633	0.000244729
						FOXO3	105377148	-0.271608	0.00024507
						FOXO3	107985295	-0.27059	0.000259121
						FOXO3	107987401	-0.270329	0.000262837
						FOXO3	107985860	-0.270236	0.000264175
						UBE2E3	80215	-0.270142	0.000265543
						FOXO3	105371065	-0.27001	0.00026745
						FOXO3	105372392	-0.269093	0.00028114
						FOXO3	105370902	-0.268925	0.00028372
						FOXO3	729614	-0.268722	0.000286868
						FOXO3	105373255	-0.268536	0.00028978
						FOXO3	105371175	-0.267808	0.000301417
						FOXO3	101927420	-0.267756	0.000302266
						FOXO3	107986115	-0.267065	0.000313753
						FOXO3	105221694	-0.267002	0.000314827
						FOXO3	100506235	-0.266315	0.000326683
						FOXO3	100507540	-0.26616	0.000329411
						FOXO3	107987171	-0.265623	0.000339046
						FOXO3	107986515	-0.265113	0.000348439
						FOXO3	105372857	-0.264873	0.000352937
						FOXO3	101928166	-0.264864	0.000353118
						FOXO3	84996	-0.264822	0.00035391
						FOXO3	105372481	-0.264819	0.00035396
						S100A12	125144	-0.264303	0.000363843
						S100A12	107987242	-0.26414	0.00036703
						FOXO3	107986779	-0.263945	0.00037085
						FOXO3	285540	-0.263849	0.000372751
						FOXO3	105369811	-0.263254	0.000384733
						FOXO3	102723714	-0.263066	0.000388594
						FOXO3	105376486	-0.263024	0.000389458
						FOXO3	105370109	-0.262821	0.000393694
						FOXO3	100128361	-0.262811	0.000393887
						FOXO3	105378580	-0.262436	0.000401789
						FOXO3	102724615	-0.262068	0.000409689
						FOXO3	101927636	-0.261956	0.000412128
						FOXO3	107985840	-0.261929	0.000412731
						FOXO3	100506392	-0.261675	0.000418287
						FOXO3	105372092	-0.261424	0.000423876
						FOXO3	107985900	-0.261229	0.000428252
						FOXO3	101928111	-0.261183	0.000429294
						FOXO3	105370624	-0.261096	0.000431256
						FOXO3	100528022	-0.260813	0.000437732
						FOXO3	105372427	-0.260792	0.000438221
						FOXO3	107985887	-0.260469	0.00044573
						FOXO3	100289410	-0.260409	0.000447137
						FOXO3	401320	-0.260222	0.000451535
						FOXO3	105375751	-0.260158	0.000453065
						FOXO3	105371492	-0.259907	0.000459067
						FOXO3	107984225	-0.259709	0.000463857
						MMP9	100996741	-0.259525	0.000468347
						FOXO3	643837	-0.259383	0.000471849
						FOXO3	102723483	-0.259236	0.000475492
						FOXO3	100130418	-0.259002	0.000481337
						FOXO3	102723703	-0.258877	0.000484475
						FOXO3	105379250	-0.25872	0.000488478
						FOXO3	105375130	-0.258331	0.000498471
						FOXO3	619518	-0.258288	0.000499608
						FOXO3	202781	-0.258127	0.000503807
						FOXO3	105372779	-0.257536	0.000519544
						FOXO3	105379413	-0.257202	0.000528628
						FOXO3	400604	-0.257057	0.000532603
						FOXO3	102724517	-0.256955	0.000535436
						FOXO3	105372435	-0.256944	0.00053574
						FOXO3	105371461	-0.256857	0.000538161
						FOXO3	107985075	-0.256808	0.000539537
						FOXO3	107984875	-0.256767	0.000540661
						FOXO3	339822	-0.256579	0.000545946
						FOXO3	100532732	-0.256432	0.000550121
						FOXO3	107986485	-0.256362	0.000552123
						MMP8	100507217	-0.256148	0.000558259
						FOXO3	105378560	-0.256117	0.000559142
						FOXO3	101928238	-0.255803	0.000568292
						FOXO3	100859930	-0.255721	0.000570694
						FOXO3	107986589	-0.255297	0.000583316
						FOXO3	105370651	-0.254993	0.000592494
						FOXO3	107986267	-0.253833	0.000628833
						FOXO3	105370500	-0.253787	0.000630316
						FOXO3	105369850	-0.253456	0.000641077
						FOXO3	105377340	-0.253455	0.00064112
						FOXO3	100093630	-0.253255	0.000647705
						FOXO3	101055625	-0.252542	0.00067166
						FOXO3	101927974	-0.251909	0.00069365
						FOXO3	148898	-0.250722	0.000736655
						FOXO3	107984913	-0.250567	0.000742428
						FOXO3	101927111	-0.250278	0.000753369
						FOXO3	100507577	-0.25001	0.000763594
						FOXO3	101929145	-0.250005	0.000763804
						CXCL8	107987242	-0.25	0.000763988
						FOXO3	100287227	-0.249607	0.000779282
						FOXO3	107986265	-0.249536	0.000782069
						FOXO3	100131564	-0.249434	0.000786086
						CD28	101410538	-0.249344	0.00078963
						FOXO3	105373041	-0.249021	0.000802553
						IL1R2	100507217	-0.248738	0.000814023
						FOXO3	105375914	-0.248699	0.000815644
						IL1R1	100507217	-0.248602	0.000819601
						FOXO3	100996455	-0.248566	0.000821088
						IL1R1	100506334	-0.247687	0.000858012
						MMP9	100506334	-0.24766	0.000859144
						FOXO3	101930085	-0.247659	0.000859187
						FOXO3	105374638	-0.247362	0.000872019
						FOXO3	105376712	-0.247249	0.000876949
						IL1R2	107987242	-0.247006	0.000887653
						FOXO3	100131067	-0.246872	0.000893587
						FOXO3	84973	-0.246562	0.000907491
						CD28	107986707	-0.24617	0.000925331
						FOXO3	401106	-0.245625	0.000950683
						FOXO3	101927021	-0.244786	0.000990931
						FOXO3	84837	-0.244765	0.000991947
						FOXO3	105373331	-0.244624	0.000998877
						FOXO3	100128782	-0.244573	0.00100142
						FOXO3	105372589	-0.244516	0.00100423
						FOXO3	105373802	-0.244239	0.00101803
						FOXO3	107986348	-0.243924	0.00103394
						FOXO3	101928963	-0.243851	0.00103762
						FOXO3	105375056	-0.24371	0.00104485
						FOXO3	100131434	-0.243636	0.00104869
						FOXO3	105371512	-0.243531	0.00105408
						FOXO3	105375294	-0.243345	0.00106374
						FOXO3	23591	-0.243134	0.00107481
						FOXO3	100289137	-0.242902	0.00108714
						FOXO3	107985597	-0.242209	0.00112459
						FOXO3	105374808	-0.241844	0.00114484
						CD28	105378620	-0.24183	0.0011456
						FOXO3	105372968	-0.241792	0.0011477
						FOXO3	339803	-0.241679	0.00115406
						FOXO3	105379635	-0.241668	0.00115468
						FOXO3	101930071	-0.241653	0.00115553
						FOXO3	102723675	-0.241615	0.00115765
						FOXO3	101929054	-0.241534	0.00116222
						FOXO3	102723458	-0.240845	0.00120187
						FOXO3	105371378	-0.240452	0.00122497
						FOXO3	101927699	-0.240163	0.00124226
						FOXO3	105377725	-0.23992	0.00125701
						FOXO3	105369747	-0.23965	0.0012735
						FOXO3	105371747	-0.23953	0.00128091
						FOXO3	102724290	-0.239068	0.0013098
						FOXO3	107984176	-0.238295	0.00135946
						FOXO3	100505854	-0.238233	0.00136353
						FOXO3	105379490	-0.23823	0.0013637
						FOXO3	105376876	-0.238077	0.00137375
						FOXO3	107987437	-0.238075	0.00137389
						FOXO3	105373463	-0.237822	0.00139069
						FOXO3	554249	-0.237618	0.00140439
						FOXO3	116828	-0.237526	0.00141057
						FOXO3	105375740	-0.237377	0.00142068
						FOXO3	735301	-0.237299	0.00142597
						FOXO3	100874058	-0.237099	0.0014397
						UBE2E3	283131	-0.236995	0.00144688
						FOXO3	105377936	-0.236994	0.00144696
						MMP8	100506334	-0.236976	0.00144822
						FOXO3	107987145	-0.236744	0.00146435
						FOXO3	107985139	-0.236497	0.00148173
						FOXO3	101927863	-0.236377	0.00149024
						FOXO3	107985558	-0.236219	0.00150145
						FOXO3	107984950	-0.236219	0.00150146
						FOXO3	101929423	-0.235938	0.00152174
						FOXO3	100507398	-0.235489	0.00155453
						FOXO3	107986006	-0.235322	0.00156691
						GABARAPL2	100996741	-0.234994	0.00159154
						FOXO3	105373262	-0.234124	0.00165838
						FOXO3	102724645	-0.233751	0.00168786
						FOXO3	439936	-0.233493	0.00170851
						FOXO3	151174	-0.233493	0.00170852
						FOXO3	105377667	-0.23347	0.00171039
						FOXO3	107987086	-0.233434	0.00171329
						FOXO3	107984945	-0.232966	0.00175142
						FOXO3	100506119	-0.23292	0.00175521
						FOXO3	92070	-0.232842	0.00176167
						FOXO3	107984884	-0.232738	0.00177036
						FOXO3	100874118	-0.232532	0.00178749
						FOXO3	102724625	-0.232486	0.0017914
						FOXO3	105374727	-0.232371	0.0018011
						FOXO3	106182249	-0.232362	0.00180182
						IL1R1	107987242	-0.232325	0.00180498
						FOXO3	100874300	-0.232317	0.00180566
						FOXO3	105373279	-0.23209	0.00182494
						FOXO3	102723699	-0.23193	0.00183872
						FOXO3	105372578	-0.231862	0.00184452
						FOXO3	101928462	-0.231468	0.00187889
						FOXO3	105377871	-0.23139	0.00188571
						FOXO3	729083	-0.23109	0.00191236
						FOXO3	107984849	-0.231026	0.00191805
						FOXO3	100506054	-0.230906	0.00192882
						FOXO3	553103	-0.230023	0.00200966
						GABARAPL2	100506334	-0.229936	0.00201784
						FOXO3	101926969	-0.229807	0.00202994
						GATA3	125144	-0.229686	0.00204139
						FOXO3	105373247	-0.229369	0.00207157
						MMP8	100996741	-0.228796	0.00212722
						FOXO3	105379203	-0.228782	0.00212867
						FOXO3	81854	-0.228567	0.00214986
						FOXO3	107984387	-0.228282	0.00217831
						FOXO3	255031	-0.228062	0.00220054
						PINK1	107987242	-0.228061	0.0022006
						FOXO3	105378046	-0.227743	0.00223312
						IL23A	100507217	-0.227545	0.0022535
						IL23A	105378179	-0.227172	0.00229249
						FOXO3	25845	-0.227142	0.00229564
						FOXO3	105369358	-0.227057	0.00230459
						FOXO3	107986063	-0.226584	0.00235511
						FOXO3	51145	-0.226147	0.0024026
						FOXO3	100507412	-0.224615	0.00257627
						FOXO3	105375554	-0.224404	0.0026011
						FOXO3	102723564	-0.224366	0.00260558
						FOXO3	80039	-0.223448	0.00271613
						FOXO3	101928099	-0.223323	0.00273148
						FOXO3	171391	-0.223271	0.00273786
						FOXO3	105375022	-0.223141	0.00275396
						FOXO3	400946	-0.223067	0.00276316
						FOXO3	101929243	-0.222608	0.00282099
						FOXO3	105369647	-0.222171	0.00287697
						FOXO3	107986491	-0.221984	0.00290125
						CD3D	107986853	-0.22187	0.00291605
						FOXO3	105377068	-0.221766	0.00292969
						FOXO3	100507195	-0.221593	0.00295259
						FOXO3	100132923	-0.221552	0.00295793
						CD3D	105376781	-0.220948	0.00303902
						FOXO3	644242	-0.220902	0.00304529
						FOXO3	105376491	-0.220559	0.00309225
						IL1R1	100996741	-0.220525	0.00309694
						LCK	107984523	-0.220074	0.0031599
						FOXO3	55449	-0.220034	0.00316552
						FOXO3	105373830	-0.219906	0.0031836
						FOXO3	105378455	-0.219658	0.00321895
						FOXO3	100289373	-0.219272	0.00327459
						FOXO3	105372323	-0.219155	0.00329154
						FOXO3	105369771	-0.218881	0.00333176
						FOXO3	105379849	-0.218067	0.00345397
						FOXO3	105379337	-0.217998	0.00346451
						FOXO3	105376626	-0.217453	0.00354866
						FOXO3	105375523	-0.217403	0.0035565
						FOXO3	105372631	-0.217314	0.00357048
						IL1R2	100506334	-0.217212	0.00358652
						TLR4	107987242	-0.217138	0.0035983
						FOXO3	107984395	-0.217101	0.00360404
						FOXO3	105374768	-0.21681	0.00365044
						FOXO3	107985354	-0.216618	0.00368143
						FOXO3	107984383	-0.216376	0.00372072
						FOXO3	729609	-0.216316	0.00373039
						FOXO3	102724748	-0.216116	0.0037633
						FOXO3	107984312	-0.215804	0.00381498
						FOXO3	101927233	-0.2158	0.00381566
						FOXO3	102724507	-0.215778	0.00381925
						FOXO3	100874235	-0.215221	0.00391328
						FOXO3	105372881	-0.214907	0.00396731
						FOXO3	102724919	-0.214905	0.00396751
						FOXO3	105374412	-0.214845	0.00397801
						FOXO3	105374369	-0.214309	0.00407182
						FOXO3	107985010	-0.214215	0.00408841
						FOXO3	105376882	-0.214045	0.00411866
						CD3D	101928344	-0.213799	0.00416289
						FOXO3	105372582	-0.213098	0.00429117
						FOXO3	107986347	-0.212932	0.00432196
						FOXO3	107987293	-0.212643	0.00437613
						FOXO3	107987258	-0.212303	0.00444071
						FOXO3	105374413	-0.211981	0.0045027
						FOXO3	107985921	-0.211802	0.00453746
						FOXO3	107985188	-0.21174	0.00454957
						FOXO3	101929125	-0.211088	0.00467858
						FOXO3	100507634	-0.210983	0.00469978
						FOXO3	105378616	-0.210832	0.0047302
						FOXO3	101928605	-0.210593	0.00477886
						FOXO3	400685	-0.21019	0.00486164
						FOXO3	102724008	-0.209851	0.00493258
						FOXO3	100874337	-0.209742	0.00495539
						FOXO3	100861541	-0.209659	0.00497296
						FOXO3	100233209	-0.209651	0.00497457
						FOXO3	105372279	-0.209483	0.00501027
						FOXO3	105371036	-0.209465	0.00501417
						FOXO3	102724618	-0.209263	0.00505732
						FOXO3	100507567	-0.209238	0.00506283
						FOXO3	105369723	-0.20906	0.00510122
						FOXO3	105369477	-0.208964	0.00512206
						FOXO3	107985637	-0.208941	0.00512703
						FOXO3	107987239	-0.208234	0.0052828
						FOXO3	107987182	-0.208164	0.00529852
						FOXO3	100294145	-0.208087	0.00531575
						FOXO3	114796	-0.207995	0.00533663
						CXCR1	125144	-0.207985	0.00533872
						FOXO3	101927722	-0.207513	0.00544616
						FOXO3	105375034	-0.206859	0.00559813
						FOXO3	105377102	-0.206731	0.00562849
						FOXO3	105370108	-0.206359	0.00571695
						FOXO3	102724848	-0.20635	0.00571929
						FOXO3	107984396	-0.205965	0.00581218
						FOXO3	107985457	-0.205772	0.00585938
						FOXO3	105369519	-0.205512	0.00592328
						CXCL8	100506334	-0.205377	0.00595681
						FOXO3	105371354	-0.205358	0.0059616
						FOXO3	105375227	-0.205269	0.00598382
						FOXO3	105376095	-0.205247	0.00598942
						FOXO3	100506844	-0.205024	0.00604536
						FOXO3	105372314	-0.204532	0.00617052
						FOXO3	105374838	-0.204287	0.00623354
						ZAP70	105378179	-0.204203	0.00625536
						FOXO3	105369761	-0.204141	0.00627147
						FOXO3	105378305	-0.204059	0.00629298
						FOXO3	730091	-0.203794	0.00636257
						FOXO3	389634	-0.203709	0.006385
						FOXO3	107985695	-0.203459	0.00645133
						FOXO3	107985208	-0.203406	0.00646549
						FOXO3	102723166	-0.203249	0.00650774
						FOXO3	105379749	-0.203108	0.0065459
						FOXO3	102725082	-0.202636	0.00667467
						FOXO3	107986461	-0.202484	0.00671674
						FOXO3	100506334	-0.202326	0.0067604
						FOXO3	105371084	-0.202321	0.00676177
						FOXO3	102723591	-0.20185	0.0068943
						FOXO3	102724094	-0.201666	0.00694661
						FOXO3	107984868	-0.201666	0.00694664
						FOXO3	105371711	-0.201639	0.00695428
						FOXO3	105376478	-0.201344	0.00703911
						FOXO3	401247	-0.200795	0.00719906
						CD28	283131	-0.200633	0.007247
						FOXO3	102724850	-0.200431	0.00730708
						FOXO3	101926893	-0.199934	0.00745671
						FOXO3	729975	-0.199921	0.0074606
						FOXO3	105375011	-0.199711	0.00752483
						FOXO3	105372903	-0.199561	0.00757079
						FOXO3	107985599	-0.199063	0.00772557
						FOXO3	388011	-0.199057	0.0077273
						IL1R2	100996741	-0.199021	0.00773885
						FOXO3	107986412	-0.198962	0.00775732
						FOXO3	105372751	-0.198854	0.00779128
						FOXO3	105369182	-0.198848	0.00779325
						FOXO3	105379464	-0.198848	0.00779325
						FOXO3	107987438	-0.19871	0.00783694
						FOXO3	574432	-0.198695	0.00784186
						FOXO3	101929215	-0.198626	0.00786376
						FOXO3	105372803	-0.198343	0.0079544
						FOXO3	100532746	-0.198228	0.00799142
						FOXO3	101928004	-0.197986	0.00806996
						FOXO3	100873949	-0.197936	0.00808617
						CXCL8	100996741	-0.197832	0.00812031
						FOXO3	105378687	-0.197763	0.00814292
						FOXO3	105373934	-0.197661	0.00817666
						FOXO3	105369536	-0.19753	0.00821994
						FOXO3	105377781	-0.197517	0.00822426
						FOXO3	105370333	-0.196598	0.00853369
						FOXO3	105371374	-0.196277	0.00864452
						FOXO3	105370259	-0.19625	0.00865396
						FOXO3	105369656	-0.196051	0.00872309
						FOXO3	102724233	-0.195646	0.00886561
						FOXO3	105369483	-0.195537	0.00890435
						FOXO3	105370834	-0.19553	0.00890674
						FOXO3	105374358	-0.195529	0.0089072
						FOXO3	101928834	-0.195426	0.00894396
						FOXO3	100128252	-0.19526	0.00900321
						MMP8	125144	-0.19484	0.00915536
						FOXO3	105374585	-0.194722	0.00919852
						FOXO3	100507103	-0.194649	0.00922528
						FOXO3	348751	-0.194638	0.00922908
						FOXO3	105375942	-0.194633	0.00923116
						FOXO3	101929224	-0.194014	0.00946092
						FOXO3	107985448	-0.19373	0.00956776
						FOXO3	400657	-0.193707	0.0095768
						FOXO3	105377320	-0.193346	0.00971449
						FOXO3	100532737	-0.193153	0.00978884
						ZAP70	125144	-0.193001	0.00984764
						FOXO3	105375754	-0.192849	0.00990699
						FOXO3	105371990	-0.192525	0.0100346
						FOXO3	107986026	-0.192409	0.0100804
						FOXO3	114036	-0.192361	0.0100996
						FOXO3	105379185	-0.19215	0.0101838
						FOXO3	60674	-0.191982	0.0102514
						GABARAPL2	101410538	-0.191515	0.010441
						FOXO3	107986677	-0.191253	0.0105484
						FOXO3	105376046	-0.191019	0.0106456
						FOXO3	107985725	-0.190564	0.0108367
						FOXO3	105372906	-0.190376	0.0109166
						FOXO3	102723648	-0.190196	0.0109936
						FOXO3	100499466	-0.189924	0.0111104
						FOXO3	101927045	-0.189914	0.011115
						FOXO3	284751	-0.189903	0.0111195
						FOXO3	100505984	-0.189283	0.0113909
						FOXO3	105378975	-0.189083	0.0114793
						FOXO3	105377632	-0.189042	0.0114977
						EOMES	105378179	-0.189003	0.0115152
						FOXO3	100507424	-0.188918	0.0115532
						FOXO3	100533464	-0.188531	0.0117277
						FOXO3	105371291	-0.188435	0.0117712
						FOXO3	105370871	-0.188154	0.0118995
						FOXO3	105369313	-0.188127	0.0119123
						FOXO3	105371126	-0.188125	0.0119128
						FOXO3	105370569	-0.188069	0.0119385
						FOXO3	105378662	-0.188043	0.0119507
						FOXO3	100506114	-0.18777	0.0120772
						FOXO3	107984842	-0.187715	0.0121027
						FOXO3	105370461	-0.187272	0.012311
						FOXO3	107987370	-0.18706	0.0124116
						FOXO3	105377887	-0.186777	0.0125474
						FOXO3	107986639	-0.186508	0.0126773
						FOXO3	105370502	-0.186464	0.0126988
						FOXO3	403150	-0.186296	0.0127806
						FOXO3	105375591	-0.185912	0.0129695
						FOXO3	107984092	-0.185891	0.0129799
						FOXO3	107987136	-0.185617	0.0131166
						FOXO3	105379549	-0.185072	0.0133918
						FOXO3	100133319	-0.18485	0.0135054
						CXCR1	100506334	-0.184843	0.013509
						FOXO3	105372235	-0.184783	0.01354
						FOXO3	285965	-0.184458	0.013708
						FOXO3	107984695	-0.184282	0.0137997
						FOXO3	100996741	-0.184158	0.0138648
						FOXO3	105375218	-0.184156	0.013866
						FOXO3	105370152	-0.183551	0.014187
						FOXO3	105370652	-0.183387	0.0142751
						FOXO3	107987228	-0.18333	0.0143056
						FOXO3	101060691	-0.181962	0.015061
						FOXO3	105375566	-0.181909	0.0150914
						FOXO3	105372733	-0.181899	0.015097
						CXCL8	125144	-0.181823	0.0151399
						CD3D	105378620	-0.18162	0.0152558
						FOXO3	107984251	-0.181503	0.0153227
						FOXO3	107984248	-0.181358	0.0154058
						FOXO3	101927837	-0.181252	0.0154671
						FOXO3	147081	-0.181183	0.0155068
						FOXO3	100506159	-0.181019	0.0156023
						CD8A	107984523	-0.180634	0.0158276
						FOXO3	101929418	-0.180247	0.0160578
						FOXO3	107986788	-0.180145	0.0161184
						FOXO3	101929314	-0.18001	0.0161995
						FOXO3	105370436	-0.179902	0.0162649
						FOXO3	105379414	-0.179791	0.0163316
						FOXO3	107984825	-0.17975	0.0163568
						FOXO3	107986855	-0.179711	0.0163807
						FOXO3	100190986	-0.179677	0.0164012
						FOXO3	107985563	-0.179611	0.0164416
						FOXO3	107987057	-0.179544	0.0164822
						FOXO3	107985486	-0.179526	0.0164929
						FOXO3	150197	-0.179238	0.0166703
						FOXO3	107986911	-0.179038	0.0167938
						FOXO3	105377006	-0.178737	0.016982
						FOXO3	403323	-0.178627	0.0170506
						FOXO3	101928126	-0.178596	0.0170703
						FOXO3	105374101	-0.178553	0.0170977
						FOXO3	101927268	-0.17828	0.0172704
						FOXO3	105369484	-0.178175	0.0173372
						FOXO3	105376171	-0.178088	0.0173928
						FOXO3	100505761	-0.177887	0.0175217
						FOXO3	440823	-0.177789	0.0175851
						FOXO3	55000	-0.177337	0.0178798
						FOXO3	105379506	-0.176201	0.0186379
						FOXO3	105379507	-0.176201	0.0186379
						FOXO3	101927289	-0.17596	0.0188024
						FOXO3	105375674	-0.175774	0.0189307
						FOXO3	643723	-0.17572	0.0189675
						FOXO3	101930100	-0.175299	0.0192602
						FOXO3	107985885	-0.175267	0.0192823
						MMP8	107987242	-0.174987	0.0194794
						FOXO3	105370051	-0.174931	0.0195194
						FOXO3	105375798	-0.174326	0.0199515
						FOXO3	107985873	-0.174292	0.019976
						FOXO3	81698	-0.174286	0.0199799
						FOXO3	102724907	-0.174275	0.0199881
						FOXO3	100874043	-0.174188	0.0200512
						FOXO3	105378031	-0.174101	0.0201142
						FOXO3	401397	-0.173971	0.0202087
						FOXO3	105377169	-0.173389	0.0206373
						FOXO3	107987219	-0.17336	0.0206587
						FOXO3	107984785	-0.17336	0.0206587
						FOXO3	107986553	-0.173066	0.0208779
						FOXO3	105376475	-0.173013	0.0209176
						FOXO3	105374399	-0.173	0.020928
						FOXO3	105373656	-0.172818	0.021065
						FOXO3	100505881	-0.17215	0.0215751
						FOXO3	283028	-0.17173	0.0219014
						FOXO3	107984578	-0.171725	0.0219054
						UBE2E3	107984523	-0.171606	0.0219984
						FOXO3	105376704	-0.1714	0.0221608
						FOXO3	102724104	-0.171221	0.0223022
						FOXO3	107985726	-0.170657	0.022754
						FOXO3	105373281	-0.170469	0.0229063
						FOXO3	105370941	-0.170211	0.0231169
						FOXO3	105369720	-0.169607	0.0236159
						FOXO3	105373218	-0.169386	0.023801
						FOXO3	147525	-0.169325	0.0238521
						FOXO3	107984667	-0.169297	0.023876
						FOXO3	107986100	-0.169008	0.0241201
						FOXO3	105377291	-0.168868	0.024239
						FOXO3	388796	-0.168467	0.0245833
						FOXO3	767557	-0.168279	0.0247461
						FOXO3	100529262	-0.16825	0.0247718
						FOXO3	100874273	-0.168181	0.0248312
						FOXO3	107985910	-0.167984	0.0250036
						FOXO3	101930114	-0.1678	0.0251653
						FOXO3	107985310	-0.167537	0.025398
						FOXO3	105379094	-0.167224	0.0256769
						FOXO3	102724064	-0.166609	0.026233
						FOXO3	105378943	-0.166373	0.0264499
						FOXO3	574407	-0.166205	0.0266045
						FOXO3	101928354	-0.165313	0.0274393
						FOXO3	101928926	-0.164668	0.0280578
						FOXO3	105374010	-0.164631	0.0280932
						FOXO3	105377663	-0.164603	0.0281199
						FOXO3	105376621	-0.164467	0.0282519
						FOXO3	105379016	-0.164451	0.0282679
						FOXO3	107984397	-0.164421	0.0282971
						FOXO3	105378272	-0.16381	0.0288972
						FOXO3	730202	-0.163644	0.0290628
						FOXO3	107986300	-0.163644	0.0290628
						FOXO3	92249	-0.163574	0.0291321
						FOXO3	104326191	-0.163274	0.0294335
						FOXO3	105370492	-0.163254	0.0294538
						LCK	105378179	-0.163	0.0297107
						FOXO3	101927069	-0.162788	0.0299265
						FOXO3	100652865	-0.162748	0.0299676
						FOXO3	105378030	-0.162733	0.0299829
						FOXO3	105379326	-0.162705	0.0300116
						FOXO3	107984806	-0.162607	0.0301118
						UBE2E3	100996741	-0.162328	0.0303995
						FOXO3	105371362	-0.162072	0.0306658
						FOXO3	105369772	-0.161946	0.0307975
						FOXO3	107984713	-0.161837	0.0309118
						FOXO3	107985056	-0.160986	0.0318163
						FOXO3	101927573	-0.160008	0.0328834
						FOXO3	105377459	-0.159901	0.0330026
						FOXO3	102724479	-0.159734	0.0331888
						FOXO3	105379426	-0.159249	0.033733
						FOXO3	107986318	-0.159228	0.0337568
						FOXO3	105378378	-0.15901	0.0340039
						FOXO3	107985573	-0.158918	0.0341089
						FOXO3	105377626	-0.158575	0.0345025
						FOXO3	107985551	-0.15845	0.0346469
						FOXO3	105378971	-0.158369	0.0347416
						FOXO3	149837	-0.158236	0.0348953
						FOXO3	105370460	-0.158216	0.0349187
						FOXO3	338069	-0.158056	0.0351059
						FOXO3	259283	-0.158042	0.0351222
						FOXO3	400798	-0.157866	0.035329
						FOXO3	107985546	-0.157696	0.0355292
						FOXO3	105376154	-0.157525	0.0357317
						EOMES	107984523	-0.156842	0.0365505
						FOXO3	107987172	-0.156753	0.0366588
						FOXO3	101410538	-0.156664	0.0367668
						FOXO3	107984653	-0.156653	0.0367806
						FOXO3	105373175	-0.156591	0.0368561
						CD3D	107986707	-0.15648	0.0369905
						FOXO3	105377540	-0.156109	0.0374474
						FOXO3	105372825	-0.155843	0.0377775
						FOXO3	105371967	-0.155635	0.0380367
						FOXO3	105376033	-0.155337	0.0384117
						FOXO3	101927599	-0.155226	0.0385515
						FOXO3	107985373	-0.154828	0.0390588
						FOXO3	105376211	-0.154743	0.0391671
						FOXO3	101927536	-0.154536	0.0394343
						S100A8	100996741	-0.154508	0.0394704
						FOXO3	100505783	-0.154138	0.0399499
						FOXO3	101927620	-0.154104	0.0399951
						IL1R1	80215	-0.153993	0.0401403
						FOXO3	100499405	-0.153482	0.0408147
						FOXO3	107985542	-0.15344	0.0408693
						FOXO3	105374887	-0.153247	0.0411276
						FOXO3	105370721	-0.153148	0.0412604
						FOXO3	100506730	-0.152244	0.0424871
						UBE2E3	101410538	-0.152205	0.0425407
						FOXO3	105379208	-0.152192	0.0425583
						MMP9	125144	-0.151553	0.0434456
						FOXO3	101929698	-0.151484	0.0435427
						FOXO3	105375949	-0.151469	0.0435626
						FOXO3	541471	-0.150702	0.0446505
						FOXO3	107986972	-0.150687	0.0446717
						FOXO3	105369343	-0.150606	0.044788
						FOXO3	642934	-0.150358	0.0451455
						FOXO3	105371231	-0.150066	0.0455694
						FOXO3	107983984	-0.149843	0.0458952
						FOXO3	107984505	-0.149837	0.0459035
						FOXO3	105374494	-0.149356	0.0466142
						FOXO3	105378909	-0.149253	0.0467674
						FOXO3	101927777	-0.148652	0.0476687
						FOXO3	729678	-0.148505	0.0478915
						FOXO3	107984703	-0.148193	0.048368
						FOXO3	105371082	-0.14818	0.048387
						FOXO3	107985302	-0.148163	0.0484131
						FOXO3	107985382	-0.148129	0.048465
						FOXO3	102724945	-0.147644	0.0492143
						FOXO3	107986759	-0.147613	0.049262
						FOXO3	105375521	-0.147494	0.0494473
						FOXO3	105372792	-0.147299	0.0497521
						FOXO3	105379505	-0.147299	0.0497521
						S100A12	100996741	-0.147284	0.0497767
						FOXO3	107985690	-0.147117	0.0500392
						FOXO3	100505692	-0.146843	0.0504714
						FOXO3	107985057	-0.146446	0.0511057
						FOXO3	101929760	-0.146056	0.051734
						FOXO3	102724001	-0.145786	0.0521719
						FOXO3	107985871	-0.145662	0.052375
						FOXO3	105379600	-0.145501	0.0526389
						FOXO3	107987052	-0.145316	0.0529434
						MMP9	80215	-0.14495	0.0535505
						FOXO3	100526833	-0.144802	0.0537978
						FOXO3	105370203	-0.144791	0.0538163
						FOXO3	338817	-0.144662	0.0540313
						FOXO3	105378827	-0.144481	0.0543373
						CD8A	105378179	-0.144377	0.0545121
						FOXO3	100288430	-0.144362	0.0545367
						FOXO3	105375536	-0.144106	0.0549728
						FOXO3	101929302	-0.143802	0.0554916
						TLR6	107987242	-0.143575	0.0558823
						FOXO3	101060091	-0.14305	0.0567944
						FOXO3	105373715	-0.142578	0.0576262
						FOXO3	101927975	-0.142349	0.0580321
						FOXO3	105376032	-0.142124	0.0584341
						FOXO3	100861554	-0.142063	0.0585431
						FOXO3	107985783	-0.141869	0.0588925
						FOXO3	105378367	-0.141755	0.0590968
						FOXO3	102724810	-0.141562	0.0594482
						FOXO3	105373608	-0.14139	0.0597611
						FOXO3	107986585	-0.141363	0.0598096
						FOXO3	105376736	-0.141329	0.0598716
						FOXO3	107985002	-0.140328	0.0617238
						FOXO3	100131176	-0.140074	0.0622011
						FOXO3	101929432	-0.139884	0.0625606
						FOXO3	102723582	-0.13965	0.0630051
						CXCR2	107987242	-0.138968	0.064316
						FOXO3	105377343	-0.138951	0.0643475
						FOXO3	100506157	-0.138944	0.0643623
						FOXO3	105373880	-0.13871	0.0648163
						FOXO3	105372768	-0.138564	0.0651017
						FOXO3	105370532	-0.138244	0.0657297
						CDC34	107987242	-0.138106	0.0660023
						FOXO3	105379508	-0.138065	0.0660835
						IL1R2	80215	-0.137998	0.0662168
						FOXO3	105377449	-0.137976	0.06626
						FOXO3	105374726	-0.137846	0.0665186
						FOXO3	102723540	-0.137262	0.0676916
						FOXO3	107985543	-0.137159	0.0678997
						FOXO3	105372587	-0.137047	0.0681265
						FOXO3	107985220	-0.137044	0.0681317
						FOXO3	112597	-0.137012	0.0681973
						FOXO3	101927788	-0.136903	0.0684186
						FOXO3	105378951	-0.136812	0.0686044
						FOXO3	105371430	-0.136511	0.069222
						FOXO3	101928415	-0.136343	0.0695691
						FOXO3	107985201	-0.136178	0.0699103
						FOXO3	100131089	-0.13595	0.0703844
						FOXO3	57212	-0.135752	0.0707982
						FOXO3	102724397	-0.135699	0.0709096
						CXCR1	100996741	-0.135667	0.0709771
						FOXO3	107985076	-0.135515	0.0712951
						FOXO3	105377675	-0.135392	0.0715553
						FOXO3	101180901	-0.134421	0.0736313
						FOXO3	105375748	-0.134419	0.0736373
						FOXO3	100379345	-0.134343	0.0738014
						FOXO3	107986253	-0.134295	0.073905
						FOXO3	107986206	-0.133876	0.0748184
						FOXO3	107985027	-0.133859	0.0748568
						FOXO3	100505483	-0.133527	0.0755876
						FOXO3	105377212	-0.133516	0.0756114
						FOXO3	7503	-0.133464	0.0757269
						FOXO3	107986282	-0.133372	0.0759298
						FOXO3	107986230	-0.133318	0.0760487
						FOXO3	105374615	-0.133147	0.0764309
						FOXO3	100652736	-0.13309	0.0765577
						FOXO3	100874284	-0.132802	0.0772029
						FOXO3	105373195	-0.131906	0.0792376
						FOXO3	105374254	-0.131857	0.0793516
						FOXO3	105372795	-0.131735	0.0796304
						FOXO3	101927482	-0.131536	0.0800916
						FOXO3	100506124	-0.13145	0.0802898
						FOXO3	105372470	-0.131211	0.0808467
						IL1R1	125144	-0.131055	0.081212
						FOXO3	107986516	-0.130994	0.0813551
						FOXO3	105376103	-0.130829	0.0817423
						FOXO3	105378841	-0.130399	0.0827587
						FOXO3	102723654	-0.130221	0.0831838
						FOXO3	107986713	-0.130164	0.0833181
						FOXO3	101928953	-0.129714	0.0844011
						LCK	101410538	-0.129458	0.0850203
						FOXO3	107986460	-0.129422	0.0851089
[truncated: 1,087 more rows]

## Sheet: Figure3a
	Fig 3a Expression patterns of COVID-19 plasma analytes, including proteins, metabolites, and lipids, across four disease severity groups.
	See Supplementary Data 8

## Sheet: Figure3b
	Figu 3b Heatmap representing protein expression in five functional categories.
	SampleID	P167_261	P168_262	P166_260	P175_269	P164_258	P161_255	P162_256	P169_263	P170_264	P060_147	P047_142	P040_145	P033_150	P088_144	P066_153	P061_149	P005_164	P001_158	P109_034	P314	P119_036	P073_029	P080_027	P094_031	P076_025	P280	P112_113	P178_272	P027_148	P029_099	P039_140	P063_154	P081_139	P258	P118_138	P004_146	P016_143	P031_151	P260	P050_069	P014_121	P097_063	P104_055	P018_065	P084_052	P289	P287	P282
	A1BG	52632.9	78603.1	198498	13469.5	55872.9	199913	60633.4	103861	17290.2	7883.82	27500.4	26933.4	21760.2	175282	15116.9	10686.7	245333	36562.9	184134	30342.7	108649	200696	45865.7	125747	37940.2	31733	139583	201115	47587.3	62448.8	14516.3	15491.7	43473.5	153192	152702	211232	50730.4	362682	123314	15275.6	116051	146816	143133	14606.1	263975	83512.8	266890	474.104
	ADAMTSL4	0.957283	3476.72	450.627	3801.8	3005.78	1520.62	13446.8	2184.73	2874.59	4237.47	5242.52	6382.12	83.2105	2830.51	140.326	248.735	1254.84	3636.63	981.465	18089.5	5119.73	18934.1	3493.88	3267.4	4270.81	3573.53	393.884	1436.94	102.502	3961.78	5099.86	2473.17	1918.2	3235.58	2461.63	9680.59	5137.52	6061.9	2374.13	4783.03	2897.16	6584.92	17.2982	6495.13	6061.32	2501.48	105.512	5860.64
	AGT	536141	492188	322677	449720	424640	343701	122663	544398	459343	113604	552461	353820	228623	679839	289584	189599	415231	363145	1.22066e+06	464437	1.23844e+06	1.01893e+06	262074	969139	3.62798e+06	121443	1.02878e+06	352159	378811	680190	237710	664338	1.66294e+06	417679	693690	745525	401389	446773	160868	388968	329028	554823	822198	261264	590866	708488	571668	904.437
	AHSG	2.0246e+07	4.87195e+07	7.35463e+07	2.4258e+07	6.61698e+06	5.20839e+07	1.50454e+08	3.32404e+07	5.63976e+06	2.90705e+06	4.00168e+06	8.42081e+06	896032	1.06427e+08	1.8761e+06	2.54674e+06	4.05519e+07	1.17866e+07	4.7973e+07	1.52834e+08	1.15194e+08	1.37889e+08	1.49225e+07	1.55829e+08	1.47316e+07	1.23943e+07	1.63704e+08	4.69307e+07	1.48129e+07	2.89748e+07	5.0673e+06	3.0186e+06	4.55946e+06	8.241e+07	1.02869e+08	9.04294e+07	2.63686e+07	5.50288e+07	1.27936e+07	1.72657e+06	1.51645e+08	7.84142e+07	1.23554e+08	1.20093e+07	5.82219e+07	5.55432e+06	1.81899e+08	129309
	APOE	3.52771e+06	4.87776e+06	3.10933e+06	6.1236e+06	1.20838e+07	6.06373e+06	1.35729e+06	4.96487e+06	7.76489e+06	1.88492e+06	7.50488e+06	1.1287e+07	1.87414e+06	5.20805e+06	5.1313e+06	5.35124e+06	2.84352e+06	4.21303e+06	7.56292e+06	4.95972e+06	2.48105e+07	7.51135e+06	7.60482e+06	3.18053e+06	8.13564e+06	2.04433e+06	9.50889e+06	1.42548e+07	6.72539e+06	1.3627e+07	2.78503e+06	5.35263e+06	9.5672e+06	5.5852e+06	2.98371e+06	5.09842e+06	1.22104e+07	4.53651e+06	2.41129e+06	1.06377e+07	4.01297e+06	3.85042e+06	1.34741e+07	4.18444e+06	3.86519e+06	5.87192e+06	6.31257e+06	56765.8
	APOH	12037.5	70753.7	136020	16731.4	40337.3	143789	83991.7	126149	12573.7	6442.23	10792.3	16493.7	16607.4	207810	9952.19	7573.23	168508	21973.7	118731	282112	508890	286416	142118	311052	20483.1	23971.9	323166	220759	54219.9	48361.2	7961.71	9341.04	31006.8	200412	121700	155880	26840.8	187491	56139	10704	155906	185757	265217	14614.5	275165	208955	210341	147.863
	BID	3.56433	417.697	671.303	1439.09	85.3274	111.716	131.702	507.752	479.795	231.303	302.961	174.338	228.118	188.983	88.9577	344.589	121.837	429.116	906.567	726.288	208.293	419.345	381.747	94.6918	233.482	141.369	404.071	216.065	222.267	277.762	256.858	78.4109	329.693	3148.07	191.067	0.0137534	506.247	359.129	564.372	432.939	573.187	64.018	32.3756	445.076	331.728	1720.66	109.749	82.5848
	C3	3.21265e+06	2.80179e+06	2.11293e+06	1.53315e+06	2.68367e+06	3.78526e+06	1.03188e+06	3.06917e+06	1.55844e+06	806103	3.42266e+06	2.36619e+06	1.38612e+06	2.23236e+06	1.93728e+06	2.94008e+06	2.07089e+06	1.18174e+06	2.37339e+06	515944	3.15514e+06	7.01541e+06	1.53912e+06	2.7878e+06	3.374e+06	729468	1.33162e+06	3.41792e+06	2.99095e+06	3.4425e+06	1.77036e+06	1.901e+06	2.90302e+06	1.14811e+06	3.25161e+06	3.76988e+06	1.84758e+06	4.79111e+06	546831	7.63582e+06	3.24399e+06	4.47846e+06	5.28412e+06	2.29241e+06	3.47473e+06	1.15808e+06	1.3235e+06	390350
	C5	125194	176696	68378.6	33158.7	301202	354247	30086.5	339126	42267.7	37783	327219	140637	117603	401348	169337	204872	212734	44510.3	212654	15765.7	367053	1.68075e+06	296717	472634	215603	87641.6	82740.6	410493	223809	236625	76970.9	121302	162758	344718	585922	311301	204686	503535	270625	2.26112e+06	639405	885374	1.57076e+06	72458	702365	52839.3	820367	115.435
	CD59	0.49811	362.199	1794.36	372.471	150.24	5185.93	1432.69	300.727	48.6033	151.004	321.154	329.795	154.581	13575.8	150.508	558.849	5247.1	217.866	1830.66	901.473	6890.58	15394.7	3301.73	5079.3	196.646	143.629	19024.1	2081.98	177.704	56.1282	127.21	150.149	186.408	7990.73	6679.84	14832.4	750.733	2268.38	137.369	551.915	4525.17	9370.21	12802.8	226.615	8039.74	1055.22	5770.34	241.53
	CDC42	369.462	513.856	206.115	1319.37	327.255	277.19	35.2824	213.373	378.023	62.3325	2454.81	198.782	134.982	480.342	495.861	227.847	563.655	86.9013	1327.35	1458.18	1098.84	704.498	1020.71	4585.1	431.87	512.467	156.516	260.755	365.917	2778.55	263.314	201.595	833.325	8868.48	2103.11	1009.1	730.616	478.951	1668.51	1810.53	2912.2	665.786	1397.06	498.731	427.816	2236.35	3649.69	851.159
	CSF1	22380.8	17018.6	6969.91	12645.6	9775.25	6344.97	11400	20604.3	28283	8317.76	13387.5	12473.6	255.361	5173.32	8229.02	11466.8	3270.39	9104.46	5478.56	144.156	4853.88	36255.9	29270.2	14949	40875.9	15134.2	15823.8	5218.8	6855.49	7533.34	11347.1	4847.62	14516.1	8780.74	8260.22	10050.3	11636.6	11212.3	17883.4	24689.1	5984.35	10345.4	8648.95	37164.2	6603.75	14345.2	15577.5	31316.5
	CTSB	0.440584	226.488	32.9966	106.436	150.789	316.066	821.841	1578.66	140.29	315.101	144.136	215.504	407.203	2515.73	245.639	101.343	52.9505	317.427	1548.18	1283.27	1585.07	4755.56	4309.24	1439.96	291.778	36.8512	8622.99	2581.04	226.034	284.582	38.1547	87.7376	25.9749	932.46	1277.72	4608.39	232.156	1262.86	62.3906	7344.05	214.617	239.246	6002.89	307.235	91.8554	1985.22	2636.89	3930.99
	CTSH	2.04641	217.26	140.116	397.448	982.906	99.7893	199.363	575.774	338.019	221.11	261.774	383.57	192.931	165.997	398.223	432.241	147.942	313.372	1679.01	55.2147	295.579	1477.95	2189.87	1577.46	896.316	82.0578	344.269	195.906	139.43	2085.27	984.029	287.526	822.186	447.876	142.248	1315.6	1427.01	1962.79	175.488	273.756	1580.63	1532.11	1563.19	49.0095	1899.06	1934.36	187.274	162.702
	CYCS	1027.31	147.241	988.474	988.913	146.98	413.366	683.267	96.0937	297.969	265.522	264.369	98.4802	510.895	230.932	1071.13	99.5954	200.215	32.6548	1103.52	1847.41	243.123	7619.92	150.999	887.995	2570.49	117.004	866.035	281.224	70.2618	2134.74	84.4639	331.159	960.662	4947.94	73.2541	827.131	1809.33	375.621	106.782	3685.95	246.487	190.214	803.72	216.388	93.2972	7989.21	1534.76	38284.8
	DDT	16330.9	1904.11	2185.72	58741.3	2177.83	533.314	4359.1	15230.5	9102	373.819	1858.24	127.517	360.968	5139.41	1930.51	1955.73	8100.4	2508.72	2010.34	42062.6	33637.3	81112	162512	45057.5	74422.5	2471.91	4622.29	1639.56	1881.32	2173.98	1128.69	1287.32	2944.58	2883.81	30576.8	30746.2	1622.4	1092.54	2642.69	36932	19688.1	2258.05	24374.9	1775.74	7918.87	193062	24527.7	296.133
	EIF5A	404.688	275.31	304.563	1016.68	376.421	257.485	431.377	1960.72	387.485	136.945	292.836	345.508	43.5321	90.6992	306.449	659.092	28.6621	255.682	244.166	74.303	84.101	624.061	360.063	452.604	504.3	32.8864	106.873	475.618	175.783	100.167	1256.22	139.815	167.033	9577.64	901.248	324.952	230.649	233.783	3391.25	105.297	499.905	217.38	57.001	884.61	628.135	504.995	686.811	1822.31
	F2	8.83884e+06	1.11845e+07	1.61903e+07	8.20098e+06	3.85565e+06	7.62899e+06	7.81854e+06	2.59585e+06	8.95533e+06	40727.7	107871	51212.4	213590	168279	100012	89565.7	175149	82661.4	56876.9	40429.5	120956	84375.3	245922	229167	64548.7	59086.7	124132	4.37652e+06	57080.6	63052.3	49972	75280.7	121884	230761	188584	237585	60509.5	168859	53028.3	82311.8	175007	127199	283037	36411.4	245257	73496.5	159020	49418
	FGB	37736.1	46623.7	19146	27277.8	32462	15383.3	24393.5	27671.7	27877.7	778987	4.64137e+06	2.24271e+06	2.93043e+06	5.93299e+06	3.17306e+06	2.76061e+06	8.11029e+06	2.80773e+06	3.34517e+06	1.41572e+06	3.88134e+06	5.29296e+06	1.45928e+06	6.19127e+06	4.1468e+06	1.09835e+06	2.36883e+06	24914.6	3.46067e+06	3.24284e+06	1.91961e+06	2.6534e+06	1.84932e+06	3.9118e+06	3.15896e+06	5.99088e+06	3.1069e+06	1.23151e+07	2.05457e+06	5.63226e+06	4.01242e+06	4.31489e+06	7.63521e+06	1.53479e+06	3.87477e+06	2.08407e+06	4.64231e+06	14224.1
	GAPDH	881.497	147.616	80.3561	1332.93	928.052	114.081	284.096	70.7544	117.206	112.953	81.3219	1031.05	445.877	614.947	1052.32	1306.24	262.748	354.412	1152.19	95.7439	1058.74	5701.16	144.209	955.684	952.414	423.135	267.447	468.67	839.685	1492.85	168.094	819.78	326.827	1175.39	22557.8	684.03	319.397	156.463	177.512	2267.83	819.228	102.422	861.272	1123.05	129.941	1084.49	24306.7	5322.29
	HPSE	50713.3	81699.7	60240.8	64712.8	25763.8	15357.1	1994.14	26800.5	53019.9	168.722	12208.7	2094.56	2479.16	3948.12	5630.23	5662.45	3111	3978.25	12587.7	16678.7	1918.23	85.4255	135.807	13505.1	3662.79	2502.19	472.994	36252.2	6770.14	6638.93	2141.51	6845.89	11264.9	20512.3	8607.2	9766.99	3789.99	4543.96	23692	35351.4	4810.48	7525.47	7201.67	11673.9	5288.86	69.2898	18319.6	190.412
	HRG	370574	177867	269696	450924	235038	56086.1	234308	227296	159318	100479	269001	140342	67857.2	90020.9	165796	106385	77699.6	63507.2	101766	165930	218647	36200.2	54015.6	145971	128651	77939.1	128256	150086	110582	209653	106375	164229	73583.9	158176	164711	75539.9	112517	62771.9	107517	205394	130239	101433	249577	105412	103404	79511.1	232006	233.251
	HSPE1	1.04064	73.0021	353.679	261.919	450.939	366.326	102.342	285.928	154.448	988.41	1147.16	775.876	248.207	175.088	1069.38	5096.25	2756.57	3869.63	143.996	6161.42	371.935	6279	2239.11	506.178	4700.68	1433.48	1021.75	328.728	4964.99	676.484	4755.93	313.732	148.435	14496.9	1804.32	6372.72	760.548	376.631	18801.3	16002.5	681.68	3899.35	3065.43	761.405	136.739	7017.59	17978.8	1501.41
	IGFBP3	6617.59	6784.6	60088.4	8172.41	7432.42	95936.8	118423	7845.77	7001.83	3153.87	8550.57	5435.31	5356.96	123776	6676.91	5499.85	47456.4	5711.89	23967.5	38110.2	17550.9	175293	4002.65	19692.6	86.3263	4008.69	509816	81225.6	6175.69	7003.28	6546.41	6088.02	134.436	28339.5	49606.9	17342.6	8170.95	98494.3	221.642	4881.81	11529	73133	18326.1	5202.04	42146.3	134.471	383656	352.234
	ILK	0.672416	4237.09	40.8452	14206.8	5775.95	317.328	115.47	72.2503	2917.18	90.9343	4858.49	2972.37	454.167	220.642	2263.17	269.172	140.652	308.371	5643.37	864.209	209.098	257.901	2044.18	527.687	118.106	40.5761	107.207	6627.34	3107.16	6193.18	2734.49	3040.89	2096.48	11289.6	300.192	0.147802	813.728	159.544	5088.15	4403.81	99.4099	126.616	97.324	7321.65	164.25	28148.5	3068.74	3774.37
	INHBC	1.91581	663.602	2873.73	124.735	175.026	4382.97	101.438	149.782	204.55	541.316	517.939	256.876	95.6181	3215.21	197.913	160.605	2423.33	203.939	4346.58	10324.2	9891.9	11512.2	3390.38	13127	94.4454	31.3844	5233.25	4054.92	285.531	70.5114	48.1688	215.59	60.7135	2902.38	4733.16	6933.47	311.957	2997.28	1927.02	1200.37	4439.25	7829.13	16375.3	43.8225	5204.11	106.274	7068.9	137.278
	INHBE	0.589815	92.4043	1154.76	111.474	121.966	848.106	228.941	81.3817	107.754	648.867	298.793	344.61	115.895	1444.2	201.071	200.82	111.883	268.84	1438.81	182.569	2050.89	2453.74	663.206	2399.88	3554.71	25.5328	2603.1	406.212	107.959	93.7224	207.69	237.307	220.053	621.384	981.507	1665.53	413.472	278.437	1355.73	316.366	1320.82	1762.77	2667.68	257.264	2182.2	342.079	1336.14	493.627
	LBP	75445.7	14728.4	6410.03	5090.4	30633.2	46398	1760.88	24832.4	9737.92	11402.5	62830.2	25087.5	42109.1	41011.4	24298.1	44148	32311.1	23374	59588.2	6168.73	34492	257493	65979	47499	272185	10533.8	5930.32	65226.4	34257.2	26282.9	40355.7	29828	46639.1	13966.9	19674.5	53010	24099.4	100884	32123.7	110570	20741	99404.7	71918.5	16849	49236	81369.2	82993.5	274.849
	LDHA	12226.3	2030.52	7296.82	9609.4	8154.08	2036.25	2274.4	6434.68	76.6595	1253.12	33676.7	23989.7	336.878	10691.5	3014.67	8756.61	10088.3	14334.2	31303.9	30771.2	36375.7	79036.8	75830	50997.6	71895.8	12482	11688.8	8591.2	20819.7	25060.4	18085.9	13578.7	40236.9	52036.5	33904.2	24335.2	30899	6814.03	31886.1	93158.3	26504.2	7654.65	47959.6	25243.6	11475.2	50463.6	27496.1	29314.1
	LGALS1	1415.64	1680.8	3425.44	1444.6	1281.55	2242.04	2481.05	5614.91	1186.06	1584.06	217.398	2270.89	6105.89	8106.4	10442.5	1883.93	8754.44	65.6759	6112.06	7772.73	2369.71	20909	1799.41	1961.49	21996.8	1315.6	3703.78	3387.49	8115.05	15900.9	1952.36	1291.92	3714.13	9688.06	3965.91	11120.6	2484.1	8037.84	3991.22	198.931	7194.4	8000.21	10377.4	2211.77	9638.06	31743.8	19663.3	3837.05
	LGALS3BP	848.789	649.612	967.81	253.209	546.107	10814.7	629.854	1313.37	164.313	115.186	157.396	1113.24	713.605	2429.4	185.145	538.349	2333.54	401.677	692.52	544.817	102.199	6873.67	319.804	1094.82	131.832	318.235	153.97	7984.06	870.257	691.964	180.325	273.834	708.093	762.75	1793	1191.87	294.332	2499.68	507.656	199.082	2405.02	1598.41	765.744	576.676	6525.68	233.43	1204.53	262.879
	MIF	7130.28	12275.3	9529.03	79678.5	4112.82	184.047	101.888	11907.4	4546.3	2156.33	4058.28	2620.83	79.9272	6614.43	4041.53	3238.76	7231.35	2482.34	23948.3	58642.2	31577.1	27471.4	33486.8	33827.8	4164.08	10930.4	5447.42	4520.78	7373.88	11561	3066.7	2198.31	12108	55853.9	29827.5	16754.5	8994.81	4268.77	55045.2	7013.75	22875.1	12767	28375.6	6899.69	12279	24075.1	44916.3	471.197
	MMP14	10092.7	12829.4	1909.02	14774.4	8883.44	1638.57	5024.97	9196.66	12403.8	10786.6	2160.28	14418.6	508.553	8761.61	9146.62	9006.34	1376.52	12832.7	2030.97	15172.2	36287.2	58147.8	43110.2	32880.7	73306.9	10182.8	24008.6	1666.64	1751.56	14165.3	11252.6	5527.55	42808	6933.34	23063.4	1944.02	14413.7	6119.68	10682.1	26671.7	2322.19	2464.51	58871.3	21755.6	2050.31	36602.3	16550.7	220.344
	MSTN	387.471	121.677	383.752	400.026	131.29	760.45	115.07	10773.5	335.515	537.658	268.508	195.219	121.234	814.392	323.075	352.174	170.092	46.4904	378.691	286.754	390.665	1139.15	213.94	314.224	234.949	38.8024	476.358	233.62	116.292	1679.02	1184.41	616.874	84.4733	333.564	221.421	4361.99	716.953	310.364	189.672	316.973	257.143	224.148	54.9463	376.333	124.298	510.495	136.311	699.166
	NME3	243.391	232.569	271.189	403.752	578.597	383.609	303.9	376.201	113.546	47.9751	428.733	182.596	175.493	256.371	278.622	134.482	333.514	70.3036	342.078	635.959	534.76	501.509	249.811	400.486	147.581	89.5914	330.829	120.657	79.13	678.58	219.835	45.8388	281.812	300.38	667.477	549.931	357.478	1368.17	88.6585	606.605	510.735	286.737	489.402	367.86	281.22	213.425	931.159	558.326
	ORM2	424193	435500	489138	148591	322711	546344	164308	621150	165707	93707.2	549248	189514	988537	472752	274883	984007	774913	140621	658504	213651	207851	464612	263378	552336	257278	245467	649936	323764	397952	302254	242829	405481	789620	317066	960870	668978	234270	637588	279247	250949	432421	1.1495e+06	371781	158189	744165	833120	374727	6427.62
	PDCD6	3084.47	1047.98	267.706	7928.15	752.156	393.746	81.7905	3161.33	792.115	354.711	9032.43	3130.33	553.612	1002.69	1045.68	1208.81	1666.21	685.67	3224.21	3838.03	1626.17	5638.2	14068.8	6393.85	1052.56	703.757	1162.17	650.057	1149.46	5491.76	1307.98	448.473	13693	1219.75	1094.44	5864.17	4397.29	831.602	1396.1	31829.6	4316.25	1261.77	16621.2	1412.65	1211.73	17309.6	3513.61	876.932
	PF4	71430	317843	1.16577e+06	116292	24987.2	226848	533384	191254	31073.7	228.136	1272.65	1981.55	116.682	157369	956.926	363.087	171245	1289.23	171177	700787	301543	173834	68968.6	399581	4235.31	24951.3	383891	721333	2233.05	44981	83.6359	518.954	31431.5	541560	182227	402810	21974	186764	360744	850.965	248756	346148	659707	1939.03	199985	13789.3	605438	1330.43
	PF4V1	250712	1.16982e+06	1.39473e+06	279150	152203	731724	1.06234e+06	560334	162464	5254.77	8895.53	23784.4	4983.11	399887	23900.6	10036.1	271527	18148.9	701209	1.39326e+06	600215	404718	293832	1.10561e+06	22381.6	88760.7	485745	1.84194e+06	42281.1	97157.1	7744.84	15042	124921	1.25474e+06	596765	592515	57178.2	413603	550221	15926	436080	1.31874e+06	918799	46211.6	302734	31248.6	1.17394e+06	2791.43
	PGLYRP1	0.241437	140.397	235.427	830.646	52.5265	1908.13	470.971	296.183	386.521	53.6957	65.3412	681.942	224.538	96.9895	217	158.646	1462.71	152.452	379.12	318.905	8529.52	4240.78	149.531	9745.56	181.458	41.4013	249.743	463.605	189.664	57.4184	159.92	20.3318	183.349	582.431	6683.89	2097.69	294.337	312.192	271.741	340.425	5588.19	3311.21	4481.65	123.259	2975.15	481.348	1353.86	183.944
	PLA2G7	12157.3	17332.7	4042.58	10892.3	1322.59	3529.56	644.913	3614.57	741.47	291.268	24288.8	5513.85	4669.09	4646.35	11016.1	2004.01	4979.06	5220.45	12531.7	18782.9	26038.2	20463	30580.7	31713.7	5739.27	4198.21	757.65	9404.13	12785.3	19925.7	10512.2	9828.76	8973.39	17773.1	5831.27	17722.6	4033.96	3814.43	5980.14	29467.8	416.237	11088.2	81939.3	11334.9	531.819	19771.9	8859.26	137.889
	PRDX2	7858.44	6667.57	62431.3	218920	6639.54	5195.13	16252.9	138758	7810.31	17031.3	3647.27	2950.26	2594.84	18576.9	31338.5	8357.57	4585.97	11232.7	31537	149453	82339.6	33373.5	126492	38372.7	3689.39	70150.3	13809	6634.72	15759.3	64835.5	3735.28	12348.4	36005.5	145174	81689.9	9642.03	52853.6	2874.05	65379.2	3719.14	36077.3	86.8263	9853.4	58376.8	3292.73	43847.4	70781.3	9315.36
	PROS1	73127.3	4285.99	695.587	199.601	6063.54	33324.5	513.841	5142.46	101787	19.4078	6690.69	192.031	4755.52	4194.5	48.6633	241.737	5775.72	97.71	213.431	9857.19	288.586	45340	281.12	378.551	130.214	104610	3587.63	5159.19	57884.2	133.068	123813	8588.93	17472.7	1154.76	276.951	0.332635	130.268	5054.64	645.735	342.137	1283.86	38917.7	5274.19	259.117	3289.24	195.96	142.997	274.708
	PSAP	5010.5	142.701	31524	334.454	6098.3	7615.02	1647.08	4330.75	2489.69	10078.8	16868.2	5697.35	583.987	9435.06	2161.28	5553.65	10862.9	273.085	10882.7	1652.6	6189.29	13694.8	260.562	14242.4	6235.07	1534.85	33241.3	8472.18	5435.67	2994.34	12845	4963.88	5551.81	15049.8	30088.2	24583.8	8252.73	10305.3	1970.11	4182.36	8899.72	30282.7	21429.2	10279.1	14793.5	7730.93	12946.2	7837.32
	RARRES2	3188.79	1863.15	1677.37	6108.49	3596.28	266.423	82.8548	1735.33	2745.25	6475.26	8291.49	13644.9	3789.64	4897.31	22756.2	46378.7	3941.04	9117.43	7034.3	2358.47	13100.3	13570.1	6961.31	12499.4	7279.41	240.395	14834.1	2234.55	34376.4	23155.6	4404.29	31413.2	2660.4	2914.66	8265.39	12403.7	12173.6	33881	1531.63	68642.1	9691.42	34819.1	28838.3	35629.1	12376.2	3217.94	4696.56	311.871
	RHOA	26.123	291.891	1361.55	1241.38	370.953	577.03	932.589	141.065	682.501	252.281	982.474	53.8359	670.634	107.162	842.276	71.4486	505.714	358.807	1030.42	10498.9	1000.48	358.077	564.846	4208.35	1347.97	79.2796	394.534	470.253	43.8691	645.723	117.626	663.911	440.277	14531	840.849	2582.44	553.349	357.722	7671.73	1731.36	1084.44	92.5567	6930.85	260.36	99.7532	1687.05	11767.3	9944.38
	S100A12	678.081	765.134	7700.3	9174.36	2929.12	1030.33	850.296	714.684	4216.63	7409.11	6016.68	1282.25	163.97	236.792	861.577	11950.6	805.968	463.136	693.985	11892.6	10057.1	31781.5	111009	5408.99	90187.1	11015.5	248.133	731.877	5165.5	4731.74	2222.56	10734.5	12018.7	14170.4	7089.21	1442.65	6482.8	4533.61	6067.14	13235.4	9730.06	3175.03	7273.31	6778.83	1048.1	293697	771.493	16576.5
	S100A8	46658.1	30566	78256.4	95924.2	44011.3	17722.4	15118.7	29154.8	39359.7	81757.1	198796	79639.8	29647.7	21834.8	53751	136734	12796.4	29869	14940.7	76832.1	29543.7	131171	1.0955e+06	120750	582559	81798	13462	27427.4	73314.4	389911	44324.1	120448	234930	126420	102973	131275	164752	67805.1	25551.8	770679	137159	44939.7	147271	226966	45462.8	4.42978e+06	41442	161.163
	S100A9	141957	91543.2	145668	157908	98461.7	76522.3	137170	154332	165560	79352.8	202448	128122	26836.8	58339.6	32544.2	234810	39612.6	85831	19633.7	467612	23419.7	2.59986e+06	750773	118619	1.47229e+06	293059	38989.4	234365	139648	369820	59309.9	84350.3	596035	290166	256434	115349	237477	79459.3	44847	251978	238396	88789.7	97685.2	391672	122374	9.85065e+06	172119	7135.66
	SERPINA1	4.06001e+06	2.81701e+06	4.85017e+06	2.315e+06	4.3161e+06	2.14427e+06	1.88659e+06	3.57489e+06	3.54684e+06	1.14413e+06	4.65664e+06	4.81766e+06	2.32682e+06	4.30114e+06	3.12694e+06	4.25964e+06	4.90644e+06	3.3157e+06	7.87353e+06	2.57497e+06	3.41121e+06	4.47906e+06	1.94599e+06	4.37572e+06	9.03222e+06	986520	5.57958e+06	2.2567e+06	4.92878e+06	6.44565e+06	2.12617e+06	5.75528e+06	5.69961e+06	4.6383e+06	3.33568e+06	7.955e+06	3.04295e+06	7.48898e+06	1.64457e+06	7.22186e+06	1.8494e+06	3.78858e+06	1.65746e+06	2.99208e+06	3.90289e+06	6.14078e+06	2.87927e+06	18887.7
	SERPINA3	1.17253e+06	728979	1.40009e+06	272507	902054	936513	545380	748908	635345	143726	766248	634133	688442	960442	383055	621964	937841	452409	612479	63989.6	197580	1.8505e+06	646723	755607	1.63698e+06	340404	683282	895865	608346	667947	422847	800562	2.42303e+06	1.10192e+06	1.76168e+06	1.10264e+06	516069	2.16634e+06	677333	811679	398915	1.52168e+06	478659	480877	967051	2.17624e+06	832614	13368.9
	SERPINE1	4864.37	947.441	1818.47	2448.02	2506.19	928.634	474.274	275.833	1085.73	498.949	4006.86	939.14	4752.26	140.012	5362.64	513.443	570.207	686.923	1871.57	575.051	572.097	305.885	630.344	454.822	7344.26	115.882	60.6394	2901.08	798.456	5087.89	272.299	2463.52	2851.54	205.061	44.7832	459.244	1040.85	404.074	622.205	3693.24	543.674	963.849	3496.2	216.471	955.323	3871.91	32.2919	474.6
	SERPING1	1.41265e+06	2.53476e+06	2.98447e+06	575318	2.3661e+06	2.67753e+06	887517	2.25896e+06	1.34647e+06	302796	827479	526887	845623	3.71547e+06	822260	745140	9.02928e+06	507407	701252	247851	910580	4.12249e+06	959896	2.22144e+06	1.44125e+06	580304	1.3462e+06	3.78096e+06	1.50943e+06	1.2153e+06	559750	811248	978153	2.96104e+06	5.29663e+06	3.75948e+06	626697	8.97539e+06	1.51424e+06	1.8925e+06	3.22756e+06	3.83879e+06	1.78344e+06	641362	6.72185e+06	1.40084e+06	3.54433e+06	108886
	SOD1	0.780883	277.199	97.975	1036.72	439.516	127.236	365.159	197.459	151.005	34.1635	152.83	270.925	151.086	114.524	35.6554	84.7118	33.8427	144.074	680.188	6873.82	62.2946	3721.9	305.947	117.522	1131.17	106.532	655.45	137.491	21.4145	209.917	316.988	77.4085	1128.49	15465.4	266.196	0.000245009	275.16	55.9444	1322.06	77.8742	581.731	50.6519	27.8087	456.603	301.205	1896.74	8225.39	196.112
	STAT3	703.413	8304.33	18010.2	14031.1	5629.66	20097.3	18896.1	21948.4	15337.2	5575.34	16121.2	18141.9	22443.6	6845.09	11522	15424.3	50.6357	105543	1687.62	85.0265	19287.4	10191.2	16024.1	1383.2	145676	697.044	21887.2	8111.05	53589	1582.22	5611.78	86148.3	23776.3	16927	225.556	32920.9	5606.53	665.556	53187.2	16701	7939.71	16558.5	163.663	19639.4	397.69	17866.1	24.2169	207.677
	TF	12392.5	16316	34766	13326.8	7571.77	76512.8	81012.3	40169.5	2502.3	80.9175	238.321	3796.62	652.228	85261.9	180.62	312.139	69166	1422.47	108328	27225.3	134716	168673	152.247	19087.7	7710.05	4.77458	130224	400224	1233.61	13494	1252.67	400.39	11491.6	62818.4	3253.92	61504.5	5052.35	116522	12215.4	471.81	82237	84493.5	20500.5	733.269	30419.7	7174.88	72383.5	559.32
	THBS1	41203.2	25146.8	133392	44448.5	27017.1	47009.4	25716.1	36181.1	36973.1	2433.76	2678.44	8296.2	7173.38	1100.75	20382.2	86357.6	1830.71	5762.43	1626.42	1389.12	2135.7	5682.43	20402.9	8915.67	7715.54	5353.09	483.677	38755.8	18365.2	24978.2	1928.65	27122.4	55231.3	18048.9	2866.75	2035.82	10458.3	1962.55	10426.4	247090	22693.9	24942.4	1907.77	52376.7	1610.2	1021.11	3938.7	17497.2
	YWHAE	208.723	634.128	208.596	321.459	81.1412	201.384	267.992	666.128	605.84	320.537	422.875	1367.14	209.432	625.216	488.291	497.689	71.7906	464.408	1129.17	1266.02	149.495	4102.06	3489.86	1643.17	257.084	3096.28	144.788	695.386	2170.09	455.676	211.133	206.284	1089.88	11774.2	2217.46	2578.94	833.332	7932.23	2694.69	178.766	2390.37	1408.07	867.188	938.463	240.901	8268.95	1359.64	7577.23
	YWHAH	41.2757	368.479	181.85	398.663	96.1005	329.463	436.701	94.5751	72.6622	675.533	86.5395	773.366	333.292	237.146	987.669	976.055	3246.79	87.472	857.549	211.674	141.932	3579.03	164.493	1279.1	177.81	1304.43	156.11	421.102	815.045	312.204	154.896	91.7925	1088.74	2480.61	1408.79	2041.6	344.752	919.472	16468.2	1375.49	1149.74	492.928	154.576	3453.3	1040.63	2111.65	13681.9	4954.06
	YWHAQ	264.526	658.314	422.059	454.361	269.752	337.983	182.773	345.517	234.59	235.559	249.794	831.359	223.73	461.958	295.054	390.153	256.892	488.401	340.082	940.084	99.0225	2605.13	264.513	903.961	181.651	766.723	343.603	606.703	1110.27	469.335	166.369	332.149	834.271	1452.62	171.368	274.745	532.725	467.78	7868.48	380.089	598.049	75.5953	608.915	226.194	368.831	1618.61	3702.15	2447.75
	YWHAZ	6662.57	19090.9	4738.66	5898.22	8005.33	9115.2	3190.89	4006.41	4100.9	3581.74	3455.14	26438.2	2608.8	4777.09	3667.84	4677	9947.24	7343.09	11439.7	24327.8	1845.81	133351	40135.8	24677	9741.19	20244.2	3965.44	7024.68	28036.2	5364.7	2340.91	4312.48	31163.1	207092	23899.5	9611.06	10512.4	10746.3	173734	4993.11	16948.8	3375.71	13843.2	32395.2	13778.6	84104.4	134901	62741.4
[truncated: 113 more columns]

## Sheet: Figure3c
	Figu 3c Expression level change (log2(x+1)-scaled original value) of selected proteins across four disease severities.
	PatientID	Status		SampleID	P316	P268	P270	P282	P289	P258	P260	P263	P265	P280	P287	P292	P293	P299	P300	P301	P320	P322	P052	P022	P297	P304	P309	P311	P314	P317	P001	P003	P004	P005	P010	P013	P014	P015	P016	P018	P019	P020	P025	P026	P027	P028	P029	P030	P031
	P001	Asymptomatic		C5	438754	1257263	64542.5	115.435	52839.3	344718	270625	41206.5	31630.4	87641.6	820367	30983.3	373423	656594	288467	299603	87350.6	50827.1	1627525	482309	62890.2	807328	286190	28665.5	15765.7	454843	44510.3	809618	311300	212734	490363	133707	639405	83841.5	204686	72457.9	199981	216390	71337.3	379322	223809	432128	236625	973242	503535
	P002	Asymptomatic		LBP	58020.1	322856	149893	274.849	81369.2	13966.9	32123.7	13374.4	19551.1	10533.8	82993.5	24820.9	19586.5	90419.2	27962.5	30466.9	2502.51	10346.8	76418.1	28390.7	31516.5	41707.1	31767	27760.9	6168.73	46592.3	23374	67593	53010	32311.1	55738.3	7616.21	20741	29080.3	24099.4	16849	22139.5	20310	37247.7	53738.6	34257.2	28235.2	26282.9	92387.9	100884
	P003	Mild		S100A12	28652.2	1651.21	94837.3	16576.5	293697	14170.4	6067.14	1807.99	13816.3	11015.5	771.493	11412.7	14579.1	15197.4	28700	22650.7	113.256	37.5335	14804.2	501.18	1178.98	274.939	21534.8	4526.31	11892.6	1664.05	463.136	4006.71	1442.65	805.968	18365.1	1039.95	9730.06	403.352	6482.8	6778.83	2946.92	227.19	5950.27	3346.1	5165.5	5560.94	4731.74	10169.8	4533.61
	P004	Mild		S100A8	208204	438224	717869	161.163	4429785	126420	25551.8	42869.3	240240	81798	41442	88357.5	73978.4	234054	535190	90877	40832.7	37357.6	247481	33411.7	18215.3	79843.8	22719.2	40571.9	76832.1	58448.8	29869	115625	131274	12796.4	295600	48863.4	137159	30104.5	164752	226966	77990.1	43488.8	82176.1	58184.7	73314.4	116003	389911	308168	67805.1
	P005	Asymptomatic
	P006	Asymptomatic
	P007	Asymptomatic
	P008	Asymptomatic		Group	Symbol	Mean1	Mean2	Foldchange	Log2foldchange	P values	Padj	Up/Down	Method
	P009	Asymptomatic		Mild VS Asymptomatic	LBP	36528.7	21547	1.6953	0.761542	0.000631771	0.00410813	Up	BH
	P010	Mild		Severe VS Asymptomatic	LBP	33361.7	21547	1.54832	0.630704	0.00436325	0.0183754	Up	BH
	P011	Mild		Critical VS Asymptomatic	LBP	126774	21547	5.88361	2.5567	1.27325e-06	3.43507e-05	Up	BH
	P012	Mild		Severe VS Mild	LBP	33361.7	36528.7	0.913301	-0.130838	0.782891	0.871016	Down	BH
	P013	Mild		Critical VS Mild	LBP	126774	36528.7	3.47054	1.79516	0.000179348	0.00151273	Up	BH
	P014	Mild		Critical VS Severe	LBP	126774	33361.7	3.8	1.926	0.00018118	0.0015248	Up	BH
	P015	Mild		Mild VS Asymptomatic	S100A8	134872	52010.7	2.59315	1.37471	2.71137e-05	0.000344952	Up	BH
	P016	Mild		Severe VS Asymptomatic	S100A8	81492.9	52010.7	1.56685	0.647864	0.0597464	0.139531	Up	BH
	P017	Mild		Critical VS Asymptomatic	S100A8	701970	52010.7	13.4966	3.75453	9.39842e-07	2.75444e-05	Up	BH
	P018	Mild		Severe VS Mild	S100A8	81492.9	134872	0.604225	-0.726842	0.0402336	0.103341	Down	BH
	P019	Mild		Critical VS Mild	S100A8	701970	134872	5.20473	2.37982	0.000128634	0.00114794	Up	BH
	P020	Mild		Critical VS Severe	S100A8	701970	81492.9	8.61388	3.10666	3.29566e-05	0.000403109	Up	BH
	P021	Mild		Mild VS Asymptomatic	S100A12	6500.89	2709.04	2.3997	1.26286	0.00691204	0.0263725	Up	BH
	P022	Mild		Severe VS Asymptomatic	S100A12	5481.68	2709.04	2.02348	1.01684	0.0368962	0.0967952	Up	BH
	P023	Mild		Critical VS Asymptomatic	S100A12	65252.4	2709.04	24.0869	4.59018	6.39442e-08	3.86101e-06	Up	BH
	P024	Mild		Severe VS Mild	S100A12	5481.68	6500.89	0.843221	-0.246018	0.803121	0.885269	Down	BH
	P025	Mild		Critical VS Mild	S100A12	65252.4	6500.89	10.0375	3.32732	1.71117e-06	4.14604e-05	Up	BH
	P026	Mild		Critical VS Severe	S100A12	65252.4	5481.68	11.9037	3.57334	5.5625e-06	9.93415e-05	Up	BH
	P027	Mild		Mild VS Asymptomatic	C5	341925	156003	2.19179	1.13211	0.00372641	0.0164362	Up	BH
	P028	Mild		Severe VS Asymptomatic	C5	491646	156003	3.15153	1.65605	1.79263e-05	0.00024531	Up	BH
	P029	Mild		Critical VS Asymptomatic	C5	720401	156003	4.61788	2.20723	0.000691021	0.00441559	Up	BH
	P030	Mild		Severe VS Mild	C5	491646	341925	1.43788	0.523941	0.027803	0.0779961	Up	BH
	P031	Mild		Critical VS Mild	C5	720401	341925	2.1069	1.07512	0.0536962	0.129034	Up	BH
	P032	Mild		Critical VS Severe	C5	720401	491646	1.46528	0.551181	0.606857	0.738242	Up	BH
	P033	Mild
	P034	Mild
	P035	Mild
	P036	Mild
	P037	Mild
	P038	Mild
	P039	Mild
	P040	Mild
	P041	Mild
	P042	Mild
	P043	Mild
	P044	Mild
	P045	Mild
	P046	Mild
	P047	Mild
	P048	Mild
	P049	Mild
	P050	Mild
	P051	Mild
	P052	Mild
	P053	Mild
	P054	Mild
	P055	Mild
	P056	Mild
	P057	Mild
	P058	Mild
	P059	Mild
	P060	Mild
	P061	Mild
	P062	Mild
	P063	Mild
	P064	Mild
	P065	Mild
	P066	Mild
	P067	Mild
	P068	Mild
	P069	Mild
	P070	Mild
	P071	Mild
	P072	Critical
	P073	Critical
	P074	Critical
	P075	Critical
	P076	Critical
	P077	Critical
	P078	Critical
	P080	Critical
	P081	Critical
	P082	Critical
	P083	Critical
	P084	Critical
	P085	Critical
	P086	Critical
	P087	Critical
	P090	Severe
	P093	Severe
	P095	Severe
	P096	Severe
	P097	Severe
	P098	Severe
	P100	Severe
	P101	Severe
	P102	Severe
	P103	Severe
	P104	Severe
	P105	Severe
	P107	Severe
	P108	Severe
	P109	Severe
	P111	Severe
	P112	Severe
	P113	Severe
	P115	Severe
	P116	Severe
	P117	Severe
	P118	Severe
	P119	Severe
	P120	Severe
	P121	Severe
	P122	Asymptomatic
	P123	Asymptomatic
	P124	Asymptomatic
	P125	Asymptomatic
	P126	Asymptomatic
	P127	Asymptomatic
	P129	Asymptomatic
	P130	Asymptomatic
	P131	Asymptomatic
	P134	Asymptomatic
	P136	Asymptomatic
	P139	Asymptomatic
	P140	Asymptomatic
	P141	Asymptomatic
	P143	Asymptomatic
	P144	Asymptomatic
	P145	Asymptomatic
	P146	Asymptomatic
	P147	Asymptomatic
	P149	Asymptomatic
	P150	Asymptomatic
	P153	Asymptomatic
	P154	Asymptomatic
	P156	Asymptomatic
	P159	Asymptomatic
	P160	Asymptomatic
	P161	Asymptomatic
	P162	Asymptomatic
	P164	Asymptomatic
	P166	Asymptomatic
	P167	Asymptomatic
	P168	Asymptomatic
	P169	Asymptomatic
	P170	Asymptomatic
	P171	Asymptomatic
	P175	Asymptomatic
	P177	Asymptomatic
	P178	Asymptomatic
	P179	Asymptomatic
	P180	Asymptomatic
	P181	Asymptomatic
	P182	Asymptomatic
	P183	Asymptomatic
	P184	Asymptomatic
	P185	Asymptomatic
	P186	Asymptomatic
	P187	Asymptomatic
	P188	Asymptomatic
	P189	Asymptomatic
	P190	Asymptomatic
	P191	Mild
	P193	Asymptomatic
	P194	Asymptomatic
	P195	Asymptomatic
	P197	Mild
	P198	Asymptomatic
	P199	Asymptomatic
	P200	Asymptomatic
	P202	Asymptomatic
	P221	Mild
	P222	Severe
	P224	Severe
	P225	Severe
	P226	Severe
	P227	Severe
	P228	Severe
	P229	Severe
	P230	Severe
	P233	Critical
	P234	Severe
	P235	Severe
	P236	Severe
	P237	Severe
	P238	Severe
	P239	Severe
	P241	Severe
	P243	Mild
	P244	Mild
	P245	Mild
	P246	Mild
	P247	Mild
	P248	Mild
	P249	Mild
	P250	Mild
	P251	Mild
	P252	Mild
	P258	Mild
	P260	Mild
	P263	Mild
	P265	Mild
	P268	Critical
	P270	Critical
	P280	Mild
	P282	Critical
	P287	Mild
	P289	Critical
	P292	Mild
	P293	Mild
	P297	Severe
	P299	Mild
	P300	Mild
	P301	Mild
	P304	Severe
	P309	Severe
	P311	Severe
	P314	Severe
	P316	Critical
	P317	Severe
	P320	Mild
	P322	Mild
	P079	Critical
	P088	Severe
	P089	Severe
	P091	Severe
	P092	Severe
	P094	Severe
	P099	Severe
	P110	Severe
	P114	Severe
	P106	Severe
[truncated: 116 more columns]

## Sheet: Figure3d
	Fig 3d Heatmap representing metabolite expression in phenylalanine, tryptophan metabolism, and arginine biosynthesis pathways.
	SampleID	P167_261	P168_262	P166_260	P175_269	P164_258	P161_255	P162_256	P169_263	P170_264	P060_147	P047_142	P040_145	P033_150	P088_144	P066_153	P061_149	P005_164	P001_158	P109_034	P314	P119_036	P073_029	P080_027	P094_031	P076_025	P280	P112_113	P178_272	P027_148	P029_099	P039_140	P063_154	P081_139	P258	P118_138	P004_146	P016_143	P031_151	P260	P050_069	P014_121	P097_063	P104_055	P018_065	P084_052	P289	P287	P282
	L-arginine	4.47532e+08	1.65368e+08	277641442	2.1387e+08	3.71599e+08	3.61037e+08	2.73161e+08	3.47811e+08	2.42064e+08	307338490	2.02326e+08	1.22146e+08	2.93022e+08	1.89257e+08	1.04989e+08	3.18175e+08	193542354	331844122	2.81935e+08	8.3611e+07	1.91144e+08	156018290	1.57876e+08	2.03122e+08	54799389	1.47582e+08	3.68761e+07	2.79645e+08	2.13895e+08	2.42874e+08	9.92996e+07	2.06725e+08	1.78776e+08	2.44883e+08	1.85847e+08	2.01814e+08	2.62446e+08	1.93714e+08	210919961	1.81806e+08	8.01506e+07	2.49991e+08	1.46059e+08	1.50988e+08	1.44302e+08	8.17592e+07	1.05587e+08	1.80911e+08
	L-glutamine	3.96027e+08	3.82569e+08	4.5399e+08	4.54836e+08	3.81629e+08	3.97974e+08	2.72101e+08	4.718e+08	3.65297e+08	5.60667e+08	6.2559e+08	4.82026e+08	5.74996e+08	306273580	4.88291e+08	7.22048e+08	3.50176e+08	3.45353e+08	3.9362e+08	358891199	318736489	1.60276e+08	1.32616e+08	2.51757e+08	7.47578e+07	5.17137e+08	3.61714e+08	4.01527e+08	4.70741e+08	4.32992e+08	4.01798e+08	3.30176e+08	2.03211e+08	3.53896e+08	3.09757e+08	393999044	3.49922e+08	3.55869e+08	4.55558e+08	3.8817e+08	3.76938e+08	5.5199e+08	3.41493e+08	3.50232e+08	3.25365e+08	4.65827e+08	3.11959e+08	2.73261e+08
	N-acetylornithine	6.02938e+06	3.61353e+06	4.80463e+06	1.03109e+07	6.34785e+06	1.17662e+07	4.64902e+06	1.33591e+07	4.776e+06	6.85835e+06	7.35545e+06	1.02865e+07	8.39985e+06	8.90688e+06	9.3085e+06	3.90521e+06	8.90993e+06	7.07799e+06	3.16073e+06	3.83942e+06	4.05758e+06	1.35525e+06	1.76514e+06	3.31116e+06	4.71658e+06	5.60585e+06	5.47516e+06	9.0041e+06	8.59314e+06	4.47283e+06	1.24685e+07	4.03705e+06	2.49476e+06	5.06044e+06	12070718	4.65078e+06	4.69522e+06	7.10321e+06	6.36197e+06	3.4261e+06	2.53666e+06	4.26927e+06	3.24277e+06	5.56176e+06	6.5821e+06	1.40974e+06	5.55068e+06	2.237e+06
	2-hydroxycinnamic acid	1596294622	1749377138	1311033013	3079450063	1377577487	1063123740	1591281737	1771328038	1860273015	1586903124	2011848260	3006716445	1705665141	2633269752	2211190445	1731424985	2573497827	2814387849	1172950319	1968571515	2947106825	1517309715	6.26914e+08	2357836309	1508913241	1813384855	1761656618	2067042684	1959829698	1653161354	2354581215	2434545674	1508956626	1563303070	1704833306	1966128776	1846861673	1785503300	1158784762	2005067987	1979236943	2054039330	1822773899	2167726785	1799140875	1221556178	1412298773	2047565867
	Indole-3-acetamide	384892	230938	493998	212658	367741	484100	289069	446144	426929	435994	538050	953558	356548	446746	602474	435962	831806	567436	861068	417890	735081	1.17906e+06	532724	354089	596207	354069	661278	458264	474914	505636	706486	262316	273407	446466	568285	518489	269412	485958	547741	941601	223731	668832	367121	656989	342284	925374	454736	489556
	5-hydroxyindoleacetate	1.1825e+08	4.28879e+07	5.91034e+07	1.31887e+08	5.49259e+07	7.48677e+07	6.12544e+07	160842271	7.69717e+07	1.04122e+08	233297639	2.26111e+08	9.58385e+07	9.6799e+07	1.41792e+08	1.55493e+08	1.7214e+08	1.07311e+08	9.95667e+07	1.77364e+08	1.47758e+08	3.3614e+08	471202968	106362900	4.43311e+08	7.00746e+07	1.95783e+08	5.76841e+07	1.1023e+08	1.53388e+08	1.17847e+08	8.29394e+07	6.65559e+07	6.18474e+07	1.51006e+08	1.23049e+08	7.83527e+07	1.35376e+08	1.26944e+08	1.08193e+08	6.78605e+07	2.50246e+08	8.52959e+07	8.46872e+07	119799597	5.54331e+08	139728103	2.42573e+08
	L-kynurenine	7.07866e+07	2.94823e+07	4.31716e+07	5.05565e+07	4.19791e+07	5.18998e+07	4.80572e+07	108247010	5.96458e+07	7.93282e+07	1.96543e+08	1.1604e+08	7.14426e+07	73413279	1.06501e+08	7.67112e+07	1.15842e+08	7.83511e+07	7.5978e+07	7.91002e+07	1.02179e+08	1.86059e+08	2.07806e+08	7.39594e+07	2.58575e+08	5.20751e+07	1.03285e+08	4.3023e+07	8.00315e+07	7.85601e+07	7.78791e+07	6.47809e+07	5.01721e+07	4.71697e+07	9.64297e+07	8.70258e+07	6.11544e+07	7.60237e+07	8.20795e+07	8.49453e+07	3.76587e+07	1.40137e+08	5.58672e+07	6.30758e+07	6.41892e+07	2.77895e+08	6.36118e+07	1.1395e+08
	L-tryptophan	4.48874e+07	2.26021e+07	4.38713e+07	3.29117e+07	4.10274e+07	3.6358e+07	2.53712e+07	3.14338e+07	4.56939e+07	5.52175e+07	6.07847e+07	6.45126e+07	6.18453e+07	6.29442e+07	6.13444e+07	5.79813e+07	8.31818e+07	9.97781e+07	3.20754e+07	4.44231e+07	9.23796e+07	2.51358e+07	1.06106e+07	8.03131e+07	4.90016e+06	3.98816e+07	4.82332e+07	4.2078e+07	6.41979e+07	4.7978e+07	5.88725e+07	7.63733e+07	1.96328e+07	3.15158e+07	3.43149e+07	6.88481e+07	5.34479e+07	4.96712e+07	2.59422e+07	3.09779e+07	2.74425e+07	2.87519e+07	2.80743e+07	4.10742e+07	4.05236e+07	6.95334e+06	2.7227e+07	2.17789e+07
	4-hydroxy-2-quinolinecarboxylic acid	2.20053e+06	1.59235e+06	1.3764e+06	2.07857e+06	2.23041e+06	1.12676e+06	1.42366e+06	3.47551e+06	3.37504e+06	2.26078e+06	2.21272e+06	2.55232e+06	2.806e+06	3.19486e+06	2.23375e+06	1.93206e+06	4.28693e+06	1.81933e+06	2.58001e+06	1.39574e+06	3.82867e+06	1.03081e+07	1.96111e+07	2.17582e+06	3.0039e+07	1.28193e+06	3.46526e+06	1.53609e+06	2.84614e+06	2.28647e+06	2.03909e+06	1.33248e+06	2.13878e+06	1.34879e+06	1.68192e+06	1.79505e+06	1.34929e+06	1.48972e+06	1.5459e+06	4.16937e+06	930554	3.06043e+06	1.56545e+06	1.62932e+06	1.14992e+06	1.05075e+08	1.54231e+06	4.37422e+06
	Phenylacetylglycine	45151.5	95608.8	25097.5	106337	918082	171384	183483	236828	71985.9	69989.7	45989.7	65822.4	95405.4	383608	59509.6	78412	47462.6	31302.7	28971.6	67963.5	91003.3	46831.6	89732.6	79630	224382	130893	64873.5	226277	71663.9	58908.8	119790	56233.6	208285	64544.8	60127	84592.3	50780.9	41826.6	47691.6	41894.3	58015.2	32755.8	67898	54648.3	64529.9	330384	100143	60077
	Anthranilic acid	1.48864e+06	1.2241e+06	1.66942e+06	1.03759e+06	1.27327e+06	1.17639e+06	2.04139e+06	1.9881e+06	1.6479e+06	2.15803e+06	2.37945e+06	2.94659e+06	2.92829e+06	2.38689e+06	1.98901e+06	3.54824e+06	2.42718e+06	2.31961e+06	3.54256e+06	3.55008e+06	3.12262e+06	5.56945e+06	4.19273e+06	3.32941e+06	8.90751e+06	2.63751e+06	1.4503e+06	1.37562e+06	3.40724e+06	2.42022e+06	2.10213e+06	1.76272e+06	1.84337e+06	1.70574e+06	2.02449e+06	2.44713e+06	3.36164e+06	1.55088e+06	1.90492e+06	2.95596e+06	1.55889e+06	4.09641e+06	2.35477e+06	1.83191e+06	1.81962e+06	1.59327e+07	2.13209e+06	4.7249e+06
	2-amino-3-methoxybenzoic acid	1.66123e+06	2.10493e+06	1.16221e+06	1.1116e+06	1.41151e+06	724938	1.3884e+06	907145	982688	1.19761e+06	1.37894e+06	2.10495e+06	1.87051e+06	3.77762e+06	1.88283e+06	1.42817e+06	3.81637e+06	4.51543e+06	1.97375e+06	1.16946e+06	1.347e+06	4.64723e+06	4.75833e+06	1.426e+06	4.92985e+06	1.29921e+06	3.52706e+06	1.39611e+06	2.2196e+06	1.76289e+06	1.7025e+06	1.26092e+06	970648	670584	906361	1.65093e+06	945240	837952	1.08018e+06	1.0578e+06	616542	1.65488e+06	811035	3.08178e+06	723354	3.21383e+06	532462	5.64492e+06
	3-hydroxyphenylacetate	111497	160125	118864	117556	140954	125308	183910	252604	149570	111868	209374	133109	138674	157195	189257	130035	335359	396337	190058	256149	228177	220690	235721	341512	225661	111789	510764	136974	194405	176080	120209	177372	526088	150438	129755	185335	116470	143115	118716	94189.5	256760	187629	154490	154722	167155	104925	123611	1.55632e+06
	3-dehydroshikimate	15173.8	14103	14692.8	15928	35344.3	13336.5	13210.7	22258.6	23271.2	12730.7	16298.3	17774.1	17181.5	11292.6	21494.1	12554.7	10652.6	13190.9	11440	16476.9	9376.47	133940	1.38883e+06	13465.5	589332	10059.2	10430.1	15798.9	14869.3	15058.2	12605.7	15048.1	10239.8	13022.9	9884.55	10825.2	10943.4	10040.2	13111.3	12825.4	13128.1	10062.1	12857.9	14280.9	11273.6	145388	11921.9	201313
	Phenylacetic acid	122211	132462	148333	107871	121157	131579	106586	141345	113693	155095	200987	138790	85505.8	159736	117662	73260.5	139710	155560	100213	174461	121423	452359	4.0194e+06	83336	1.69254e+06	133265	130743	145919	137870	199754	127878	110948	114275	131717	116034	109520	141181	142786	159459	103270	199899	135791	118985	136388	143291	401393	136349	713074
	L-glutamine	1.02815e+08	1.14524e+08	1.49891e+08	8.75585e+07	1.12682e+08	8.5416e+07	1.06735e+08	1.11012e+08	1.39941e+08	1.36401e+08	129828167	1.61841e+08	1.41709e+08	1.47286e+08	1.28422e+08	9.54605e+07	8.28971e+07	1.95742e+08	1.39974e+08	8.46675e+07	102229712	7.47131e+07	5.5669e+07	9.58232e+07	1.64473e+07	1.33584e+08	7.3476e+07	1.29015e+08	1.07337e+08	105638551	136140899	1.04071e+08	1.19742e+08	1.14597e+08	138983092	1.34441e+08	9.72519e+07	1.4536e+08	1.55657e+08	1.06484e+08	8.24775e+07	1.01192e+08	9.73548e+07	8.9517e+07	104765598	1.13867e+08	9.71546e+07	1.11542e+08
	N-acetylornithine	1.11043e+06	1.16512e+06	3.5102e+06	573225	2.361e+06	1.05594e+06	932594	563619	1.33152e+06	81169.4	141368	182839	121881	121586	104661	81311.8	144159	90275.6	82757.9	145287	115360	58617	83972	155928	87856.1	179866	102758	1.15804e+06	110522	144591	212846	137604	96203.3	159242	162891	116155	151428	131993	187771	147497	68693.4	164824	149729	142846	217882	56287.1	185208	171635
	2-amino-3-methoxybenzoic acid	21313.9	9919.99	10497.2	22734.9	7589.97	26094.3	18062.5	21191.2	10630.2	7759.07	10984.2	14105.1	9895.95	17205.3	12964.8	7649.78	12550	13100.5	31773.4	13071.4	33925.7	7198.14	13966.3	110311	128254	13972	10585.3	12722	15355.8	14801.8	23356.4	25290.3	25140.8	8614.37	20454.8	18999.1	22458.9	20391.2	7854.73	9378.36	24186.3	13795.2	16742.6	10491.1	16336.1	3.0048e+06	44682.6	249201
	2-hydroxycinnamic acid	743554	425023	650525	836604	608433	579870	616500	932754	633631	747545	676986	1.1654e+06	547037	979370	813506	576984	1.29372e+06	1.15979e+06	655268	573243	969672	2.17589e+06	866094	2.03017e+06	1.36435e+06	789818	692324	671738	667911	705357	742773	826062	901495	537457	795474	767672	753576	601672	648515	797591	565424	678627	558846	560683	583183	957374	443373	1.30534e+06
	L-kynurenine	1.17295e+06	830899	1.36468e+06	1.07255e+06	1.21602e+06	1.05207e+06	1.25909e+06	2.49823e+06	1.68423e+06	1.80382e+06	2.66823e+06	3.14559e+06	1.81577e+06	1.97153e+06	2.62817e+06	1.88811e+06	3.17764e+06	2.15896e+06	1.89313e+06	1.45176e+06	2.74533e+06	3.82013e+06	5.67049e+06	2.59381e+06	5.24631e+06	1.65935e+06	2.00489e+06	1.31086e+06	2.28621e+06	1.74802e+06	2.31132e+06	1.55341e+06	1.42597e+06	1.22107e+06	2.56385e+06	2.34543e+06	1.38076e+06	2.02424e+06	1.95413e+06	1.79048e+06	1.07977e+06	3.72323e+06	1.28398e+06	1.42618e+06	1.41338e+06	6.62013e+06	1.44678e+06	2.59508e+06
	2-hydroxyphenylacetic acid	852954	466567	711419	882162	1.03586e+06	929936	845563	1.02791e+06	898293	1.02747e+06	1.44041e+06	1.00888e+06	799964	1.03081e+06	1.12255e+06	1.37262e+06	1.71756e+06	984289	511360	707661	1.02872e+06	2.09206e+06	3.15549e+06	1.07988e+06	3.69394e+06	658669	1.0805e+06	743525	2.06085e+06	1.37883e+06	961912	1.21891e+06	1.07886e+06	710865	823601	1.01835e+06	712391	968716	674234	1.0844e+06	843472	987921	493031	628384	602469	2.38269e+06	467203	1.73179e+06
	L-tryptophan	6.28542e+08	5.23362e+08	6.96619e+08	5.58856e+08	6.91485e+08	5.15829e+08	5.21633e+08	5.10551e+08	6.57513e+08	7.56113e+08	8.11986e+08	9.15384e+08	8.34698e+08	8.27411e+08	8.9638e+08	7.82637e+08	1222438480	1376824363	5.18064e+08	5.77055e+08	1182457208	3.77906e+08	1.81057e+08	1269039298	1.63943e+08	619439996	6.31637e+08	6.58639e+08	8.13559e+08	6.94008e+08	8.46697e+08	1072248434	3.40542e+08	4.91005e+08	5.90749e+08	8.92905e+08	8.30824e+08	7.49716e+08	4.66586e+08	5.22717e+08	6.02284e+08	580356469	5.39886e+08	6.38979e+08	6.33319e+08	1.55786e+08	4.55692e+08	4.5248e+08
	Phenylpyruvic acid	369359	196835	301953	441810	489017	305539	568343	320724	313221	308187	453302	537010	414006	412815	385345	364576	810859	451678	431192	209942	858276	873381	125182	419418	210619	400288	239618	390616	380226	407313	436729	537402	273900	319925	320572	428812	335862	348762	420893	478831	253263	394226	265304	210639	240679	365039	436107	874496
	Phenylacetylglycine	26199.3	34657.8	23469.8	51600.4	34123.8	39378.2	55932.7	83552.1	96232.6	30646.7	43875.6	75245.5	29294.5	37961.1	70800	34929.8	67982.5	37193.7	33661.4	38766.1	50242.6	113808	348919	51469.4	2.56457e+06	54720.2	55022.6	35454.7	39763.2	37370.1	51522.1	42702.5	106676	32296.7	50819.4	40845.8	57378.9	39280.2	60760.1	40711.8	43789.8	52972.7	34474.4	33830.7	35324.4	240007	47091.1	41122.9
[truncated: 113 more columns]

[truncated: 30 more sheets: Figure3e, Figure3f, Figure4a, Figure4b, Figure4c, Figure4d, Figure4e, Figure4f, Figure4g, Figure4h, Figure5a, Figure5b, Figure5c, Figure6a, Figure6b, Figure6c, Figure6d, Figure6e, Supplementary Figure 1-2,  Supplementary figure3a-b …]
